# Supplementary material for: Broad misappropriation of developmental splicing profile by cancer in multiple organs
Source: Nat Commun. 2022 Dec 12;13:7664. doi: 10.1038/s41467-022-35322-1 (PMC9744839; doi:10.1038/s41467-022-35322-1)
Supplement: Supplementary file 4 — Supplementary Data 1 [file 41467_2022_35322_MOESM4_ESM.xlsx]

## Sheet: Sheet1
Tissue	Time post conception	unit
Liver	28	days
Liver	35	days
Liver	42	days
Liver	49	days
Liver	56	days
Liver	63	days
Liver	70	days
Liver	77	days
Liver	84	days
Liver	91	days
Liver	112	days
Liver	126	days
Liver	133	days
Liver	140	days
Liver	380	days
Liver	586	days
Liver	636	days
Liver	1095	days
Liver	2920	days
Liver	6570	days
Liver	10950	days
Liver	14600	days
Liver	20440	days
Liver	21535	days
Kidney	28	days
Kidney	35	days
Kidney	42	days
Kidney	49	days
Kidney	56	days
Kidney	63	days
Kidney	70	days
Kidney	77	days
Kidney	84	days
Kidney	91	days
Kidney	112	days
Kidney	126	days
Kidney	133	days
Kidney	140	days
Kidney	365	days
Kidney	383	days
Kidney	399	days
Kidney	545	days
Kidney	591	days
Kidney	1095	days
Kidney	1825	days
Kidney	3285	days
Hindbrain	28	days
Hindbrain	35	days
Hindbrain	42	days
Hindbrain	49	days
Hindbrain	56	days
Hindbrain	63	days
Hindbrain	70	days
Hindbrain	77	days
Hindbrain	84	days
Hindbrain	91	days
Hindbrain	112	days
Hindbrain	365	days
Hindbrain	369	days
Hindbrain	380	days
Hindbrain	384	days
Hindbrain	545	days
Hindbrain	586	days
Hindbrain	635	days
Hindbrain	1095	days
Hindbrain	1825	days
Hindbrain	2920	days
Hindbrain	3285	days
Hindbrain	5110	days
Hindbrain	5475	days
Hindbrain	6205	days
Hindbrain	6570	days
Hindbrain	10950	days
Hindbrain	12045	days
Hindbrain	14600	days
Hindbrain	18615	days
Hindbrain	19710	days
Hindbrain	21535	days
