# Supplementary material for: Broad misappropriation of developmental splicing profile by cancer in multiple organs
Source: Nat Commun. 2022 Dec 12;13:7664. doi: 10.1038/s41467-022-35322-1 (PMC9744839; doi:10.1038/s41467-022-35322-1)
Supplement: Supplementary file 5 — Supplementary Data 2 [file 41467_2022_35322_MOESM5_ESM.xlsx]

## Sheet: Brain
	ID	Description	GeneRatio	BgRatio	pvalue (one-sided)	p.adjust	qvalue	geneID	Count
GO:0198738	GO:0198738	cell-cell signaling by wnt	66/210	337/7943	8.88718e-41	1.84009e-37	8.47557e-38	10297/11211/122011/1452/1499/1855/1856/1857/1950/1956/2099/2263/2308/2309/23291/25/2535/2932/3065/324/331/387/4040/4041/4088/4851/51384/54361/5518/5728/595/6500/6714/6794/7249/7471/7472/7473/7474/7475/7476/7477/7478/7479/7480/7481/7482/7483/7484/7855/7976/80326/81029/8312/8313/8321/8322/8323/8324/8325/8326/8454/8945/89780/9978/998	66
GO:0048598	GO:0048598	embryonic morphogenesis	63/210	325/7943	1.616e-38	2.23062e-35	1.02744e-35	10018/1387/1499/1855/1856/1857/1906/2260/2263/2335/25/2535/2885/3065/3066/3673/3676/3678/3685/3688/3690/3693/4040/4041/4087/4088/4089/4313/4318/4851/51384/5156/54361/581/6093/6654/7040/7042/7043/7046/7048/7157/7248/7249/7471/7472/7473/7474/7475/7476/7477/7479/7481/7482/7483/7484/7855/7976/8321/8323/8324/89780/9475	63
GO:1905114	GO:1905114	cell surface receptor signaling pathway involved in cell-cell signaling	67/210	422/7943	2.21134e-35	1.30816e-32	6.02547e-33	10297/11211/122011/1452/1499/1855/1856/1857/1950/1956/2099/2263/2308/2309/23291/25/2535/2932/3065/324/331/387/4040/4041/4088/4851/51384/54361/5518/5590/5728/595/6500/6714/6794/7249/7471/7472/7473/7474/7475/7476/7477/7478/7479/7480/7481/7482/7483/7484/7855/7976/80326/81029/8312/8313/8321/8322/8323/8324/8325/8326/8454/8945/89780/9978/998	67
GO:0048729	GO:0048729	tissue morphogenesis	65/210	425/7943	3.13777e-33	1.62419e-30	7.4811e-31	1499/183/1855/1856/1857/1906/1950/1956/2099/2260/2263/25/2535/284217/2885/3673/3678/3688/3690/3845/387/4040/4041/4087/4088/4089/4193/4633/4851/5058/51384/5154/54361/5728/6256/6654/6714/7040/7042/7046/7048/7248/7249/7414/7422/7471/7472/7473/7474/7475/7476/7477/7481/7482/7484/7855/7976/80326/8321/8322/8323/8324/8945/89780/998	65
GO:2000147	GO:2000147	positive regulation of cell motility	57/210	407/7943	7.46393e-27	1.47182e-24	6.77927e-25	1398/1399/183/1906/1950/1956/2260/2335/23411/25/324/3265/3479/3480/3630/3643/3673/3676/3678/3685/3688/3690/387/4088/4193/4318/472/4851/5058/5154/5155/5156/5159/5170/5293/5295/56034/5747/6667/6714/6774/6776/7040/7042/7046/7048/7057/7422/7474/7476/7481/80310/81/81029/8503/9475/9564	57
GO:0040017	GO:0040017	positive regulation of locomotion	57/210	433/7943	1.95529e-25	2.99884e-23	1.38128e-23	1398/1399/183/1906/1950/1956/2260/2335/23411/25/324/3265/3479/3480/3630/3643/3673/3676/3678/3685/3688/3690/387/4088/4193/4318/472/4851/5058/5154/5155/5156/5159/5170/5293/5295/56034/5747/6667/6714/6774/6776/7040/7042/7046/7048/7057/7422/7474/7476/7481/80310/81/81029/8503/9475/9564	57
GO:0031589	GO:0031589	cell-substrate adhesion	41/210	208/7943	4.74062e-25	6.76928e-23	3.11797e-23	10018/1021/1398/1399/1499/2335/25/2932/3673/3676/3678/3685/3688/3690/3693/3695/387/3915/4088/4851/5170/5291/5295/54361/5590/5728/5747/5829/6093/6714/7057/7248/7414/7422/7471/81/8322/8324/87/9475/998	41
GO:0071559	GO:0071559	response to transforming growth factor beta	37/210	171/7943	3.86701e-24	5.16557e-22	2.37929e-22	1387/1398/1399/1906/2033/2263/23411/3066/3693/387/4087/4088/4089/5170/54361/5590/56288/5747/5829/6093/6714/6794/7040/7042/7043/7046/7048/7057/7157/7471/7472/7474/7476/80310/80326/867/9475	37
GO:0009611	GO:0009611	response to wounding	56/210	463/7943	4.22217e-23	4.60106e-21	2.11927e-21	1026/1027/10451/1398/1906/1956/2064/2263/2335/2683/3065/3066/3265/3479/3630/3673/3678/3690/387/4087/4088/4851/5058/5154/5155/5156/5159/5170/5290/5291/5295/54361/5604/5728/581/5894/6714/7040/7042/7043/7046/7048/7057/7409/7410/7414/7471/7474/7476/7480/81029/8323/8324/8326/89780/998	56
GO:0045165	GO:0045165	cell fate commitment	34/210	157/7943	3.15567e-22	3.11134e-20	1.4331e-20	10297/1499/2260/2263/324/3688/387/4087/4089/4633/4851/51384/54361/6774/7046/7157/7471/7472/7473/7474/7475/7476/7477/7478/7479/7480/7481/7482/7483/7484/80326/81029/8324/89780	34
GO:0048608	GO:0048608	reproductive structure development	42/210	269/7943	1.61626e-21	1.55649e-19	7.1693e-20	10018/1027/1399/1499/1956/2099/2263/2309/23411/2885/329/3643/4040/4089/472/4851/5155/5156/5159/54361/5604/5728/5747/578/581/595/598/6256/6714/6794/7042/7046/7422/7472/7474/7476/7477/7482/7484/7855/8322/867	42
GO:0050678	GO:0050678	regulation of epithelial cell proliferation	40/210	253/7943	1.04794e-20	8.93902e-19	4.11736e-19	1021/1027/1499/185/1956/2064/2260/2263/23411/2683/3265/3479/3676/3690/3915/4088/4851/4893/5155/5170/572/5728/581/595/6667/6774/6776/6794/7039/7040/7042/7046/7057/7422/7472/7474/7476/7480/8324/89780	40
GO:0060322	GO:0060322	head development	52/210	445/7943	1.05774e-20	8.93902e-19	4.11736e-19	10018/1021/1398/1399/1499/1950/1956/2033/2260/2263/2309/25/2932/3065/3688/3845/387/4040/4313/472/4851/5058/5156/54361/5604/572/5728/578/581/5894/6654/6714/7040/7043/7048/7157/7248/7471/7472/7473/7474/7476/7477/7482/7484/7976/8321/8322/8323/8704/89780/998	52
GO:0001101	GO:0001101	response to acid chemical	41/210	269/7943	1.32843e-20	1.10021e-18	5.06762e-19	1019/1027/11211/1906/1956/2263/2308/26291/3066/3667/3673/387/4313/472/5155/5156/5159/56034/572/598/6256/6257/6258/6714/7422/7472/7473/7474/7475/7477/7478/7479/7480/7481/7483/7484/80310/81029/8322/8324/89780	41
GO:0003006	GO:0003006	developmental process involved in reproduction	46/210	348/7943	1.75579e-20	1.38004e-18	6.35654e-19	10018/1027/1399/1499/1956/2099/2263/2309/23411/2683/2885/329/3479/3643/4040/4089/472/4851/5155/5156/5159/54361/5518/5604/5728/5747/578/581/595/598/6256/6714/6794/7040/7042/7046/7422/7472/7474/7476/7477/7482/7484/7855/8322/867	46
GO:0045787	GO:0045787	positive regulation of cell cycle	38/210	236/7943	5.69622e-20	4.13826e-18	1.9061e-18	10018/1019/1026/1027/1647/1906/1950/1956/1978/2033/2260/2263/25/3479/3630/3643/387/4040/4041/4193/472/5155/5159/54361/581/595/6198/6714/7039/7040/7042/7157/7474/7480/8326/896/9475/998	38
GO:0040008	GO:0040008	regulation of growth	49/210	418/7943	1.52899e-19	9.89307e-18	4.5568e-18	10018/1019/1026/1027/1399/183/185/1906/1956/2064/2260/2261/2263/2335/23411/25/2932/3479/3630/3643/387/4088/4089/4633/4851/5058/5290/5518/5728/5747/598/6464/6774/6776/6777/6794/7040/7042/7046/7048/7157/7422/7472/7473/7474/7481/89780/9564/998	49
GO:0034330	GO:0034330	cell junction organization	33/210	186/7943	9.60654e-19	5.37577e-17	2.47611e-17	1499/183/2335/25/324/3673/3678/387/3915/4088/5170/54361/56288/5728/5747/5906/5908/6093/6714/7040/7042/7043/7046/7057/7248/7414/7422/7481/7855/81/87/9475/998	33
GO:0010810	GO:0010810	regulation of cell-substrate adhesion	27/210	116/7943	1.1535e-18	6.36886e-17	2.93353e-17	1021/1398/1399/2335/25/2932/3678/387/4088/4851/5291/5295/54361/5590/5728/5747/6093/6714/7057/7248/7422/7471/81/8322/8324/9475/998	27
GO:0001525	GO:0001525	angiogenesis	45/210	388/7943	9.42704e-18	4.59263e-16	2.11539e-16	10451/1499/183/185/1906/1950/2064/2260/2263/2335/23411/25/2683/3099/3678/3685/3688/3690/387/4313/4851/5154/5156/5159/5170/5290/5291/5728/5747/6093/6464/6667/6774/7042/7046/7048/7057/7410/7422/7474/7476/7855/8325/8503/9475	45
GO:0070482	GO:0070482	response to oxygen levels	40/210	325/7943	1.03848e-16	4.30036e-15	1.98077e-15	1019/1026/1027/1387/1906/1978/2033/2308/2309/23411/3066/3099/329/3673/387/4088/4089/4193/4313/472/4851/5058/5159/5366/572/5728/5894/6714/7040/7042/7043/7048/7057/7157/7248/7422/81/867/9475/9978	40
GO:0045596	GO:0045596	negative regulation of cell differentiation	46/210	443/7943	3.05389e-16	1.21597e-14	5.60085e-15	1021/1499/1956/2064/2308/2309/23411/2932/3066/3479/3685/3688/3690/3718/3845/387/4041/4088/4089/4193/4318/4851/5058/5155/5295/54361/5728/5747/595/6774/7040/7042/7046/7157/7248/7422/7471/7473/7474/7476/7480/7483/81/8313/8324/89780	46
GO:0060021	GO:0060021	roof of mouth development	17/210	47/7943	1.07427e-15	4.08126e-14	1.87985e-14	2535/4040/4087/4089/5156/6654/7042/7043/7046/7048/7474/7476/7478/7481/7484/8321/89780	17
GO:0042330	GO:0042330	taxis	46/210	468/7943	2.54645e-15	9.0127e-14	4.1513e-14	10451/1398/1399/185/1855/1906/2033/2064/2260/284217/2885/3265/3673/3685/3690/387/3908/4088/4089/4851/5154/5155/5156/5159/5290/5291/5293/5295/53358/5604/5747/6464/6654/6714/7040/7042/7057/7249/7409/7422/7473/7474/7976/80310/89780/9564	46
GO:0035148	GO:0035148	tube formation	22/210	99/7943	6.22399e-15	2.06188e-13	9.49715e-14	10018/1499/1855/1856/1857/2263/25/2535/4040/4851/54361/7040/7042/7248/7249/7422/7474/7475/7484/7976/8321/8323	22
GO:0090287	GO:0090287	regulation of cellular response to growth factor stimulus	28/210	175/7943	8.15091e-15	2.65771e-13	1.22416e-13	1387/1499/183/2033/2260/23411/25/331/3678/3690/4087/4088/4089/4851/5170/54361/6794/7040/7043/7046/7048/7057/7157/7422/7471/7474/8321/8322	28
GO:0110110	GO:0110110	positive regulation of animal organ morphogenesis	18/210	61/7943	9.26673e-15	2.99793e-13	1.38086e-13	1499/183/1906/2260/2263/4089/4851/54361/581/7040/7042/7046/7048/7422/7472/7475/7482/89780	18
GO:0090132	GO:0090132	epithelium migration	31/210	230/7943	3.52735e-14	1.02145e-12	4.70487e-13	183/1906/2260/23411/25/3673/3688/3690/387/4318/4851/5155/5170/5290/5728/5747/5829/6667/6714/6776/7040/7042/7046/7048/7057/7422/7474/7476/8503/9475/9564	31
GO:1903047	GO:1903047	mitotic cell cycle process	45/210	485/7943	4.6091e-14	1.31629e-12	6.06293e-13	1019/1021/1026/1027/1647/1906/1950/1956/1978/2033/2260/23291/324/3265/332/3479/3630/3643/3688/387/4041/4193/472/5155/5159/5518/5520/55844/5728/581/595/598/6093/6198/6500/7039/7040/7157/7480/7483/8454/8945/896/9475/9978	45
GO:0097190	GO:0097190	apoptotic signaling pathway	42/210	429/7943	6.01116e-14	1.69335e-12	7.79966e-13	10018/1026/1499/183/2033/2260/2261/2309/23411/25/27113/2932/3065/3265/3479/3630/3685/4088/4193/4318/472/5170/5295/5366/54361/5518/5519/572/5728/578/581/5894/598/6714/6794/7040/7042/7046/7057/7157/8326/8454	42
GO:0001558	GO:0001558	regulation of cell growth	32/210	263/7943	2.41462e-13	6.28865e-12	2.89659e-12	1026/1027/1399/183/185/1906/1956/2064/2335/23411/25/2932/3479/3630/387/4088/4089/4633/5058/5518/6794/7040/7042/7046/7157/7422/7473/7474/7481/89780/9564/998	32
GO:0009896	GO:0009896	positive regulation of catabolic process	33/210	289/7943	6.05337e-13	1.52847e-11	7.04024e-12	10018/1027/10297/122011/1452/1855/1950/2308/2309/23411/26291/2932/3099/324/3479/3630/3643/3667/4193/472/5291/572/5728/5747/581/6093/6794/7248/7249/7474/8312/9475/9978	33
GO:0046649	GO:0046649	lymphocyte activation	43/210	483/7943	7.92756e-13	1.94249e-11	8.94721e-12	1021/1026/10451/1499/2033/2064/25/2885/3479/3630/3676/3688/3718/387/4088/472/5058/5170/5290/5293/5295/54361/5590/572/578/581/6654/6714/6774/6794/7040/7048/7157/7248/7409/7471/7855/8324/8325/8326/896/89780/998	43
GO:0001666	GO:0001666	response to hypoxia	33/210	295/7943	1.08443e-12	2.49479e-11	1.14912e-11	1027/1387/1906/1978/2033/2309/23411/3099/329/3673/387/4088/4089/4193/4313/472/4851/5058/5366/572/5728/5894/6714/7040/7042/7043/7048/7057/7157/7422/81/9475/9978	33
GO:1901888	GO:1901888	regulation of cell junction assembly	16/210	59/7943	1.29591e-12	2.93245e-11	1.3507e-11	183/25/387/4088/54361/5728/5747/5906/5908/6093/6714/7057/7248/7422/7855/9475	16
GO:0044089	GO:0044089	positive regulation of cellular component biogenesis	34/210	325/7943	3.25365e-12	6.60459e-11	3.04211e-11	10018/1027/1499/183/1906/2099/25/2885/2932/324/3265/387/4088/472/5058/5366/54361/581/5829/6093/6714/7040/7043/7046/7157/7248/7422/7471/7476/7480/7481/9475/9978/998	34
GO:0001942	GO:0001942	hair follicle development	15/210	55/7943	6.1239e-12	1.17949e-10	5.43281e-11	1499/1956/2263/3065/3066/4089/4851/5154/6654/7042/7474/7480/7976/80326/8323	15
GO:0060560	GO:0060560	developmental growth involved in morphogenesis	23/210	152/7943	7.98107e-12	1.50096e-10	6.91352e-11	1499/1855/2099/2263/2335/25/2932/3676/3688/4040/4851/5058/5590/6794/7040/7048/7414/7422/7473/7474/7477/7481/89780	23
GO:0022404	GO:0022404	molting cycle process	15/210	56/7943	8.17132e-12	1.5106e-10	6.95791e-11	1499/1956/2263/3065/3066/4089/4851/5154/6654/7042/7474/7480/7976/80326/8323	15
GO:0022405	GO:0022405	hair cycle process	15/210	56/7943	8.17132e-12	1.5106e-10	6.95791e-11	1499/1956/2263/3065/3066/4089/4851/5154/6654/7042/7474/7480/7976/80326/8323	15
GO:0002088	GO:0002088	lens development in camera-type eye	13/210	39/7943	9.43826e-12	1.72175e-10	7.9305e-11	1019/1027/1499/4088/7040/7046/7048/7472/7474/7476/7477/7482/81029	13
GO:0048638	GO:0048638	regulation of developmental growth	28/210	231/7943	9.62059e-12	1.74732e-10	8.04825e-11	10018/1019/1026/1027/1906/2260/2261/2263/2335/25/2932/3479/3643/4851/5058/5290/5728/5747/6774/6776/6777/7046/7048/7422/7472/7473/7474/89780	28
GO:0045137	GO:0045137	development of primary sexual characteristics	22/210	140/7943	1.078e-11	1.94086e-10	8.93973e-11	10018/1399/2099/2309/23411/3643/4089/472/5156/5159/54361/581/595/598/6714/7042/7046/7422/7474/7482/8322/867	22
GO:0030036	GO:0030036	actin cytoskeleton organization	34/210	342/7943	1.37661e-11	2.43612e-10	1.12209e-10	11211/1398/1906/25/2885/3265/3688/3693/3845/387/4088/4089/4633/5058/5154/5156/5159/5170/5295/54361/5829/6093/6464/6714/7040/7043/7046/7248/7481/81/87/9475/9564/998	34
GO:0070997	GO:0070997	neuron death	29/210	268/7943	6.70566e-11	1.06801e-09	4.9193e-10	10018/1499/2002/2309/23411/25/26291/2932/3265/3845/387/472/5170/5290/572/581/598/6093/6774/7042/7043/7157/7248/7471/7474/8321/8326/867/89780	29
GO:0030010	GO:0030010	establishment of cell polarity	16/210	76/7943	8.60251e-11	1.33419e-09	6.14538e-10	1398/1399/284217/2932/387/5058/5590/56288/5747/5908/6093/6794/7474/7476/9475/998	16
GO:0010718	GO:0010718	positive regulation of epithelial to mesenchymal transition	12/210	37/7943	8.83233e-11	1.35767e-09	6.25349e-10	1499/3066/4087/4088/4089/4851/7040/7042/7043/7046/7048/8313	12
GO:1904888	GO:1904888	cranial skeletal system development	12/210	38/7943	1.26115e-10	1.906e-09	8.77914e-10	1399/1499/2263/4087/4088/5156/7040/7042/7043/7046/7048/7484	12
GO:0044703	GO:0044703	multi-organism reproductive process	37/210	433/7943	1.36264e-10	2.03707e-09	9.38286e-10	10018/1399/1499/183/1906/2099/2309/23411/2683/3066/330/3479/3673/3678/3688/3845/4089/4313/4318/472/4851/54361/5518/572/5728/581/598/6256/6654/6714/6774/6794/7040/7043/7046/7048/7473	37
GO:0048609	GO:0048609	multicellular organismal reproductive process	33/210	353/7943	1.49665e-10	2.22937e-09	1.02686e-09	10018/1399/1499/1906/1956/2099/2309/23411/2683/3066/330/3479/3688/4089/472/4851/5156/54361/5518/572/5728/581/598/6256/6654/6714/6794/7040/7042/7043/7046/7473/8322	33
GO:0098609	GO:0098609	cell-cell adhesion	40/210	500/7943	1.62787e-10	2.39894e-09	1.10497e-09	1499/1956/2064/25/2885/3479/3676/3678/3685/3688/3690/3693/3695/3718/387/4040/5058/5156/5170/5290/5291/5295/54361/5590/572/5747/6093/6464/6714/7040/7042/7048/7409/7414/7422/7471/7474/7477/89780/998	40
GO:0032231	GO:0032231	regulation of actin filament bundle assembly	14/210	58/7943	1.92288e-10	2.77444e-09	1.27793e-09	25/387/4088/5058/5295/54361/5829/6093/7043/7046/7248/7481/9475/998	14
GO:1903829	GO:1903829	positive regulation of cellular protein localization	24/210	195/7943	2.38281e-10	3.33352e-09	1.53544e-09	1950/1956/2064/27113/2932/324/3265/3630/3688/4088/4193/5058/5170/5295/5296/5366/572/6714/6794/7040/7157/7855/89780/9475	24
GO:0072593	GO:0072593	reactive oxygen species metabolic process	25/210	213/7943	2.74525e-10	3.78936e-09	1.7454e-09	1026/1647/183/185/1906/1956/2308/2309/2885/3099/329/3630/3643/387/4088/5155/5159/5366/6774/7040/7048/7057/7157/7409/9475	25
GO:0051129	GO:0051129	negative regulation of cellular component organization	35/210	404/7943	3.18876e-10	4.30119e-09	1.98115e-09	10297/1978/2033/23411/2932/3066/324/329/3479/3630/387/4089/4193/472/4851/5590/5728/5747/5894/598/6093/6714/7040/7057/7157/7248/7249/7422/7473/7474/81/8326/89780/9475/998	35
GO:0051091	GO:0051091	positive regulation of DNA-binding transcription factor activity	24/210	200/7943	4.05028e-10	5.32451e-09	2.4525e-09	1499/183/1856/1906/2033/2099/2535/3630/3845/4040/4088/5590/5610/5728/6774/7040/7422/7471/7472/7474/7480/8321/8322/89780	24
GO:1900076	GO:1900076	regulation of cellular response to insulin stimulus	13/210	51/7943	4.18274e-10	5.46395e-09	2.51673e-09	1019/183/23411/3630/3667/5058/5295/5590/6198/6714/7248/7249/896	13
GO:0048659	GO:0048659	smooth muscle cell proliferation	20/210	138/7943	4.40767e-10	5.72169e-09	2.63544e-09	1026/1027/1499/183/1906/1956/2263/3479/3673/4193/4313/4318/5058/5155/5159/5728/7043/7048/7057/80310	20
GO:0048660	GO:0048660	regulation of smooth muscle cell proliferation	20/210	138/7943	4.40767e-10	5.72169e-09	2.63544e-09	1026/1027/1499/183/1906/1956/2263/3479/3673/4193/4313/4318/5058/5155/5159/5728/7043/7048/7057/80310	20
GO:0072006	GO:0072006	nephron development	17/210	97/7943	4.61498e-10	5.93498e-09	2.73369e-09	1499/183/4089/4851/5155/5156/5159/54361/7040/7422/7471/7475/7477/7481/7482/7484/80310	17
GO:0051962	GO:0051962	positive regulation of nervous system development	30/210	316/7943	7.80284e-10	9.53143e-09	4.39023e-09	1399/1499/183/1855/1856/1857/1950/2033/2260/2335/3065/3066/387/4851/5058/5604/56288/5728/5906/6009/6794/7040/7422/7473/7474/7476/7976/8321/8322/89780	30
GO:1901861	GO:1901861	regulation of muscle tissue development	17/210	107/7943	2.24452e-09	2.51885e-08	1.1602e-08	1499/1906/2260/2263/3479/4088/4089/4851/5058/5728/7040/7046/7048/7472/7480/8324/89780	17
GO:0035265	GO:0035265	organ growth	19/210	139/7943	3.37685e-09	3.67022e-08	1.69052e-08	10018/183/1906/2099/2260/2261/2263/3479/4087/4851/5058/5159/5728/5747/6256/7042/7046/7048/7472	19
GO:0051098	GO:0051098	regulation of binding	25/210	241/7943	3.76101e-09	4.02438e-08	1.85365e-08	1398/1452/1499/1855/1950/2033/25/2932/3066/3479/3673/3676/4087/4088/4089/4318/5155/578/581/6093/6714/7040/7046/7474/89780	25
GO:0033627	GO:0033627	cell adhesion mediated by integrin	12/210	51/7943	5.46298e-09	5.77097e-08	2.65814e-08	1398/1399/3673/3676/3678/3685/3688/3690/3693/3695/5747/7042	12
GO:0032970	GO:0032970	regulation of actin filament-based process	24/210	233/7943	9.10263e-09	9.17129e-08	4.22435e-08	11211/1398/1906/25/2885/3265/387/4088/4089/5058/5154/5156/5159/5295/54361/5829/6093/7040/7043/7046/7248/7481/9475/998	24
GO:0048588	GO:0048588	developmental cell growth	19/210	151/7943	1.37005e-08	1.32866e-07	6.11989e-08	1499/183/1855/1906/2335/25/2932/3479/3676/3688/5058/5590/6794/7048/7414/7422/7473/7474/89780	19
GO:0051701	GO:0051701	interaction with host	20/210	168/7943	1.46677e-08	1.39951e-07	6.44624e-08	10018/1499/1956/2885/3643/3673/3678/3685/3688/3690/3693/3695/4088/5610/572/598/6256/6714/7040/867	20
GO:0051781	GO:0051781	positive regulation of cell division	12/210	56/7943	1.71034e-08	1.61367e-07	7.43266e-08	2263/387/5154/5155/56034/7039/7040/7042/7043/7422/80310/998	12
GO:0071214	GO:0071214	cellular response to abiotic stimulus	23/210	223/7943	1.85165e-08	1.73477e-07	7.99045e-08	1026/1387/1647/183/1956/2002/2033/23411/2885/3265/3673/4193/472/5295/572/5728/578/581/598/6794/7040/7157/7481	23
GO:0104004	GO:0104004	cellular response to environmental stimulus	23/210	223/7943	1.85165e-08	1.73477e-07	7.99045e-08	1026/1387/1647/183/1956/2002/2033/23411/2885/3265/3673/4193/472/5295/572/5728/578/581/598/6794/7040/7157/7481	23
GO:0043254	GO:0043254	regulation of protein complex assembly	26/210	284/7943	2.50301e-08	2.27301e-07	1.04696e-07	10018/1027/1499/1978/2033/2099/25/2885/2932/329/3630/387/472/5058/5366/5590/5610/581/5894/6714/7040/7157/7422/7480/9978/998	26
GO:0046677	GO:0046677	response to antibiotic	25/210	268/7943	3.27436e-08	2.86663e-07	1.32038e-07	1027/1398/1906/1978/2263/2308/2309/23411/25/3066/329/387/4193/5155/5159/572/5728/578/595/598/6714/6774/7157/80310/867	25
GO:0007405	GO:0007405	neuroblast proliferation	10/210	39/7943	4.38466e-08	3.79851e-07	1.74962e-07	1499/2260/2263/4851/7040/7157/7422/7976/8326/89780	10
GO:0001935	GO:0001935	endothelial cell proliferation	17/210	130/7943	4.60561e-08	3.95681e-07	1.82253e-07	185/2260/23411/3676/3690/4893/5155/5170/5291/6667/6774/6776/7046/7057/7422/7472/7474	17
GO:0005996	GO:0005996	monosaccharide metabolic process	23/210	235/7943	4.97729e-08	4.25846e-07	1.96147e-07	2033/2308/23411/2645/2683/2932/3098/3099/3101/3479/3630/3643/3667/4041/5211/5213/5214/5290/5366/572/6714/7157/80201	23
GO:0090559	GO:0090559	regulation of membrane permeability	12/210	62/7943	5.75416e-08	4.88278e-07	2.24904e-07	10018/27113/2932/3099/5366/572/578/581/598/6774/7157/8326	12
GO:0030278	GO:0030278	regulation of ossification	17/210	135/7943	8.12027e-08	6.71178e-07	3.09149e-07	1021/1499/2263/3479/4041/4088/4851/54361/5747/7040/7042/7043/7474/7477/7480/8313/8326	17
GO:0097485	GO:0097485	neuron projection guidance	20/210	187/7943	9.08979e-08	7.39506e-07	3.40621e-07	1855/2064/284217/2885/3908/4089/5290/5291/5293/5295/53358/5747/6464/6654/6714/7422/7473/7474/7976/89780	20
GO:2000241	GO:2000241	regulation of reproductive process	14/210	91/7943	9.37279e-08	7.61034e-07	3.50537e-07	1027/1499/2099/2683/3066/3479/3643/4851/54361/5518/6256/6714/6794/7474	14
GO:0001756	GO:0001756	somitogenesis	10/210	42/7943	9.46829e-08	7.67284e-07	3.53415e-07	2033/4040/4088/4089/472/4851/7157/7474/8313/89780	10
GO:0030168	GO:0030168	platelet activation	16/210	125/7943	1.57617e-07	1.23149e-06	5.67232e-07	10451/3690/5154/5155/5156/5170/5290/5291/5295/5894/6714/7409/7410/7414/8323/89780	16
GO:1905477	GO:1905477	positive regulation of protein localization to membrane	13/210	81/7943	1.63778e-07	1.27722e-06	5.88297e-07	1956/2064/27113/3265/3688/5058/5170/5295/5366/572/7040/7157/89780	13
GO:1903035	GO:1903035	negative regulation of response to wounding	11/210	58/7943	2.60006e-07	1.93997e-06	8.93562e-07	1026/1027/1398/1906/4088/5154/5155/5156/54361/5728/7057	11
GO:1904951	GO:1904951	positive regulation of establishment of protein localization	25/210	298/7943	2.61239e-07	1.94566e-06	8.96184e-07	1956/2064/25/2645/27113/2932/3098/3265/3479/3630/4088/4193/5058/5295/5296/5366/5590/572/6714/7040/7042/7043/7157/7474/7855	25
GO:0050865	GO:0050865	regulation of cell activation	29/210	386/7943	2.87377e-07	2.12505e-06	9.78809e-07	1026/10451/1499/2064/25/2885/3479/3718/387/472/5058/5154/5155/5156/5159/5170/5290/5295/5590/572/6654/6714/7040/7048/7057/7409/7474/89780/998	29
GO:1905332	GO:1905332	positive regulation of morphogenesis of an epithelium	8/210	27/7943	3.01037e-07	2.2142e-06	1.01987e-06	1499/183/25/54361/7040/7422/7472/7482	8
GO:0060561	GO:0060561	apoptotic process involved in morphogenesis	7/210	19/7943	3.14364e-07	2.29591e-06	1.05751e-06	10018/4851/5519/578/581/7042/7855	7
GO:0045913	GO:0045913	positive regulation of carbohydrate metabolic process	12/210	73/7943	3.79163e-07	2.69868e-06	1.24303e-06	1950/2308/23411/2645/3479/3630/3643/3667/5155/5366/572/6714	12
GO:0031647	GO:0031647	regulation of protein stability	18/210	169/7943	4.39705e-07	3.09663e-06	1.42633e-06	1026/1387/1855/1857/2033/23291/23411/3479/3845/4088/4193/5295/5728/6714/7157/7248/7480/8945	18
GO:0007093	GO:0007093	mitotic cell cycle checkpoint	14/210	103/7943	4.56298e-07	3.19177e-06	1.47015e-06	1026/1027/1647/2033/324/3265/4193/472/581/595/598/7040/7157/7483	14
GO:0007569	GO:0007569	cell aging	12/210	75/7943	5.14263e-07	3.54924e-06	1.6348e-06	1021/1026/23411/25/3265/3845/472/51384/5604/5728/7157/7471	12
GO:0006979	GO:0006979	response to oxidative stress	26/210	331/7943	5.36698e-07	3.6735e-06	1.69203e-06	1398/1499/1906/1956/2308/2309/23411/25/3066/3630/4193/4313/4318/51384/5156/5159/572/578/5829/6667/6714/7157/7248/7471/80310/8321	26
GO:0044262	GO:0044262	cellular carbohydrate metabolic process	21/210	231/7943	6.83072e-07	4.62946e-06	2.13236e-06	2033/2308/23411/2645/2683/2932/3098/3099/3101/3479/3630/3643/3667/5366/572/5728/6714/673/6774/7157/80201	21
GO:0042246	GO:0042246	tissue regeneration	9/210	41/7943	8.9376e-07	5.83763e-06	2.68885e-06	1026/1027/3479/4851/7048/7476/7480/8324/8326	9
GO:0043502	GO:0043502	regulation of muscle adaptation	12/210	79/7943	9.1855e-07	5.98069e-06	2.75474e-06	183/1906/2308/2309/3479/4088/4089/4851/5058/5747/6093/9475	12
GO:0045834	GO:0045834	positive regulation of lipid metabolic process	15/210	126/7943	1.00871e-06	6.49621e-06	2.99219e-06	10451/183/185/2261/26291/3630/3667/5155/5156/5159/54361/5747/6714/7040/7410	15
GO:0090066	GO:0090066	regulation of anatomical structure size	26/210	344/7943	1.12377e-06	7.17029e-06	3.30268e-06	1019/10451/183/185/1906/1956/2335/25/2885/2932/3630/387/5058/5728/6093/7248/7409/7410/7422/7473/7474/7476/7477/7484/89780/9475	26
GO:0030282	GO:0030282	bone mineralization	11/210	69/7943	1.61378e-06	9.8755e-06	4.54871e-06	2261/2263/3479/4088/54361/7040/7043/7480/7481/8313/8326	11
GO:0010712	GO:0010712	regulation of collagen metabolic process	8/210	33/7943	1.64201e-06	9.99935e-06	4.60576e-06	3066/3673/3688/5159/54361/5906/7040/7043	8
GO:0006735	GO:0006735	NADH regeneration	7/210	25/7943	2.61952e-06	1.51712e-05	6.98795e-06	2645/3098/3099/3101/5211/5213/5214	7
GO:0022602	GO:0022602	ovulation cycle process	8/210	35/7943	2.65952e-06	1.52747e-05	7.03562e-06	2099/2309/23411/5156/6714/7042/7043/8322	8
GO:0061024	GO:0061024	membrane organization	31/210	480/7943	2.88788e-06	1.64268e-05	7.56629e-06	10018/10451/1399/1855/1856/1950/1956/27113/2885/2932/3099/3673/387/5366/5518/5520/572/5728/578/581/598/6774/7039/7042/7057/7157/7474/8322/8326/867/998	31
GO:0009314	GO:0009314	response to radiation	23/210	298/7943	3.44672e-06	1.90305e-05	8.76555e-06	1026/1387/1647/1956/2002/2033/23411/2885/3265/3688/3845/4193/472/5295/578/581/595/598/6794/7040/7157/867/8704	23
GO:0071496	GO:0071496	cellular response to external stimulus	21/210	260/7943	4.63188e-06	2.44651e-05	1.12687e-05	1026/1647/183/1956/2308/23411/3673/3676/4193/5366/54361/5610/572/578/7040/7157/7248/7481/7482/7484/867	21
GO:0031018	GO:0031018	endocrine pancreas development	8/210	38/7943	5.16127e-06	2.69179e-05	1.23985e-05	1021/2308/2932/5170/572/578/6009/7474	8
GO:0060627	GO:0060627	regulation of vesicle-mediated transport	25/210	352/7943	5.63203e-06	2.89358e-05	1.3328e-05	1855/1950/25/2932/3673/3685/3690/4851/5170/5291/5604/5605/5728/5906/5908/6093/6714/7040/7249/7422/7474/7476/81/867/89780	25
GO:0017145	GO:0017145	stem cell division	7/210	28/7943	6.03076e-06	3.07176e-05	1.41487e-05	2260/2263/4851/7042/7476/8324/89780	7
GO:0050878	GO:0050878	regulation of body fluid levels	26/210	377/7943	6.1612e-06	3.12666e-05	1.44016e-05	10451/1906/3065/3066/3099/3673/3690/5154/5155/5156/5170/5290/5291/5295/5894/595/6714/6776/7057/7409/7410/7414/7422/8323/89780/998	26
GO:0032535	GO:0032535	regulation of cellular component size	19/210	227/7943	8.06657e-06	3.98612e-05	1.83603e-05	1019/10451/1906/2335/25/2885/2932/387/5058/5728/7248/7409/7410/7422/7473/7474/7476/7477/89780	19
GO:0022412	GO:0022412	cellular process involved in reproduction in multicellular organism	14/210	132/7943	9.23123e-06	4.49195e-05	2.06902e-05	1499/2309/3479/3688/472/54361/5518/581/598/6654/6714/7040/7046/8322	14
GO:0060148	GO:0060148	positive regulation of posttranscriptional gene silencing	6/210	21/7943	1.23795e-05	5.89914e-05	2.71718e-05	1956/5604/5605/6774/7040/7157	6
GO:1901030	GO:1901030	positive regulation of mitochondrial outer membrane permeabilization involved in apoptotic signaling pathway	7/210	31/7943	1.25192e-05	5.95199e-05	2.74152e-05	27113/2932/5366/572/578/581/7157	7
GO:0071695	GO:0071695	anatomical structure maturation	12/210	103/7943	1.57051e-05	7.25836e-05	3.34324e-05	1026/1499/2261/2309/3479/387/4313/5518/7042/7471/7474/7480	12
GO:0032886	GO:0032886	regulation of microtubule-based process	11/210	87/7943	1.63334e-05	7.49854e-05	3.45387e-05	1027/10297/1499/2064/25/2932/324/387/5058/89780/9475	11
GO:0032964	GO:0032964	collagen biosynthetic process	7/210	33/7943	1.94445e-05	8.76166e-05	4.03567e-05	3066/3673/5159/54361/5906/7040/7043	7
GO:0001819	GO:0001819	positive regulation of cytokine production	24/210	357/7943	2.20457e-05	9.77423e-05	4.50207e-05	1387/1499/183/2033/25/3066/3098/3265/329/330/3630/4088/5295/5590/5610/6714/6774/7040/7057/7474/7481/7855/89780/9475	24
GO:0002260	GO:0002260	lymphocyte homeostasis	8/210	46/7943	2.29591e-05	0.00010125	4.66363e-05	10018/25/3718/5366/578/581/6654/7040	8
GO:0050920	GO:0050920	regulation of chemotaxis	15/210	163/7943	2.47782e-05	0.000108694	5.00649e-05	1906/2260/3673/4088/4851/5155/5156/5159/7040/7057/7422/7473/7474/80310/89780	15
GO:0009612	GO:0009612	response to mechanical stimulus	14/210	148/7943	3.41614e-05	0.000145537	6.70353e-05	1647/183/1906/1956/3673/387/572/578/5894/6714/7040/7048/7057/7481	14
GO:0099172	GO:0099172	presynapse organization	6/210	25/7943	3.69789e-05	0.000155462	7.16065e-05	1855/5728/7474/7476/8321/89780	6
GO:0045123	GO:0045123	cellular extravasation	8/210	49/7943	3.70678e-05	0.00015552	7.16332e-05	1398/1399/3676/3688/3695/5293/6093/80310	8
GO:0044057	GO:0044057	regulation of system process	27/210	446/7943	4.27669e-05	0.000177809	8.18999e-05	183/185/1855/1906/1956/2260/2308/2309/3479/3673/387/4088/4089/4193/4633/4851/5058/5155/5590/56288/5728/5747/6093/6714/7042/7476/9475	27
GO:0062013	GO:0062013	positive regulation of small molecule metabolic process	13/210	132/7943	4.28641e-05	0.000178034	8.20036e-05	1950/2308/23411/2645/3479/3630/3643/3667/5155/5366/54361/6714/6774	13
GO:0002218	GO:0002218	activation of innate immune response	18/210	236/7943	4.92218e-05	0.000201809	9.29545e-05	1387/2033/2099/23291/3265/329/330/331/3845/4893/5058/5170/5894/6500/6714/7187/8454/8945	18
GO:0031295	GO:0031295	T cell costimulation	8/210	51/7943	5.00159e-05	0.000204458	9.41744e-05	2885/5058/5170/5290/5295/6714/7409/998	8
GO:0035821	GO:0035821	modification of morphology or physiology of other organism	12/210	119/7943	6.72349e-05	0.000268745	0.000123785	10018/2033/3065/3643/3685/4088/5610/572/598/6256/6667/7040	12
GO:0046849	GO:0046849	bone remodeling	9/210	68/7943	6.77203e-05	0.000270164	0.000124439	1499/1956/3690/4040/4041/51384/6714/7040/7043	9
GO:0062014	GO:0062014	negative regulation of small molecule metabolic process	9/210	68/7943	6.77203e-05	0.000270164	0.000124439	2033/23411/2645/3630/387/54361/6774/7040/7157	9
GO:0006914	GO:0006914	autophagy	23/210	359/7943	6.99523e-05	0.000278264	0.00012817	10018/2033/2308/2309/23411/25/2932/3099/472/5290/5291/5296/572/5747/6009/6093/6714/6774/6794/7157/7248/7249/7855	23
GO:0030968	GO:0030968	endoplasmic reticulum unfolded protein response	10/210	85/7943	7.47029e-05	0.000295741	0.00013622	10018/1388/2033/26291/5295/5610/578/581/595/6464	10
GO:0032102	GO:0032102	negative regulation of response to external stimulus	18/210	244/7943	7.60716e-05	0.000300872	0.000138583	1026/1027/1398/1855/1906/3479/3630/4088/4851/5154/5155/5156/54361/5728/7057/7473/7474/89780	18
GO:0009306	GO:0009306	protein secretion	24/210	386/7943	7.75568e-05	0.000306453	0.000141154	183/1956/2335/25/2645/3098/3479/3630/3667/3685/4041/4087/4851/5211/5590/572/5894/5906/6714/7040/7042/7043/7474/7855	24
GO:0009991	GO:0009991	response to extracellular stimulus	25/210	411/7943	7.783e-05	0.000307239	0.000141516	1026/1956/1978/2308/2309/23411/26291/3673/3676/4193/5366/54361/5610/5728/595/6198/6714/7040/7048/7157/7248/7481/7482/7484/867	25
GO:0001759	GO:0001759	organ induction	5/210	18/7943	7.96776e-05	0.000312448	0.000143915	1499/2260/7472/7482/89780	5
GO:0071425	GO:0071425	hematopoietic stem cell proliferation	5/210	18/7943	7.96776e-05	0.000312448	0.000143915	5610/7471/7474/7480/7482	5
GO:0034103	GO:0034103	regulation of tissue remodeling	9/210	70/7943	8.53756e-05	0.000332781	0.000153281	183/1956/3690/581/6093/6714/7040/7157/9475	9
GO:0071604	GO:0071604	transforming growth factor beta production	6/210	29/7943	9.07935e-05	0.000347804	0.0001602	3685/4088/4089/7042/7057/7481	6
GO:1905898	GO:1905898	positive regulation of response to endoplasmic reticulum stress	6/210	29/7943	9.07935e-05	0.000347804	0.0001602	10018/23411/5295/5366/578/581	6
GO:0060043	GO:0060043	regulation of cardiac muscle cell proliferation	7/210	42/7943	0.000100332	0.00038082	0.000175408	2260/2263/4851/5728/7046/7048/7472	7
GO:0055093	GO:0055093	response to hyperoxia	5/210	19/7943	0.000105823	0.000399465	0.000183996	1019/1026/2308/3066/5159	5
GO:0099173	GO:0099173	postsynapse organization	11/210	107/7943	0.000113825	0.000426561	0.000196476	1399/1855/3480/3630/3643/5728/7474/7476/8326/87/998	11
GO:0031349	GO:0031349	positive regulation of defense response	24/210	397/7943	0.000120175	0.00044856	0.000206609	1387/183/185/1956/2033/2099/23291/3265/329/330/331/3673/3845/4893/5058/5170/5894/6500/6714/7187/7409/7474/8454/8945	24
GO:0009994	GO:0009994	oocyte differentiation	6/210	31/7943	0.000134652	0.000498911	0.000229801	1499/2309/3479/472/54361/5518	6
GO:0033598	GO:0033598	mammary gland epithelial cell proliferation	5/210	20/7943	0.000138084	0.000502024	0.000231235	2099/581/595/7474/8945	5
GO:0060740	GO:0060740	prostate gland epithelium morphogenesis	5/210	20/7943	0.000138084	0.000502024	0.000231235	2099/2263/4851/6256/7474	5
GO:0034764	GO:0034764	positive regulation of transmembrane transport	13/210	148/7943	0.000139978	0.000508462	0.000234201	183/25/26291/3479/3630/3643/3667/5170/5295/581/5906/673/81	13
GO:0003272	GO:0003272	endocardial cushion formation	5/210	21/7943	0.000177367	0.000633714	0.000291893	4089/4851/7042/7046/7048	5
GO:1905208	GO:1905208	negative regulation of cardiocyte differentiation	5/210	21/7943	0.000177367	0.000633714	0.000291893	1956/4089/5058/8324/89780	5
GO:0032943	GO:0032943	mononuclear cell proliferation	16/210	216/7943	0.000183293	0.000653762	0.000301127	1026/10451/1499/2064/25/3479/3718/472/54361/581/6654/7040/7048/7157/896/89780	16
GO:1903706	GO:1903706	regulation of hemopoiesis	21/210	341/7943	0.000253546	0.000878604	0.00040469	1021/1387/1499/2033/2064/2309/25/3065/3718/387/4851/5295/5590/5610/572/6654/6774/6777/7040/7048/7057	21
GO:0023061	GO:0023061	signal release	20/210	317/7943	0.000260125	0.000899897	0.000414498	183/185/1855/1906/1956/2260/2645/2932/3630/3667/4041/4087/4089/5211/572/5894/5906/5908/7476/8322	20
GO:0001659	GO:0001659	temperature homeostasis	12/210	138/7943	0.000277812	0.000953674	0.000439268	10912/2308/26291/324/3480/4851/56034/6009/6774/6794/7422/7480	12
GO:0060749	GO:0060749	mammary gland alveolus development	4/210	13/7943	0.000281427	0.000953674	0.000439268	1950/2099/595/7422	4
GO:0061377	GO:0061377	mammary gland lobule development	4/210	13/7943	0.000281427	0.000953674	0.000439268	1950/2099/595/7422	4
GO:0051668	GO:0051668	localization within membrane	10/210	100/7943	0.000292818	0.000989844	0.000455928	1399/1855/3265/3676/3690/3695/5590/5906/7040/8326	10
GO:0003012	GO:0003012	muscle system process	20/210	320/7943	0.000294479	0.000994646	0.00045814	183/1906/2308/2309/3066/3479/3673/3693/387/4088/4089/4633/4851/5058/5290/5747/5829/6093/7414/9475	20
GO:0042594	GO:0042594	response to starvation	12/210	142/7943	0.000361962	0.00120489	0.00055498	1026/1978/2308/2309/23411/5366/54361/5610/7157/7482/7484/867	12
GO:0014742	GO:0014742	positive regulation of muscle hypertrophy	6/210	37/7943	0.000372506	0.00123503	0.000568861	183/1906/3479/5747/6093/9475	6
GO:0002367	GO:0002367	cytokine production involved in immune response	9/210	85/7943	0.000383861	0.00127064	0.000585264	23411/3098/3718/5590/7040/7042/7043/7474/7855	9
GO:0050886	GO:0050886	endocrine process	8/210	68/7943	0.000395125	0.00130065	0.000599085	183/185/1906/2260/3845/387/4089/8322	8
GO:0099177	GO:0099177	regulation of trans-synaptic signaling	19/210	309/7943	0.000512453	0.00166338	0.000766161	183/1855/1906/1956/25/2932/3265/3630/3688/3845/3908/5590/5728/5906/5908/6714/6774/7476/89780	19
GO:0050803	GO:0050803	regulation of synapse structure or activity	11/210	128/7943	0.000550859	0.00177105	0.000815754	1399/25/3630/387/5728/5747/7474/7476/8321/8326/89780	11
GO:1903532	GO:1903532	positive regulation of secretion by cell	18/210	289/7943	0.000619183	0.00197234	0.000908469	183/1906/1956/2260/25/2645/3098/3479/3630/4089/5590/572/6714/7040/7042/7043/7474/7855	18
GO:0106106	GO:0106106	cold-induced thermogenesis	10/210	110/7943	0.000630814	0.00200476	0.000923403	10912/26291/324/3480/4851/56034/6009/6794/7422/7480	10
GO:0120161	GO:0120161	regulation of cold-induced thermogenesis	10/210	110/7943	0.000630814	0.00200476	0.000923403	10912/26291/324/3480/4851/56034/6009/6794/7422/7480	10
GO:0032388	GO:0032388	positive regulation of intracellular transport	11/210	131/7943	0.000670261	0.00211934	0.000976181	2064/2932/3265/4088/4193/5058/5295/5296/7040/7157/7855	11
GO:0016358	GO:0016358	dendrite development	11/210	133/7943	0.000761269	0.00237202	0.00109257	1398/1399/1855/2932/3066/3688/387/5728/6794/7476/998	11
GO:0051656	GO:0051656	establishment of organelle localization	17/210	271/7943	0.000809481	0.00251279	0.00115741	1499/1855/2932/3676/472/5170/5293/5590/56288/5747/5906/5908/7039/7476/81/867/998	17
GO:0035966	GO:0035966	response to topologically incorrect protein	11/210	134/7943	0.000810488	0.00251403	0.00115798	10018/1388/2033/26291/5295/5610/578/581/595/6464/7057	11
GO:0009755	GO:0009755	hormone-mediated signaling pathway	12/210	157/7943	0.000894902	0.00274097	0.00126251	1499/2033/2099/23411/3065/387/5058/6256/6257/6258/6714/8312	12
GO:0010035	GO:0010035	response to inorganic substance	22/210	407/7943	0.00107301	0.00324093	0.00149279	1019/1027/1398/1906/1956/2308/2309/23411/25/3066/4193/4318/5159/572/5728/578/595/6714/673/7057/7474/80310	22
GO:0062012	GO:0062012	regulation of small molecule metabolic process	20/210	355/7943	0.00109996	0.00329352	0.00151701	1950/2033/2308/23411/2645/2932/3479/3630/3643/3667/387/5155/5366/54361/572/6667/6714/6774/7040/7157	20
GO:0051353	GO:0051353	positive regulation of oxidoreductase activity	6/210	46/7943	0.00123169	0.00365098	0.00168166	183/185/1906/25/3630/3845	6
GO:0120034	GO:0120034	positive regulation of plasma membrane bounded cell projection assembly	6/210	46/7943	0.00123169	0.00365098	0.00168166	324/3265/7043/7046/7471/998	6
GO:1900117	GO:1900117	regulation of execution phase of apoptosis	4/210	19/7943	0.00134677	0.0039469	0.00181796	581/598/7157/7976	4
GO:1900408	GO:1900408	negative regulation of cellular response to oxidative stress	6/210	47/7943	0.00138133	0.00403392	0.00185805	1499/23411/3630/7248/7471/8321	6
GO:0031646	GO:0031646	positive regulation of neurological system process	6/210	48/7943	0.00154446	0.0044756	0.00206149	1855/3673/5590/56288/5728/7476	6
GO:1902883	GO:1902883	negative regulation of response to oxidative stress	6/210	48/7943	0.00154446	0.0044756	0.00206149	1499/23411/3630/7248/7471/8321	6
GO:1905209	GO:1905209	positive regulation of cardiocyte differentiation	5/210	33/7943	0.00159837	0.00460922	0.00212303	1906/3479/7040/7042/89780	5
GO:0072110	GO:0072110	glomerular mesangial cell proliferation	3/210	10/7943	0.00190553	0.00531724	0.00244915	5155/5159/80310	3
GO:1905331	GO:1905331	negative regulation of morphogenesis of an epithelium	3/210	10/7943	0.00190553	0.00531724	0.00244915	1499/5728/7474	3
GO:0031570	GO:0031570	DNA integrity checkpoint	9/210	109/7943	0.00230404	0.00632694	0.00291422	1026/1027/1647/2033/4193/472/581/595/7157	9
GO:0010927	GO:0010927	cellular component assembly involved in morphogenesis	6/210	53/7943	0.00259008	0.00696914	0.00321003	1906/3688/4089/4633/5156/5159	6
GO:0043900	GO:0043900	regulation of multi-organism process	15/210	251/7943	0.00262571	0.00705126	0.00324785	10018/2033/2683/3065/3066/329/330/3479/3685/4851/5518/5610/572/6667/7187	15
GO:0031668	GO:0031668	cellular response to extracellular stimulus	13/210	203/7943	0.00276567	0.0074127	0.00341433	1026/2308/23411/3676/4193/5366/54361/5610/7157/7248/7482/7484/867	13
GO:0036473	GO:0036473	cell death in response to oxidative stress	7/210	72/7943	0.00280605	0.00751607	0.00346195	1499/2309/23411/3630/7248/7471/8321	7
GO:0110111	GO:0110111	negative regulation of animal organ morphogenesis	4/210	23/7943	0.00283238	0.00754755	0.00347645	1499/4851/7042/7474	4
GO:0030195	GO:0030195	negative regulation of blood coagulation	5/210	39/7943	0.00341079	0.00891109	0.0041045	1906/5154/5155/5156/7057	5
GO:0045807	GO:0045807	positive regulation of endocytosis	9/210	116/7943	0.00351616	0.00915175	0.00421535	1950/3673/3685/5906/7422/7474/81/867/89780	9
GO:0040013	GO:0040013	negative regulation of locomotion	14/210	235/7943	0.00372194	0.00966304	0.00445085	1398/2309/387/4851/54361/5728/6774/7040/7057/7414/7473/7474/7481/89780	14
GO:0006970	GO:0006970	response to osmotic stress	6/210	57/7943	0.00375184	0.00972238	0.00447818	1956/3673/5170/572/581/7157	6
GO:0009895	GO:0009895	negative regulation of catabolic process	12/210	186/7943	0.00375539	0.0097255	0.00447962	1956/3630/4088/5290/5747/6093/6774/7157/7248/7249/7471/8313	12
GO:0002697	GO:0002697	regulation of immune effector process	16/210	287/7943	0.00381573	0.00985111	0.00453748	1398/3098/329/330/3630/3718/5170/5590/5906/7040/7042/7043/7187/7409/7474/7855	16
GO:1900047	GO:1900047	negative regulation of hemostasis	5/210	40/7943	0.00381579	0.00985111	0.00453748	1906/5154/5155/5156/7057	5
GO:0050819	GO:0050819	negative regulation of coagulation	5/210	43/7943	0.00523659	0.0130395	0.00600608	1906/5154/5155/5156/7057	5
GO:1905939	GO:1905939	regulation of gonad development	3/210	14/7943	0.00534566	0.0131764	0.00606913	3643/54361/6714	3
GO:2000136	GO:2000136	regulation of cell proliferation involved in heart morphogenesis	3/210	14/7943	0.00534566	0.0131764	0.00606913	1499/4089/4851	3
GO:0009615	GO:0009615	response to virus	13/210	224/7943	0.00635878	0.0154522	0.00711739	10018/1021/329/330/3454/3455/5366/5610/572/598/6714/6773/7187	13
GO:1905476	GO:1905476	negative regulation of protein localization to membrane	3/210	15/7943	0.00655324	0.0157681	0.00726289	598/7040/8326	3
GO:0050806	GO:0050806	positive regulation of synaptic transmission	9/210	128/7943	0.00670504	0.0160703	0.00740208	1855/1956/25/2932/3630/3908/5590/5728/7476	9
GO:0010817	GO:0010817	regulation of hormone levels	19/210	390/7943	0.00724855	0.0172309	0.00793665	183/185/1906/1956/2099/2260/2645/3630/3667/4041/4087/4089/5156/5211/54361/572/5894/5906/8322	19
GO:0032103	GO:0032103	positive regulation of response to external stimulus	14/210	255/7943	0.00758811	0.0179172	0.00825277	183/185/1906/1956/2260/3673/4088/5155/5159/7040/7057/7422/7474/80310	14
GO:0034405	GO:0034405	response to fluid shear stress	4/210	30/7943	0.00758918	0.0179172	0.00825277	5159/6714/7040/7043	4
GO:0009408	GO:0009408	response to heat	9/210	131/7943	0.0077717	0.0183013	0.00842968	1026/1387/2033/23411/2932/3066/3479/472/7057	9
GO:0032878	GO:0032878	regulation of establishment or maintenance of cell polarity	3/210	16/7943	0.00791021	0.018475	0.00850969	5908/6093/9475	3
GO:2000380	GO:2000380	regulation of mesoderm development	3/210	16/7943	0.00791021	0.018475	0.00850969	2260/4087/89780	3
GO:0045646	GO:0045646	regulation of erythrocyte differentiation	4/210	31/7943	0.00853655	0.0197596	0.00910137	1021/2309/6774/6777	4
GO:0120163	GO:0120163	negative regulation of cold-induced thermogenesis	4/210	32/7943	0.00955812	0.0216933	0.00999204	4851/6009/6794/7480	4
GO:0099536	GO:0099536	synaptic signaling	22/210	490/7943	0.010069	0.0228094	0.0105061	1499/183/1855/1906/1956/25/2932/3265/3630/3688/3845/3908/4040/53358/5590/5728/5906/5908/6714/6774/7476/89780	22
GO:0007566	GO:0007566	embryo implantation	4/210	33/7943	0.010656	0.0240341	0.0110702	4313/4318/6256/7048	4
GO:0051963	GO:0051963	regulation of synapse assembly	5/210	51/7943	0.0107838	0.0242694	0.0111786	5747/7474/7476/8321/89780	5
GO:0051983	GO:0051983	regulation of chromosome segregation	5/210	51/7943	0.0107838	0.0242694	0.0111786	1499/324/472/8313/998	5
GO:0034101	GO:0034101	erythrocyte homeostasis	6/210	71/7943	0.0109244	0.0245458	0.0113059	1021/2309/3718/6774/6777/7422	6
GO:0035813	GO:0035813	regulation of renal sodium excretion	3/210	19/7943	0.0129139	0.0285057	0.0131299	183/185/1906	3
GO:0002366	GO:0002366	leukocyte activation involved in immune response	21/210	473/7943	0.0133088	0.0292991	0.0134953	25/2683/3101/3685/3718/387/4318/4893/5170/5211/5293/5590/5906/5908/6093/6774/7040/7157/7248/7414/867	21
GO:1905952	GO:1905952	regulation of lipid localization	8/210	119/7943	0.0133595	0.0293796	0.0135324	183/185/1906/1950/23411/3685/3690/7057	8
GO:0048469	GO:0048469	cell maturation	7/210	98/7943	0.0148481	0.0322239	0.0148425	1026/1499/2260/2309/5518/7422/7855	7
GO:0097709	GO:0097709	connective tissue replacement	3/210	20/7943	0.0149019	0.0322239	0.0148425	6093/7040/9475	3
GO:0032369	GO:0032369	negative regulation of lipid transport	4/210	37/7943	0.0158493	0.0340238	0.0156715	1950/3685/3690/7057	4
GO:0008366	GO:0008366	axon ensheathment	6/210	78/7943	0.0168426	0.0359326	0.0165508	1499/2064/56288/5728/7040/7248	6
GO:0120162	GO:0120162	positive regulation of cold-induced thermogenesis	6/210	79/7943	0.0178383	0.037592	0.0173151	10912/26291/324/3480/56034/7422	6
GO:0048286	GO:0048286	lung alveolus development	3/210	22/7943	0.0193684	0.0402245	0.0185276	2263/5154/7043	3
GO:0035902	GO:0035902	response to immobilization stress	3/210	23/7943	0.0218488	0.0446795	0.0205796	2309/4193/7040	3
GO:0010469	GO:0010469	regulation of signaling receptor activity	7/210	106/7943	0.0219516	0.0448675	0.0206662	1950/3688/5728/6464/6714/7039/867	7
GO:0002931	GO:0002931	response to ischemia	4/210	41/7943	0.0224025	0.0456539	0.0210285	1978/3099/7157/9475	4
GO:0008360	GO:0008360	regulation of cell shape	6/210	85/7943	0.0246688	0.0498309	0.0229524	1398/2335/387/5747/7422/998	6

## Sheet: Liver
	ID	Description	GeneRatio	BgRatio	pvalue	p.adjust	qvalue	geneID	Count
GO:0022900	GO:0022900	electron transport chain	81/517	147/7943	2.05939e-58	1.52224e-55	8.97824e-56	100532726/10975/126328/1327/1329/1337/1339/1340/1345/1346/1347/1349/1350/1351/1537/170712/27089/29796/341947/374291/440567/4512/4513/4514/4519/4535/4536/4537/4538/4539/4540/4541/4694/4695/4696/4697/4698/4700/4701/4702/4704/4705/4706/4707/4708/4709/4710/4711/4712/4713/4714/4715/4716/4717/4718/4719/4720/4722/4723/4724/4725/4726/4728/4729/4731/51079/54539/55967/56901/6389/6390/6391/6392/7381/7384/73…	81
GO:0006091	GO:0006091	generation of precursor metabolites and energy	119/517	421/7943	2.34027e-47	5.46269e-45	3.22193e-45	100532726/10105/10476/10975/126328/1327/1329/1337/1339/1340/1345/1346/1347/1349/1350/1351/1537/170712/207/208/2475/27089/291/2932/29796/3091/3098/3099/3101/341947/3479/374291/387/440567/4508/4509/4512/4513/4514/4519/4535/4536/4537/4538/4539/4540/4541/4609/4694/4695/4696/4697/4698/4700/4701/4702/4704/4705/4706/4707/4708/4709/4710/4711/4712/4713/4714/4715/4716/4717/4718/4719/4720/4722/4723/4724/472…	119
GO:0070482	GO:0070482	response to oxygen levels	97/517	325/7943	1.732e-40	3.33975e-38	1.96981e-38	1019/10213/1026/1027/1277/1387/143471/1869/1902/1906/1978/2033/207/2277/2308/2309/2475/3066/3091/3099/3162/3673/387/4088/4089/4193/4313/4508/4519/4538/4540/4609/468/472/4851/5058/5159/5371/5468/5682/5683/5684/5685/5686/5687/5688/5689/5690/5691/5692/5693/5694/5695/5700/5701/5702/5704/5705/5706/5707/5708/5709/5710/5713/5714/5715/5717/5718/5719/572/5728/5894/596/6262/6546/6547/6714/7042/7043/7048/70…	97
GO:0001666	GO:0001666	response to hypoxia	85/517	295/7943	4.43288e-34	6.1437e-32	3.62359e-32	10213/1027/1387/143471/1869/1906/1978/2033/207/2277/2309/2475/3091/3099/3162/3673/387/4088/4089/4193/4313/4519/4538/4540/4609/472/4851/5058/5371/5682/5683/5684/5685/5686/5687/5688/5689/5690/5691/5692/5693/5694/5695/5700/5701/5702/5704/5705/5706/5707/5708/5709/5710/5713/5714/5715/5717/5718/5719/572/5728/5894/596/6262/6546/6547/6714/7042/7043/7048/7057/7157/7184/7316/7422/7424/81/824/84701/857/8678…	85
GO:0002764	GO:0002764	immune response-regulating signaling pathway	98/517	417/7943	2.80798e-31	3.27721e-29	1.93292e-29	10092/10093/10094/10095/10096/10097/10109/10163/10213/10552/1387/1398/1399/143471/2033/2099/23291/25/2534/2885/30849/3265/3815/3845/409/4214/4775/4893/5058/5062/5063/5170/5289/5290/5291/5293/5295/5296/5335/5336/5338/5594/5595/5608/5609/5682/5683/5684/5685/5686/5687/5688/5689/5690/5691/5692/5693/5694/5695/5700/5701/5702/5704/5705/5706/5707/5708/5709/5710/5713/5714/5715/5717/5718/5719/5747/581/5879…	98
GO:0048729	GO:0048729	tissue morphogenesis	96/517	425/7943	3.75347e-29	3.69925e-27	2.18184e-27	10213/10672/1282/143471/1436/1460/1499/182/1839/1906/1950/1956/2099/2475/25/284217/2885/3082/3091/3673/3675/3678/3688/3690/3845/387/3909/3911/4087/4088/4089/409/4193/4233/4609/4624/4625/4633/4638/4776/4846/4851/5058/5154/5371/5499/5682/5683/5684/5685/5686/5687/5688/5689/5690/5691/5692/5693/5694/5695/5700/5701/5702/5704/5705/5706/5707/5708/5709/5710/5713/5714/5715/5717/5718/5719/5728/5879/596/6262…	96
GO:0051272	GO:0051272	positive regulation of cellular component movement	90/517	417/7943	9.61658e-26	6.76977e-24	3.99285e-24	10000/10488/1277/1398/1399/1436/1812/1839/1902/1906/1950/1956/207/208/2149/2277/22800/2321/2335/2475/25/3082/3091/3162/3265/3309/347733/3479/3480/3655/3673/3674/3675/3678/3685/3688/3690/3791/3815/382/387/3912/3918/4088/4193/4233/4254/4318/4638/472/4846/4851/487/498/5054/5058/506/5063/5154/5155/5156/5159/5170/5293/5295/5335/5594/5595/5606/5747/5879/5880/596/652/6546/659/6667/6714/6776/7042/7046/70…	90
GO:1903047	GO:1903047	mitotic cell cycle process	97/517	485/7943	4.41372e-25	2.7964e-23	1.64934e-23	1017/1019/1021/10213/1026/1027/1029/10382/10383/1386/143471/1454/1647/1869/1906/1950/1956/1977/1978/203068/2033/207/23291/3265/3479/3688/387/4193/4609/4659/472/5111/5155/5159/5371/5500/5515/5682/5683/5684/5685/5686/5687/5688/5689/5690/5691/5692/5693/5694/5695/5700/5701/5702/5704/5705/5706/5707/5708/5709/5710/5713/5714/5715/5717/5718/5719/5728/57521/581/5925/595/596/598/6093/6194/6198/6500/6502/65…	97
GO:0040017	GO:0040017	positive regulation of locomotion	89/517	433/7943	7.46381e-24	4.29896e-22	2.53555e-22	10000/10488/1277/1398/1399/1436/1812/1839/1902/1906/1950/1956/207/208/2149/2277/22800/2321/2335/2475/25/3082/3091/3162/3265/3309/347733/3479/3480/3655/3673/3674/3675/3678/3685/3688/3690/3791/3815/382/387/3912/3918/4088/4193/4233/4254/4318/4638/472/4846/4851/498/5054/5058/506/5063/5154/5155/5156/5159/5170/5293/5295/5335/5594/5595/5606/5747/5879/5880/596/652/6546/659/6667/6714/6776/7042/7046/7048/7…	89
GO:0198738	GO:0198738	cell-cell signaling by wnt	76/517	337/7943	5.65782e-23	3.06005e-21	1.80484e-21	10213/1277/143471/1454/1457/1459/1460/1499/1649/1950/1956/2099/2308/2309/23291/25/2932/3065/3675/387/4088/409/4233/4624/4776/4851/5336/5499/5515/5682/5683/5684/5685/5686/5687/5688/5689/5690/5691/5692/5693/5694/5695/5700/5701/5702/5704/5705/5706/5707/5708/5709/5710/5713/5714/5715/5717/5718/5719/5728/5868/5879/595/6262/6500/6714/7249/7316/815/8454/857/8945/898/9861/9978/998	76
GO:1905114	GO:1905114	cell surface receptor signaling pathway involved in cell-cell signaling	85/517	422/7943	3.76563e-22	1.87647e-20	1.10675e-20	10213/1277/135/143471/1454/1457/1459/1460/1499/1649/1950/1956/207/2099/2308/2309/23291/25/2902/2903/2904/2905/2906/2932/3065/3675/387/4088/409/4233/4624/4776/4851/5336/5499/5515/5590/5682/5683/5684/5685/5686/5687/5688/5689/5690/5691/5692/5693/5694/5695/5700/5701/5702/5704/5705/5706/5707/5708/5709/5710/5713/5714/5715/5717/5718/5719/5728/5868/5879/595/6262/6500/652/6714/7249/7316/815/8454/857/8945/…	85
GO:0002218	GO:0002218	activation of innate immune response	61/517	236/7943	9.31085e-22	4.48844e-20	2.64731e-20	10213/1387/143471/2033/2099/23291/2534/30849/3265/3845/409/4214/4893/5058/5062/5063/5170/5289/5336/5608/5682/5683/5684/5685/5686/5687/5688/5689/5690/5691/5692/5693/5694/5695/5700/5701/5702/5704/5705/5706/5707/5708/5709/5710/5713/5714/5715/5717/5718/5719/5894/6197/6500/6714/7184/7316/8454/857/8945/9252/9861	61
GO:0010564	GO:0010564	regulation of cell cycle process	87/517	445/7943	9.45645e-22	4.50961e-20	2.65979e-20	1017/1019/1021/10213/1026/1027/1029/10382/10383/143471/1454/1457/1459/1499/1647/1869/1906/1950/1956/203068/2033/207/208/30849/3479/387/4193/472/5111/5155/5159/5289/5371/5526/5682/5683/5684/5685/5686/5687/5688/5689/5690/5691/5692/5693/5694/5695/5700/5701/5702/5704/5705/5706/5707/5708/5709/5710/5713/5714/5715/5717/5718/5719/5728/57521/581/5925/595/596/598/6500/652/7157/7277/7531/7846/8454/8678/894/…	87
GO:0031589	GO:0031589	cell-substrate adhesion	56/517	208/7943	5.95807e-21	2.61624e-19	1.54307e-19	10109/1021/1029/10319/1277/1398/1399/1499/182/22798/2335/25/2932/3655/3672/3673/3674/3675/3678/3685/3688/3690/3693/3695/3791/387/3911/3912/3913/3914/3915/3918/4088/4851/5054/5170/5291/5295/5590/5728/5747/5829/5879/5880/5881/596/6093/6714/7057/7248/7422/81/8516/87/9475/998	56
GO:0043487	GO:0043487	regulation of RNA stability	41/517	116/7943	2.10013e-20	8.70475e-19	5.13411e-19	10213/143471/1869/207/2475/5682/5683/5684/5685/5686/5687/5688/5689/5690/5691/5692/5693/5694/5695/5700/5701/5702/5704/5705/5706/5707/5708/5709/5710/5713/5714/5715/5717/5718/5719/6093/7316/7529/7534/9475/9861	41
GO:0032970	GO:0032970	regulation of actin filament-based process	52/517	233/7943	1.03839e-15	2.89639e-14	1.70831e-14	10092/10093/10094/10095/10096/10097/10109/10163/10552/1398/1436/1496/1902/1906/2475/25/2885/29119/3265/382/387/4088/4089/4233/4853/487/488/5058/5063/5154/5156/5159/5295/57180/5829/5879/5881/6093/6262/653857/7043/7046/7248/817/81873/85366/857/8936/8976/91807/9475/998	52
GO:0001525	GO:0001525	angiogenesis	70/517	388/7943	1.28351e-15	3.55773e-14	2.09837e-14	10000/10163/10298/10672/1282/1284/1285/1286/1386/146850/1499/182/1870/1906/1950/2064/207/2277/2321/2335/25/3082/3091/3099/3162/3678/3685/3688/3690/3696/3791/387/3911/4313/4776/4804/4846/4851/4854/5054/506/5154/5156/5159/5170/5290/5291/5294/5335/5371/5468/5598/5728/5747/6093/6237/6464/652/6667/7042/7046/7048/7057/7422/7424/8503/857/90993/9451/9475	70
GO:0009611	GO:0009611	response to wounding	78/517	463/7943	1.36345e-15	3.75583e-14	2.21521e-14	1026/1027/10398/10627/10672/1277/1278/135/1398/146850/1495/1839/1906/1956/2064/2149/2335/23533/2475/2534/2903/2905/3065/3066/3091/3162/3265/3479/3673/3674/3678/3680/3690/387/3913/408/4087/4088/409/4217/4638/4846/4851/4914/5054/5058/5154/5155/5156/5159/5170/5290/5291/5294/5295/5336/5594/5595/5604/5728/581/5868/5879/5894/596/60/64764/6696/6714/7042/7043/7046/7048/7057/71/7534/857/998	78
GO:0010810	GO:0010810	regulation of cell-substrate adhesion	35/517	116/7943	3.90922e-15	1.06364e-13	6.27344e-14	10109/1021/1029/1277/1398/1399/182/2335/25/2932/3655/3675/3678/3791/387/4088/4851/5054/5291/5295/5590/5728/5747/5879/5880/5881/596/6093/6714/7057/7248/7422/81/9475/998	35
GO:0030036	GO:0030036	actin cytoskeleton organization	64/517	342/7943	3.98965e-15	1.07891e-13	6.36346e-14	10092/10093/10094/10095/10096/10097/10109/10163/10552/1398/1436/1496/1902/1906/22808/2475/25/2885/3265/3688/3693/3815/382/3845/387/408/4088/4089/4233/4624/4633/4853/5058/5063/5154/5156/5159/5170/5295/57180/5829/5879/5880/5881/596/60/6093/6464/653857/6714/7043/7046/71/7184/7248/81/81873/87/8936/8976/91807/9475/9564/998	64
GO:1903706	GO:1903706	regulation of hemopoiesis	63/517	341/7943	1.25829e-14	3.26347e-13	1.92481e-13	1021/10213/10398/1387/143471/146850/1499/182/2033/2064/2309/2475/25/3065/3091/3674/387/4254/4609/4851/4853/5295/55012/5590/5682/5683/5684/5685/5686/5687/5688/5689/5690/5691/5692/5693/5694/5695/5700/5701/5702/5704/5705/5706/5707/5708/5709/5710/5713/5714/5715/5717/5718/5719/572/5925/652/6654/7048/7057/814/8651/9861	63
GO:0043062	GO:0043062	extracellular structure organization	54/517	271/7943	4.58768e-14	1.14951e-12	6.77989e-13	10319/1277/1278/1282/1284/1285/1286/1287/1288/22798/2335/25/284217/3655/3672/3673/3674/3675/3678/3680/3685/3688/3690/3693/3695/3696/3791/3908/3909/3910/3911/3912/3913/3914/3915/3918/4088/4313/4318/4851/5054/5154/5155/5156/5747/5925/6696/7042/7046/7057/824/8516/90993/999	54
GO:0044089	GO:0044089	positive regulation of cellular component biogenesis	60/517	325/7943	5.9343e-14	1.47031e-12	8.67199e-13	10092/10093/10094/10095/10096/10097/10109/10163/1027/10552/1496/1499/1643/1902/1906/2099/2475/25/2885/2932/3265/3791/3815/382/387/4088/4233/472/4914/5058/5526/5701/5702/5704/5705/5706/57180/581/5829/5879/5880/5881/6093/653857/6714/7043/7046/7157/7248/7422/81873/8408/857/8678/8936/8976/91807/9475/9978/998	60
GO:0031349	GO:0031349	positive regulation of defense response	67/517	397/7943	1.63629e-13	3.83965e-12	2.26465e-12	10213/1387/143471/1956/2033/2099/23291/2534/30849/3265/3673/3845/409/4214/4893/5054/5058/5062/5063/5170/5289/5294/5336/5595/5608/5682/5683/5684/5685/5686/5687/5688/5689/5690/5691/5692/5693/5694/5695/5700/5701/5702/5704/5705/5706/5707/5708/5709/5710/5713/5714/5715/5717/5718/5719/5894/6197/6500/6714/7184/7316/8454/84699/857/8945/9252/9861	67
GO:0071559	GO:0071559	response to transforming growth factor beta	39/517	171/7943	2.30202e-12	4.90838e-11	2.89499e-11	1277/1278/1284/1387/1398/1399/1906/2033/2534/3066/3309/3675/3693/387/4087/4088/4089/409/5170/5371/5590/5598/56288/5747/5829/6093/659/6714/7042/7043/7046/7048/7057/7157/7316/8516/857/867/9475	39
GO:0090132	GO:0090132	epithelium migration	46/517	230/7943	3.43154e-12	7.21274e-11	4.25412e-11	10000/1460/1839/1906/207/2475/25/3091/3162/3673/3675/3688/3690/3791/3815/382/387/4233/4318/4846/4851/498/506/5155/5170/5290/5335/5468/5606/5728/5747/5829/652/659/6667/6714/6776/7042/7046/7048/7057/7422/7424/8503/9475/9564	46
GO:0062012	GO:0062012	regulation of small molecule metabolic process	59/517	355/7943	1.03832e-11	2.05578e-10	1.21251e-10	10105/10213/1346/1347/143471/1950/2033/207/208/2308/2475/2932/3091/3479/3815/387/4513/4846/5155/5468/5499/5500/5682/5683/5684/5685/5686/5687/5688/5689/5690/5691/5692/5693/5694/5695/5700/5701/5702/5704/5705/5706/5707/5708/5709/5710/5713/5714/5715/5717/5718/5719/572/6667/6714/7157/857/9167/9861	59
GO:0031334	GO:0031334	positive regulation of protein complex assembly	39/517	181/7943	1.51431e-11	2.97167e-10	1.75271e-10	10092/10093/10094/10095/10096/10097/10109/1027/10552/1496/1499/1643/2099/2475/2885/2932/382/387/4233/472/5058/5526/5701/5702/5704/5705/5706/57180/581/5879/5881/653857/6714/7157/7422/81873/8936/8976/9978	39
GO:0070997	GO:0070997	neuron death	49/517	268/7943	2.06324e-11	4.01336e-10	2.3671e-10	135/1386/1499/1649/2002/207/208/2149/22800/2309/2475/25/2534/2902/2904/2932/3091/3162/3265/3309/3672/3845/387/408/409/4217/468/472/4776/4803/4804/4914/5063/5170/5290/55626/5700/572/581/5925/596/598/6093/7042/7043/7157/7248/824/867	49
GO:0006979	GO:0006979	response to oxidative stress	55/517	331/7943	5.60864e-11	1.03643e-09	6.11292e-10	10105/1017/1277/1398/1499/1906/1956/207/2308/2309/25/2534/3066/3082/3091/3162/4193/4217/4233/4313/4318/4512/4535/4537/4540/4541/468/4700/4710/4720/4728/4846/488/5111/5156/5159/5371/5516/5594/5595/55967/5598/5693/572/578/5829/596/6546/6667/6714/7157/7248/824/8678/890	55
GO:0019884	GO:0019884	antigen processing and presentation of exogenous antigen	35/517	159/7943	9.28429e-11	1.68753e-09	9.95318e-10	10213/143471/3685/3693/5682/5683/5684/5685/5686/5687/5688/5689/5690/5691/5692/5693/5694/5695/5700/5701/5702/5704/5705/5706/5707/5708/5709/5710/5713/5714/5715/5717/5718/5719/9861	35
GO:0050678	GO:0050678	regulation of epithelial cell proliferation	46/517	253/7943	1.07651e-10	1.94079e-09	1.14469e-09	10000/1021/1027/1386/1499/1956/2064/207/2277/2321/2475/3091/3162/3265/3479/3690/3791/3912/3915/4088/4609/4804/4851/4853/4893/498/5155/5170/5335/5468/572/5728/57521/581/5925/595/652/659/6667/6776/7042/7046/7057/7422/7424/857	46
GO:0048002	GO:0048002	antigen processing and presentation of peptide antigen	35/517	160/7943	1.11743e-10	2.0064e-09	1.18339e-09	10213/143471/3685/3693/5682/5683/5684/5685/5686/5687/5688/5689/5690/5691/5692/5693/5694/5695/5700/5701/5702/5704/5705/5706/5707/5708/5709/5710/5713/5714/5715/5717/5718/5719/9861	35
GO:0030168	GO:0030168	platelet activation	30/517	125/7943	2.26049e-10	3.97491e-09	2.34442e-09	10398/10627/10672/1277/1278/146850/2149/23533/2534/3674/3690/408/409/4846/5154/5155/5156/5170/5290/5291/5294/5295/5336/5594/5595/5894/60/6714/71/7534	30
GO:0042180	GO:0042180	cellular ketone metabolic process	39/517	197/7943	2.26753e-10	3.97491e-09	2.34442e-09	10213/143471/207/208/2475/4704/5468/5682/5683/5684/5685/5686/5687/5688/5689/5690/5691/5692/5693/5694/5695/5700/5701/5702/5704/5705/5706/5707/5708/5709/5710/5713/5714/5715/5717/5718/5719/857/9861	39
GO:0042594	GO:0042594	response to starvation	32/517	142/7943	3.20971e-10	5.47502e-09	3.2292e-09	1026/11337/11345/1649/1978/22863/2308/2309/23710/2475/26100/30849/3309/4217/441925/468/5289/5468/55062/55626/5594/5595/57521/596/659/7157/8408/867/8678/9451/9474/9706	32
GO:0071496	GO:0071496	cellular response to external stimulus	45/517	260/7943	9.22417e-10	1.48761e-08	8.774e-09	1026/11337/11345/1277/1647/1956/207/22863/2308/23710/2475/2534/26100/30849/3162/3309/3655/3673/4193/4214/4217/441925/468/5289/5468/55062/55626/5594/5595/572/57521/578/5879/596/6263/6502/659/7157/7184/7248/8408/867/8678/9451/9474	45
GO:0042330	GO:0042330	taxis	66/517	468/7943	9.34386e-10	1.50145e-08	8.85564e-09	10381/10488/1398/1399/1436/1839/1902/1906/2033/2064/2277/2321/2534/284217/2885/3082/3265/347733/3672/3673/3680/3685/3690/3791/3815/387/3908/3913/4088/4089/409/4233/4851/4914/5054/5154/5155/5156/5159/5290/5291/5293/5294/5295/5335/53358/5337/5594/5595/5598/5604/5747/5879/5880/6464/652/659/6654/6714/7042/7057/7249/7422/7424/9252/9564	66
GO:0010035	GO:0010035	response to inorganic substance	60/517	407/7943	1.03093e-09	1.63292e-08	9.63106e-09	10105/1017/1019/1027/1277/1386/1398/1906/1956/207/2308/2309/25/2534/3066/3082/3091/3162/3309/3791/3815/4193/4217/4233/4318/4512/4519/4540/4541/468/4776/4846/4914/5111/513/5159/5499/5515/5516/5594/5595/5598/572/5728/578/595/596/6262/6263/6546/6714/673/7057/817/824/857/8678/890/9451/999	60
GO:0061024	GO:0061024	membrane organization	67/517	480/7943	1.06863e-09	1.67059e-08	9.85327e-09	10092/10093/10094/10096/10097/10105/10109/10476/10552/10971/1386/1399/1839/1869/1950/1956/207/208/27113/2885/292/2932/3099/3673/387/408/409/4508/4509/488/498/506/509/51079/513/514/515/516/517/518/522/539/5468/5515/572/5728/578/581/5868/5881/596/598/60/7042/7057/71/7157/7316/7529/7531/7534/815/857/867/8678/8976/998	67
GO:0006914	GO:0006914	autophagy	55/517	359/7943	1.30986e-09	2.0171e-08	1.1897e-08	11337/11345/1457/1459/1460/1649/2033/207/2081/22863/2308/2309/23130/23710/2475/25/26100/2932/3082/30849/3091/3099/3162/3791/4233/441925/472/5289/5290/5291/5296/55062/55102/55626/5595/572/5747/57521/5868/596/6009/60673/6093/6714/7157/7248/7249/7416/8408/8678/8878/9474/9706/9776/9821	55
GO:0090066	GO:0090066	regulation of anatomical structure size	53/517	344/7943	2.18467e-09	3.27332e-08	1.93062e-08	10000/10092/10093/10094/10095/10096/10097/10109/1019/10552/135/1496/153/1812/1906/1956/207/2149/2335/2475/25/2885/2932/3162/3672/382/387/4803/4846/5058/5063/5499/57180/5728/57521/5868/5879/5881/6093/653857/6546/659/6696/7248/7422/81873/857/8936/8976/9474/9475/9706/9821	53
GO:0051098	GO:0051098	regulation of binding	42/517	241/7943	2.78595e-09	4.05104e-08	2.38933e-08	1398/1454/1460/1499/1649/1869/1950/2033/207/25/2932/3066/3162/3309/3479/3673/382/408/4087/4088/4089/409/4233/4318/4776/4803/5155/5468/5499/5515/5516/5595/578/581/5925/596/60/6093/652/6714/7046/857	42
GO:0040008	GO:0040008	regulation of growth	60/517	418/7943	2.96703e-09	4.30026e-08	2.53632e-08	1019/1026/1027/1029/10298/1399/1457/153/1839/1906/1956/2064/207/2335/2475/25/2932/3091/3479/387/4088/4089/4624/4633/4722/4803/4851/4853/5058/5062/51079/5290/5371/5468/5515/5594/57144/5728/5747/57521/5925/596/598/6195/6197/6464/652/659/6696/6776/7042/7046/7048/7157/7422/817/8651/9564/9706/998	60
GO:0032535	GO:0032535	regulation of cellular component size	40/517	227/7943	4.86431e-09	6.76276e-08	3.98872e-08	10000/10092/10093/10094/10095/10096/10097/10109/1019/10552/1496/1906/207/2335/2475/25/2885/2932/382/387/4803/5058/5063/5499/57180/5728/57521/5868/5879/5881/653857/659/6696/7248/7422/81873/8936/8976/9706/9821	40
GO:1905477	GO:1905477	positive regulation of protein localization to membrane	22/517	81/7943	5.06647e-09	7.02181e-08	4.1415e-08	10971/1869/1956/2064/207/208/2534/27113/3265/3675/3688/382/5058/5170/5295/572/596/7157/7529/7531/7534/8878	22
GO:0090559	GO:0090559	regulation of membrane permeability	19/517	62/7943	6.36694e-09	8.76938e-08	5.17223e-08	10105/10971/1386/1869/2475/27113/292/2932/3099/572/578/581/596/598/7157/7529/7531/7534/815	19
GO:0031668	GO:0031668	cellular response to extracellular stimulus	37/517	203/7943	7.30681e-09	9.88186e-08	5.82838e-08	1026/11337/11345/1277/22863/2308/23710/2475/2534/26100/30849/3162/3309/3655/4193/4217/441925/468/5289/5468/55062/55626/5594/5595/57521/596/6263/6502/659/7157/7184/7248/8408/867/8678/9451/9474	37
GO:0046677	GO:0046677	response to antibiotic	44/517	268/7943	7.7802e-09	1.04879e-07	6.18583e-08	10097/10105/10213/1027/1277/1398/1906/1978/2308/2309/25/2534/2902/2903/2904/3066/3082/3162/3309/387/4193/4217/4233/4519/4538/4540/4541/5111/5155/5159/5516/5598/572/5728/578/595/596/598/6546/6714/7157/824/867/8678	44
GO:1903829	GO:1903829	positive regulation of cellular protein localization	36/517	195/7943	8.25349e-09	1.10254e-07	6.50283e-08	10971/1459/1869/1950/1956/2064/207/208/2534/27113/2932/3265/3675/3688/382/4088/4193/4804/5058/5170/5295/5296/5594/572/5880/596/6714/7157/7529/7531/7534/8878/9451/9475/9776/999	36
GO:0048608	GO:0048608	reproductive structure development	44/517	269/7943	8.74728e-09	1.1615e-07	6.85061e-08	1027/1399/1495/1499/1956/207/2099/2309/2885/3091/3309/3696/3815/408/4089/409/4254/472/4846/4851/4914/5155/5156/5159/5468/5594/5595/5604/5728/5747/578/581/595/596/598/6194/652/659/6696/6714/7042/7046/7422/867	44
GO:0001935	GO:0001935	endothelial cell proliferation	28/517	130/7943	1.22996e-08	1.60437e-07	9.46268e-08	10000/207/2081/2277/2321/2475/3091/3162/3690/3791/4804/4893/498/5155/5170/5291/5335/5468/57521/652/659/6667/6776/7046/7057/7422/7424/857	28
GO:0001558	GO:0001558	regulation of cell growth	43/517	263/7943	1.32004e-08	1.70681e-07	1.00669e-07	1026/1027/1029/10298/1399/1457/1839/1906/1956/2064/207/2335/2475/25/2932/3479/387/4088/4089/4633/4722/4803/5058/51079/5371/5468/5515/57144/57521/5925/596/6195/6197/659/6696/7042/7046/7157/7422/817/9564/9706/998	43
GO:0048598	GO:0048598	embryonic morphogenesis	49/517	325/7943	1.90084e-08	2.42946e-07	1.43291e-07	1284/1387/1499/1906/2321/2335/25/2885/3065/3066/3091/3673/3675/3678/3685/3688/3690/3693/3909/3911/3912/3914/4087/4088/4089/4313/4318/4851/5156/5594/5595/5598/581/6093/6194/6262/652/659/6654/7042/7043/7046/7048/7157/7248/7249/7424/8516/9475	49
GO:0009991	GO:0009991	response to extracellular stimulus	57/517	411/7943	2.70658e-08	3.39088e-07	1.99996e-07	1026/11337/11345/1277/1327/153/1649/1956/1978/207/22863/2308/2309/23710/2475/2534/26100/2902/30849/3162/3309/3655/3673/4193/4217/441925/4519/468/4914/5111/5289/5468/55062/55626/5594/5595/5728/57521/595/596/6198/6263/6502/6546/659/6696/6714/7048/7157/7184/7248/8408/867/8678/9451/9474/9706	57
GO:0010718	GO:0010718	positive regulation of epithelial to mesenchymal transition	14/517	37/7943	3.12147e-08	3.88868e-07	2.29357e-07	1277/1499/182/2475/3066/4087/4088/4089/4851/652/7042/7043/7046/7048	14
GO:0055093	GO:0055093	response to hyperoxia	10/517	19/7943	6.78411e-08	8.04479e-07	4.74487e-07	1019/1026/1277/2308/3066/4508/4519/5159/5468/857	10
GO:0032231	GO:0032231	regulation of actin filament bundle assembly	17/517	58/7943	8.42558e-08	9.85948e-07	5.81518e-07	10163/1902/2475/25/387/4088/4233/5058/5295/5829/5879/6093/7043/7046/7248/9475/998	17
GO:0003012	GO:0003012	muscle system process	47/517	320/7943	8.58884e-08	9.9716e-07	5.88131e-07	103910/10398/10627/1812/1906/2149/2308/2309/2475/29119/3066/3162/3479/3672/3673/3693/3815/387/4088/4089/4624/4625/4633/4638/4726/4846/4851/487/488/5058/5290/5294/5606/5608/5747/5829/6093/6262/6546/6547/816/817/818/85366/857/8678/9475	47
GO:0048661	GO:0048661	positive regulation of smooth muscle cell proliferation	21/517	89/7943	1.63367e-07	1.76286e-06	1.03974e-06	1839/1906/1956/207/2081/2475/3162/3479/3673/4193/4217/4313/4318/4854/5058/5155/5159/6502/652/7048/7057	21
GO:0048659	GO:0048659	smooth muscle cell proliferation	27/517	138/7943	1.86015e-07	1.98239e-06	1.16923e-06	1026/1027/1499/1839/1906/1956/207/2081/2475/3162/3479/3673/4193/4217/4313/4318/4854/5058/5155/5159/5468/5728/6502/652/7043/7048/7057	27
GO:0009266	GO:0009266	response to temperature stimulus	31/517	173/7943	1.86681e-07	1.98239e-06	1.16923e-06	1026/1387/153/2033/207/2308/2475/2932/3066/3162/3309/3479/409/4513/4519/472/4846/488/4914/5468/5594/5595/5609/57521/7057/7531/815/816/817/818/9451	31
GO:1901030	GO:1901030	positive regulation of mitochondrial outer membrane permeabilization involved in apoptotic signaling pathway	12/517	31/7943	2.29534e-07	2.39525e-06	1.41274e-06	10971/1869/27113/2932/572/578/581/596/7157/7529/7531/7534	12
GO:0030968	GO:0030968	endoplasmic reticulum unfolded protein response	20/517	85/7943	3.38696e-07	3.40616e-06	2.00898e-06	10488/1388/148327/1649/2033/2081/3309/468/5295/55062/5526/578/581/595/6464/64764/7184/84699/90993/9451	20
GO:0003006	GO:0003006	developmental process involved in reproduction	48/517	348/7943	4.34122e-07	4.22221e-06	2.49029e-06	1027/1399/1495/1499/1956/207/2099/2309/2475/2885/3074/3091/3309/347688/3479/3696/3815/408/4089/409/4254/472/4846/4851/4914/5155/5156/5159/5468/5594/5595/5604/5728/5747/578/581/595/596/598/6194/652/659/6696/6714/7042/7046/7422/867	48
GO:0043502	GO:0043502	regulation of muscle adaptation	19/517	79/7943	4.63167e-07	4.48503e-06	2.6453e-06	1906/2308/2309/2475/3479/4088/4089/4625/4846/4851/488/5058/5747/6093/816/817/818/8678/9475	19
GO:0033627	GO:0033627	cell adhesion mediated by integrin	15/517	51/7943	4.6635e-07	4.50602e-06	2.65768e-06	1398/1399/3673/3678/3685/3688/3690/3693/3695/3696/5054/5294/5747/5881/7042	15
GO:0044057	GO:0044057	regulation of system process	57/517	446/7943	4.67914e-07	4.5113e-06	2.66079e-06	10398/135/153/1839/1906/1956/207/2149/2308/2309/2475/2902/2906/2911/29119/3082/3479/3673/3815/387/4088/4089/4193/4624/4625/4633/4846/4851/487/488/489/5058/5155/522/5294/5590/56288/5728/5747/6093/6262/6263/6543/6546/6547/659/6714/7042/7531/816/817/818/85366/857/8678/9451/9475	57
GO:0009314	GO:0009314	response to radiation	43/517	298/7943	5.16948e-07	4.88841e-06	2.88321e-06	1026/1387/1643/1647/1812/1956/2002/2033/207/208/2475/2885/2902/2903/3091/3265/3309/3688/3815/3845/408/4193/4537/4609/468/472/4776/4914/5111/51426/5295/5371/5499/5500/5501/5609/578/581/595/596/598/7157/867	43
GO:1904951	GO:1904951	positive regulation of establishment of protein localization	43/517	298/7943	5.16948e-07	4.88841e-06	2.88321e-06	10971/135/1436/1459/1869/1956/2064/208/2149/25/2534/27113/2932/3091/3098/3265/3479/382/408/4088/4193/5058/5295/5296/5590/5594/5595/5715/572/5879/5880/596/6714/7042/7043/7157/7424/7529/7531/7534/90550/9776/999	43
GO:1901888	GO:1901888	regulation of cell junction assembly	16/517	59/7943	6.59015e-07	6.07636e-06	3.58387e-06	25/3791/387/4088/5728/5747/5879/5906/5908/6093/6714/7057/7248/7422/857/9475	16
GO:0090287	GO:0090287	regulation of cellular response to growth factor stimulus	30/517	175/7943	7.93505e-07	7.19672e-06	4.24467e-06	1387/1499/2033/2321/25/3091/3309/3675/3678/3690/4087/4088/4089/4851/5170/5526/652/659/7043/7046/7048/7057/7157/7316/7422/7424/8516/857/8936/90993	30
GO:0098609	GO:0098609	cell-cell adhesion	61/517	500/7943	9.12128e-07	8.20545e-06	4.83963e-06	10298/10398/10627/135/146850/1495/1496/1499/182/1956/2064/207/25/2534/2885/29119/3479/3655/3674/3678/3685/3688/3690/3693/3695/3815/387/3909/3911/3912/5058/5062/5063/5156/5170/5290/5291/5294/5295/5499/5590/5598/572/5747/5879/5880/596/60/6093/6464/652/6714/7042/7048/71/7422/8516/857/8651/998/999	61
GO:0002026	GO:0002026	regulation of the force of heart contraction	10/517	24/7943	1.06932e-06	9.4659e-06	5.58305e-06	153/4624/4625/4633/4846/488/6262/6546/817/857	10
GO:0099177	GO:0099177	regulation of trans-synaptic signaling	43/517	309/7943	1.40521e-06	1.21721e-05	7.17916e-06	135/1812/1906/1956/1977/2149/2475/25/2534/2902/2903/2904/2905/2906/2911/2915/2932/3265/347733/3688/3815/3845/3908/409/4776/4803/488/4914/5335/5590/5594/5705/5728/5868/5906/5908/6543/6547/6714/815/816/8878/999	43
GO:0048609	GO:0048609	multicellular organismal reproductive process	47/517	353/7943	1.61023e-06	1.38667e-05	8.17866e-06	1399/1459/148327/1499/1812/1869/1906/1956/207/2099/2309/2475/2902/3066/3074/3309/347688/3479/3675/3688/3815/408/4089/409/472/4846/4851/5111/5156/5594/5595/5608/572/5728/581/596/598/6194/652/659/6654/6696/6714/7042/7043/7046/8900	47
GO:0050878	GO:0050878	regulation of body fluid levels	49/517	377/7943	1.9441e-06	1.6423e-05	9.68641e-06	10398/10627/10672/1277/1278/135/146850/1906/2149/23533/2534/3065/3066/3091/3099/3673/3674/3690/408/409/4233/4513/4846/5054/5154/5155/5156/5170/5290/5291/5294/5295/5336/5594/5595/5868/5879/5894/595/60/6714/6776/7057/71/7422/7534/857/9474/998	49
GO:0051129	GO:0051129	negative regulation of cellular component organization	51/517	404/7943	2.84129e-06	2.32493e-05	1.37126e-05	10105/10163/10382/1496/1902/1978/2033/207/2534/2904/292/2932/3066/3082/3479/3675/382/387/4089/409/4193/4233/472/4776/4804/4851/5590/5728/5747/5879/5894/598/6093/652/6696/6714/7057/7157/7248/7249/7417/7422/81/8408/857/8678/8976/9474/9475/9706/998	51
GO:0046660	GO:0046660	female sex differentiation	18/517	82/7943	3.83555e-06	3.05858e-05	1.80397e-05	1495/2099/2309/3309/3815/408/4089/409/4254/472/4846/5156/578/581/596/598/6714/7422	18
GO:0001101	GO:0001101	response to acid chemical	38/517	269/7943	4.09399e-06	3.23651e-05	1.90891e-05	1019/1027/1277/1278/1282/1386/1869/1906/1956/207/2308/2475/2534/2902/3066/3673/3791/387/4313/472/4776/4914/51079/5111/5155/5156/5159/5289/5468/572/57521/598/6257/6258/6714/7422/824/8651	38
GO:0010712	GO:0010712	regulation of collagen metabolic process	11/517	33/7943	4.152e-06	3.27071e-05	1.92908e-05	2149/3066/3673/3688/409/5159/5468/5906/652/7043/90993	11
GO:0032964	GO:0032964	collagen biosynthetic process	11/517	33/7943	4.152e-06	3.27071e-05	1.92908e-05	1277/2149/3066/3673/409/5159/5468/5906/652/7043/90993	11
GO:1904018	GO:1904018	positive regulation of vasculature development	28/517	172/7943	5.27772e-06	4.07782e-05	2.40512e-05	10000/10298/146850/2277/2321/25/3082/3091/3099/3162/3678/3688/3696/3791/3815/4846/4851/5054/5155/5170/5335/5906/6237/6667/7048/7057/7422/7424	28
GO:0071214	GO:0071214	cellular response to abiotic stimulus	33/517	223/7943	6.56745e-06	4.90935e-05	2.89557e-05	1026/1277/1387/1643/1647/1956/2002/2033/207/208/2885/2911/3265/3309/3673/4193/4214/4609/4638/468/472/4776/5111/51426/5295/5595/572/5728/578/581/5879/598/7157	33
GO:0104004	GO:0104004	cellular response to environmental stimulus	33/517	223/7943	6.56745e-06	4.90935e-05	2.89557e-05	1026/1277/1387/1643/1647/1956/2002/2033/207/208/2885/2911/3265/3309/3673/4193/4214/4609/4638/468/472/4776/5111/51426/5295/5595/572/5728/578/581/5879/598/7157	33
GO:0002931	GO:0002931	response to ischemia	12/517	41/7943	7.04051e-06	5.2128e-05	3.07454e-05	10105/1436/1978/3099/4217/5608/596/7157/815/857/8878/9475	12
GO:0048167	GO:0048167	regulation of synaptic plasticity	23/517	129/7943	7.91494e-06	5.78419e-05	3.41155e-05	135/1812/25/2902/2903/2904/2905/2906/2915/2932/3265/3815/3845/4776/5590/5594/5728/5868/6543/6547/815/816/8878	23
GO:0022602	GO:0022602	ovulation cycle process	11/517	35/7943	7.94267e-06	5.78419e-05	3.41155e-05	2099/2309/3309/408/409/4846/5156/5608/6714/7042/7043	11
GO:0045596	GO:0045596	negative regulation of cell differentiation	53/517	443/7943	8.93275e-06	6.44175e-05	3.79938e-05	1021/1495/1499/1649/182/1869/1902/1956/1977/2064/2308/2309/2932/3066/3479/3685/3688/3690/382/3845/387/4088/4089/4193/4318/4609/4775/4776/4804/4851/4854/5058/5155/5295/5468/5515/5594/5728/5747/5925/595/596/652/6696/7042/7046/7157/7248/7422/81/857/8651/9706	53
GO:0097485	GO:0097485	neuron projection guidance	29/517	187/7943	9.56083e-06	6.87233e-05	4.05334e-05	10381/1436/2064/2534/284217/2885/347733/3908/3913/4089/4914/5290/5291/5293/5295/5335/53358/5594/5595/5598/5747/5879/5880/6464/659/6654/6714/7422/9252	29
GO:0031295	GO:0031295	T cell costimulation	13/517	51/7943	1.55702e-05	0.000106564	6.28524e-05	207/2534/2885/5058/5062/5063/5170/5290/5295/5879/6714/857/998	13
GO:0003013	GO:0003013	circulatory system process	50/517	427/7943	2.91377e-05	0.000187828	0.000110782	1278/1285/135/153/1812/1839/1906/1956/207/2149/2475/2534/29119/3162/3672/387/4088/4193/4624/4625/4633/4846/487/488/489/5155/522/5290/5294/5468/5606/5608/6093/6262/6263/6543/6546/6547/659/6714/7042/7422/7424/7531/817/85366/857/91807/9474/9475	50
GO:0010522	GO:0010522	regulation of calcium ion transport into cytosol	16/517	79/7943	3.83677e-05	0.000243435	0.000143579	1812/2149/25/2534/2902/5170/5335/5371/578/581/596/6262/6546/817/857/9474	16
GO:0016358	GO:0016358	dendrite development	22/517	133/7943	4.18714e-05	0.000262288	0.000154699	10097/10298/1398/1399/1496/1902/2475/2534/2902/2932/3066/3688/382/387/4776/5062/5063/5728/815/816/8976/998	22
GO:0050921	GO:0050921	positive regulation of chemotaxis	19/517	109/7943	6.68219e-05	0.00040211	0.000237167	10488/1902/1906/2277/347733/3673/3791/4088/4233/5054/5155/5159/5595/5879/5880/659/7057/7422/7424	19
GO:1903035	GO:1903035	negative regulation of response to wounding	13/517	58/7943	6.77094e-05	0.000406899	0.000239991	1026/1027/1398/1906/4088/4846/5054/5154/5155/5156/5728/6696/7057	13
GO:0032835	GO:0032835	glomerulus development	11/517	43/7943	6.79641e-05	0.000407609	0.00024041	1285/1286/182/3913/4851/4854/5155/5156/5159/596/652	11
GO:0007569	GO:0007569	cell aging	15/517	75/7943	7.77547e-05	0.000459178	0.000270826	10000/1021/1026/1029/2475/25/3265/3845/472/5054/5371/5604/5728/596/7157	15
GO:0007093	GO:0007093	mitotic cell cycle checkpoint	18/517	103/7943	9.99571e-05	0.000573752	0.000338402	1017/1026/1027/1386/1647/1869/2033/3265/4193/472/5111/5371/581/5925/595/598/6194/7157	18
GO:0022412	GO:0022412	cellular process involved in reproduction in multicellular organism	21/517	132/7943	0.000111431	0.000631963	0.000372735	1499/207/2309/2475/3074/347688/3479/3688/3815/408/409/472/581/596/598/6194/652/6654/6714/7046/8900	21
GO:0043299	GO:0043299	leukocyte degranulation	41/517	345/7943	0.000112304	0.000634948	0.000374496	10092/10097/10213/10383/1460/203068/3074/3101/3162/3685/3815/387/4318/4718/4893/5170/5211/5293/5294/5337/5594/5683/5686/5689/5695/5701/5702/5707/5708/5709/5713/5717/5718/5719/5879/5880/5906/5908/6093/867/9861	41
GO:0031018	GO:0031018	endocrine pancreas development	10/517	38/7943	0.000112386	0.000634948	0.000374496	1021/207/2308/2932/5170/572/578/6009/652/9451	10
GO:1904888	GO:1904888	cranial skeletal system development	10/517	38/7943	0.000112386	0.000634948	0.000374496	1399/1499/4087/4088/5156/652/7042/7043/7046/7048	10
GO:0007613	GO:0007613	memory	16/517	87/7943	0.000129717	0.000728224	0.000429511	1812/2475/2902/2903/3675/3678/4776/4803/5590/56924/57144/5728/6543/6547/814/8516	16
GO:0120034	GO:0120034	positive regulation of plasma membrane bounded cell projection assembly	11/517	46/7943	0.000131876	0.000739403	0.000436104	10109/10163/2475/3265/3815/5879/5880/7043/7046/8976/998	11
GO:0035966	GO:0035966	response to topologically incorrect protein	21/517	134/7943	0.000138849	0.00077556	0.00045743	10488/1388/148327/1649/2033/2081/3309/468/5295/55062/5526/578/581/595/6464/64764/7057/7184/84699/90993/9451	21
GO:0001894	GO:0001894	tissue homeostasis	20/517	128/7943	0.000207591	0.00111461	0.000657401	10000/1436/1499/1956/2149/3690/3845/4846/4851/581/5879/5880/5881/5925/596/60/6696/6714/71/7422	20
GO:0009612	GO:0009612	response to mechanical stimulus	22/517	148/7943	0.000213412	0.00114172	0.000673391	1277/1647/1906/1956/207/2534/3673/3815/387/4214/4914/5468/5595/572/578/5879/5894/6262/6546/6714/7048/7057	22
GO:0009896	GO:0009896	positive regulation of catabolic process	35/517	289/7943	0.000247669	0.00127871	0.000754192	1027/1454/1457/1950/207/208/2308/2309/2932/3091/3099/3162/3479/3791/4193/472/51079/5291/55626/5595/5700/5701/5704/572/5728/5747/581/6093/7248/7249/8408/857/8678/9475/9978	35
GO:0051640	GO:0051640	organelle localization	40/517	350/7943	0.000312756	0.00157801	0.000930722	10096/10097/10382/10383/135/1454/1499/1812/203068/22863/2932/3091/3162/3815/472/487/488/5170/5293/5294/55062/5590/56288/5728/5747/5868/5880/5906/5908/7277/7531/7534/7846/81/815/867/8678/8936/8976/998	40
GO:0044703	GO:0044703	multi-organism reproductive process	47/517	433/7943	0.000316681	0.00159238	0.000939195	1399/1459/148327/1499/1812/1869/1906/207/2099/2309/2475/2902/3066/3074/347688/3479/3673/3675/3678/3688/3815/3845/4089/4313/4318/472/4846/4851/5594/5595/572/5728/581/596/598/6194/652/659/6654/6696/6714/7043/7046/7048/7417/824/8900	47
GO:0030010	GO:0030010	establishment of cell polarity	14/517	76/7943	0.000332335	0.00166543	0.000982279	1398/1399/284217/2932/382/387/5058/5590/56288/5747/5908/6093/9475/998	14
GO:0001964	GO:0001964	startle response	7/517	22/7943	0.000342915	0.00170306	0.00100447	135/1496/1812/2902/2903/2906/5728	7
GO:0046649	GO:0046649	lymphocyte activation	51/517	483/7943	0.000344365	0.00170644	0.00100647	1021/1026/135/146850/1499/2033/2064/207/2322/2475/25/2534/2885/3479/3688/3815/387/4088/472/4853/4914/5058/5062/5063/5170/5290/5293/5294/5295/5336/55012/5590/572/578/581/5879/5880/596/6194/652/6654/6714/7048/7157/7248/814/857/8651/896/9474/998	51
GO:0060627	GO:0060627	regulation of vesicle-mediated transport	40/517	352/7943	0.000351979	0.00173834	0.00102528	135/1812/1950/208/25/2932/3162/3673/3685/3690/382/408/409/4851/488/5054/5170/5291/5336/5468/5594/5595/5604/5605/5728/5868/5879/5880/5906/5908/6093/6714/7249/7422/81/815/857/867/8976/9474	40
GO:0010623	GO:0010623	programmed cell death involved in cell development	5/517	11/7943	0.000380978	0.00186289	0.00109874	3815/4254/4914/581/596	5
GO:0071604	GO:0071604	transforming growth factor beta production	8/517	29/7943	0.000386375	0.00188305	0.00111063	1386/3091/3685/3696/4088/4089/7042/7057	8
GO:0110110	GO:0110110	positive regulation of animal organ morphogenesis	12/517	61/7943	0.000469559	0.0022423	0.00132252	1499/182/1906/4089/4609/4851/581/652/7042/7046/7048/7422	12
GO:0099536	GO:0099536	synaptic signaling	51/517	490/7943	0.000484818	0.00230952	0.00136217	11337/135/1499/1812/1906/1956/1977/207/2149/2475/25/2534/2902/2903/2904/2905/2906/2911/2915/2932/3265/347733/3688/3815/3845/3908/409/4776/4803/488/4914/5335/53358/5590/5594/5705/5728/5868/5881/5906/5908/6543/6547/6714/7416/7419/815/816/85366/8878/999	51
GO:0036473	GO:0036473	cell death in response to oxidative stress	13/517	72/7943	0.000657514	0.00305348	0.00180096	1499/207/2309/2534/3082/3091/4217/4233/468/5371/5598/596/7248	13
GO:0051235	GO:0051235	maintenance of location	27/517	214/7943	0.00066319	0.00307341	0.00181271	1649/1812/207/2149/25/3074/3098/3099/3309/3685/3690/487/5170/5335/5336/5371/5468/581/6262/6263/6500/6546/7184/7529/817/857/9474	27
GO:0001942	GO:0001942	hair follicle development	11/517	55/7943	0.000693708	0.00320145	0.00188823	1499/1956/3065/3066/3911/4089/4851/5154/596/6654/7042	11
GO:0002366	GO:0002366	leukocyte activation involved in immune response	49/517	473/7943	0.000696118	0.00320923	0.00189283	10092/10097/10213/10383/1460/203068/2475/25/3074/3101/3162/3685/3815/387/4318/4718/4853/4893/5170/5211/5293/5294/5336/5337/5590/5594/5683/5686/5689/5695/5701/5702/5707/5708/5709/5713/5717/5718/5719/5879/5880/5906/5908/6093/6194/7157/7248/867/9861	49
GO:0007281	GO:0007281	germ cell development	15/517	92/7943	0.000801184	0.00366203	0.00215989	1499/207/2309/2475/3074/347688/3479/3815/472/581/596/598/6194/652/6714	15
GO:0022404	GO:0022404	molting cycle process	11/517	56/7943	0.000813714	0.00369036	0.00217659	1499/1956/3065/3066/3911/4089/4851/5154/596/6654/7042	11
GO:0022405	GO:0022405	hair cycle process	11/517	56/7943	0.000813714	0.00369036	0.00217659	1499/1956/3065/3066/3911/4089/4851/5154/596/6654/7042	11
GO:0031641	GO:0031641	regulation of myelination	7/517	25/7943	0.000814624	0.00369036	0.00217659	1499/207/2475/3082/56288/5728/9451	7
GO:1903524	GO:1903524	positive regulation of blood circulation	12/517	65/7943	0.000855763	0.00386488	0.00227953	153/1906/1956/207/2149/387/487/488/522/6262/7042/857	12
GO:0009895	GO:0009895	negative regulation of catabolic process	24/517	186/7943	0.000947483	0.0042278	0.00249358	11345/1457/1459/1869/1956/207/2475/2534/2903/2905/3082/3162/4088/4233/5290/5294/5371/5747/596/6093/7157/7248/7249/8678	24
GO:0060749	GO:0060749	mammary gland alveolus development	5/517	13/7943	0.000951375	0.0042278	0.00249358	1950/2099/3091/595/7422	5
GO:0061377	GO:0061377	mammary gland lobule development	5/517	13/7943	0.000951375	0.0042278	0.00249358	1950/2099/3091/595/7422	5
GO:0006520	GO:0006520	cellular amino acid metabolic process	35/517	311/7943	0.000973814	0.00431455	0.00254475	10213/143471/468/4846/5682/5683/5684/5685/5686/5687/5688/5689/5690/5691/5692/5693/5694/5695/5700/5701/5702/5704/5705/5706/5707/5708/5709/5710/5713/5714/5715/5717/5718/5719/9861	35
GO:0048638	GO:0048638	regulation of developmental growth	28/517	231/7943	0.00100255	0.00441101	0.00260164	1019/1026/1027/153/1906/207/2335/2475/25/2932/3479/4624/4803/4851/5058/5290/5594/5728/5747/596/652/659/6696/6776/7046/7048/7422/9706	28
GO:2000136	GO:2000136	regulation of cell proliferation involved in heart morphogenesis	5/517	14/7943	0.00140138	0.0059418	0.00350451	1499/4089/4851/652/659	5
GO:1900076	GO:1900076	regulation of cellular response to insulin stimulus	10/517	51/7943	0.00141376	0.00598856	0.00353209	1019/5058/5295/5590/6198/6714/7248/7249/8651/896	10
GO:0099173	GO:0099173	postsynapse organization	16/517	107/7943	0.00141808	0.00599541	0.00353613	10097/10163/1399/2534/2904/3480/3675/382/5063/5728/60/71/816/87/8976/998	16
GO:0008366	GO:0008366	axon ensheathment	13/517	78/7943	0.0014292	0.00603091	0.00355707	1499/1902/2064/207/208/2475/3074/3082/56288/5728/6547/7248/9451	13
GO:0050803	GO:0050803	regulation of synapse structure or activity	18/517	128/7943	0.00151297	0.00633619	0.00373712	10097/1399/1496/203068/25/2534/2902/2904/382/387/4776/4914/5063/5728/5747/7534/7846/816	18
GO:0042752	GO:0042752	regulation of circadian rhythm	13/517	80/7943	0.00181318	0.00739707	0.00436284	135/1454/23291/2475/2932/5371/5468/5499/5500/5501/7157/8945/9475	13
GO:0014888	GO:0014888	striated muscle adaptation	8/517	36/7943	0.00181966	0.00739707	0.00436284	2308/2475/4088/4624/4625/488/816/818	8
GO:0032388	GO:0032388	positive regulation of intracellular transport	18/517	131/7943	0.00197321	0.00791109	0.00466601	1459/2064/208/2534/2932/3265/4088/4193/487/5058/5295/5296/5594/5880/7157/7531/9776/999	18
GO:0043271	GO:0043271	negative regulation of ion transport	15/517	101/7943	0.00211887	0.00836047	0.00493106	10105/10971/207/208/2475/4318/468/4846/522/5728/596/7057/7531/817/857	15
GO:0050865	GO:0050865	regulation of cell activation	40/517	386/7943	0.00212953	0.00838762	0.00494707	1026/135/146850/1499/2064/207/25/2534/2885/3162/3479/387/472/4846/5058/5062/5063/5154/5155/5156/5159/5170/5290/5295/55012/5590/572/5879/5880/596/6195/652/6654/6714/7048/7057/814/857/8651/998	40
GO:0014742	GO:0014742	positive regulation of muscle hypertrophy	8/517	37/7943	0.00219207	0.00860338	0.00507432	1906/2475/3479/5747/6093/817/8678/9475	8
GO:0002260	GO:0002260	lymphocyte homeostasis	9/517	46/7943	0.00246437	0.00954311	0.00562858	207/25/3091/55012/578/581/596/6194/6654	9
GO:0071695	GO:0071695	anatomical structure maturation	15/517	103/7943	0.00257908	0.00991179	0.00584604	1026/1499/1649/2309/2475/2902/3091/347688/3479/387/4313/5881/5925/596/7042	15
GO:0110111	GO:0110111	negative regulation of animal organ morphogenesis	6/517	23/7943	0.00287255	0.0106512	0.00628216	1499/4851/596/652/659/7042	6
GO:0032922	GO:0032922	circadian regulation of gene expression	9/517	47/7943	0.00287646	0.0106512	0.00628216	1454/3065/3066/468/4804/5371/5499/5500/5501	9
GO:1900408	GO:1900408	negative regulation of cellular response to oxidative stress	9/517	47/7943	0.00287646	0.0106512	0.00628216	1499/207/2534/3082/3091/4233/468/5598/7248	9
GO:0042391	GO:0042391	regulation of membrane potential	34/517	320/7943	0.00301318	0.0110992	0.00654638	135/153/1812/1906/207/208/25/2902/2903/2904/2905/2906/2911/29119/2915/2932/3791/409/4719/488/55012/5590/572/5728/578/581/596/598/6262/6546/6714/7531/817/857	34
GO:0008360	GO:0008360	regulation of cell shape	13/517	85/7943	0.00315723	0.0115913	0.00683664	10672/1398/1436/1902/2335/2534/3074/3791/3815/387/5747/7422/998	13
GO:1902883	GO:1902883	negative regulation of response to oxidative stress	9/517	48/7943	0.00334112	0.0122058	0.00719907	1499/207/2534/3082/3091/4233/468/5598/7248	9
GO:0006970	GO:0006970	response to osmotic stress	10/517	57/7943	0.00336403	0.0122794	0.00724247	1386/1956/3673/4519/4638/5170/5609/572/581/7157	10
GO:1901861	GO:1901861	regulation of muscle tissue development	15/517	107/7943	0.00374874	0.0134621	0.00794002	1499/1906/2475/3479/4088/4089/409/4851/5058/5594/5728/596/652/7046/7048	15
GO:1903779	GO:1903779	regulation of cardiac conduction	10/517	58/7943	0.00383454	0.0136632	0.00805864	487/488/489/6262/6263/6543/6546/6547/817/857	10
GO:0120163	GO:0120163	negative regulation of cold-induced thermogenesis	7/517	32/7943	0.00383556	0.0136632	0.00805864	1649/3910/468/4851/5608/5925/6009	7
GO:0048588	GO:0048588	developmental cell growth	19/517	151/7943	0.00413206	0.0145558	0.00858507	1499/1906/2335/2475/25/2932/3479/3688/3913/4803/5058/5590/659/6696/7048/7422/8408/8936/9706	19
GO:0033555	GO:0033555	multicellular organismal response to stress	10/517	59/7943	0.00435565	0.0152585	0.00899958	153/1812/1977/4914/5728/596/7057/7416/7419/824	10
GO:0060560	GO:0060560	developmental growth involved in morphogenesis	19/517	152/7943	0.0044453	0.0155146	0.0091506	1499/2099/2335/25/2932/3688/3913/4803/4851/5058/5590/652/659/6696/7048/7422/8408/8936/9706	19
GO:0006735	GO:0006735	NADH regeneration	6/517	25/7943	0.00450999	0.0155777	0.00918784	3098/3099/3101/5211/5213/5214	6
GO:0051208	GO:0051208	sequestering of calcium ion	14/517	100/7943	0.00508324	0.0172923	0.0101991	1649/1812/2149/25/5170/5335/5336/581/6262/6263/6546/7184/817/9474	14
GO:0007617	GO:0007617	mating behavior	5/517	19/7943	0.00620609	0.0204487	0.0120608	1812/2902/3066/3074/5728	5
GO:0030278	GO:0030278	regulation of ossification	17/517	135/7943	0.00643517	0.0211564	0.0124782	1021/1499/182/3082/3091/3479/4088/4851/5594/5595/5747/596/652/6546/659/7042/7043	17
GO:0001974	GO:0001974	blood vessel remodeling	7/517	35/7943	0.00647073	0.0211947	0.0125008	182/4193/4846/578/581/659/9474	7
GO:0010927	GO:0010927	cellular component assembly involved in morphogenesis	9/517	53/7943	0.0066145	0.0216178	0.0127503	1906/3688/4089/4624/4633/5156/5159/71/91807	9
GO:0051302	GO:0051302	regulation of cell division	14/517	104/7943	0.00721077	0.0233259	0.0137577	2277/30849/387/4609/5154/5155/5289/598/7042/7043/7422/7424/8678/998	14
GO:0045834	GO:0045834	positive regulation of lipid metabolic process	16/517	126/7943	0.00746003	0.0240795	0.0142022	207/208/22863/2321/2322/2475/30849/3815/5155/5156/5159/5468/55626/5747/6714/824	16
GO:0033598	GO:0033598	mammary gland epithelial cell proliferation	5/517	20/7943	0.00784026	0.0249605	0.0147219	2099/5594/581/595/8945	5
GO:0060074	GO:0060074	synapse maturation	4/517	13/7943	0.00790758	0.0250322	0.0147642	4776/5728/7534/816	4
GO:0035264	GO:0035264	multicellular organism growth	12/517	85/7943	0.00856844	0.0268559	0.0158397	1019/153/2033/2475/3479/472/4726/5290/596/6654/6776/7157	12
GO:1905898	GO:1905898	positive regulation of response to endoplasmic reticulum stress	6/517	29/7943	0.00969742	0.0299082	0.0176401	1649/2081/5295/578/581/857	6
GO:0003272	GO:0003272	endocardial cushion formation	5/517	21/7943	0.00975097	0.0299484	0.0176638	4089/4851/7042/7046/7048	5
GO:0060148	GO:0060148	positive regulation of posttranscriptional gene silencing	5/517	21/7943	0.00975097	0.0299484	0.0176638	1956/5604/5605/652/7157	5
GO:0060021	GO:0060021	roof of mouth development	8/517	47/7943	0.0100847	0.0307816	0.0181552	4087/4089/5156/6654/7042/7043/7046/7048	8
GO:0030048	GO:0030048	actin filament-based movement	13/517	98/7943	0.0106352	0.0320328	0.0188931	10163/29119/4624/4625/4633/487/6093/6262/81/817/85366/857/8976	13
GO:0031570	GO:0031570	DNA integrity checkpoint	14/517	109/7943	0.0108064	0.0323607	0.0190866	1017/1026/1027/1386/1647/1869/2033/4193/472/5111/5371/581/595/7157	14
GO:0032204	GO:0032204	regulation of telomere maintenance	8/517	48/7943	0.0114334	0.0339653	0.0200329	1499/4609/472/5371/5594/5595/5609/6714	8
GO:0034405	GO:0034405	response to fluid shear stress	6/517	30/7943	0.0114724	0.0339653	0.0200329	207/4846/5159/5598/6714/7043	6
GO:0002088	GO:0002088	lens development in camera-type eye	7/517	39/7943	0.0118242	0.0347977	0.0205239	1019/1027/1499/4088/652/7046/7048	7
GO:0007405	GO:0007405	neuroblast proliferation	7/517	39/7943	0.0118242	0.0347977	0.0205239	1495/1499/3091/4851/7157/7422/7424	7
GO:0030195	GO:0030195	negative regulation of blood coagulation	7/517	39/7943	0.0118242	0.0347977	0.0205239	1906/4846/5054/5154/5155/5156/7057	7
GO:0019098	GO:0019098	reproductive behavior	5/517	22/7943	0.0119587	0.0350078	0.0206478	1812/2902/3066/3074/5728	5
GO:0051701	GO:0051701	interaction with host	19/517	168/7943	0.0127394	0.0372441	0.0219668	1499/1956/2885/3673/3678/3685/3688/3690/3693/3695/4088/4233/5371/572/598/6714/857/867/999	19
GO:0034763	GO:0034763	negative regulation of transmembrane transport	11/517	79/7943	0.0127996	0.0373953	0.022056	10105/10971/207/208/2475/4318/5728/7057/7531/817/857	11
GO:0045123	GO:0045123	cellular extravasation	8/517	49/7943	0.0129106	0.0375712	0.0221597	1398/1399/3672/3688/3695/5293/5294/6093	8
GO:0051651	GO:0051651	maintenance of location in cell	8/517	49/7943	0.0129106	0.0375712	0.0221597	207/3098/3099/3309/487/5371/6500/857	8
GO:1905953	GO:1905953	negative regulation of lipid localization	8/517	49/7943	0.0129106	0.0375712	0.0221597	1950/207/208/3685/3690/522/5468/7057	8
GO:1900047	GO:1900047	negative regulation of hemostasis	7/517	40/7943	0.0135524	0.0390878	0.0230542	1906/4846/5054/5154/5155/5156/7057	7
GO:0014850	GO:0014850	response to muscle activity	4/517	15/7943	0.013608	0.0390878	0.0230542	3091/3673/522/6262	4
GO:0097150	GO:0097150	neuronal stem cell population maintenance	4/517	15/7943	0.013608	0.0390878	0.0230542	182/2308/2309/4851	4
GO:0051090	GO:0051090	regulation of DNA-binding transcription factor activity	30/517	304/7943	0.0142003	0.0407626	0.024042	1029/1386/1499/1649/1906/2033/207/2099/3066/3162/3815/3845/408/4088/409/4914/5468/5526/5590/5594/5595/5687/5728/5925/7316/7422/815/857/8945/9252	30
GO:0035902	GO:0035902	response to immobilization stress	5/517	23/7943	0.0144826	0.0412443	0.0243261	10097/2309/4193/5468/6546	5
GO:1903036	GO:1903036	positive regulation of response to wounding	8/517	50/7943	0.0145229	0.0412443	0.0243261	1839/2149/2475/3265/4638/5054/7048/7057	8
GO:0032102	GO:0032102	negative regulation of response to external stimulus	25/517	244/7943	0.0156682	0.0440604	0.0259871	1026/1027/135/1398/1496/1812/1906/2902/3082/3479/4088/4846/4851/5054/5154/5155/5156/5468/5598/5682/5692/5728/5925/6696/7057	25
GO:0003299	GO:0003299	muscle hypertrophy in response to stress	5/517	24/7943	0.0173404	0.0480054	0.0283139	2308/4088/4624/4625/488	5
GO:1905209	GO:1905209	positive regulation of cardiocyte differentiation	6/517	33/7943	0.0181504	0.0496436	0.0292801	1906/2475/3479/409/652/7042	6

## Sheet: Kidney
	ID	Description	GeneRatio	BgRatio	pvalue	p.adjust	qvalue	geneID	Count
GO:0198738	GO:0198738	cell-cell signaling by wnt	59/157	337/7935	1.76474e-41	3.08955e-38	1.79005e-38	10297/11211/122011/1452/1499/1855/1856/1857/1950/1956/23291/2535/2775/2782/2932/3065/324/3675/4088/4233/51384/54331/54361/5728/595/6262/6500/7249/7471/7472/7473/7474/7475/7476/7477/7478/7479/7480/7481/7482/7483/7484/7855/7976/80326/81029/8312/8313/8321/8322/8323/8324/8325/8326/8454/8945/89780/898/9978	59
GO:1905114	GO:1905114	cell surface receptor signaling pathway involved in cell-cell signaling	64/157	422/7935	2.59626e-41	3.08955e-38	1.79005e-38	10297/11211/122011/1452/1499/1855/1856/1857/1950/1956/23291/2535/2775/2782/2902/2903/2904/2905/2906/2932/3065/324/3675/4088/4233/51384/54331/54361/5728/595/6262/6500/7249/7471/7472/7473/7474/7475/7476/7477/7478/7479/7480/7481/7482/7483/7484/7855/7976/80326/81029/8312/8313/8321/8322/8323/8324/8325/8326/8454/8945/89780/898/9978	64
GO:0048598	GO:0048598	embryonic morphogenesis	46/157	328/7935	2.11169e-27	1.50775e-24	8.73572e-25	1387/1499/1855/1856/1857/2535/2885/3065/3066/3673/3675/3678/3685/3693/4087/4088/4089/51384/5156/54361/6262/6654/7046/7048/7157/7248/7249/7471/7472/7473/7474/7475/7476/7477/7479/7481/7482/7483/7484/775/7855/7976/8321/8323/8324/89780	46
GO:0048729	GO:0048729	tissue morphogenesis	47/157	426/7935	2.2849e-23	1.1653e-20	6.75161e-21	1499/1855/1856/1857/1950/1956/2475/2535/284217/2885/3673/3675/3678/4087/4088/4089/4193/4233/4609/51384/54361/5728/6262/6654/7046/7048/7248/7249/7471/7472/7473/7474/7475/7476/7477/7481/7482/7484/7855/7976/80326/8321/8322/8323/8324/8945/89780	47
GO:0045165	GO:0045165	cell fate commitment	28/157	157/7935	1.58086e-19	5.13062e-17	2.97263e-17	10297/1499/2475/324/4087/4089/51384/54361/7046/7157/7471/7472/7473/7474/7475/7476/7477/7478/7479/7480/7481/7482/7483/7484/80326/81029/8324/89780	28
GO:0060322	GO:0060322	head development	41/157	444/7935	2.01206e-17	4.22533e-15	2.44811e-15	1021/1499/1812/1869/1950/1956/2033/2475/2775/2902/2903/2904/2905/2906/2932/3065/472/5156/54361/55970/572/5728/578/59345/6654/7048/7157/7248/7471/7472/7473/7474/7476/7477/7482/7484/7976/8321/8322/8323/89780	41
GO:0001101	GO:0001101	response to acid chemical	31/157	270/7935	7.53025e-16	1.22195e-13	7.07988e-14	1027/11211/1386/1869/1956/2475/2782/2902/3066/3673/472/5111/5156/5159/54331/572/7472/7473/7474/7475/7477/7478/7479/7480/7481/7483/7484/81029/8322/8324/89780	31
GO:0060021	GO:0060021	roof of mouth development	14/157	47/7935	1.52943e-13	1.56001e-11	9.03856e-12	2535/4087/4089/5156/6654/7046/7048/7474/7476/7478/7481/7484/8321/89780	14
GO:1903047	GO:1903047	mitotic cell cycle process	37/157	485/7935	4.40589e-13	3.83635e-11	2.22274e-11	1017/1021/1026/1027/1386/1647/1869/1950/1956/2033/23291/324/3479/4193/4609/472/5111/5159/5728/5925/595/6198/6500/6502/7039/7157/7480/7483/8454/890/8900/894/8945/896/898/9134/9978	37
GO:0090068	GO:0090068	positive regulation of cell cycle process	23/157	181/7935	6.9717e-13	5.92594e-11	3.43343e-11	1017/1026/1027/1647/1869/1950/1956/2033/3479/4193/472/5111/5159/54361/5925/595/7039/7157/7474/7480/894/896/898	23
GO:0048145	GO:0048145	regulation of fibroblast proliferation	14/157	65/7935	2.00992e-11	1.1763e-09	6.81533e-10	1021/1026/1499/1869/1956/3479/4609/5156/5159/7157/7471/7472/7474/890	14
GO:0009611	GO:0009611	response to wounding	33/157	464/7935	6.98268e-11	3.51101e-09	2.03424e-09	1026/1027/1956/2064/2475/2782/2903/2905/3065/3066/3479/3673/3678/4087/4088/5156/5159/54331/54361/5728/64764/7046/7048/7057/7471/7474/7476/7480/81029/8323/8324/8326/89780	33
GO:0002088	GO:0002088	lens development in camera-type eye	11/157	39/7935	1.33172e-10	6.51264e-09	3.77336e-09	1027/1499/4088/7046/7048/7472/7474/7476/7477/7482/81029	11
GO:0071559	GO:0071559	response to transforming growth factor beta	19/157	170/7935	7.6872e-10	2.82921e-08	1.63921e-08	1387/2033/3066/3675/3693/4087/4088/4089/54361/5747/7046/7048/7057/7157/7471/7472/7474/7476/80326	19
GO:0007093	GO:0007093	mitotic cell cycle checkpoint	15/157	104/7935	1.49011e-09	5.01858e-08	2.90771e-08	1017/1026/1027/1386/1647/1869/2033/324/4193/472/5111/5925/595/7157/7483	15
GO:0045596	GO:0045596	negative regulation of cell differentiation	30/157	441/7935	1.74137e-09	5.70338e-08	3.30448e-08	1021/1499/1869/1956/2064/2932/3066/3479/3685/4088/4089/4193/4609/54361/5728/5747/5925/595/7046/7157/7248/7471/7473/7474/7476/7480/7483/8313/8324/89780	30
GO:0031589	GO:0031589	cell-substrate adhesion	20/157	208/7935	3.86241e-09	1.14907e-07	6.65757e-08	1021/1499/2932/3655/3672/3673/3675/3678/3685/3693/3695/4088/54361/5728/5747/7057/7248/7471/8322/8324	20
GO:0070482	GO:0070482	response to oxygen levels	25/157	325/7935	4.03405e-09	1.19021e-07	6.89596e-08	1026/1027/1387/1869/2033/2475/2782/2792/3066/3673/4088/4089/4193/4609/472/5159/572/5728/6262/7048/7057/7157/7248/890/9978	25
GO:0035148	GO:0035148	tube formation	14/157	99/7935	7.01717e-09	1.95713e-07	1.13394e-07	1499/1855/1856/1857/2535/54361/7248/7249/7474/7475/7484/7976/8321/8323	14
GO:0001942	GO:0001942	hair follicle development	11/157	55/7935	7.23979e-09	1.98816e-07	1.15192e-07	1499/1956/3065/3066/4089/6654/7474/7480/7976/80326/8323	11
GO:0090287	GO:0090287	regulation of cellular response to growth factor stimulus	18/157	174/7935	7.73679e-09	2.09245e-07	1.21234e-07	1387/1499/2033/3675/3678/4087/4088/4089/54361/7046/7048/7057/7157/7471/7474/8321/8322/90993	18
GO:0022404	GO:0022404	molting cycle process	11/157	56/7935	8.85743e-09	2.32507e-07	1.34712e-07	1499/1956/3065/3066/4089/6654/7474/7480/7976/80326/8323	11
GO:0022405	GO:0022405	hair cycle process	11/157	56/7935	8.85743e-09	2.32507e-07	1.34712e-07	1499/1956/3065/3066/4089/6654/7474/7480/7976/80326/8323	11
GO:0071214	GO:0071214	cellular response to abiotic stimulus	20/157	222/7935	1.19321e-08	2.87124e-07	1.66356e-07	1026/1387/1643/1647/1956/2033/2782/2792/2885/3673/4193/4609/472/5111/51426/572/5728/578/7157/7481	20
GO:0104004	GO:0104004	cellular response to environmental stimulus	20/157	222/7935	1.19321e-08	2.87124e-07	1.66356e-07	1026/1387/1643/1647/1956/2033/2782/2792/2885/3673/4193/4609/472/5111/51426/572/5728/578/7157/7481	20
GO:0048608	GO:0048608	reproductive structure development	22/157	269/7935	1.25522e-08	2.94812e-07	1.70811e-07	1027/1499/1956/2885/4089/472/5156/5159/54361/5728/5747/578/595/7046/7472/7474/7476/7477/7482/7484/7855/8322	22
GO:0009314	GO:0009314	response to radiation	23/157	297/7935	1.5999e-08	3.59222e-07	2.0813e-07	1026/1387/1643/1647/1812/1956/2033/2475/2782/2792/2793/2885/2902/2903/4193/4609/472/5111/51426/578/595/7157/778	23
GO:2000147	GO:2000147	positive regulation of cell motility	27/157	408/7935	2.31415e-08	4.93436e-07	2.85892e-07	10488/1812/1950/1956/2475/324/3479/3480/3655/3673/3675/3678/3685/4088/4193/4233/472/5156/5159/5747/7046/7048/7057/7474/7476/7481/81029	27
GO:0010718	GO:0010718	positive regulation of epithelial to mesenchymal transition	9/157	37/7935	2.86173e-08	5.94985e-07	3.44728e-07	1499/2475/3066/4087/4088/4089/7046/7048/8313	9
GO:0072006	GO:0072006	nephron development	13/157	97/7935	4.8082e-08	9.37993e-07	5.43464e-07	1499/3675/4089/4609/5156/5159/54361/7471/7475/7477/7481/7482/7484	13
GO:0010810	GO:0010810	regulation of cell-substrate adhesion	14/157	116/7935	5.59476e-08	1.05679e-06	6.12293e-07	1021/2932/3655/3675/3678/4088/54361/5728/5747/7057/7248/7471/8322/8324	14
GO:0003006	GO:0003006	developmental process involved in reproduction	24/157	350/7935	7.92455e-08	1.42882e-06	8.27844e-07	1027/1499/1956/2475/2885/3479/4089/472/5156/5159/54361/5728/5747/578/595/7046/7472/7474/7476/7477/7482/7484/7855/8322	24
GO:0040017	GO:0040017	positive regulation of locomotion	27/157	434/7935	8.40813e-08	1.50839e-06	8.73947e-07	10488/1812/1950/1956/2475/324/3479/3480/3655/3673/3675/3678/3685/4088/4193/4233/472/5156/5159/5747/7046/7048/7057/7474/7476/7481/81029	27
GO:0051098	GO:0051098	regulation of binding	19/157	238/7935	1.9755e-07	3.06632e-06	1.77659e-06	1452/1499/1855/1869/1950/2033/2932/3066/3479/3673/4087/4088/4089/4233/578/5925/7046/7474/89780	19
GO:0051962	GO:0051962	positive regulation of nervous system development	22/157	314/7935	2.01394e-07	3.11245e-06	1.80332e-06	1499/1855/1856/1857/1869/1950/2033/2475/3065/3066/3655/3675/5728/6009/64764/7473/7474/7476/7976/8321/8322/89780	22
GO:0110110	GO:0110110	positive regulation of animal organ morphogenesis	10/157	61/7935	2.61619e-07	3.90787e-06	2.26418e-06	1499/4089/4609/54361/7046/7048/7472/7475/7482/89780	10
GO:0001666	GO:0001666	response to hypoxia	21/157	295/7935	3.00632e-07	4.34516e-06	2.51754e-06	1027/1387/1869/2033/2475/2782/2792/3673/4088/4089/4193/4609/472/572/5728/6262/7048/7057/7157/890/9978	21
GO:0022411	GO:0022411	cellular component disassembly	21/157	311/7935	7.22644e-07	9.5197e-06	5.51562e-06	10297/1452/1499/1855/1856/1857/2535/2932/324/3480/4609/7046/7157/7249/7471/7478/7479/7855/8312/8321/89780	21
GO:0097190	GO:0097190	apoptotic signaling pathway	25/157	429/7935	9.27154e-07	1.19063e-05	6.89836e-06	1026/10488/1499/1869/1870/2033/2932/3065/3479/3655/3685/4088/4193/472/54361/572/5728/578/5925/7046/7057/7157/8326/8454/90993	25
GO:1901861	GO:1901861	regulation of muscle tissue development	12/157	107/7935	1.15808e-06	1.44558e-05	8.37554e-06	1499/2475/3479/4088/4089/5728/7046/7048/7472/7480/8324/89780	12
GO:0050806	GO:0050806	positive regulation of synaptic transmission	13/157	127/7935	1.17636e-06	1.46327e-05	8.47806e-06	1812/1855/1956/2902/2903/2904/2905/2906/2932/3908/5728/7476/776	13
GO:0001756	GO:0001756	somitogenesis	8/157	42/7935	1.31002e-06	1.60713e-05	9.31156e-06	2033/4088/4089/472/7157/7474/8313/89780	8
GO:0042246	GO:0042246	tissue regeneration	8/157	42/7935	1.31002e-06	1.60713e-05	9.31156e-06	1026/1027/3479/7048/7476/7480/8324/8326	8
GO:0031570	GO:0031570	DNA integrity checkpoint	12/157	109/7935	1.41497e-06	1.71817e-05	9.95493e-06	1017/1026/1027/1386/1647/1869/2033/4193/472/5111/595/7157	12
GO:0048609	GO:0048609	multicellular organismal reproductive process	22/157	354/7935	1.56394e-06	1.86108e-05	1.07829e-05	148327/1499/1812/1869/1956/2475/2902/3066/3479/3675/4089/472/5111/5156/54361/572/5728/6654/7046/7473/8322/8900	22
GO:0048659	GO:0048659	smooth muscle cell proliferation	13/157	138/7935	3.02514e-06	3.38551e-05	1.96153e-05	1026/1027/1499/1956/2475/3479/3673/4193/5159/5728/6502/7048/7057	13
GO:0048660	GO:0048660	regulation of smooth muscle cell proliferation	13/157	138/7935	3.02514e-06	3.38551e-05	1.96153e-05	1026/1027/1499/1956/2475/3479/3673/4193/5159/5728/6502/7048/7057	13
GO:0001964	GO:0001964	startle response	6/157	22/7935	3.13049e-06	3.49245e-05	2.02349e-05	1812/1855/2902/2903/2906/5728	6
GO:0009896	GO:0009896	positive regulation of catabolic process	19/157	288/7935	3.60878e-06	3.97634e-05	2.30385e-05	1027/10297/122011/1452/1855/1950/2932/324/3479/4193/472/572/5728/5747/7248/7249/7474/8312/9978	19
GO:0042330	GO:0042330	taxis	25/157	468/7935	4.50298e-06	4.85669e-05	2.81391e-05	10488/1855/2033/2064/284217/2885/3672/3673/3685/3908/4088/4089/4233/5156/5159/53358/5747/6464/6654/7057/7249/7473/7474/7976/89780	25
GO:0031647	GO:0031647	regulation of protein stability	14/157	169/7935	5.72218e-06	5.99067e-05	3.47093e-05	1026/1387/1855/1857/2033/23291/3479/4088/4193/5728/7157/7248/7480/8945	14
GO:0030968	GO:0030968	endoplasmic reticulum unfolded protein response	10/157	86/7935	6.72239e-06	6.89624e-05	3.99561e-05	10488/1388/148327/2033/578/595/6464/64764/84699/90993	10
GO:0010464	GO:0010464	regulation of mesenchymal cell proliferation	6/157	25/7935	7.07397e-06	7.17445e-05	4.1568e-05	1499/4609/7048/7472/7474/7481	6
GO:0099172	GO:0099172	presynapse organization	6/157	25/7935	7.07397e-06	7.17445e-05	4.1568e-05	1855/5728/7474/7476/8321/89780	6
GO:1904888	GO:1904888	cranial skeletal system development	7/157	40/7935	1.11847e-05	0.000108751	6.30091e-05	1499/4087/4088/5156/7046/7048/7484	7
GO:0051129	GO:0051129	negative regulation of cellular component organization	22/157	405/7935	1.38773e-05	0.000131411	7.6138e-05	10297/2033/2904/2932/3066/324/3479/3675/4089/4193/4233/472/5728/5747/7057/7157/7248/7249/7473/7474/8326/89780	22
GO:0001558	GO:0001558	regulation of cell growth	17/157	263/7935	1.59263e-05	0.000146162	8.46845e-05	1026/1027/1956/2064/2475/2786/2932/3479/4088/4089/5925/7046/7157/7473/7474/7481/89780	17
GO:0071604	GO:0071604	transforming growth factor beta production	6/157	29/7935	1.7771e-05	0.000159004	9.21252e-05	1386/3685/4088/4089/7057/7481	6
GO:0097485	GO:0097485	neuron projection guidance	14/157	187/7935	1.83338e-05	0.000163221	9.45687e-05	1855/2064/284217/2885/3908/4089/53358/5747/6464/6654/7473/7474/7976/89780	14
GO:0044089	GO:0044089	positive regulation of cellular component biogenesis	19/157	324/7935	1.9637e-05	0.00017194	9.96202e-05	1027/1499/1643/2475/2885/2932/324/4088/4233/472/54361/7046/7157/7248/7471/7476/7480/7481/9978	19
GO:0010714	GO:0010714	positive regulation of collagen metabolic process	5/157	18/7935	1.97948e-05	0.00017194	9.96202e-05	3066/3673/5159/54361/90993	5
GO:0070997	GO:0070997	neuron death	17/157	269/7935	2.13516e-05	0.000184119	0.000106677	1386/1499/2475/2902/2904/2932/3672/472/572/5925/7157/7248/7471/7474/8321/8326/89780	17
GO:0040008	GO:0040008	regulation of growth	22/157	418/7935	2.27187e-05	0.000194033	0.000112421	1026/1027/1956/2064/2475/2786/2932/3479/4088/4089/5728/5747/5925/6464/7046/7048/7157/7472/7473/7474/7481/89780	22
GO:0046649	GO:0046649	lymphocyte activation	24/157	484/7935	2.49107e-05	0.000210738	0.000122099	1021/1026/1499/2033/2064/2475/2885/3479/4088/472/54361/572/578/6654/7048/7157/7248/7471/7855/8324/8325/8326/896/89780	24
GO:0090559	GO:0090559	regulation of membrane permeability	8/157	62/7935	2.68366e-05	0.000224898	0.000130304	1386/1869/2475/2932/572/578/7157/8326	8
GO:0051090	GO:0051090	regulation of DNA-binding transcription factor activity	18/157	304/7935	2.90327e-05	0.000239369	0.000138688	1386/1499/1856/2033/2535/3066/4088/5728/5925/7471/7472/7474/7480/8321/8322/8323/8945/89780	18
GO:0045778	GO:0045778	positive regulation of ossification	8/157	64/7935	3.39748e-05	0.000272562	0.00015792	1499/3479/4088/54361/7474/7477/7480/8326	8
GO:0046661	GO:0046661	male sex differentiation	10/157	106/7935	4.30966e-05	0.000330871	0.000191703	1499/4089/5156/5159/54361/595/7046/7474/7482/7484	10
GO:0071496	GO:0071496	cellular response to external stimulus	16/157	261/7935	5.4659e-05	0.000401074	0.000232378	1026/1647/1956/2475/3655/3673/4193/54361/572/578/6502/7157/7248/7481/7482/7484	16
GO:0009895	GO:0009895	negative regulation of catabolic process	13/157	184/7935	6.74687e-05	0.000467696	0.000270978	1869/1956/2475/2903/2905/4088/4233/5747/7157/7248/7249/7471/8313	13
GO:0035966	GO:0035966	response to topologically incorrect protein	11/157	135/7935	6.94656e-05	0.000479675	0.000277919	10488/1388/148327/2033/578/595/6464/64764/7057/84699/90993	11
GO:0001525	GO:0001525	angiogenesis	20/157	392/7935	8.54571e-05	0.000574542	0.000332884	1386/1499/1870/1950/2064/3678/3685/5156/5159/5728/5747/6464/7046/7048/7057/7474/7476/7855/8325/90993	20
GO:0031018	GO:0031018	endocrine pancreas development	6/157	38/7935	8.91517e-05	0.000596364	0.000345527	1021/2932/572/578/6009/7474	6
GO:0032102	GO:0032102	negative regulation of response to external stimulus	15/157	244/7935	9.14898e-05	0.000605324	0.000350718	1026/1027/1812/1855/2902/3479/4088/5156/54361/5728/5925/7057/7473/7474/89780	15
GO:0006979	GO:0006979	response to oxidative stress	18/157	332/7935	9.19007e-05	0.000605324	0.000350718	1017/1499/1956/2775/3066/4193/4233/5111/51384/5156/5159/572/578/7157/7248/7471/8321/890	18
GO:0007569	GO:0007569	cell aging	8/157	76/7935	0.00011842	0.000760361	0.000440545	1021/1026/2475/472/51384/5728/7157/7471	8
GO:0032233	GO:0032233	positive regulation of actin filament bundle assembly	6/157	40/7935	0.000119974	0.000764832	0.000443136	2475/4088/54361/7046/7248/7481	6
GO:0044703	GO:0044703	multi-organism reproductive process	21/157	435/7935	0.000123532	0.000786111	0.000455464	148327/1499/1812/1869/2475/2902/3066/3479/3673/3675/3678/4089/472/54361/572/5728/6654/7046/7048/7473/8900	21
GO:1903035	GO:1903035	negative regulation of response to wounding	7/157	58/7935	0.000133859	0.000832535	0.000482362	1026/1027/4088/5156/54361/5728/7057	7
GO:1903829	GO:1903829	positive regulation of cellular protein localization	13/157	197/7935	0.000135209	0.000839468	0.000486379	1869/1950/1956/2064/2932/324/3675/4088/4193/572/7157/7855/89780	13
GO:1901888	GO:1901888	regulation of cell junction assembly	7/157	59/7935	0.000149387	0.000921089	0.000533669	4088/54361/5728/5747/7057/7248/7855	7
GO:1905332	GO:1905332	positive regulation of morphogenesis of an epithelium	5/157	27/7935	0.000161498	0.000988935	0.000572979	1499/2475/54361/7472/7482	5
GO:0042391	GO:0042391	regulation of membrane potential	17/157	319/7935	0.000179115	0.00106396	0.000616448	1812/1855/2902/2903/2904/2905/2906/2932/572/5728/578/6262/7476/773/775/776/8326	17
GO:0071695	GO:0071695	anatomical structure maturation	9/157	103/7935	0.000189625	0.00110796	0.00064194	1026/1499/2475/2902/3479/5925/7471/7474/7480	9
GO:0032970	GO:0032970	regulation of actin filament-based process	14/157	233/7935	0.000200989	0.00116672	0.000675983	11211/2475/2885/4088/4089/4233/5156/5159/54361/6262/7046/7248/7481/775	14
GO:0048640	GO:0048640	negative regulation of developmental growth	8/157	83/7935	0.000220388	0.00125886	0.000729368	1026/1027/5728/5747/7048/7473/7474/89780	8
GO:0046677	GO:0046677	response to antibiotic	15/157	268/7935	0.000258206	0.00143359	0.000830604	1027/2775/2902/2903/2904/3066/4193/4233/5111/5159/572/5728/578/595/7157	15
GO:0032886	GO:0032886	regulation of microtubule-based process	8/157	87/7935	0.000305418	0.00167487	0.000970405	1027/10297/1499/2064/2932/324/4233/89780	8
GO:1901030	GO:1901030	positive regulation of mitochondrial outer membrane permeabilization involved in apoptotic signaling pathway	5/157	31/7935	0.000318883	0.00174069	0.00100854	1869/2932/572/578/7157	5
GO:0031646	GO:0031646	positive regulation of neurological system process	6/157	48/7935	0.000336678	0.00182112	0.00105514	1855/2475/2902/3673/5728/7476	6
GO:0001759	GO:0001759	organ induction	4/157	18/7935	0.000363511	0.00195442	0.00113237	1499/7472/7482/89780	4
GO:0071425	GO:0071425	hematopoietic stem cell proliferation	4/157	18/7935	0.000363511	0.00195442	0.00113237	7471/7474/7480/7482	4
GO:0099177	GO:0099177	regulation of trans-synaptic signaling	16/157	308/7935	0.000372571	0.00198519	0.0011502	1812/1855/1956/2475/2902/2903/2904/2905/2906/2932/3908/5728/7476/773/776/89780	16
GO:0030282	GO:0030282	bone mineralization	7/157	69/7935	0.000400497	0.00211819	0.00122726	3479/4088/54361/7480/7481/8313/8326	7
GO:0010035	GO:0010035	response to inorganic substance	19/157	407/7935	0.000405951	0.00214385	0.00124213	1017/1027/1386/1956/2775/3066/4193/4233/5111/5159/572/5728/578/595/6262/673/7057/7474/890	19
GO:0009410	GO:0009410	response to xenobiotic stimulus	14/157	250/7935	0.000414359	0.0021818	0.00126411	1812/1869/1956/2475/2775/2902/2903/3066/4193/5111/5925/6262/779/890	14
GO:0032964	GO:0032964	collagen biosynthetic process	5/157	33/7935	0.000431449	0.00225186	0.0013047	3066/3673/5159/54361/90993	5
GO:0007617	GO:0007617	mating behavior	4/157	19/7935	0.000453398	0.00233569	0.00135327	1812/2902/3066/5728	4
GO:0033627	GO:0033627	cell adhesion mediated by integrin	6/157	51/7935	0.000470564	0.00241714	0.00140047	3673/3678/3685/3693/3695/5747	6
GO:0051963	GO:0051963	regulation of synapse assembly	6/157	51/7935	0.000470564	0.00241714	0.00140047	2902/5747/7474/7476/8321/89780	6
GO:0009991	GO:0009991	response to extracellular stimulus	19/157	412/7935	0.000472507	0.00242364	0.00140423	1026/1956/2475/2902/3655/3673/4193/5111/54361/5728/595/6198/6502/7048/7157/7248/7481/7482/7484	19
GO:0051701	GO:0051701	interaction with host	11/157	168/7935	0.000478503	0.00245087	0.00142001	1499/1956/2885/3673/3678/3685/3693/3695/4088/4233/572	11
GO:1905208	GO:1905208	negative regulation of cardiocyte differentiation	4/157	21/7935	0.000678844	0.00331983	0.00192347	1956/4089/8324/89780	4
GO:0019098	GO:0019098	reproductive behavior	4/157	22/7935	0.000817017	0.00393492	0.00227985	1812/2902/3066/5728	4
GO:1905331	GO:1905331	negative regulation of morphogenesis of an epithelium	3/157	10/7935	0.000823357	0.00393492	0.00227985	1499/5728/7474	3
GO:0035176	GO:0035176	social behavior	5/157	38/7935	0.000842671	0.00400045	0.00231782	1855/2475/2902/5728/94235	5
GO:0031334	GO:0031334	positive regulation of protein complex assembly	11/157	181/7935	0.000893253	0.00421257	0.00244072	1027/1499/1643/2475/2885/2932/4233/472/7157/7480/9978	11
GO:0050803	GO:0050803	regulation of synapse structure or activity	9/157	127/7935	0.000894987	0.00421518	0.00244223	2902/2904/5728/5747/7474/7476/8321/8326/89780	9
GO:0007405	GO:0007405	neuroblast proliferation	5/157	39/7935	0.00095135	0.00442806	0.00256557	1499/7157/7976/8326/89780	5
GO:1905477	GO:1905477	positive regulation of protein localization to membrane	7/157	81/7935	0.00105917	0.004879	0.00282684	1869/1956/2064/3675/572/7157/89780	7
GO:0009408	GO:0009408	response to heat	9/157	131/7935	0.00111647	0.00510346	0.00295689	1026/1387/2033/2475/2932/3066/3479/472/7057	9
GO:0099173	GO:0099173	postsynapse organization	8/157	107/7935	0.00122113	0.00551128	0.00319318	1855/2904/3480/3675/5728/7474/7476/8326	8
GO:0044057	GO:0044057	regulation of system process	19/157	446/7935	0.00123155	0.00555128	0.00321636	1855/1956/2475/2775/2902/2906/3479/3673/4088/4089/4193/5728/5747/6262/7476/775/776/778/779	19
GO:0022412	GO:0022412	cellular process involved in reproduction in multicellular organism	9/157	134/7935	0.00131015	0.00587491	0.00340386	1499/2475/3479/472/54361/6654/7046/8322/8900	9
GO:0050920	GO:0050920	regulation of chemotaxis	10/157	163/7935	0.00142269	0.0063093	0.00365555	10488/3673/4088/4233/5156/5159/7057/7473/7474/89780	10
GO:0007276	GO:0007276	gamete generation	13/157	254/7935	0.00152875	0.00670473	0.00388465	148327/1499/1869/2475/3479/4089/472/54361/572/6654/7046/7473/8900	13
GO:0000226	GO:0000226	microtubule cytoskeleton organization	11/157	194/7935	0.00157036	0.00682019	0.00395155	1017/1027/10297/1499/1647/1855/2932/324/4233/5747/89780	11
GO:0007613	GO:0007613	memory	7/157	87/7935	0.00161266	0.00696996	0.00403832	1812/2475/2902/2903/3675/3678/5728	7
GO:0003012	GO:0003012	muscle system process	15/157	320/7935	0.00162271	0.00700493	0.00405858	1812/2475/2775/3066/3479/3672/3673/3693/4088/4089/5747/6262/775/776/779	15
GO:0098609	GO:0098609	cell-cell adhesion	20/157	500/7935	0.00195534	0.0083102	0.00481484	1499/1956/2064/2885/3479/3655/3678/3685/3693/3695/5156/54361/572/5747/6464/7048/7471/7474/7477/89780	20
GO:1900408	GO:1900408	negative regulation of cellular response to oxidative stress	5/157	47/7935	0.00223248	0.00935441	0.00541985	1499/4233/7248/7471/8321	5
GO:0023019	GO:0023019	signal transduction involved in regulation of gene expression	3/157	14/7935	0.00235626	0.00978121	0.00566713	4087/4088/5156	3
GO:1902883	GO:1902883	negative regulation of response to oxidative stress	5/157	48/7935	0.00245292	0.0101119	0.00585875	1499/4233/7248/7471/8321	5
GO:0006325	GO:0006325	chromatin organization	16/157	368/7935	0.00246172	0.0101365	0.00587298	1017/1386/1387/1499/1643/1812/2033/3065/3066/4089/4609/472/5925/6500/7157/890	16
GO:0009612	GO:0009612	response to mechanical stimulus	9/157	148/7935	0.00260331	0.0106825	0.00618935	1647/1956/3673/572/578/6262/7048/7057/7481	9
GO:0048588	GO:0048588	developmental cell growth	9/157	151/7935	0.0029811	0.0118778	0.0068819	1499/1855/2475/2932/3479/7048/7473/7474/89780	9
GO:0009994	GO:0009994	oocyte differentiation	4/157	31/7935	0.00306075	0.012141	0.00703435	1499/3479/472/54361	4
GO:0060560	GO:0060560	developmental growth involved in morphogenesis	9/157	152/7935	0.00311624	0.0123064	0.0071302	1499/1855/2932/7048/7473/7474/7477/7481/89780	9
GO:0090066	GO:0090066	regulation of anatomical structure size	15/157	343/7935	0.0031755	0.0125266	0.00725776	1812/1956/2475/2784/2885/2932/3672/5728/7248/7473/7474/7476/7477/7484/89780	15
GO:0051983	GO:0051983	regulation of chromosome segregation	5/157	51/7935	0.00320912	0.0126035	0.00730232	1499/324/472/5925/8313	5
GO:0072593	GO:0072593	reactive oxygen species metabolic process	11/157	213/7935	0.00326832	0.0128219	0.00742886	1026/1647/1956/2475/2885/2902/4088/5159/7048/7057/7157	11
GO:0060713	GO:0060713	labyrinthine layer morphogenesis	3/157	16/7935	0.00352129	0.0136493	0.00790827	2885/7477/7855	3
GO:0032943	GO:0032943	mononuclear cell proliferation	11/157	217/7935	0.00376726	0.0144974	0.00839963	1026/1499/2064/3479/472/54361/6654/7048/7157/896/89780	11
GO:0008542	GO:0008542	visual learning	4/157	33/7935	0.0038605	0.0147401	0.00854026	1812/2475/2902/2903	4
GO:0098813	GO:0098813	nuclear chromosome segregation	7/157	104/7935	0.0044364	0.0166016	0.00961881	1499/324/472/5925/8313/898/9134	7
GO:0140013	GO:0140013	meiotic nuclear division	6/157	80/7935	0.00490987	0.0181077	0.0104914	472/54361/7474/8900/898/9134	6
GO:0010469	GO:0010469	regulation of signaling receptor activity	7/157	106/7935	0.00492557	0.0181468	0.0105141	1950/2902/2903/2904/5728/6464/7039	7
GO:0070192	GO:0070192	chromosome organization involved in meiotic cell cycle	3/157	18/7935	0.00498449	0.01825	0.0105739	472/898/9134	3
GO:0032535	GO:0032535	regulation of cellular component size	11/157	226/7935	0.00511408	0.0186871	0.0108271	2475/2784/2885/2932/5728/7248/7473/7474/7476/7477/89780	11
GO:0006970	GO:0006970	response to osmotic stress	5/157	57/7935	0.00520316	0.0189544	0.010982	1386/1956/3673/572/7157	5
GO:0090132	GO:0090132	epithelium migration	11/157	230/7935	0.0058237	0.0208425	0.012076	2475/3673/3675/4233/5728/5747/7046/7048/7057/7474/7476	11
GO:0055093	GO:0055093	response to hyperoxia	3/157	19/7935	0.00583407	0.0208425	0.012076	1026/3066/5159	3
GO:2000242	GO:2000242	negative regulation of reproductive process	4/157	37/7935	0.0058616	0.0208425	0.012076	1027/3479/54361/7474	4
GO:0061024	GO:0061024	membrane organization	18/157	480/7935	0.00645618	0.022641	0.013118	1386/1855/1856/1869/1950/1956/2885/2932/3673/572/5728/578/7039/7057/7157/7474/8322/8326	18
GO:0033598	GO:0033598	mammary gland epithelial cell proliferation	3/157	20/7935	0.00676513	0.0234253	0.0135724	595/7474/8945	3
GO:0031668	GO:0031668	cellular response to extracellular stimulus	10/157	204/7935	0.00713539	0.0245645	0.0142324	1026/2475/3655/4193/54361/6502/7157/7248/7482/7484	10
GO:0099536	GO:0099536	synaptic signaling	18/157	489/7935	0.00777945	0.0261708	0.0151631	1499/1812/1855/1956/2475/2902/2903/2904/2905/2906/2932/3908/53358/5728/7476/773/776/89780	18
GO:0003272	GO:0003272	endocardial cushion formation	3/157	21/7935	0.00777951	0.0261708	0.0151631	4089/7046/7048	3
GO:0086019	GO:0086019	cell-cell signaling involved in cardiac conduction	3/157	22/7935	0.00887885	0.0292143	0.0169265	6262/775/776	3
GO:0060043	GO:0060043	regulation of cardiac muscle cell proliferation	4/157	42/7935	0.00920565	0.0299856	0.0173733	5728/7046/7048/7472	4
GO:0090316	GO:0090316	positive regulation of intracellular protein transport	6/157	92/7935	0.00960663	0.0311496	0.0180477	2064/2932/4088/4193/7157/7855	6
GO:0008344	GO:0008344	adult locomotory behavior	4/157	43/7935	0.00999673	0.0322679	0.0186957	1812/2902/2906/7248	4
GO:0009581	GO:0009581	detection of external stimulus	5/157	68/7935	0.0108961	0.0346695	0.0200871	2782/2792/2793/3673/778	5
GO:0060996	GO:0060996	dendritic spine development	5/157	68/7935	0.0108961	0.0346695	0.0200871	1855/2475/3066/5728/7476	5
GO:0061245	GO:0061245	establishment or maintenance of bipolar cell polarity	3/157	24/7935	0.011338	0.0356308	0.0206441	284217/7474/7481	3
GO:0120034	GO:0120034	positive regulation of plasma membrane bounded cell projection assembly	4/157	45/7935	0.0117082	0.0364904	0.0211422	2475/324/7046/7471	4
GO:0007584	GO:0007584	response to nutrient	9/157	188/7935	0.0121487	0.0378126	0.0219082	1956/2475/2902/3673/4193/5111/5728/595/7048	9
GO:0031641	GO:0031641	regulation of myelination	3/157	25/7935	0.0127001	0.0390856	0.0226458	1499/2475/5728	3
GO:0009582	GO:0009582	detection of abiotic stimulus	5/157	71/7935	0.0129844	0.0397891	0.0230534	2782/2792/2793/3673/778	5
GO:0036473	GO:0036473	cell death in response to oxidative stress	5/157	73/7935	0.0145177	0.0437369	0.0253407	1499/4233/7248/7471/8321	5
GO:0007062	GO:0007062	sister chromatid cohesion	3/157	27/7935	0.0156939	0.0460026	0.0266534	1499/5925/8313	3
GO:1900077	GO:1900077	negative regulation of cellular response to insulin stimulus	3/157	27/7935	0.0156939	0.0460026	0.0266534	6198/7248/7249	3
GO:0032388	GO:0032388	positive regulation of intracellular transport	7/157	133/7935	0.0161947	0.0469659	0.0272115	2064/2932/4088/4193/7157/776/7855	7
GO:0042698	GO:0042698	ovulation cycle	4/157	50/7935	0.0167773	0.0485373	0.028122	1956/5111/5156/8322	4
GO:0017145	GO:0017145	stem cell division	3/157	28/7935	0.0173269	0.0496845	0.0287867	7476/8324/89780	3
GO:1903706	GO:1903706	regulation of hemopoiesis	13/157	341/7935	0.0174301	0.0499403	0.0289349	1021/1387/1499/2033/2064/2475/3065/4609/572/5925/6654/7048/7057	13
