# Supplementary material for: Broad misappropriation of developmental splicing profile by cancer in multiple organs
Source: Nat Commun. 2022 Dec 12;13:7664. doi: 10.1038/s41467-022-35322-1 (PMC9744839; doi:10.1038/s41467-022-35322-1)
Supplement: Supplementary file 6 — Supplementary Data 3 [file 41467_2022_35322_MOESM6_ESM.xlsx]

## Sheet: Brain
Exon	AssociationType
ENSG00000000003.14;SE:chrX:100630866-100632485:100632568-100633405:-	Embryonic Positive
ENSG00000000419.12;SE:chr20:50940933-50941105:50941209-50942031:-	Embryonic Positive
ENSG00000000419.12;SE:chr20:50940933-50941129:50941209-50942031:-	Embryonic Positive
ENSG00000000460.16;SE:chr1:169798958-169800883:169800971-169802621:+	Embryonic Positive
ENSG00000001461.16;SE:chr1:24456273-24457734:24457833-24458888:+	Embryonic Positive
ENSG00000001497.16;SE:chrX:65525050-65528260:65528369-65529212:-	Embryonic Positive
ENSG00000001629.9;SE:chr7:92319512-92325928:92326008-92327783:+	Embryonic Positive
ENSG00000001629.9;SE:chr7:92345066-92347947:92348016-92350950:+	Embryonic Positive
ENSG00000001631.14;SE:chr7:92226682-92234449:92234592-92234808:-	Embryonic Positive
ENSG00000001631.14;SE:chr7:92242137-92244002:92244149-92244902:-	Embryonic Positive
ENSG00000003137.8;SE:chr2:72135419-72143989:72144213-72147631:-	Embryonic Positive
ENSG00000003147.17;SE:chr7:8221398-8227638:8227851-8228601:-	Embryonic Positive
ENSG00000003393.14;SE:chr2:201761818-201765791:201765827-201767229:-	Embryonic Positive
ENSG00000003509.15;SE:chr2:37246195-37247313:37247368-37247456:+	Embryonic Positive
ENSG00000003756.16;SE:chr3:50109688-50110379:50110463-50110679:+	Embryonic Positive
ENSG00000003987.13;SE:chr8:17341497-17346014:17346159-17348953:-	Embryonic Positive
ENSG00000004534.14;SE:chr3:49962685-50048245:50048319-50054335:+	Embryonic Positive
ENSG00000004700.15;SE:chr12:21499615-21501170:21501215-21501413:-	Embryonic Positive
ENSG00000005206.16;SE:chr19:2334721-2337115:2337333-2337443:+	Embryonic Positive
ENSG00000005436.13;SE:chr2:75690719-75691977:75692100-75694241:-	Embryonic Positive
ENSG00000005448.16;SE:chr2:74421816-74422153:74422375-74422870:+	Embryonic Positive
ENSG00000005448.16;SE:chr2:74423982-74424875:74424975-74425075:+	Embryonic Positive
ENSG00000005483.19;SE:chr7:105110368-105110477:105110602-105110771:+	Embryonic Positive
ENSG00000005801.16;SE:chr11:3371703-3373577:3373656-3379038:-	Embryonic Positive
ENSG00000005810.17;SE:chr13:77099013-77103209:77103310-77118340:-	Embryonic Positive
ENSG00000005893.15;SE:chrX:120431462-120439076:120439293-120441730:-	Embryonic Positive
ENSG00000005961.17;SE:chr17:44372423-44374354:44374470-44374659:-	Embryonic Positive
ENSG00000006015.17;SE:chr19:18589077-18589413:18589683-18590854:+	Embryonic Positive
ENSG00000006015.17;SE:chr19:18589077-18589479:18589683-18590854:+	Embryonic Positive
ENSG00000006042.11;SE:chr17:32928237-32930900:32930971-32931327:+	Embryonic Positive
ENSG00000006125.16;SE:chr17:35650789-35650914:35651005-35657599:+	Embryonic Positive
ENSG00000006125.16;SE:chr17:35657791-35670857:35670898-35671754:+	Embryonic Positive
ENSG00000006282.19;SE:chr17:50547285-50547720:50547767-50548283:+	Embryonic Positive
ENSG00000006283.17;SE:chr17:50592092-50594993:50595061-50596562:+	Embryonic Positive
ENSG00000006283.17;SE:chr17:50608040-50609882:50609935-50615361:+	Embryonic Positive
ENSG00000006468.13;SE:chr7:13931749-13935708:13935896-13939117:-	Embryonic Positive
ENSG00000006468.13;SE:chr7:13939246-13977427:13977480-13986638:-	Embryonic Positive
ENSG00000006611.15;SE:chr11:17494376-17495569:17495677-17496758:-	Embryonic Positive
ENSG00000006625.17;SE:chr7:30498938-30500536:30500681-30504569:-	Embryonic Positive
ENSG00000006652.13;SE:chr7:112423432-112450508:112450782-112455763:+	Embryonic Positive
ENSG00000006704.10;SE:chr7:74545809-74547103:74547286-74555174:+	Embryonic Positive
ENSG00000006837.11;SE:chr5:134308727-134312292:134312380-134319358:-	Embryonic Positive
ENSG00000007168.12;SE:chr17:2594006-2635383:2635510-2638099:+	Embryonic Positive
ENSG00000007341.18;SE:chr1:112582472-112583972:112584126-112591525:-	Embryonic Positive
ENSG00000007392.16;SE:chr16:190570-190662:190802-192927:-	Embryonic Positive
ENSG00000007402.11;SE:chr3:50370380-50373065:50373085-50374737:-	Embryonic Positive
ENSG00000008130.15;SE:chr1:1756608-1756779:1756882-1757181:-	Embryonic Positive
ENSG00000008277.14;SE:chr7:87935186-87964634:87964684-87978336:+	Embryonic Positive
ENSG00000008277.14;SE:chr7:88171561-88178935:88179042-88181505:+	Embryonic Positive
ENSG00000008277.14;SE:chr7:88182024-88184292:88184402-88186615:+	Embryonic Positive
ENSG00000008294.20;SE:chr17:50974947-50975863:50975901-50977108:-	Embryonic Positive
ENSG00000008311.14;SE:chr7:122098576-122098745:122098866-122101371:-	Embryonic Positive
ENSG00000008311.14;SE:chr7:122098576-122098749:122098866-122101371:-	Embryonic Positive
ENSG00000008394.12;SE:chr12:16357699-16360300:16360443-16363795:+	Embryonic Positive
ENSG00000008441.16;SE:chr19:13075671-13078613:13078735-13081680:+	Embryonic Positive
ENSG00000008838.17;SE:chr17:40035795-40036116:40036154-40053298:-	Embryonic Positive
ENSG00000009413.15;SE:chr6:111357125-111358822:111359014-111363853:-	Embryonic Positive
ENSG00000009950.15;SE:chr7:73596479-73596639:73596789-73596865:-	Embryonic Positive
ENSG00000010072.15;SE:chr1:231339868-231347797:231347925-231351304:+	Embryonic Positive
ENSG00000010165.19;SE:chr1:171781795-171781988:171782120-171783740:+	Embryonic Positive
ENSG00000010270.13;SE:chr7:38178420-38179090:38179145-38207447:+	Embryonic Positive
ENSG00000010282.14;SE:chr3:42700839-42701132:42701190-42702579:-	Embryonic Positive
ENSG00000010319.6;SE:chr3:52442907-52443016:52443069-52444913:-	Embryonic Positive
ENSG00000010322.15;SE:chr3:52470907-52471291:52471488-52471814:+	Embryonic Positive
ENSG00000010327.10;SE:chr3:52523576-52523652:52523756-52523871:+	Embryonic Positive
ENSG00000010404.17;SE:chrX:149490440-149491538:149491667-149496346:-	Embryonic Positive
ENSG00000010404.17;SE:chrX:149501037-149502075:149502177-149503312:-	Embryonic Positive
ENSG00000010818.8;SE:chr6:142776191-142783521:142783615-142836935:-	Embryonic Positive
ENSG00000010932.15;SE:chr1:171258219-171267543:171267731-171275346:+	Embryonic Positive
ENSG00000011009.10;SE:chr1:23793930-23794063:23794136-23794224:+	Embryonic Positive
ENSG00000011114.14;SE:chr14:93261677-93263785:93263993-93293858:-	Embryonic Positive
ENSG00000011347.9;SE:chr11:61533124-61546031:61546255-61551384:-	Embryonic Positive
ENSG00000011376.9;SE:chr3:45388680-45389033:45389106-45391583:+	Embryonic Positive
ENSG00000011523.13;SE:chr2:65072980-65073936:65074149-65074282:+	Embryonic Positive
ENSG00000011566.14;SE:chr2:39299801-39307943:39308005-39309461:-	Embryonic Positive
ENSG00000012048.19;SE:chr17:43091032-43091435:43094860-43095846:-	Embryonic Positive
ENSG00000012048.19;SE:chr17:43091032-43094744:43094860-43095846:-	Embryonic Positive
ENSG00000012061.15;SE:chr19:45419197-45419411:45419489-45420324:-	Embryonic Positive
ENSG00000012061.15;SE:chr19:45420427-45421178:45421393-45423270:-	Embryonic Positive
ENSG00000012660.13;SE:chr6:53276256-53290401:53290535-53291776:-	Embryonic Positive
ENSG00000012822.15;SE:chr12:53722183-53722900:53722936-53723593:-	Embryonic Positive
ENSG00000013288.8;SE:chr4:6609298-6609397:6609574-6609798:+	Embryonic Positive
ENSG00000013306.15;SE:chr17:44322552-44322808:44322852-44323284:-	Embryonic Positive
ENSG00000013375.15;SE:chr6:83188798-83190809:83191014-83193179:-	Embryonic Positive
ENSG00000013441.15;SE:chr2:200859746-200860125:200860215-200861238:-	Embryonic Positive
ENSG00000013561.17;SE:chr5:141973742-141974804:141974955-141978303:+	Embryonic Positive
ENSG00000013573.16;SE:chr12:31103020-31103322:31103395-31103577:+	Embryonic Positive
ENSG00000014641.17;SE:chr2:63589046-63599170:63599292-63604696:+	Embryonic Positive
ENSG00000014641.17;SE:chr2:63594586-63595423:63595519-63597399:+	Embryonic Positive
ENSG00000014824.13;SE:chr4:42018170-42018389:42018505-42020416:+	Embryonic Positive
ENSG00000015133.18;SE:chr14:91279306-91281162:91281308-91281457:-	Embryonic Positive
ENSG00000015171.18;SE:chr10:210048-218455:218499-221195:+	Embryonic Positive
ENSG00000015171.18;SE:chr10:210048-221195:221356-236838:+	Embryonic Positive
ENSG00000015475.18;SE:chr22:17744013-17750105:17750174-17774381:-	Embryonic Positive
ENSG00000016864.16;SE:chr3:52696040-52696234:52696318-52696542:-	Embryonic Positive
ENSG00000017260.19;SE:chr3:130894337-130894708:130894775-130930416:+	Embryonic Positive
ENSG00000018189.12;SE:chr4:70800205-70802956:70802983-70806516:+	Embryonic Positive
ENSG00000018236.14;SE:chr12:40828301-40895950:40896109-40908357:+	Embryonic Positive
ENSG00000018280.16;SE:chr2:218384365-218384907:218385001-218385147:+	Embryonic Positive
ENSG00000018625.14;SE:chr1:160139984-160140651:160140774-160141294:+	Embryonic Positive
ENSG00000020129.15;SE:chr1:35557883-35558156:35558484-35559107:+	Embryonic Positive
ENSG00000021300.13;SE:chr11:73650705-73651421:73651569-73651788:+	Embryonic Positive
ENSG00000022267.16;SE:chrX:136207961-136208455:136208641-136209871:+	Embryonic Positive
ENSG00000022976.15;SE:chr14:102326887-102331622:102331846-102334554:+	Embryonic Positive
ENSG00000023287.12;SE:chr8:52685520-52685937:52686156-52686853:-	Embryonic Positive
ENSG00000023330.14;SE:chr3:52206751-52208083:52208247-52211283:+	Embryonic Positive
ENSG00000024526.16;SE:chr1:68481612-68482046:68482897-68483950:-	Embryonic Positive
ENSG00000026297.15;SE:chr6:166952548-166955495:166955627-166956097:-	Embryonic Positive
ENSG00000026652.13;SE:chr6:161154310-161165577:161165713-161166248:-	Embryonic Positive
ENSG00000026652.13;SE:chr6:161154310-161166248:161166417-161232036:-	Embryonic Positive
ENSG00000028203.17;SE:chr12:95252071-95256550:95256622-95257150:+	Embryonic Positive
ENSG00000028203.17;SE:chr12:95252071-95262906:95263081-95266357:+	Embryonic Positive
ENSG00000028310.17;SE:chr5:865581-869245:869394-870473:-	Embryonic Positive
ENSG00000029363.15;SE:chr6:136273187-136273963:136274189-136275532:-	Embryonic Positive
ENSG00000029534.19;SE:chr8:41655753-41661876:41661941-41663659:-	Embryonic Positive
ENSG00000031003.10;SE:chr5:137954376-137956477:137956542-137959616:-	Embryonic Positive
ENSG00000031003.10;SE:chr5:138019146-138019881:138019977-138021031:-	Embryonic Positive
ENSG00000031823.14;SE:chr19:5941835-5950717:5950875-5951393:-	Embryonic Positive
ENSG00000032219.18;SE:chr14:58301690-58303538:58303761-58304944:+	Embryonic Positive
ENSG00000032219.18;SE:chr14:58365622-58366024:58366068-58366883:+	Embryonic Positive
ENSG00000032742.17;SE:chr13:20605105-20614357:20614435-20615793:+	Embryonic Positive
ENSG00000033122.18;SE:chr1:70039793-70043954:70044094-70053026:+	Embryonic Positive
ENSG00000033867.16;SE:chr3:27420787-27421622:27421779-27424037:-	Embryonic Positive
ENSG00000035115.21;SE:chr2:234272-242798:242871-247538:-	Embryonic Positive
ENSG00000036530.8;SE:chr14:99691861-99695432:99695474-99699466:+	Embryonic Positive
ENSG00000036672.15;SE:chr11:119360234-119372707:119373521-119381473:-	Embryonic Positive
ENSG00000037474.14;SE:chr5:6620298-6621603:6621744-6623214:-	Embryonic Positive
ENSG00000038427.15;SE:chr5:83512396-83519349:83522309-83537007:+	Embryonic Positive
ENSG00000038427.15;SE:chr5:83522309-83537007:83542268-83545537:+	Embryonic Positive
ENSG00000039319.16;SE:chr5:80408153-80427492:80427545-80434109:+	Embryonic Positive
ENSG00000040341.17;SE:chr8:73739868-73742224:73742363-73746783:-	Embryonic Positive
ENSG00000040487.12;SE:chr1:19312889-19317600:19317841-19324633:+	Embryonic Positive
ENSG00000042317.16;SE:chr14:88391455-88393393:88393488-88396156:+	Embryonic Positive
ENSG00000042445.13;SE:chr2:85343798-85343999:85344165-85344239:-	Embryonic Positive
ENSG00000044115.20;SE:chr5:138930935-138932578:138932712-138933802:+	Embryonic Positive
ENSG00000044115.20;SE:chr5:138932712-138932888:138932958-138933802:+	Embryonic Positive
ENSG00000046651.14;SE:chrX:13735346-13736108:13736296-13736478:+	Embryonic Positive
ENSG00000046651.14;SE:chrX:13762444-13763745:13763855-13767127:+	Embryonic Positive
ENSG00000047315.14;SE:chr4:56979004-56985280:56985457-56986354:+	Embryonic Positive
ENSG00000047315.14;SE:chr4:56986426-56990748:56990898-56994404:+	Embryonic Positive
ENSG00000047578.12;SE:chr16:27648735-27654608:27654736-27677729:+	Embryonic Positive
ENSG00000047621.11;SE:chr12:4534302-4536017:4536082-4538409:-	Embryonic Positive
ENSG00000047621.11;SE:chr12:4534302-4536017:4536211-4538409:-	Embryonic Positive
ENSG00000047634.14;SE:chrX:17737680-17745456:17745539-17746018:+	Embryonic Positive
ENSG00000047849.21;SE:chr3:47872100-47875685:47875900-47877417:-	Embryonic Positive
ENSG00000048140.17;SE:chr5:176652913-176654895:176655020-176656078:+	Embryonic Positive
ENSG00000048342.15;SE:chr4:15470057-15473222:15473255-15475915:+	Embryonic Positive
ENSG00000048342.15;SE:chr4:15589679-15596085:15596207-15597407:+	Embryonic Positive
ENSG00000048342.15;SE:chr4:15589679-15596144:15596207-15597407:+	Embryonic Positive
ENSG00000048991.16;SE:chr2:135605016-135616668:135616757-135621494:+	Embryonic Positive
ENSG00000048991.16;SE:chr2:135639122-135641536:135641604-135645379:+	Embryonic Positive
ENSG00000049089.13;SE:chr1:40314387-40315238:40315465-40315590:-	Embryonic Positive
ENSG00000049449.8;SE:chr11:32100608-32103004:32103158-32103281:+	Embryonic Positive
ENSG00000049540.16;SE:chr7:74037739-74041216:74041251-74042614:+	Embryonic Positive
ENSG00000049540.16;SE:chr7:74046767-74047675:74047716-74048142:+	Embryonic Positive
ENSG00000049541.10;SE:chr7:74243246-74249012:74249220-74249739:-	Embryonic Positive
ENSG00000049759.16;SE:chr18:58165861-58227830:58227907-58245427:+	Embryonic Positive
ENSG00000049759.16;SE:chr18:58333892-58335478:58335537-58341038:+	Embryonic Positive
ENSG00000050130.17;SE:chr14:59498908-59501191:59501267-59503854:+	Embryonic Positive
ENSG00000050748.17;SE:chr5:180247510-180247663:180247728-180248973:-	Embryonic Positive
ENSG00000050748.17;SE:chr5:180280608-180286975:180287067-180291848:-	Embryonic Positive
ENSG00000051108.14;SE:chr16:56936817-56939237:56939359-56939895:+	Embryonic Positive
ENSG00000051382.8;SE:chr3:138704493-138707159:138707289-138712208:-	Embryonic Positive
ENSG00000051825.14;SE:chr12:123221895-123223038:123223127-123227463:-	Embryonic Positive
ENSG00000052795.12;SE:chr4:158833628-158833801:158833890-158835405:+	Embryonic Positive
ENSG00000052841.14;SE:chr11:43359113-43370079:43370385-43379233:+	Embryonic Positive
ENSG00000053254.15;SE:chr14:89412490-89486569:89486671-89619028:-	Embryonic Positive
ENSG00000053371.12;SE:chr1:19307410-19308158:19308262-19308455:-	Embryonic Positive
ENSG00000053438.8;SE:chr20:37521403-37522358:37522438-37522667:+	Embryonic Positive
ENSG00000053524.11;SE:chr3:183309835-183310516:183310655-183310915:-	Embryonic Positive
ENSG00000053747.15;SE:chr18:23951777-23952990:23953109-23954503:+	Embryonic Positive
ENSG00000053770.11;SE:chr14:57269388-57273709:57273750-57274244:+	Embryonic Positive
ENSG00000054118.13;SE:chr1:36224505-36224971:36225102-36259382:+	Embryonic Positive
ENSG00000054282.15;SE:chr1:243286397-243293091:243293219-243304713:+	Embryonic Positive
ENSG00000054654.15;SE:chr14:64126807-64128452:64128553-64129782:+	Embryonic Positive
ENSG00000054654.15;SE:chr14:64163581-64165285:64165410-64167233:+	Embryonic Positive
ENSG00000054654.15;SE:chr14:64177483-64186424:64186579-64188550:+	Embryonic Positive
ENSG00000054654.15;SE:chr14:64188708-64190071:64190237-64202801:+	Embryonic Positive
ENSG00000055147.17;SE:chr5:154034967-154038388:154038434-154038857:-	Embryonic Positive
ENSG00000055163.18;SE:chr5:157287108-157294783:157294860-157296673:+	Embryonic Positive
ENSG00000055917.15;SE:chr2:20263460-20278583:20278819-20282947:-	Embryonic Positive
ENSG00000055950.16;SE:chr10:100983817-100983948:100984074-100986749:-	Embryonic Positive
ENSG00000056972.18;SE:chr6:111592094-111601196:111601318-111605776:-	Embryonic Positive
ENSG00000056998.18;SE:chrX:2830195-2843213:2843354-2853980:+	Embryonic Positive
ENSG00000057935.13;SE:chr2:42697834-42698415:42698494-42704197:+	Embryonic Positive
ENSG00000058272.15;SE:chr12:79781862-79782571:79782595-79786374:-	Embryonic Positive
ENSG00000058404.19;SE:chr7:44232866-44234390:44234461-44234639:-	Embryonic Positive
ENSG00000058866.14;SE:chr3:186188379-186207424:186207517-186211795:-	Embryonic Positive
ENSG00000059588.9;SE:chr1:234392552-234393362:234393476-234393646:-	Embryonic Positive
ENSG00000059588.9;SE:chr1:234392552-234393362:234393486-234393646:-	Embryonic Positive
ENSG00000060138.12;SE:chr12:10704148-10709908:10710114-10713211:-	Embryonic Positive
ENSG00000060237.16;SE:chr12:862270-865110:865364-867866:+	Embryonic Positive
ENSG00000060339.13;SE:chr10:68755536-68756273:68756483-68757294:+	Embryonic Positive
ENSG00000060339.13;SE:chr10:68755536-68756526:68756632-68757294:+	Embryonic Positive
ENSG00000060339.13;SE:chr10:68766079-68771206:68771445-68772988:+	Embryonic Positive
ENSG00000060762.18;SE:chr6:166366891-166368733:166368961-166370218:-	Embryonic Positive
ENSG00000060971.17;SE:chr3:38125881-38126162:38126341-38126510:-	Embryonic Positive
ENSG00000060971.17;SE:chr3:38134552-38135184:38135294-38136592:-	Embryonic Positive
ENSG00000061273.17;SE:chr12:47798652-47798785:47798972-47819767:-	Embryonic Positive
ENSG00000061676.14;SE:chr2:183023916-183024978:183024995-183037992:-	Embryonic Positive
ENSG00000061918.12;SE:chr4:155759143-155759356:155759541-155759787:+	Embryonic Positive
ENSG00000061918.12;SE:chr4:155759860-155772602:155772753-155774968:+	Embryonic Positive
ENSG00000061938.16;SE:chr3:195867016-195867169:195867258-195867361:-	Embryonic Positive
ENSG00000061987.14;SE:chr12:62588156-62588856:62588916-62592586:+	Embryonic Positive
ENSG00000062194.15;SE:chr5:57176400-57214074:57214193-57230846:+	Embryonic Positive
ENSG00000062485.18;SE:chr12:56286645-56291220:56291306-56300160:-	Embryonic Positive
ENSG00000062598.17;SE:chr20:46393143-46393529:46393601-46394049:-	Embryonic Positive
ENSG00000062725.9;SE:chr17:60494617-60496413:60496441-60500399:-	Embryonic Positive
ENSG00000063176.15;SE:chr19:48620553-48625891:48626362-48627692:+	Embryonic Positive
ENSG00000063176.15;SE:chr19:48620553-48625950:48626362-48627692:+	Embryonic Positive
ENSG00000063245.14;SE:chr19:55688994-55689297:55689371-55689867:+	Embryonic Positive
ENSG00000063601.16;SE:chrX:150712365-150712944:150712970-150718625:+	Embryonic Positive
ENSG00000063978.15;SE:chr4:2511965-2512438:2512597-2513083:+	Embryonic Positive
ENSG00000064042.17;SE:chr4:41666666-41670718:41670792-41671554:+	Embryonic Positive
ENSG00000064102.14;SE:chr12:26914128-26914408:26914578-26916002:-	Embryonic Positive
ENSG00000064102.14;SE:chr12:26936814-26937658:26937809-26938268:-	Embryonic Positive
ENSG00000064201.15;SE:chr11:2304204-2308736:2308810-2313654:+	Embryonic Positive
ENSG00000064225.12;SE:chr3:98772916-98773421:98773496-98773920:+	Embryonic Positive
ENSG00000064225.12;SE:chr3:98773983-98784945:98785040-98788036:+	Embryonic Positive
ENSG00000064309.14;SE:chr11:126010694-126010811:126010918-126015241:-	Embryonic Positive
ENSG00000064419.13;SE:chr7:129018157-129041557:129041717-129054651:-	Embryonic Positive
ENSG00000064692.18;SE:chr5:122312284-122388567:122389870-122391089:+	Embryonic Positive
ENSG00000064933.16;SE:chr2:189795951-189805652:189805754-189818017:+	Embryonic Positive
ENSG00000064933.16;SE:chr2:189818180-189843964:189844080-189852655:+	Embryonic Positive
ENSG00000064933.16;SE:chr2:189855128-189855829:189855916-189863743:+	Embryonic Positive
ENSG00000065000.15;SE:chr19:2132578-2133397:2133484-2137011:-	Embryonic Positive
ENSG00000065150.18;SE:chr13:97969830-97975891:97975997-97976693:+	Embryonic Positive
ENSG00000065154.11;SE:chr10:124405563-124407303:124407476-124408542:-	Embryonic Positive
ENSG00000065534.18;SE:chr3:123726078-123732896:123733102-123733687:-	Embryonic Positive
ENSG00000065618.16;SE:chr10:104062329-104063538:104063643-104063747:-	Embryonic Positive
ENSG00000065978.17;SE:chr1:42693523-42696199:42696288-42696642:+	Embryonic Positive
ENSG00000066032.18;SE:chr2:80608318-80619085:80619228-80647585:+	Embryonic Positive
ENSG00000066117.14;SE:chr12:50086878-50088521:50088637-50089884:+	Embryonic Positive
ENSG00000066117.14;SE:chr12:50094572-50096850:50096972-50098714:+	Embryonic Positive
ENSG00000066279.16;SE:chr1:197096164-197100431:197105185-197117789:-	Embryonic Positive
ENSG00000066382.16;SE:chr11:30495521-30504736:30504833-30535994:-	Embryonic Positive
ENSG00000066427.21;SE:chr14:92044958-92047896:92048089-92049603:-	Embryonic Positive
ENSG00000066427.21;SE:chr14:92088817-92093252:92093318-92096093:-	Embryonic Positive
ENSG00000066629.16;SE:chr14:99865646-99874931:99874987-99878485:+	Embryonic Positive
ENSG00000066739.11;SE:chr14:96317855-96318234:96318298-96322112:-	Embryonic Positive
ENSG00000066827.15;SE:chr8:134532972-134564987:134565152-134565333:-	Embryonic Positive
ENSG00000066855.15;SE:chr8:65670018-65682353:65682451-65693644:+	Embryonic Positive
ENSG00000066926.10;SE:chr18:57573365-57580055:57580199-57586554:-	Embryonic Positive
ENSG00000066933.15;SE:chr15:71888116-71892965:71893177-71893679:-	Embryonic Positive
ENSG00000067177.14;SE:chrX:72619305-72620725:72620901-72623109:-	Embryonic Positive
ENSG00000067365.14;SE:chr16:8621775-8623757:8623895-8625496:+	Embryonic Positive
ENSG00000067369.13;SE:chr15:43446590-43446766:43446914-43447366:-	Embryonic Positive
ENSG00000067646.11;SE:chrY:2935769-2961074:2961646-2975095:+	Embryonic Positive
ENSG00000067715.13;SE:chr12:78977931-79047297:79047362-79217503:+	Embryonic Positive
ENSG00000067798.13;SE:chr12:78177313-78177620:78177685-78179529:+	Embryonic Positive
ENSG00000067829.18;SE:chrX:153788135-153789114:153789200-153789712:-	Embryonic Positive
ENSG00000067836.12;SE:chr16:4800578-4801267:4801321-4801503:-	Embryonic Positive
ENSG00000068745.14;SE:chr3:48694240-48694694:48694824-48695090:-	Embryonic Positive
ENSG00000068831.18;SE:chr11:64740163-64740368:64740449-64740948:-	Embryonic Positive
ENSG00000068878.14;SE:chr2:53869538-53874339:53874494-53875627:-	Embryonic Positive
ENSG00000068903.19;SE:chr19:38889155-38889254:38889323-38889689:-	Embryonic Positive
ENSG00000068903.19;SE:chr19:38890144-38891794:38891966-38893414:-	Embryonic Positive
ENSG00000068903.19;SE:chr19:38893867-38898379:38898425-38899506:-	Embryonic Positive
ENSG00000069329.15;SE:chr16:46682175-46682478:46682684-46683508:-	Embryonic Positive
ENSG00000069424.14;SE:chr1:5992788-6018635:6018835-6040517:+	Embryonic Positive
ENSG00000069667.15;SE:chr15:60531851-60677151:60677232-60678657:-	Embryonic Positive
ENSG00000069956.11;SE:chr15:52019376-52042754:52042833-52045830:+	Embryonic Positive
ENSG00000070081.15;SE:chr11:17276828-17278362:17278537-17282789:+	Embryonic Positive
ENSG00000070182.17;SE:chr14:64750154-64752211:64752315-64753537:-	Embryonic Positive
ENSG00000070269.13;SE:chr14:56585912-56593115:56593317-56603815:+	Embryonic Positive
ENSG00000070269.13;SE:chr14:56618763-56621531:56621702-56625382:+	Embryonic Positive
ENSG00000070371.15;SE:chr22:19183611-19187981:19188091-19191304:-	Embryonic Positive
ENSG00000070413.18;SE:chr22:19068225-19089368:19089490-19122128:-	Embryonic Positive
ENSG00000070718.11;SE:chr8:42154960-42155979:42156039-42157941:+	Embryonic Positive
ENSG00000070814.17;SE:chr5:150369602-150372006:150372236-150374174:+	Embryonic Positive
ENSG00000070831.15;SE:chr1:22052742-22074094:22074219-22078429:+	Embryonic Positive
ENSG00000071054.15;SE:chr2:101859864-101860825:101860986-101864930:+	Embryonic Positive
ENSG00000071054.15;SE:chr2:101860986-101863821:101864051-101864930:+	Embryonic Positive
ENSG00000071127.16;SE:chr4:10075484-10075689:10077186-10077304:-	Embryonic Positive
ENSG00000071127.16;SE:chr4:10103986-10108218:10108395-10116113:-	Embryonic Positive
ENSG00000071189.21;SE:chr7:17875790-17888560:17888722-17890363:-	Embryonic Positive
ENSG00000071462.11;SE:chr7:73686900-73686999:73687095-73692596:+	Embryonic Positive
ENSG00000071462.11;SE:chr7:73686900-73690916:73691012-73692596:+	Embryonic Positive
ENSG00000071889.16;SE:chrX:154511871-154512314:154512411-154512823:-	Embryonic Positive
ENSG00000071967.11;SE:chr2:171522738-171539824:171539871-171541585:+	Embryonic Positive
ENSG00000072042.12;SE:chr14:67685204-67686084:67686257-67690212:-	Embryonic Positive
ENSG00000072071.16;SE:chr19:14163406-14164621:14164705-14167016:-	Embryonic Positive
ENSG00000072134.15;SE:chr17:19237531-19276397:19276538-19281955:+	Embryonic Positive
ENSG00000072210.18;SE:chr17:19671956-19673151:19673275-19675496:+	Embryonic Positive
ENSG00000072571.19;SE:chr5:163464802-163467701:163467748-163469641:+	Embryonic Positive
ENSG00000072609.17;SE:chr12:132861634-132869619:132869834-132870724:-	Embryonic Positive
ENSG00000072778.19;SE:chr17:7221058-7221538:7221682-7221952:+	Embryonic Positive
ENSG00000072778.19;SE:chr17:7224069-7224146:7224243-7224321:+	Embryonic Positive
ENSG00000073146.15;SE:chr22:50149714-50150735:50150899-50153045:+	Embryonic Positive
ENSG00000073417.14;SE:chr15:85089416-85090718:85090915-85091044:+	Embryonic Positive
ENSG00000073578.16;SE:chr5:251468-253008:253080-254393:+	Embryonic Positive
ENSG00000073584.18;SE:chr17:40637572-40639981:40640078-40642455:-	Embryonic Positive
ENSG00000073849.14;SE:chr3:186930834-186942348:186942427-186963785:+	Embryonic Positive
ENSG00000073921.17;SE:chr11:85983973-85990250:85990378-85996826:-	Embryonic Positive
ENSG00000073921.17;SE:chr11:86031611-86068651:86068733-86069720:-	Embryonic Positive
ENSG00000074054.17;SE:chr2:121401870-121402595:121402663-121404371:-	Embryonic Positive
ENSG00000074054.17;SE:chr2:121407715-121409024:121409047-121410866:-	Embryonic Positive
ENSG00000074201.8;SE:chr11:77625070-77625717:77625818-77629763:-	Embryonic Positive
ENSG00000074317.10;SE:chr5:176629663-176629809:176629965-176630280:-	Embryonic Positive
ENSG00000074356.16;SE:chr17:3822052-3824060:3824092-3824942:-	Embryonic Positive
ENSG00000074370.17;SE:chr17:3925441-3927981:3928038-3928663:-	Embryonic Positive
ENSG00000074416.13;SE:chr3:127695190-127710576:127710665-127721053:-	Embryonic Positive
ENSG00000074582.12;SE:chr2:218662260-218662510:218662679-218662883:+	Embryonic Positive
ENSG00000074603.18;SE:chr15:65454415-65455712:65455841-65456225:-	Embryonic Positive
ENSG00000075043.17;SE:chr20:63415126-63419619:63419672-63424177:-	Embryonic Positive
ENSG00000075142.13;SE:chr7:88217191-88218859:88218942-88226909:-	Embryonic Positive
ENSG00000075151.19;SE:chr1:20886371-20892619:20892729-20893517:-	Embryonic Positive
ENSG00000075151.19;SE:chr1:20981227-20997601:20997633-21002713:-	Embryonic Positive
ENSG00000075292.18;SE:chr2:71427414-71428547:71428651-71431327:+	Embryonic Positive
ENSG00000075340.22;SE:chr2:70673006-70673241:70673326-70674678:-	Embryonic Positive
ENSG00000075340.22;SE:chr2:70706442-70711133:70711250-70713066:-	Embryonic Positive
ENSG00000075391.16;SE:chr1:178467421-178470693:178470723-178473075:+	Embryonic Positive
ENSG00000075413.17;SE:chr14:103457212-103458727:103458795-103462405:+	Embryonic Positive
ENSG00000075413.17;SE:chr14:103480490-103491777:103492034-103502882:+	Embryonic Positive
ENSG00000075413.17;SE:chr14:103492034-103498502:103498528-103502882:+	Embryonic Positive
ENSG00000075539.13;SE:chr4:48501733-48502828:48502845-48505547:-	Embryonic Positive
ENSG00000075702.16;SE:chr19:36058871-36058977:36059060-36059968:+	Embryonic Positive
ENSG00000075711.20;SE:chr3:197149796-197161640:197161738-197194425:-	Embryonic Positive
ENSG00000075945.12;SE:chr1:170046866-170055305:170055436-170074436:-	Embryonic Positive
ENSG00000076201.14;SE:chr3:47396217-47404652:47404779-47405005:+	Embryonic Positive
ENSG00000076242.14;SE:chr3:36993890-36994830:36994903-36996619:+	Embryonic Positive
ENSG00000076344.15;SE:chr16:271569-272863:272931-273475:-	Embryonic Positive
ENSG00000076344.15;SE:chr16:274265-274976:275082-275283:-	Embryonic Positive
ENSG00000076554.15;SE:chr8:80064593-80119815:80119884-80171425:-	Embryonic Positive
ENSG00000076928.17;SE:chr19:41896482-41897315:41897326-41897946:+	Embryonic Positive
ENSG00000076928.17;SE:chr19:41904383-41904949:41905036-41905175:+	Embryonic Positive
ENSG00000077097.13;SE:chr3:25615586-25618418:25618509-25618654:-	Embryonic Positive
ENSG00000077264.14;SE:chrX:111096415-111096543:111096737-111097390:+	Embryonic Positive
ENSG00000077463.14;SE:chr19:4177138-4179104:4179286-4180782:-	Embryonic Positive
ENSG00000077721.15;SE:chrX:119575400-119576945:119577066-119581507:+	Embryonic Positive
ENSG00000078018.19;SE:chr2:209680827-209690603:209690848-209692625:+	Embryonic Positive
ENSG00000078018.19;SE:chr2:209700338-209704450:209704620-209705580:+	Embryonic Positive
ENSG00000078018.19;SE:chr2:209710254-209723595:209723687-209725709:+	Embryonic Positive
ENSG00000078053.16;SE:chr7:38426986-38429056:38429577-38429842:-	Embryonic Positive
ENSG00000078070.11;SE:chr3:183071357-183072366:183072487-183086693:-	Embryonic Positive
ENSG00000078070.11;SE:chr3:183086788-183092409:183092545-183094559:-	Embryonic Positive
ENSG00000078124.11;SE:chr11:76926667-76957465:76957586-76958979:+	Embryonic Positive
ENSG00000078142.11;SE:chr18:41955359-41957570:41957758-41962489:+	Embryonic Positive
ENSG00000078142.11;SE:chr18:41970456-41984880:41985107-41987812:+	Embryonic Positive
ENSG00000078403.16;SE:chr10:21682257-21688491:21688538-21713772:+	Embryonic Positive
ENSG00000078487.17;SE:chr7:100404244-100405013:100405093-100406694:-	Embryonic Positive
ENSG00000078618.19;SE:chr1:51836438-51837487:51837620-51840226:-	Embryonic Positive
ENSG00000078674.17;SE:chr8:17939861-17940042:17940158-17947186:+	Embryonic Positive
ENSG00000078674.17;SE:chr8:17972687-17980591:17980755-17985447:+	Embryonic Positive
ENSG00000078747.12;SE:chr20:34413879-34417117:34417239-34424480:+	Embryonic Positive
ENSG00000079102.16;SE:chr8:91975973-91979777:91979931-91986124:-	Embryonic Positive
ENSG00000079102.16;SE:chr8:91991889-91994487:91994623-92005116:-	Embryonic Positive
ENSG00000079112.9;SE:chr8:94128340-94130626:94130739-94130876:-	Embryonic Positive
ENSG00000079156.16;SE:chr2:178339764-178344286:178344360-178349224:+	Embryonic Positive
ENSG00000079215.13;SE:chr5:36606735-36607224:36607311-36608329:+	Embryonic Positive
ENSG00000079215.13;SE:chr5:36680589-36683864:36683998-36686065:+	Embryonic Positive
ENSG00000079277.19;SE:chr1:46580627-46582814:46582905-46583228:-	Embryonic Positive
ENSG00000079313.11;SE:chr19:1828631-1830706:1830866-1848202:-	Embryonic Positive
ENSG00000079459.12;SE:chr8:11802931-11803091:11803225-11803322:+	Embryonic Positive
ENSG00000079819.16;SE:chr6:130867581-130869812:130870126-130885096:-	Embryonic Positive
ENSG00000079841.18;SE:chr6:72259111-72260705:72260767-72291934:+	Embryonic Positive
ENSG00000079841.18;SE:chr6:72260767-72265960:72266049-72284047:+	Embryonic Positive
ENSG00000079841.18;SE:chr6:72265052-72265390:72265503-72265960:+	Embryonic Positive
ENSG00000079841.18;SE:chr6:72266049-72274349:72274432-72284047:+	Embryonic Positive
ENSG00000079841.18;SE:chr6:72284118-72290679:72290861-72291934:+	Embryonic Positive
ENSG00000079999.13;SE:chr19:10486818-10489192:10489368-10489648:-	Embryonic Positive
ENSG00000080709.14;SE:chr5:114487177-114490691:114490699-114493403:+	Embryonic Positive
ENSG00000080815.18;SE:chr14:73206472-73208824:73208915-73211769:+	Embryonic Positive
ENSG00000080822.16;SE:chr3:98518995-98521330:98521442-98522849:-	Embryonic Positive
ENSG00000080823.21;SE:chr14:102265912-102278606:102278694-102283478:-	Embryonic Positive
ENSG00000080845.17;SE:chr20:36461510-36493058:36493185-36496705:+	Embryonic Positive
ENSG00000081026.18;SE:chr1:113614658-113618532:113618606-113619736:+	Embryonic Positive
ENSG00000081177.18;SE:chr14:69191591-69209424:69209803-69228816:+	Embryonic Positive
ENSG00000081177.18;SE:chr14:69192039-69203917:69204000-69209424:+	Embryonic Positive
ENSG00000081189.13;SE:chr5:88761125-88761269:88761328-88804598:-	Embryonic Positive
ENSG00000081803.15;SE:chr7:122379442-122386295:122386309-122387026:-	Embryonic Positive
ENSG00000082126.17;SE:chr2:201664101-201664211:201664336-201666334:-	Embryonic Positive
ENSG00000082126.17;SE:chr2:201666372-201666597:201666721-201669733:-	Embryonic Positive
ENSG00000082126.17;SE:chr2:201669750-201673529:201673556-201675207:-	Embryonic Positive
ENSG00000082146.12;SE:chr2:201454852-201457379:201457450-201458784:+	Embryonic Positive
ENSG00000082258.12;SE:chr2:134942674-134945787:134945982-134946101:+	Embryonic Positive
ENSG00000082258.12;SE:chr2:134942674-134945889:134945975-134946101:+	Embryonic Positive
ENSG00000082438.15;SE:chr2:164700756-164703104:164703220-164704444:-	Embryonic Positive
ENSG00000082458.11;SE:chrX:70445558-70448580:70448633-70448913:+	Embryonic Positive
ENSG00000082458.11;SE:chrX:70455263-70455787:70456102-70479150:+	Embryonic Positive
ENSG00000082458.11;SE:chrX:70492596-70493376:70493475-70495408:+	Embryonic Positive
ENSG00000082458.11;SE:chrX:70495453-70497180:70497221-70498520:+	Embryonic Positive
ENSG00000082701.14;SE:chr3:119863605-119866590:119866628-119876413:-	Embryonic Positive
ENSG00000082805.19;SE:chr12:1110347-1112215:1112298-1115866:+	Embryonic Positive
ENSG00000082805.19;SE:chr12:1110347-1112215:1112307-1115866:+	Embryonic Positive
ENSG00000083067.22;SE:chr9:70784279-70811170:70811244-70827847:-	Embryonic Positive
ENSG00000083093.9;SE:chr16:23603669-23607864:23608012-23614004:-	Embryonic Positive
ENSG00000083097.14;SE:chr6:83162919-83164660:83164719-83167862:+	Embryonic Positive
ENSG00000083223.17;SE:chr9:86309289-86309463:86309576-86309928:-	Embryonic Positive
ENSG00000083290.19;SE:chr17:19846910-19848255:19848344-19849369:-	Embryonic Positive
ENSG00000083799.17;SE:chr16:50742841-50744730:50744866-50749576:+	Embryonic Positive
ENSG00000083838.15;SE:chr19:58476196-58476440:58476504-58477179:+	Embryonic Positive
ENSG00000084072.16;SE:chr1:39743924-39745375:39748767-39748903:+	Embryonic Positive
ENSG00000084234.16;SE:chr11:130070082-130101370:130101513-130109429:+	Embryonic Positive
ENSG00000084453.16;SE:chr12:21318923-21319372:21319579-21324594:-	Embryonic Positive
ENSG00000084453.16;SE:chr12:21318923-21319372:21319579-21334588:-	Embryonic Positive
ENSG00000084463.7;SE:chr12:14801428-14801878:14802032-14803352:-	Embryonic Positive
ENSG00000084636.17;SE:chr1:31679685-31679804:31679851-31680042:-	Embryonic Positive
ENSG00000084676.15;SE:chr2:24762776-24768079:24768135-24768224:+	Embryonic Positive
ENSG00000084774.13;SE:chr2:27225926-27226131:27226319-27226525:+	Embryonic Positive
ENSG00000085063.14;SE:chr11:33722463-33731424:33731468-33733495:-	Embryonic Positive
ENSG00000085224.20;SE:chrX:77593849-77595712:77595785-77599411:-	Embryonic Positive
ENSG00000085224.20;SE:chrX:77688927-77690803:77690925-77693824:-	Embryonic Positive
ENSG00000085231.13;SE:chr5:69355953-69366503:69366595-69369463:-	Embryonic Positive
ENSG00000085274.15;SE:chr3:169773462-169774031:169774097-169774265:+	Embryonic Positive
ENSG00000085274.15;SE:chr3:169783560-169783730:169783858-169784622:+	Embryonic Positive
ENSG00000085415.15;SE:chr18:12963371-12964436:12964495-12971153:+	Embryonic Positive
ENSG00000085514.15;SE:chr7:100374433-100389888:100390106-100397879:+	Embryonic Positive
ENSG00000085871.8;SE:chr4:139666077-139678543:139678642-139695197:+	Embryonic Positive
ENSG00000086015.20;SE:chr1:46008371-46010730:46010939-46019596:+	Embryonic Positive
ENSG00000086065.13;SE:chr9:33276564-33278113:33278225-33280809:+	Embryonic Positive
ENSG00000086232.12;SE:chr7:6054704-6058148:6058242-6058966:-	Embryonic Positive
ENSG00000086475.14;SE:chr10:13338808-13344758:13345028-13348000:-	Embryonic Positive
ENSG00000086848.14;SE:chr11:111853736-111857602:111857737-111860547:-	Embryonic Positive
ENSG00000087053.18;SE:chr11:95865676-95866403:95866486-95887612:-	Embryonic Positive
ENSG00000087053.18;SE:chr11:95888261-95914242:95914312-95923875:-	Embryonic Positive
ENSG00000087076.8;SE:chr19:48813348-48813456:48813552-48813663:-	Embryonic Positive
ENSG00000087088.19;SE:chr19:48954962-48955548:48955599-48955687:+	Embryonic Positive
ENSG00000087191.12;SE:chr17:63827514-63827829:63827923-63828138:+	Embryonic Positive
ENSG00000087191.12;SE:chr17:63829949-63830133:63830189-63830271:+	Embryonic Positive
ENSG00000087191.12;SE:chr17:63830501-63830809:63830935-63831036:+	Embryonic Positive
ENSG00000087206.16;SE:chr5:176958154-176968555:176969291-176969601:-	Embryonic Positive
ENSG00000087274.16;SE:chr4:2844024-2867972:2868129-2875896:+	Embryonic Positive
ENSG00000087448.9;SE:chr12:27791901-27797247:27797349-27797715:+	Embryonic Positive
ENSG00000087460.23;SE:chr20:58895684-58898941:58898985-58903531:+	Embryonic Positive
ENSG00000088179.8;SE:chr2:119760384-119791155:119791272-119809837:+	Embryonic Positive
ENSG00000088298.12;SE:chr20:35145018-35146825:35146935-35147152:-	Embryonic Positive
ENSG00000088367.20;SE:chr20:36112480-36121660:36121816-36175551:+	Embryonic Positive
ENSG00000088367.20;SE:chr20:36112480-36125423:36125527-36175551:+	Embryonic Positive
ENSG00000088367.20;SE:chr20:36112480-36173764:36173954-36175551:+	Embryonic Positive
ENSG00000088448.14;SE:chr13:110893263-110894109:110894202-110906033:-	Embryonic Positive
ENSG00000088448.14;SE:chr13:110893263-110900530:110900694-110906033:-	Embryonic Positive
ENSG00000088543.14;SE:chr3:50561747-50562373:50562588-50565466:-	Embryonic Positive
ENSG00000088543.14;SE:chr3:50565861-50566006:50566094-50567463:-	Embryonic Positive
ENSG00000088682.13;SE:chr16:57452936-57458246:57458350-57459565:+	Embryonic Positive
ENSG00000088766.11;SE:chr20:6015490-6031285:6031370-6032012:+	Embryonic Positive
ENSG00000088808.16;SE:chr14:103736202-103737694:103737860-103738679:-	Embryonic Positive
ENSG00000088833.17;SE:chr20:1458274-1463335:1463441-1464329:-	Embryonic Positive
ENSG00000088970.15;SE:chr20:21214700-21215583:21215648-21229011:+	Embryonic Positive
ENSG00000088970.15;SE:chr20:21218592-21226109:21226295-21229011:+	Embryonic Positive
ENSG00000088992.17;SE:chr12:117046838-117048681:117048810-117049019:-	Embryonic Positive
ENSG00000089006.16;SE:chr20:17950396-17951021:17951327-17951500:-	Embryonic Positive
ENSG00000089006.16;SE:chr20:17957037-17968375:17968457-17968700:-	Embryonic Positive
ENSG00000089009.15;SE:chr12:112408338-112408420:112408656-112410320:-	Embryonic Positive
ENSG00000089169.14;SE:chr12:112651827-112792143:112792263-112828301:+	Embryonic Positive
ENSG00000089199.9;SE:chr20:5911682-5914618:5914713-5916326:+	Embryonic Positive
ENSG00000089248.6;SE:chr12:112013609-112019756:112019894-112022150:+	Embryonic Positive
ENSG00000089682.16;SE:chrX:107116054-107116151:107116244-107116650:-	Embryonic Positive
ENSG00000089820.15;SE:chrX:153910085-153910171:153910404-153910506:-	Embryonic Positive
ENSG00000089916.17;SE:chr14:76151991-76152536:76152580-76154354:+	Embryonic Positive
ENSG00000089916.17;SE:chr14:76178042-76178208:76178322-76180764:+	Embryonic Positive
ENSG00000090006.17;SE:chr19:40610657-40611152:40611394-40611859:+	Embryonic Positive
ENSG00000090006.17;SE:chr19:40614446-40615338:40615377-40616889:+	Embryonic Positive
ENSG00000090054.13;SE:chr9:92068098-92079434:92079566-92080016:-	Embryonic Positive
ENSG00000090487.10;SE:chr15:64983593-64988619:64988816-64989406:-	Embryonic Positive
ENSG00000090487.10;SE:chr15:64983593-64989169:64989273-64989665:-	Embryonic Positive
ENSG00000090612.20;SE:chr12:133192003-133193428:133193533-133202144:+	Embryonic Positive
ENSG00000090621.13;SE:chr1:39563741-39563836:39563922-39564471:-	Embryonic Positive
ENSG00000090621.13;SE:chr1:39571349-39571607:39571705-39572393:-	Embryonic Positive
ENSG00000090686.15;SE:chr1:21690099-21695066:21695221-21701498:-	Embryonic Positive
ENSG00000090857.13;SE:chr16:70114440-70114870:70114930-70120461:+	Embryonic Positive
ENSG00000090863.11;SE:chr16:74472411-74472526:74472634-74474546:-	Embryonic Positive
ENSG00000091039.16;SE:chr12:76410634-76450851:76450979-76487510:-	Embryonic Positive
ENSG00000091039.16;SE:chr12:76450988-76459859:76459895-76487510:-	Embryonic Positive
ENSG00000091129.19;SE:chr7:108223836-108225645:108225701-108226208:-	Embryonic Positive
ENSG00000091157.13;SE:chr18:56935905-56936181:56936229-56938533:+	Embryonic Positive
ENSG00000091409.14;SE:chr2:172471105-172472774:172472890-172474055:+	Embryonic Positive
ENSG00000091536.16;SE:chr17:18148210-18148496:18148568-18148761:+	Embryonic Positive
ENSG00000091592.15;SE:chr17:5517887-5520881:5521012-5521524:-	Embryonic Positive
ENSG00000091656.15;SE:chr8:76778439-76782143:76782218-76833338:+	Embryonic Positive
ENSG00000092020.10;SE:chr14:35091207-35095048:35095184-35096558:-	Embryonic Positive
ENSG00000092020.10;SE:chr14:35110629-35116610:35116737-35121902:-	Embryonic Positive
ENSG00000092068.18;SE:chr14:23139547-23140471:23140624-23143079:-	Embryonic Positive
ENSG00000092096.14;SE:chr14:23347731-23347891:23347996-23348161:-	Embryonic Positive
ENSG00000092140.14;SE:chr14:30559272-30580864:30580947-30581076:+	Embryonic Positive
ENSG00000092199.17;SE:chr14:21234229-21263311:21263336-21269298:-	Embryonic Positive
ENSG00000092199.17;SE:chr14:21263336-21268623:21268668-21269298:-	Embryonic Positive
ENSG00000092421.16;SE:chr5:116447811-116467583:116467747-116473073:-	Embryonic Positive
ENSG00000092421.16;SE:chr5:116467747-116472885:116472935-116473073:-	Embryonic Positive
ENSG00000092529.22;SE:chr15:42404955-42405926:42405943-42409303:+	Embryonic Positive
ENSG00000092621.11;SE:chr1:119723441-119724319:119724469-119726851:+	Embryonic Positive
ENSG00000093000.18;SE:chr22:45168246-45170988:45171177-45171600:+	Embryonic Positive
ENSG00000093009.9;SE:chr22:19481045-19482690:19482827-19483862:+	Embryonic Positive
ENSG00000093144.18;SE:chr6:127314896-127315934:127316081-127316450:-	Embryonic Positive
ENSG00000093144.18;SE:chr6:127331030-127331830:127331867-127343336:-	Embryonic Positive
ENSG00000093167.17;SE:chr3:37065942-37072790:37072882-37075024:-	Embryonic Positive
ENSG00000093183.13;SE:chr3:42548657-42555930:42555995-42557578:-	Embryonic Positive
ENSG00000093183.13;SE:chr3:42563686-42563765:42563980-42568865:-	Embryonic Positive
ENSG00000094914.12;SE:chr12:53314441-53314751:53314849-53315094:-	Embryonic Positive
ENSG00000095321.16;SE:chr9:129108077-129109179:129109277-129110483:-	Embryonic Positive
ENSG00000095485.16;SE:chr10:100253539-100256262:100256476-100260218:-	Embryonic Positive
ENSG00000095637.20;SE:chr10:95322021-95322746:95322805-95336521:-	Embryonic Positive
ENSG00000095637.20;SE:chr10:95322021-95322746:95322805-95339133:-	Embryonic Positive
ENSG00000095637.20;SE:chr10:95354967-95355627:95357105-95357631:-	Embryonic Positive
ENSG00000095637.20;SE:chr10:95384285-95386991:95387119-95395001:-	Embryonic Positive
ENSG00000095637.20;SE:chr10:95410777-95414494:95414655-95421961:-	Embryonic Positive
ENSG00000095637.20;SE:chr10:95410777-95414494:95414862-95421961:-	Embryonic Positive
ENSG00000095951.16;SE:chr6:12125870-12129759:12129892-12130767:+	Embryonic Positive
ENSG00000095951.16;SE:chr6:12130942-12135791:12135892-12161439:+	Embryonic Positive
ENSG00000096060.14;SE:chr6:35587117-35591130:35591220-35597248:-	Embryonic Positive
ENSG00000096070.19;SE:chr6:36218010-36222168:36222265-36225267:+	Embryonic Positive
ENSG00000097033.14;SE:chr1:86724405-86728403:86728489-86734602:+	Embryonic Positive
ENSG00000099204.18;SE:chr10:114451671-114453379:114453483-114465698:-	Embryonic Positive
ENSG00000099219.13;SE:chr9:5824001-5825092:5825219-5830727:-	Embryonic Positive
ENSG00000099338.22;SE:chr19:38368137-38369446:38369624-38369972:+	Embryonic Positive
ENSG00000099715.14;SE:chrY:5000605-5030899:5031067-5031906:+	Embryonic Positive
ENSG00000099840.13;SE:chr19:2097495-2097585:2097812-2097929:+	Embryonic Positive
ENSG00000099889.13;SE:chr22:19970743-19971216:19971335-19971886:-	Embryonic Positive
ENSG00000099917.17;SE:chr22:20584425-20584855:20585015-20585101:+	Embryonic Positive
ENSG00000099949.18;SE:chr22:20985897-20987504:20987583-20988010:+	Embryonic Positive
ENSG00000099956.17;SE:chr22:23793688-23800944:23801135-23803295:+	Embryonic Positive
ENSG00000099968.17;SE:chr22:17689142-17696141:17696210-17702243:+	Embryonic Positive
ENSG00000099991.16;SE:chr22:24171995-24176111:24176275-24177504:+	Embryonic Positive
ENSG00000100003.17;SE:chr22:30406385-30407095:30407154-30407415:+	Embryonic Positive
ENSG00000100077.14;SE:chr22:25695214-25702842:25702991-25703510:+	Embryonic Positive
ENSG00000100095.18;SE:chr22:26365566-26373451:26373483-26375575:+	Embryonic Positive
ENSG00000100099.20;SE:chr22:26482240-26482746:26482873-26483674:-	Embryonic Positive
ENSG00000100129.17;SE:chr22:37851490-37855565:37855644-37858679:+	Embryonic Positive
ENSG00000100138.13;SE:chr22:41680364-41681226:41681559-41682356:-	Embryonic Positive
ENSG00000100211.10;SE:chr22:38656750-38665546:38665685-38668017:+	Embryonic Positive
ENSG00000100266.17;SE:chr22:42876333-42876888:42877010-42879048:-	Embryonic Positive
ENSG00000100281.13;SE:chr22:35263874-35263982:35264096-35264648:+	Embryonic Positive
ENSG00000100284.20;SE:chr22:35317961-35321742:35321847-35321959:+	Embryonic Positive
ENSG00000100284.20;SE:chr22:35330480-35331296:35331495-35332981:+	Embryonic Positive
ENSG00000100288.19;SE:chr22:50581862-50582029:50582095-50582249:-	Embryonic Positive
ENSG00000100320.22;SE:chr22:35746561-35752613:35752655-35759888:-	Embryonic Positive
ENSG00000100320.22;SE:chr22:35746561-35756105:35756144-35759888:-	Embryonic Positive
ENSG00000100330.15;SE:chr22:30020884-30022029:30022139-30022609:+	Embryonic Positive
ENSG00000100354.20;SE:chr22:40262173-40264688:40267036-40270122:+	Embryonic Positive
ENSG00000100359.20;SE:chr22:40400813-40401593:40401675-40402139:+	Embryonic Positive
ENSG00000100362.12;SE:chr22:36800918-36811475:36811524-36813646:-	Embryonic Positive
ENSG00000100372.14;SE:chr22:40794580-40797254:40797336-40799023:-	Embryonic Positive
ENSG00000100379.17;SE:chr22:37059438-37061539:37061629-37062525:+	Embryonic Positive
ENSG00000100395.14;SE:chr22:41205386-41208315:41208457-41209696:+	Embryonic Positive
ENSG00000100429.17;SE:chr22:50248292-50248366:50248472-50248662:-	Embryonic Positive
ENSG00000100429.17;SE:chr22:50248751-50248831:50248859-50249103:-	Embryonic Positive
ENSG00000100462.15;SE:chr14:22928211-22928497:22928615-22929167:-	Embryonic Positive
ENSG00000100478.14;SE:chr14:31025787-31032971:31033006-31066126:+	Embryonic Positive
ENSG00000100522.8;SE:chr14:52784664-52787833:52787871-52791428:-	Embryonic Positive
ENSG00000100554.11;SE:chr14:67353040-67353699:67353959-67359658:-	Embryonic Positive
ENSG00000100567.12;SE:chr14:58244941-58247750:58247832-58252119:+	Embryonic Positive
ENSG00000100578.14;SE:chr14:58490240-58492144:58492275-58498783:+	Embryonic Positive
ENSG00000100578.14;SE:chr14:58512627-58540071:58540136-58547781:+	Embryonic Positive
ENSG00000100614.17;SE:chr14:60249677-60250380:60250481-60282684:+	Embryonic Positive
ENSG00000100697.14;SE:chr14:95133503-95134361:95134503-95140659:-	Embryonic Positive
ENSG00000100714.15;SE:chr14:64454875-64458214:64458307-64459759:+	Embryonic Positive
ENSG00000100767.15;SE:chr14:73263782-73263942:73264044-73264211:+	Embryonic Positive
ENSG00000100813.14;SE:chr14:23066008-23067314:23068671-23069476:-	Embryonic Positive
ENSG00000100813.14;SE:chr14:23069617-23071125:23071186-23071427:-	Embryonic Positive
ENSG00000100814.17;SE:chr14:20326793-20329174:20329373-20333254:-	Embryonic Positive
ENSG00000100852.12;SE:chr14:32077435-32117143:32117287-32146263:+	Embryonic Positive
ENSG00000100883.11;SE:chr14:34996787-34999558:34999649-35000936:+	Embryonic Positive
ENSG00000100888.12;SE:chr14:21391063-21391463:21391642-21391833:-	Embryonic Positive
ENSG00000100902.10;SE:chr14:35292552-35307994:35308088-35308914:+	Embryonic Positive
ENSG00000100979.14;SE:chr20:45907904-45909516:45909671-45909942:-	Embryonic Positive
ENSG00000101004.14;SE:chr20:25470095-25476043:25477089-25478923:-	Embryonic Positive
ENSG00000101017.13;SE:chr20:46122756-46123126:46123219-46126640:+	Embryonic Positive
ENSG00000101040.19;SE:chr20:47210897-47212642:47212725-47220258:-	Embryonic Positive
ENSG00000101115.12;SE:chr20:51789141-51791333:51792352-51802279:-	Embryonic Positive
ENSG00000101150.17;SE:chr20:63873816-63875816:63875875-63882719:+	Embryonic Positive
ENSG00000101150.17;SE:chr20:63873816-63882719:63882820-63889190:+	Embryonic Positive
ENSG00000101152.10;SE:chr20:63931022-63931109:63931182-63931465:+	Embryonic Positive
ENSG00000101181.17;SE:chr20:62183057-62188790:62188805-62193416:+	Embryonic Positive
ENSG00000101187.15;SE:chr20:62667910-62668012:62668184-62668477:+	Embryonic Positive
ENSG00000101199.12;SE:chr20:63272920-63274000:63274210-63275577:+	Embryonic Positive
ENSG00000101199.12;SE:chr20:63275640-63276091:63276200-63276480:+	Embryonic Positive
ENSG00000101220.17;SE:chr20:3754158-3754397:3754519-3755469:-	Embryonic Positive
ENSG00000101224.17;SE:chr20:3801388-3801722:3801802-3801924:+	Embryonic Positive
ENSG00000101290.13;SE:chr20:5127149-5128150:5128750-5173523:+	Embryonic Positive
ENSG00000101294.16;SE:chr20:31561736-31566210:31566295-31569120:+	Embryonic Positive
ENSG00000101310.14;SE:chr20:18548770-18551089:18551175-18554235:+	Embryonic Positive
ENSG00000101333.16;SE:chr20:9473365-9476717:9476753-9478921:+	Embryonic Positive
ENSG00000101353.14;SE:chr20:37137970-37141162:37141314-37143717:-	Embryonic Positive
ENSG00000101443.17;SE:chr20:45469860-45470389:45470532-45479942:+	Embryonic Positive
ENSG00000101445.9;SE:chr20:38836175-38838113:38838198-38889595:+	Embryonic Positive
ENSG00000101445.9;SE:chr20:38902792-38905969:38906094-38906979:+	Embryonic Positive
ENSG00000101489.18;SE:chr18:37253938-37259181:37259264-37264674:-	Embryonic Positive
ENSG00000101558.13;SE:chr18:9937066-9944924:9945058-9950395:+	Embryonic Positive
ENSG00000101574.14;SE:chr18:2539145-2544653:2544759-2547355:-	Embryonic Positive
ENSG00000101596.14;SE:chr18:2784621-2784845:2784987-2795949:+	Embryonic Positive
ENSG00000101639.18;SE:chr18:13037301-13038370:13038579-13040830:+	Embryonic Positive
ENSG00000101639.18;SE:chr18:13069856-13071039:13071212-13072755:+	Embryonic Positive
ENSG00000101654.17;SE:chr18:13754147-13759942:13760208-13762039:+	Embryonic Positive
ENSG00000101746.15;SE:chr18:34105160-34128849:34128889-34129871:-	Embryonic Positive
ENSG00000101773.16;SE:chr18:23001729-23006363:23006432-23016828:+	Embryonic Positive
ENSG00000101782.14;SE:chr18:23466276-23467399:23467526-23473429:+	Embryonic Positive
ENSG00000101844.17;SE:chrX:108137991-108138113:108138191-108150152:+	Embryonic Positive
ENSG00000101871.14;SE:chrX:10495691-10501407:10501559-10523092:-	Embryonic Positive
ENSG00000101871.14;SE:chrX:10567603-10620290:10620419-10833554:-	Embryonic Positive
ENSG00000101955.14;SE:chrX:38149894-38154462:38154583-38156896:-	Embryonic Positive
ENSG00000101972.18;SE:chrX:123961856-124021367:124021431-124022531:+	Embryonic Positive
ENSG00000101972.18;SE:chrX:124090764-124090854:124090964-124094018:+	Embryonic Positive
ENSG00000101974.14;SE:chrX:139731755-139732435:139732525-139737916:-	Embryonic Positive
ENSG00000102038.15;SE:chrX:129492093-129493040:129493075-129496750:-	Embryonic Positive
ENSG00000102078.15;SE:chrX:130349345-130349824:130349867-130350646:+	Embryonic Positive
ENSG00000102098.17;SE:chrX:18241379-18242439:18242590-18246577:-	Embryonic Positive
ENSG00000102290.21;SE:chrX:92201455-92263114:92263143-92387735:+	Embryonic Positive
ENSG00000102312.20;SE:chrX:48509956-48511366:48511487-48511892:+	Embryonic Positive
ENSG00000102390.10;SE:chrX:76175613-76176881:76176992-76177616:+	Embryonic Positive
ENSG00000102543.14;SE:chr13:49259523-49265879:49266003-49267490:+	Embryonic Positive
ENSG00000102572.14;SE:chr13:98457304-98460372:98460440-98461774:-	Embryonic Positive
ENSG00000102595.18;SE:chr13:95884680-95887273:95887393-95887892:-	Embryonic Positive
ENSG00000102710.19;SE:chr13:37028305-37029765:37029836-37031567:-	Embryonic Positive
ENSG00000102710.19;SE:chr13:37045373-37047346:37047408-37047535:-	Embryonic Positive
ENSG00000102710.19;SE:chr13:37047936-37048564:37048599-37051488:-	Embryonic Positive
ENSG00000102780.16;SE:chr13:42195016-42195763:42195959-42198478:+	Embryonic Positive
ENSG00000102780.16;SE:chr13:42219794-42221162:42221394-42229099:+	Embryonic Positive
ENSG00000102780.16;SE:chr13:42219794-42221264:42221394-42229099:+	Embryonic Positive
ENSG00000102893.15;SE:chr16:47461426-47463882:47463993-47497399:+	Embryonic Positive
ENSG00000102893.15;SE:chr16:47461426-47463899:47463993-47497399:+	Embryonic Positive
ENSG00000102984.14;SE:chr16:71880023-71881317:71881434-71883211:-	Embryonic Positive
ENSG00000103034.14;SE:chr16:58495008-58499144:58501077-58503798:+	Embryonic Positive
ENSG00000103043.14;SE:chr16:70785869-70786215:70786365-70800797:-	Embryonic Positive
ENSG00000103051.18;SE:chr16:70517740-70519649:70519731-70523373:-	Embryonic Positive
ENSG00000103064.13;SE:chr16:68266721-68273822:68273904-68274691:+	Embryonic Positive
ENSG00000103064.13;SE:chr16:68287871-68290396:68290540-68291209:+	Embryonic Positive
ENSG00000103121.8;SE:chr16:80976179-80978242:80978415-80980770:-	Embryonic Positive
ENSG00000103121.8;SE:chr16:80976179-80978242:80978415-80981806:-	Embryonic Positive
ENSG00000103121.8;SE:chr16:80976179-80980770:80980879-80997314:-	Embryonic Positive
ENSG00000103121.8;SE:chr16:80981877-80988540:80988596-80997314:-	Embryonic Positive
ENSG00000103121.8;SE:chr16:80981877-80991754:80991957-80997314:-	Embryonic Positive
ENSG00000103187.7;SE:chr16:84590262-84617501:84617583-84617838:-	Embryonic Positive
ENSG00000103194.15;SE:chr16:84733503-84740309:84740369-84744633:+	Embryonic Positive
ENSG00000103197.16;SE:chr16:2076585-2077598:2077726-2079032:+	Embryonic Positive
ENSG00000103248.17;SE:chr16:86546649-86548035:86548111-86548464:-	Embryonic Positive
ENSG00000103335.19;SE:chr16:88723971-88725009:88725080-88725416:-	Embryonic Positive
ENSG00000103423.13;SE:chr16:4450497-4454811:4454927-4455546:+	Embryonic Positive
ENSG00000103494.12;SE:chr16:53619208-53622219:53622356-53636439:-	Embryonic Positive
ENSG00000103534.16;SE:chr16:19474276-19474758:19474874-19477440:+	Embryonic Positive
ENSG00000103855.17;SE:chr15:73684460-73697596:73697702-73699586:+	Embryonic Positive
ENSG00000103978.15;SE:chr15:42268032-42272063:42272123-42273255:-	Embryonic Positive
ENSG00000104047.14;SE:chr15:49625431-49630956:49631058-49632159:+	Embryonic Positive
ENSG00000104133.14;SE:chr15:44570658-44572683:44572820-44583814:-	Embryonic Positive
ENSG00000104267.9;SE:chr8:85465469-85473389:85473468-85473693:+	Embryonic Positive
ENSG00000104312.7;SE:chr8:89758233-89759322:89759446-89762829:+	Embryonic Positive
ENSG00000104325.6;SE:chr8:90001561-90017124:90017326-90018909:+	Embryonic Positive
ENSG00000104325.6;SE:chr8:90001561-90017203:90017326-90018909:+	Embryonic Positive
ENSG00000104331.8;SE:chr8:56966352-56967110:56967218-56978050:-	Embryonic Positive
ENSG00000104343.19;SE:chr8:73830472-73870269:73870301-73878808:-	Embryonic Positive
ENSG00000104365.13;SE:chr8:42319421-42319585:42319646-42320735:+	Embryonic Positive
ENSG00000104408.9;SE:chr8:108240075-108241799:108241913-108248613:-	Embryonic Positive
ENSG00000104427.11;SE:chr8:78698513-78711990:78712106-78715221:+	Embryonic Positive
ENSG00000104497.13;SE:chr8:81823940-81829430:81829516-81839612:-	Embryonic Positive
ENSG00000104529.17;SE:chr8:143586852-143592647:143592797-143597348:-	Embryonic Positive
ENSG00000104529.17;SE:chr8:143590081-143590608:143590738-143592647:-	Embryonic Positive
ENSG00000104529.17;SE:chr8:143590738-143592647:143592893-143597348:-	Embryonic Positive
ENSG00000104613.11;SE:chr8:19818342-19819573:19819676-19820379:+	Embryonic Positive
ENSG00000104613.11;SE:chr8:19819676-19820379:19820518-19822439:+	Embryonic Positive
ENSG00000104613.11;SE:chr8:19824972-19826426:19826559-19830406:+	Embryonic Positive
ENSG00000104626.14;SE:chr8:9008148-9009032:9009138-9011542:+	Embryonic Positive
ENSG00000104643.9;SE:chr8:11295302-11297900:11297951-11300023:+	Embryonic Positive
ENSG00000104723.20;SE:chr8:15743612-15748375:15748465-15764203:+	Embryonic Positive
ENSG00000104756.15;SE:chr8:25446250-25450380:25450481-25458199:-	Embryonic Positive
ENSG00000104763.17;SE:chr8:18071390-18073256:18073276-18075541:-	Embryonic Positive
ENSG00000104774.12;SE:chr19:12658344-12658428:12658510-12661260:-	Embryonic Positive
ENSG00000104812.14;SE:chr19:48986035-48987194:48987385-48991302:-	Embryonic Positive
ENSG00000104833.10;SE:chr19:6496221-6496370:6496463-6501287:-	Embryonic Positive
ENSG00000104833.10;SE:chr19:6496221-6500616:6500742-6501287:-	Embryonic Positive
ENSG00000104863.11;SE:chr19:49115331-49115825:49116024-49116263:+	Embryonic Positive
ENSG00000104884.14;SE:chr19:45364331-45364424:45364547-45364838:-	Embryonic Positive
ENSG00000104884.14;SE:chr19:45369147-45370133:45370232-45370536:-	Embryonic Positive
ENSG00000104885.17;SE:chr19:2185929-2188197:2188289-2189732:+	Embryonic Positive
ENSG00000105171.9;SE:chr19:29608709-29610320:29610632-29611862:+	Embryonic Positive
ENSG00000105221.16;SE:chr19:40242687-40244319:40244414-40255158:-	Embryonic Positive
ENSG00000105254.11;SE:chr19:36116184-36117791:36117928-36120710:+	Embryonic Positive
ENSG00000105374.9;SE:chr19:51372074-51372161:51372307-51372379:-	Embryonic Positive
ENSG00000105397.13;SE:chr19:10350968-10351052:10351162-10352434:-	Embryonic Positive
ENSG00000105402.7;SE:chr19:47495596-47500633:47500749-47503423:-	Embryonic Positive
ENSG00000105429.12;SE:chr19:42344833-42348272:42348472-42349499:+	Embryonic Positive
ENSG00000105483.16;SE:chr19:48221855-48223719:48223868-48230438:-	Embryonic Positive
ENSG00000105483.16;SE:chr19:48234543-48238383:48238532-48240962:-	Embryonic Positive
ENSG00000105499.13;SE:chr19:48085112-48088686:48088712-48090364:-	Embryonic Positive
ENSG00000105499.13;SE:chr19:48095604-48096699:48097127-48098139:-	Embryonic Positive
ENSG00000105576.15;SE:chr19:12705768-12706010:12706109-12706196:-	Embryonic Positive
ENSG00000105698.15;SE:chr19:35269699-35269803:35270003-35270447:+	Embryonic Positive
ENSG00000105737.9;SE:chr19:42062855-42063301:42063525-42065223:-	Embryonic Positive
ENSG00000105750.14;SE:chr19:20935047-20946300:20946389-20948744:+	Embryonic Positive
ENSG00000105755.7;SE:chr19:43511566-43526201:43526349-43526515:-	Embryonic Positive
ENSG00000105778.17;SE:chr7:32573418-32575955:32576072-32580802:+	Embryonic Positive
ENSG00000105784.15;SE:chr7:87777955-87807373:87807519-87816141:+	Embryonic Positive
ENSG00000105792.19;SE:chr7:90304820-90306901:90307098-90307768:+	Embryonic Positive
ENSG00000105808.17;SE:chr7:102587770-102588234:102588445-102590159:-	Embryonic Positive
ENSG00000105819.13;SE:chr7:103304490-103307596:103307708-103308952:+	Embryonic Positive
ENSG00000105854.12;SE:chr7:95412477-95415148:95415272-95416242:-	Embryonic Positive
ENSG00000105854.12;SE:chr7:95424585-95434259:95434333-95434878:-	Embryonic Positive
ENSG00000105879.11;SE:chr7:107749047-107752545:107752617-107753411:+	Embryonic Positive
ENSG00000105926.15;SE:chr7:24573593-24620052:24620220-24623666:+	Embryonic Positive
ENSG00000105953.14;SE:chr7:44606653-44622806:44622875-44624317:+	Embryonic Positive
ENSG00000105968.18;SE:chr7:44834562-44835529:44835658-44840899:-	Embryonic Positive
ENSG00000105997.22;SE:chr7:27122642-27124434:27124549-27126886:-	Embryonic Positive
ENSG00000106052.13;SE:chr7:27758133-27765834:27766021-27769676:+	Embryonic Positive
ENSG00000106100.10;SE:chr7:30460041-30475848:30475988-30478606:-	Embryonic Positive
ENSG00000106344.8;SE:chr7:128339791-128341118:128341219-128343676:-	Embryonic Positive
ENSG00000106397.11;SE:chr7:101206904-101207578:101207724-101208853:-	Embryonic Positive
ENSG00000106400.11;SE:chr7:101218217-101218319:101218485-101222604:+	Embryonic Positive
ENSG00000106400.11;SE:chr7:101218217-101218319:101221796-101222604:+	Embryonic Positive
ENSG00000106404.13;SE:chr7:101234442-101236747:101236886-101237365:-	Embryonic Positive
ENSG00000106415.12;SE:chr7:8071131-8084897:8085017-8086193:+	Embryonic Positive
ENSG00000106484.14;SE:chr7:130500532-130500789:130500890-130502644:+	Embryonic Positive
ENSG00000106603.17;SE:chr7:43648652-43650493:43650712-43729429:-	Embryonic Positive
ENSG00000106603.17;SE:chr7:43648652-43650612:43650712-43729429:-	Embryonic Positive
ENSG00000106682.14;SE:chr7:74189918-74190247:74190306-74194741:+	Embryonic Positive
ENSG00000106686.16;SE:chr9:4625566-4626426:4626555-4629091:-	Embryonic Positive
ENSG00000106692.13;SE:chr9:105558165-105573655:105573746-105574945:+	Embryonic Positive
ENSG00000106692.13;SE:chr9:105596657-105598086:105598183-105601145:+	Embryonic Positive
ENSG00000106692.13;SE:chr9:105596657-105600918:105601041-105601145:+	Embryonic Positive
ENSG00000106692.13;SE:chr9:105601348-105603699:105603816-105604215:+	Embryonic Positive
ENSG00000106701.11;SE:chr9:105448235-105461520:105461615-105464236:+	Embryonic Positive
ENSG00000106701.11;SE:chr9:105512936-105513599:105513631-105534493:+	Embryonic Positive
ENSG00000106723.16;SE:chr9:88388538-88418850:88418951-88426382:+	Embryonic Positive
ENSG00000106772.17;SE:chr9:76638288-76641972:76641980-76644739:-	Embryonic Positive
ENSG00000106799.12;SE:chr9:99129100-99132497:99132739-99137859:+	Embryonic Positive
ENSG00000106829.18;SE:chr9:79709699-79717997:79718071-79718722:+	Embryonic Positive
ENSG00000106976.18;SE:chr9:128226173-128231986:128232124-128234021:+	Embryonic Positive
ENSG00000107140.15;SE:chr9:35606983-35607327:35607409-35607582:+	Embryonic Positive
ENSG00000107186.16;SE:chr9:13110740-13112024:13112146-13113011:-	Embryonic Positive
ENSG00000107186.16;SE:chr9:13114021-13115248:13115334-13119502:-	Embryonic Positive
ENSG00000107186.16;SE:chr9:13121932-13122087:13122170-13123153:-	Embryonic Positive
ENSG00000107186.16;SE:chr9:13140149-13147548:13147658-13150511:-	Embryonic Positive
ENSG00000107242.17;SE:chr9:68822683-68824096:68824215-68863837:+	Embryonic Positive
ENSG00000107331.16;SE:chr9:137010124-137010193:137010371-137010620:-	Embryonic Positive
ENSG00000107679.14;SE:chr10:122427031-122428276:122428420-122429624:+	Embryonic Positive
ENSG00000107731.12;SE:chr10:71288732-71288958:71288990-71290915:+	Embryonic Positive
ENSG00000107736.19;SE:chr10:71617393-71635238:71635297-71643861:+	Embryonic Positive
ENSG00000107736.19;SE:chr10:71812890-71813244:71813348-71814952:+	Embryonic Positive
ENSG00000107771.15;SE:chr10:84499959-84507294:84507333-84513449:+	Embryonic Positive
ENSG00000107779.11;SE:chr10:86838979-86843406:86843510-86875867:+	Embryonic Positive
ENSG00000107831.12;SE:chr10:101774879-101775130:101775216-101775740:-	Embryonic Positive
ENSG00000107863.16;SE:chr10:24621369-24622733:24622762-24629996:-	Embryonic Positive
ENSG00000107890.16;SE:chr10:27060540-27061144:27061242-27063988:-	Embryonic Positive
ENSG00000107897.18;SE:chr10:27219857-27223207:27223239-27223338:-	Embryonic Positive
ENSG00000107938.17;SE:chr10:125725838-125729003:125729104-125729358:+	Embryonic Positive
ENSG00000107938.17;SE:chr10:125741201-125742220:125742345-125743058:+	Embryonic Positive
ENSG00000107957.16;SE:chr10:103617314-103622470:103622553-103627089:-	Embryonic Positive
ENSG00000108021.19;SE:chr10:5712918-5714135:5714207-5717659:+	Embryonic Positive
ENSG00000108064.10;SE:chr10:58386338-58386650:58386716-58388190:+	Embryonic Positive
ENSG00000108176.14;SE:chr10:67823392-67827542:67827683-67837934:-	Embryonic Positive
ENSG00000108639.7;SE:chr17:78171054-78171510:78171649-78171739:+	Embryonic Positive
ENSG00000108679.12;SE:chr17:78972704-78972970:78973222-78974688:-	Embryonic Positive
ENSG00000108679.12;SE:chr17:78977214-78977404:78977473-78979824:-	Embryonic Positive
ENSG00000108679.12;SE:chr17:78977214-78979446:78979586-78979824:-	Embryonic Positive
ENSG00000108774.14;SE:chr17:42130590-42137762:42137878-42154893:-	Embryonic Positive
ENSG00000108848.15;SE:chr17:50737479-50738137:50738199-50740306:+	Embryonic Positive
ENSG00000108852.14;SE:chr17:43883355-43884084:43884155-43898262:-	Embryonic Positive
ENSG00000108854.15;SE:chr17:64598490-64606602:64606640-64661829:-	Embryonic Positive
ENSG00000108861.8;SE:chr17:43774938-43777529:43777813-43778800:-	Embryonic Positive
ENSG00000108883.12;SE:chr17:44852562-44853296:44853390-44853517:-	Embryonic Positive
ENSG00000108953.16;SE:chr17:1345499-1354211:1354347-1364859:-	Embryonic Positive
ENSG00000109016.17;SE:chr17:21184463-21188711:21188863-21190948:+	Embryonic Positive
ENSG00000109111.14;SE:chr17:28662342-28672757:28672858-28673371:+	Embryonic Positive
ENSG00000109118.13;SE:chr17:28910369-28910712:28910833-28911112:-	Embryonic Positive
ENSG00000109118.13;SE:chr17:28911237-28911330:28911384-28912482:-	Embryonic Positive
ENSG00000109180.14;SE:chr4:48831052-48831227:48831496-48832620:+	Embryonic Positive
ENSG00000109180.14;SE:chr4:48832682-48833401:48833481-48842636:+	Embryonic Positive
ENSG00000109189.12;SE:chr4:52628163-52629634:52629685-52631064:-	Embryonic Positive
ENSG00000109189.12;SE:chr4:52631144-52658174:52658281-52659115:-	Embryonic Positive
ENSG00000109255.11;SE:chr4:55605349-55607298:55607348-55607437:-	Embryonic Positive
ENSG00000109265.12;SE:chr4:56272492-56297840:56297996-56298214:+	Embryonic Positive
ENSG00000109332.19;SE:chr4:102797460-102798928:102798977-102799407:-	Embryonic Positive
ENSG00000109339.18;SE:chr4:86102032-86103186:86103244-86107223:-	Embryonic Positive
ENSG00000109452.12;SE:chr4:142462726-142467957:142468055-142725839:-	Embryonic Positive
ENSG00000109572.13;SE:chr4:169713295-169717792:169717867-169719907:+	Embryonic Positive
ENSG00000109618.11;SE:chr4:25159107-25159510:25159764-25160256:-	Embryonic Positive
ENSG00000109618.11;SE:chr4:25159107-25159628:25159764-25160256:-	Embryonic Positive
ENSG00000109674.3;SE:chr4:177310109-177322459:177322580-177335688:+	Embryonic Positive
ENSG00000109685.17;SE:chr4:1893909-1899221:1899395-1900626:+	Embryonic Positive
ENSG00000109685.17;SE:chr4:1935262-1939654:1939778-1951072:+	Embryonic Positive
ENSG00000109736.14;SE:chr4:2931465-2931555:2931663-2931825:-	Embryonic Positive
ENSG00000109738.10;SE:chr4:157143959-157152718:157153010-157170432:+	Embryonic Positive
ENSG00000109758.8;SE:chr4:3445350-3445876:3445896-3446042:+	Embryonic Positive
ENSG00000109790.16;SE:chr4:39045096-39062559:39063035-39075965:+	Embryonic Positive
ENSG00000110074.10;SE:chr11:126273454-126274927:126275021-126275327:+	Embryonic Positive
ENSG00000110075.14;SE:chr11:68460827-68505145:68505271-68519501:+	Embryonic Positive
ENSG00000110075.14;SE:chr11:68519651-68522494:68522689-68537659:+	Embryonic Positive
ENSG00000110076.18;SE:chr11:64690476-64692847:64692876-64697775:-	Embryonic Positive
ENSG00000110200.8;SE:chr11:72111286-72111442:72111496-72112650:-	Embryonic Positive
ENSG00000110318.13;SE:chr11:101948142-101955792:101956943-101958168:+	Embryonic Positive
ENSG00000110436.11;SE:chr11:35260965-35261670:35261740-35265527:-	Embryonic Positive
ENSG00000110442.11;SE:chr11:36278616-36280712:36280837-36289362:-	Embryonic Positive
ENSG00000110492.15;SE:chr11:46382133-46382294:46382461-46382587:+	Embryonic Positive
ENSG00000110497.14;SE:chr11:46508370-46512727:46512813-46541945:-	Embryonic Positive
ENSG00000110514.18;SE:chr11:47324577-47326738:47326807-47328658:+	Embryonic Positive
ENSG00000110675.12;SE:chr11:107618206-107625397:107625532-107630417:+	Embryonic Positive
ENSG00000110756.17;SE:chr11:18312024-18317751:18317907-18321946:-	Embryonic Positive
ENSG00000110768.11;SE:chr11:18322740-18324236:18324296-18333060:+	Embryonic Positive
ENSG00000110768.11;SE:chr11:18322740-18325947:18326153-18333060:+	Embryonic Positive
ENSG00000110768.11;SE:chr11:18333228-18335754:18335946-18338109:+	Embryonic Positive
ENSG00000110786.17;SE:chr11:18765883-18771939:18772026-18791525:-	Embryonic Positive
ENSG00000110881.11;SE:chr12:50059954-50076968:50077060-50077213:+	Embryonic Positive
ENSG00000110931.18;SE:chr12:121269581-121269789:121269884-121270898:-	Embryonic Positive
ENSG00000110934.10;SE:chr12:51303141-51304120:51304265-51313823:-	Embryonic Positive
ENSG00000110958.15;SE:chr12:56673065-56686869:56686917-56687998:-	Embryonic Positive
ENSG00000111011.17;SE:chr12:122511188-122514712:122514728-122515105:-	Embryonic Positive
ENSG00000111196.9;SE:chr12:10610680-10612640:10612978-10613439:-	Embryonic Positive
ENSG00000111218.11;SE:chr12:3550091-3552703:3552834-3553651:+	Embryonic Positive
ENSG00000111218.11;SE:chr12:3569564-3573951:3574081-3576871:+	Embryonic Positive
ENSG00000111237.18;SE:chr12:110499546-110501417:110501559-110502049:-	Embryonic Positive
ENSG00000111247.14;SE:chr12:4553147-4556353:4556502-4558857:+	Embryonic Positive
ENSG00000111247.14;SE:chr12:4553147-4556353:4556550-4558857:+	Embryonic Positive
ENSG00000111275.12;SE:chr12:111798242-111799906:111800063-111803859:+	Embryonic Positive
ENSG00000111300.9;SE:chr12:112048443-112049483:112049611-112053558:-	Embryonic Positive
ENSG00000111371.15;SE:chr12:46243314-46254814:46254936-46268526:-	Embryonic Positive
ENSG00000111450.13;SE:chr12:130791977-130795995:130796120-130798525:-	Embryonic Positive
ENSG00000111481.9;SE:chr12:54342287-54343225:54343316-54345460:+	Embryonic Positive
ENSG00000111554.14;SE:chr12:68323240-68325441:68325575-68326657:-	Embryonic Positive
ENSG00000111554.14;SE:chr12:68325575-68326657:68327021-68331107:-	Embryonic Positive
ENSG00000111581.9;SE:chr12:68690746-68691968:68692112-68696819:+	Embryonic Positive
ENSG00000111641.10;SE:chr12:6557642-6558016:6558137-6560098:-	Embryonic Positive
ENSG00000111652.9;SE:chr12:6724818-6727671:6727800-6727926:+	Embryonic Positive
ENSG00000111664.10;SE:chr12:6841624-6841773:6841903-6842970:+	Embryonic Positive
ENSG00000111666.10;SE:chr12:101714645-101714884:101715076-101716728:+	Embryonic Positive
ENSG00000111726.12;SE:chr12:22060926-22061281:22061452-22062281:+	Embryonic Positive
ENSG00000111727.11;SE:chr12:104096433-104097611:104097691-104098343:+	Embryonic Positive
ENSG00000111731.12;SE:chr12:22518137-22519040:22519239-22523426:-	Embryonic Positive
ENSG00000111790.13;SE:chr12:26957743-26960515:26960628-26963342:+	Embryonic Positive
ENSG00000111832.12;SE:chr6:116571655-116574058:116574171-116580295:+	Embryonic Positive
ENSG00000111877.17;SE:chr6:118931738-118932607:118932740-118934891:-	Embryonic Positive
ENSG00000111906.17;SE:chr6:125292909-125298714:125298816-125300538:-	Embryonic Positive
ENSG00000111912.18;SE:chr6:125791067-125796680:125796797-125815291:+	Embryonic Positive
ENSG00000112081.16;SE:chr6:36596968-36598429:36598526-36598849:+	Embryonic Positive
ENSG00000112130.16;SE:chr6:37354275-37359183:37359342-37360446:+	Embryonic Positive
ENSG00000112130.16;SE:chr6:37371574-37374620:37374709-37376926:+	Embryonic Positive
ENSG00000112146.16;SE:chr6:53093978-53094692:53094841-53095513:+	Embryonic Positive
ENSG00000112237.12;SE:chr6:99546474-99549312:99549399-99549508:-	Embryonic Positive
ENSG00000112237.12;SE:chr6:99562948-99566898:99567038-99568496:-	Embryonic Positive
ENSG00000112282.17;SE:chr6:131610246-131615324:131615341-131615907:-	Embryonic Positive
ENSG00000112294.12;SE:chr6:24504985-24511830:24511868-24515167:+	Embryonic Positive
ENSG00000112419.14;SE:chr6:143678209-143712016:143712183-143748985:+	Embryonic Positive
ENSG00000112473.16;SE:chr6:33200938-33201242:33201656-33201745:+	Embryonic Positive
ENSG00000112559.13;SE:chr6:41637273-41638140:41638375-41638739:+	Embryonic Positive
ENSG00000112701.17;SE:chr6:75621625-75622751:75622858-75623900:+	Embryonic Positive
ENSG00000112715.20;SE:chr6:43778918-43781956:43782087-43784541:+	Embryonic Positive
ENSG00000112763.15;SE:chr6:26458142-26458607:26458718-26459481:+	Embryonic Positive
ENSG00000112787.12;SE:chr12:132572622-132574090:132574158-132574319:+	Embryonic Positive
ENSG00000112851.14;SE:chr5:66054951-66075024:66075230-66076316:+	Embryonic Positive
ENSG00000112855.14;SE:chr5:140691756-140693491:140693508-140693591:+	Embryonic Positive
ENSG00000112902.11;SE:chr5:9237890-9280789:9280807-9318372:-	Embryonic Positive
ENSG00000112983.17;SE:chr5:138164413-138164714:138165166-138165828:-	Embryonic Positive
ENSG00000112992.16;SE:chr5:43677806-43700119:43700237-43702621:+	Embryonic Positive
ENSG00000113161.15;SE:chr5:75358827-75359170:75359310-75359985:+	Embryonic Positive
ENSG00000113240.12;SE:chr5:178605382-178605825:178605865-178608376:-	Embryonic Positive
ENSG00000113240.12;SE:chr5:178618778-178619838:178619896-178623256:-	Embryonic Positive
ENSG00000113327.14;SE:chr5:162068106-162083501:162083621-162093828:+	Embryonic Positive
ENSG00000113387.11;SE:chr5:32591685-32594571:32594872-32598961:+	Embryonic Positive
ENSG00000113391.16;SE:chr5:93621129-93737812:93737940-93776159:-	Embryonic Positive
ENSG00000113593.11;SE:chr5:65563506-65567513:65567615-65569632:+	Embryonic Positive
ENSG00000113595.14;SE:chr5:65611881-65613727:65613855-65614098:-	Embryonic Positive
ENSG00000113643.8;SE:chr5:168492847-168493894:168494002-168494550:+	Embryonic Positive
ENSG00000113732.8;SE:chr5:172983964-172994775:172994822-173020238:+	Embryonic Positive
ENSG00000113763.10;SE:chr5:176868964-176869614:176869781-176870370:+	Embryonic Positive
ENSG00000113811.10;SE:chr3:53888483-53890926:53891060-53891770:-	Embryonic Positive
ENSG00000113838.12;SE:chr3:186558572-186563994:186564372-186570107:-	Embryonic Positive
ENSG00000113971.18;SE:chr3:132697362-132699353:132699450-132699918:-	Embryonic Positive
ENSG00000114062.17;SE:chr15:25354683-25355892:25356056-25356691:-	Embryonic Positive
ENSG00000114062.17;SE:chr15:25407262-25408620:25408684-25409088:-	Embryonic Positive
ENSG00000114120.11;SE:chr3:140963227-140966348:140966434-140970927:+	Embryonic Positive
ENSG00000114120.11;SE:chr3:140963227-140966934:140967036-140970927:+	Embryonic Positive
ENSG00000114125.13;SE:chr3:141738516-141743509:141743556-141745159:+	Embryonic Positive
ENSG00000114200.9;SE:chr3:165786311-165827986:165828069-165829517:-	Embryonic Positive
ENSG00000114200.9;SE:chr3:165786311-165829517:165831041-165837314:-	Embryonic Positive
ENSG00000114204.14;SE:chr3:167471844-167473737:167473827-167474003:-	Embryonic Positive
ENSG00000114209.14;SE:chr3:167697126-167697851:167697978-167704842:-	Embryonic Positive
ENSG00000114268.11;SE:chr3:48550234-48556086:48556233-48556681:-	Embryonic Positive
ENSG00000114316.12;SE:chr3:49310737-49311514:49311654-49324702:-	Embryonic Positive
ENSG00000114331.12;SE:chr3:195294811-195295196:195295300-195295708:-	Embryonic Positive
ENSG00000114331.12;SE:chr3:195320813-195325444:195325455-195326885:-	Embryonic Positive
ENSG00000114405.10;SE:chr3:62319055-62319283:62319411-62319721:+	Embryonic Positive
ENSG00000114423.18;SE:chr3:105678571-105681479:105681610-105681724:-	Embryonic Positive
ENSG00000114491.13;SE:chr3:124730627-124731506:124731604-124735093:+	Embryonic Positive
ENSG00000114670.13;SE:chr3:131132809-131133246:131133355-131133830:+	Embryonic Positive
ENSG00000114670.13;SE:chr3:131165519-131168830:131168937-131170773:+	Embryonic Positive
ENSG00000114686.8;SE:chr3:131501715-131501844:131501924-131502730:-	Embryonic Positive
ENSG00000114698.14;SE:chr3:146222092-146223733:146223777-146250960:-	Embryonic Positive
ENSG00000114742.13;SE:chr3:39066630-39066727:39066875-39068771:+	Embryonic Positive
ENSG00000114742.13;SE:chr3:39066630-39066746:39066875-39068771:+	Embryonic Positive
ENSG00000114745.13;SE:chr3:39100454-39100747:39100877-39101016:-	Embryonic Positive
ENSG00000114841.17;SE:chr3:52397877-52398032:52398162-52398850:+	Embryonic Positive
ENSG00000114859.14;SE:chr3:184347021-184352013:184352117-184352293:-	Embryonic Positive
ENSG00000114867.19;SE:chr3:184314674-184317321:184317497-184317717:+	Embryonic Positive
ENSG00000114948.12;SE:chr2:206596162-206605790:206605880-206617579:+	Embryonic Positive
ENSG00000114956.19;SE:chr2:73927052-73938910:73939022-73946719:+	Embryonic Positive
ENSG00000114956.19;SE:chr2:73950732-73957125:73957240-73958146:+	Embryonic Positive
ENSG00000114982.17;SE:chr2:96601776-96602116:96602338-96602753:-	Embryonic Positive
ENSG00000115042.9;SE:chr2:95402872-95405277:95405402-95405553:+	Embryonic Positive
ENSG00000115084.12;SE:chr2:113731648-113733365:113733403-113734586:-	Embryonic Positive
ENSG00000115137.11;SE:chr2:24951554-24953550:24953635-24957043:-	Embryonic Positive
ENSG00000115137.11;SE:chr2:24957974-24958547:24958601-24963405:-	Embryonic Positive
ENSG00000115163.14;SE:chr2:26792240-26792502:26792833-26793145:+	Embryonic Positive
ENSG00000115163.14;SE:chr2:26792240-26792756:26792833-26793145:+	Embryonic Positive
ENSG00000115234.10;SE:chr2:27370806-27371269:27371343-27372623:+	Embryonic Positive
ENSG00000115234.10;SE:chr2:27370806-27371269:27371343-27373247:+	Embryonic Positive
ENSG00000115271.10;SE:chr2:162344275-162346582:162346665-162347578:+	Embryonic Positive
ENSG00000115339.13;SE:chr2:165759570-165761753:165761792-165761905:-	Embryonic Positive
ENSG00000115350.11;SE:chr2:74959425-74959706:74959756-74960105:+	Embryonic Positive
ENSG00000115355.15;SE:chr2:55296523-55299839:55299919-55301206:-	Embryonic Positive
ENSG00000115355.15;SE:chr2:55301277-55301872:55302072-55308809:-	Embryonic Positive
ENSG00000115380.18;SE:chr2:55922447-55922899:55922939-55923711:-	Embryonic Positive
ENSG00000115392.11;SE:chr2:58165874-58194229:58194273-58198594:-	Embryonic Positive
ENSG00000115414.18;SE:chr2:215379317-215380811:215381080-215382212:-	Embryonic Positive
ENSG00000115414.18;SE:chr2:215391814-215392931:215393203-215394528:-	Embryonic Positive
ENSG00000115421.12;SE:chr2:60794191-60794710:60794775-60794964:+	Embryonic Positive
ENSG00000115459.17;SE:chr2:85371209-85371440:85371562-85377344:+	Embryonic Positive
ENSG00000115464.14;SE:chr2:61211929-61214060:61214694-61220310:-	Embryonic Positive
ENSG00000115484.14;SE:chr2:61880394-61883459:61883548-61885020:-	Embryonic Positive
ENSG00000115524.15;SE:chr2:197418588-197418896:197418951-197420428:-	Embryonic Positive
ENSG00000115568.15;SE:chr2:218650526-218651701:218651822-218656150:-	Embryonic Positive
ENSG00000115568.15;SE:chr2:218650526-218651701:218652300-218656150:-	Embryonic Positive
ENSG00000115594.11;SE:chr2:102154017-102156146:102156246-102157719:+	Embryonic Positive
ENSG00000115657.12;SE:chr2:219216832-219217670:219217807-219218125:-	Embryonic Positive
ENSG00000115677.16;SE:chr2:241268541-241268829:241268953-241272761:-	Embryonic Positive
ENSG00000115677.16;SE:chr2:241268541-241268829:241268953-241315102:-	Embryonic Positive
ENSG00000115756.12;SE:chr2:10396920-10406265:10406361-10419734:+	Embryonic Positive
ENSG00000115761.15;SE:chr2:10654547-10657742:10657891-10659172:-	Embryonic Positive
ENSG00000115840.13;SE:chr2:171844508-171848173:171848276-171855834:-	Embryonic Positive
ENSG00000115841.19;SE:chr2:37929729-37950511:37950595-37974040:+	Embryonic Positive
ENSG00000115970.18;SE:chr2:43398139-43430213:43430302-43485234:-	Embryonic Positive
ENSG00000116001.15;SE:chr2:70224629-70225328:70225393-70227735:-	Embryonic Positive
ENSG00000116001.15;SE:chr2:70227822-70228344:70228462-70229059:-	Embryonic Positive
ENSG00000116001.15;SE:chr2:70227822-70229059:70229091-70229264:-	Embryonic Positive
ENSG00000116095.10;SE:chr2:178501176-178502336:178502483-178503760:+	Embryonic Positive
ENSG00000116138.12;SE:chr1:15559656-15560131:15560329-15562142:+	Embryonic Positive
ENSG00000116138.12;SE:chr1:15564359-15565182:15565453-15565919:+	Embryonic Positive
ENSG00000116171.16;SE:chr1:52948080-52950755:52950886-52954740:+	Embryonic Positive
ENSG00000116191.17;SE:chr1:178889696-178892230:178892307-178893919:+	Embryonic Positive
ENSG00000116205.10;SE:chr1:54054524-54068756:54068897-54088597:+	Embryonic Positive
ENSG00000116237.15;SE:chr1:6233643-6234405:6234511-6234886:-	Embryonic Positive
ENSG00000116254.17;SE:chr1:6112998-6113311:6113416-6121105:-	Embryonic Positive
ENSG00000116254.17;SE:chr1:6126746-6127083:6127164-6128046:-	Embryonic Positive
ENSG00000116337.15;SE:chr1:109620278-109625303:109625433-109625662:+	Embryonic Positive
ENSG00000116337.15;SE:chr1:109621266-109622185:109622353-109625303:+	Embryonic Positive
ENSG00000116337.15;SE:chr1:109629490-109629800:109629916-109630233:+	Embryonic Positive
ENSG00000116396.13;SE:chr1:110226178-110232221:110232597-110232911:+	Embryonic Positive
ENSG00000116406.18;SE:chr1:184694472-184701497:184701544-184702811:-	Embryonic Positive
ENSG00000116489.12;SE:chr1:112619883-112646755:112646794-112647210:+	Embryonic Positive
ENSG00000116497.17;SE:chr1:32817689-32820547:32820599-32825313:+	Embryonic Positive
ENSG00000116604.17;SE:chr1:156483430-156499432:156499560-156500486:-	Embryonic Positive
ENSG00000116679.15;SE:chr1:185305643-185306485:185306625-185307014:-	Embryonic Positive
ENSG00000116688.16;SE:chr1:11989343-11992279:11992463-11992555:+	Embryonic Positive
ENSG00000116698.20;SE:chr1:183526767-183527626:183527731-183527956:+	Embryonic Positive
ENSG00000116717.11;SE:chr1:67686126-67686350:67686587-67687661:+	Embryonic Positive
ENSG00000116750.13;SE:chr1:193016395-193020307:193020381-193021097:-	Embryonic Positive
ENSG00000116754.13;SE:chr1:70221839-70222766:70222798-70228422:+	Embryonic Positive
ENSG00000116809.11;SE:chr1:15943715-15943808:15943895-15944300:-	Embryonic Positive
ENSG00000116852.14;SE:chr1:200981096-200983056:200983094-200984859:-	Embryonic Positive
ENSG00000116957.12;SE:chr1:235380149-235401503:235401587-235414433:+	Embryonic Positive
ENSG00000117054.13;SE:chr1:75724817-75728389:75728488-75732644:+	Embryonic Positive
ENSG00000117153.15;SE:chr1:202892659-202893239:202893425-202894184:-	Embryonic Positive
ENSG00000117226.11;SE:chr1:89015414-89020130:89020211-89020532:-	Embryonic Positive
ENSG00000117308.14;SE:chr1:23798730-23798887:23799012-23799366:-	Embryonic Positive
ENSG00000117479.12;SE:chr1:169470186-169477155:169477757-169485563:-	Embryonic Positive
ENSG00000117480.15;SE:chr1:46410854-46411612:46411651-46412143:+	Embryonic Positive
ENSG00000117500.12;SE:chr1:93154888-93156036:93156084-93156300:-	Embryonic Positive
ENSG00000117519.15;SE:chr1:94901785-94902121:94902258-94903122:-	Embryonic Positive
ENSG00000117525.13;SE:chr1:94530596-94532321:94532480-94533090:-	Embryonic Positive
ENSG00000117525.13;SE:chr1:94540368-94540572:94541066-94541537:-	Embryonic Positive
ENSG00000117616.17;SE:chr1:25244224-25244454:25244498-25245150:-	Embryonic Positive
ENSG00000117625.13;SE:chr1:211260164-211267775:211267870-211271232:+	Embryonic Positive
ENSG00000117625.13;SE:chr1:211271309-211271528:211271874-211274210:+	Embryonic Positive
ENSG00000117625.13;SE:chr1:211289396-211291524:211291599-211295676:+	Embryonic Positive
ENSG00000117713.17;SE:chr1:26773898-26774329:26775220-26775577:+	Embryonic Positive
ENSG00000117859.18;SE:chr1:51652041-51669434:51669814-51714003:+	Embryonic Positive
ENSG00000117859.18;SE:chr1:51730124-51745536:51745631-51746710:+	Embryonic Positive
ENSG00000117859.18;SE:chr1:51750195-51752503:51752725-51760690:+	Embryonic Positive
ENSG00000117859.18;SE:chr1:51750195-51756320:51756358-51760690:+	Embryonic Positive
ENSG00000117862.11;SE:chr1:52028630-52030367:52030548-52041537:-	Embryonic Positive
ENSG00000117868.15;SE:chr7:158749723-158752781:158752843-158759486:-	Embryonic Positive
ENSG00000117971.11;SE:chr15:78649439-78652578:78652671-78655544:-	Embryonic Positive
ENSG00000118160.13;SE:chr19:47457594-47465729:47466147-47471789:-	Embryonic Positive
ENSG00000118276.11;SE:chr18:31631146-31645355:31645479-31657976:-	Embryonic Positive
ENSG00000118369.12;SE:chr11:78198068-78199595:78199724-78200133:+	Embryonic Positive
ENSG00000118432.12;SE:chr6:88145337-88147664:88147806-88164257:-	Embryonic Positive
ENSG00000118495.18;SE:chr6:143942663-143947985:143948460-143960469:-	Embryonic Positive
ENSG00000118513.18;SE:chr6:135196002-135196961:135197323-135198908:+	Embryonic Positive
ENSG00000118518.15;SE:chr6:127280340-127280516:127280604-127282287:+	Embryonic Positive
ENSG00000118564.14;SE:chr4:15638694-15640788:15640883-15644493:-	Embryonic Positive
ENSG00000118705.16;SE:chr20:37184373-37198397:37198492-37199050:+	Embryonic Positive
ENSG00000118705.16;SE:chr20:37234095-37236580:37236709-37241303:+	Embryonic Positive
ENSG00000118894.14;SE:chr16:5095514-5097280:5097353-5097644:-	Embryonic Positive
ENSG00000119004.14;SE:chr2:203266681-203272646:203272748-203278573:+	Embryonic Positive
ENSG00000119013.8;SE:chr2:201072059-201072339:201072361-201078881:+	Embryonic Positive
ENSG00000119041.10;SE:chr2:196797908-196799240:196799254-196799455:-	Embryonic Positive
ENSG00000119139.16;SE:chr9:69248224-69249375:69249485-69251035:+	Embryonic Positive
ENSG00000119242.8;SE:chr12:123943493-123944272:123944364-123972529:-	Embryonic Positive
ENSG00000119242.8;SE:chr12:123943493-123956284:123956444-123972529:-	Embryonic Positive
ENSG00000119383.19;SE:chr9:129120610-129123052:129123138-129128985:+	Embryonic Positive
ENSG00000119383.19;SE:chr9:129123138-129127964:129128068-129128985:+	Embryonic Positive
ENSG00000119414.11;SE:chr9:125171180-125171909:125172001-125189644:-	Embryonic Positive
ENSG00000119446.13;SE:chr9:122251973-122254274:122254367-122261380:-	Embryonic Positive
ENSG00000119471.14;SE:chr9:112405722-112408907:112409021-112418860:+	Embryonic Positive
ENSG00000119471.14;SE:chr9:112438625-112438743:112438812-112441699:+	Embryonic Positive
ENSG00000119522.15;SE:chr9:123671371-123676720:123676789-123757703:-	Embryonic Positive
ENSG00000119537.15;SE:chr18:63362868-63365962:63366308-63367011:-	Embryonic Positive
ENSG00000119661.14;SE:chr14:73645042-73653170:73653215-73654847:+	Embryonic Positive
ENSG00000119682.16;SE:chr14:74670126-74670762:74670871-74671408:-	Embryonic Positive
ENSG00000119684.15;SE:chr14:75032179-75033419:75033490-75038340:-	Embryonic Positive
ENSG00000119688.20;SE:chr14:74296449-74297930:74298069-74299548:-	Embryonic Positive
ENSG00000119688.20;SE:chr14:74298069-74299548:74299675-74300150:-	Embryonic Positive
ENSG00000119707.13;SE:chr14:73058705-73064972:73065093-73071627:+	Embryonic Positive
ENSG00000119707.13;SE:chr14:73058705-73069853:73069920-73071627:+	Embryonic Positive
ENSG00000119729.10;SE:chr2:46543812-46560524:46560689-46576087:+	Embryonic Positive
ENSG00000119787.13;SE:chr2:38319019-38343268:38343512-38377143:-	Embryonic Positive
ENSG00000119801.12;SE:chr2:30147062-30148245:30148541-30156628:+	Embryonic Positive
ENSG00000119912.15;SE:chr10:92479421-92480793:92480916-92483255:-	Embryonic Positive
ENSG00000120008.15;SE:chr10:120866764-120867066:120867169-120871170:+	Embryonic Positive
ENSG00000120071.12;SE:chr17:46038686-46039027:46039215-46039702:-	Embryonic Positive
ENSG00000120088.14;SE:chr17:45807097-45816463:45816582-45829215:+	Embryonic Positive
ENSG00000120088.14;SE:chr17:45830214-45830417:45830570-45830880:+	Embryonic Positive
ENSG00000120088.14;SE:chr17:45833210-45833452:45833537-45833714:+	Embryonic Positive
ENSG00000120215.9;SE:chr9:5890936-5891055:5891199-5892450:+	Embryonic Positive
ENSG00000120251.18;SE:chr4:157220725-157220908:157221130-157221667:+	Embryonic Positive
ENSG00000120265.16;SE:chr6:149773169-149789954:149790058-149793549:+	Embryonic Positive
ENSG00000120438.11;SE:chr6:159787871-159788058:159788143-159789405:-	Embryonic Positive
ENSG00000120509.10;SE:chrX:70289354-70289522:70289593-70289860:-	Embryonic Positive
ENSG00000120662.15;SE:chr13:41260915-41262048:41262331-41263485:-	Embryonic Positive
ENSG00000120662.15;SE:chr13:41260915-41262411:41262481-41263485:-	Embryonic Positive
ENSG00000120699.12;SE:chr13:37000822-37001749:37001801-37002273:+	Embryonic Positive
ENSG00000120699.12;SE:chr13:37003007-37003495:37003517-37004516:+	Embryonic Positive
ENSG00000120727.12;SE:chr5:139341980-139343330:139343406-139363759:+	Embryonic Positive
ENSG00000120798.16;SE:chr12:95028509-95040476:95040597-95049068:-	Embryonic Positive
ENSG00000120805.13;SE:chr12:101402946-101403142:101403255-101405844:-	Embryonic Positive
ENSG00000120860.10;SE:chr12:102013192-102017720:102017805-102025974:-	Embryonic Positive
ENSG00000120915.13;SE:chr8:27511910-27515718:27515813-27516320:+	Embryonic Positive
ENSG00000120925.13;SE:chr8:42887871-42889303:42889414-42896484:-	Embryonic Positive
ENSG00000120948.15;SE:chr1:11023329-11024302:11024335-11025110:+	Embryonic Positive
ENSG00000120963.11;SE:chr8:101200097-101200768:101201004-101201607:-	Embryonic Positive
ENSG00000121005.8;SE:chr8:75013022-75013987:75014102-75014812:+	Embryonic Positive
ENSG00000121067.17;SE:chr17:49636809-49675895:49676016-49677933:-	Embryonic Positive
ENSG00000121101.15;SE:chr17:58557047-58557799:58557850-58559453:-	Embryonic Positive
ENSG00000121310.16;SE:chr1:52897484-52899174:52899224-52904646:-	Embryonic Positive
ENSG00000121310.16;SE:chr1:52905090-52906519:52906611-52907868:-	Embryonic Positive
ENSG00000121310.16;SE:chr1:52914095-52915131:52915292-52921553:-	Embryonic Positive
ENSG00000121350.15;SE:chr12:21456095-21456865:21457086-21461025:+	Embryonic Positive
ENSG00000121716.18;SE:chr7:100353270-100353373:100353483-100353895:+	Embryonic Positive
ENSG00000121753.12;SE:chr1:31743002-31744193:31744357-31744648:-	Embryonic Positive
ENSG00000121766.14;SE:chr1:31297213-31310044:31310164-31319109:+	Embryonic Positive
ENSG00000121851.12;SE:chr1:145974991-145975307:145975436-145977483:+	Embryonic Positive
ENSG00000121897.13;SE:chr4:39465342-39467518:39467646-39470019:+	Embryonic Positive
ENSG00000121898.12;SE:chr10:123768722-123769457:123769574-123770916:-	Embryonic Positive
ENSG00000121904.17;SE:chr1:33792526-33804746:33804898-33810743:-	Embryonic Positive
ENSG00000121931.15;SE:chr1:110950123-110951288:110952815-110963621:-	Embryonic Positive
ENSG00000121940.15;SE:chr1:108950448-108962309:108962469-108963361:-	Embryonic Positive
ENSG00000121989.14;SE:chr2:147844706-147845074:147845207-147896301:+	Embryonic Positive
ENSG00000122034.12;SE:chr13:27430621-27432731:27432804-27434139:+	Embryonic Positive
ENSG00000122203.14;SE:chr5:176355749-176357176:176357273-176361602:-	Embryonic Positive
ENSG00000122203.14;SE:chr5:176355749-176359811:176359918-176361602:-	Embryonic Positive
ENSG00000122257.18;SE:chr16:24567505-24567792:24567893-24568745:+	Embryonic Positive
ENSG00000122359.17;SE:chr10:80155912-80157641:80157763-80157967:-	Embryonic Positive
ENSG00000122390.17;SE:chr16:3479600-3482502:3482598-3484691:+	Embryonic Positive
ENSG00000122482.20;SE:chr1:90918154-90973153:90973213-90982310:-	Embryonic Positive
ENSG00000122550.17;SE:chr7:23106794-23117834:23117964-23123777:+	Embryonic Positive
ENSG00000122591.11;SE:chr7:22946163-22946952:22947247-22960256:-	Embryonic Positive
ENSG00000122591.11;SE:chr7:22946163-22947033:22947247-22960256:-	Embryonic Positive
ENSG00000122643.18;SE:chr7:33026915-33029629:33029709-33035934:-	Embryonic Positive
ENSG00000122687.17;SE:chr7:2235564-2238015:2238937-2239418:-	Embryonic Positive
ENSG00000122779.16;SE:chr7:138554966-138556269:138556398-138567481:+	Embryonic Positive
ENSG00000122786.19;SE:chr7:134933390-134935688:134935765-134941092:+	Embryonic Positive
ENSG00000122873.11;SE:chr10:58277322-58282899:58283082-58287561:+	Embryonic Positive
ENSG00000122912.14;SE:chr10:68493198-68493449:68493570-68503632:-	Embryonic Positive
ENSG00000122966.13;SE:chr12:119767182-119770785:119770910-119772770:-	Embryonic Positive
ENSG00000123178.14;SE:chr13:49928085-49931018:49931134-49936130:-	Embryonic Positive
ENSG00000123213.22;SE:chr5:65722414-65758567:65758826-65762960:+	Embryonic Positive
ENSG00000123329.17;SE:chr12:57472688-57473603:57473691-57474042:-	Embryonic Positive
ENSG00000123349.13;SE:chr12:53295941-53296430:53296467-53297850:+	Embryonic Positive
ENSG00000123352.17;SE:chr12:49367587-49371228:49371290-49460770:+	Embryonic Positive
ENSG00000123352.17;SE:chr12:49484669-49486250:49486348-49489465:+	Embryonic Positive
ENSG00000123552.17;SE:chr6:99466763-99468100:99468170-99468537:-	Embryonic Positive
ENSG00000123562.16;SE:chrX:103677051-103678499:103678600-103685171:-	Embryonic Positive
ENSG00000123562.16;SE:chrX:103677051-103678499:103678651-103685171:-	Embryonic Positive
ENSG00000123636.17;SE:chr2:159332686-159336942:159337077-159337567:-	Embryonic Positive
ENSG00000123739.10;SE:chr4:109717713-109718689:109718759-109729602:-	Embryonic Positive
ENSG00000123815.11;SE:chr19:40705181-40705325:40705447-40710059:-	Embryonic Positive
ENSG00000123838.10;SE:chr1:207114285-207114676:207114771-207115416:+	Embryonic Positive
ENSG00000124006.14;SE:chr2:219556723-219557343:219557618-219557823:-	Embryonic Positive
ENSG00000124006.14;SE:chr2:219558110-219558184:219558459-219559225:-	Embryonic Positive
ENSG00000124067.16;SE:chr16:67952425-67954104:67954219-67954643:-	Embryonic Positive
ENSG00000124164.15;SE:chr20:58389517-58390128:58390340-58418211:+	Embryonic Positive
ENSG00000124181.14;SE:chr20:41170269-41172193:41172289-41172421:+	Embryonic Positive
ENSG00000124193.14;SE:chr20:43458509-43459153:43459420-43459771:+	Embryonic Positive
ENSG00000124207.16;SE:chr20:49070297-49072286:49072453-49072568:+	Embryonic Positive
ENSG00000124214.19;SE:chr20:49174269-49179122:49179244-49188116:-	Embryonic Positive
ENSG00000124225.15;SE:chr20:57659697-57700016:57700186-57709474:-	Embryonic Positive
ENSG00000124226.10;SE:chr20:49936552-49941561:49941711-49945382:+	Embryonic Positive
ENSG00000124256.14;SE:chr20:57610367-57610533:57610695-57611727:-	Embryonic Positive
ENSG00000124275.14;SE:chr5:7870923-7872230:7872305-7873373:+	Embryonic Positive
ENSG00000124279.11;SE:chr5:7865983-7866646:7868196-7868979:-	Embryonic Positive
ENSG00000124406.16;SE:chr4:42465076-42485496:42485668-42503450:-	Embryonic Positive
ENSG00000124440.15;SE:chr19:46304088-46305099:46305135-46305245:+	Embryonic Positive
ENSG00000124532.14;SE:chr6:24405241-24408408:24408444-24412222:+	Embryonic Positive
ENSG00000124588.19;SE:chr6:3000085-3003669:3003789-3006468:+	Embryonic Positive
ENSG00000124762.13;SE:chr6:36676524-36677902:36677933-36684097:+	Embryonic Positive
ENSG00000124831.18;SE:chr2:237720822-237723548:237723586-237727876:+	Embryonic Positive
ENSG00000125037.12;SE:chr3:9977446-9981634:9981747-9986507:-	Embryonic Positive
ENSG00000125247.15;SE:chr13:100635195-100635679:100635779-100636532:-	Embryonic Positive
ENSG00000125247.15;SE:chr13:100668794-100670283:100670569-100674744:-	Embryonic Positive
ENSG00000125247.15;SE:chr13:100668794-100670360:100670569-100674744:-	Embryonic Positive
ENSG00000125257.13;SE:chr13:95210781-95234610:95234834-95246975:-	Embryonic Positive
ENSG00000125304.8;SE:chr13:99517681-99519548:99519628-99520036:+	Embryonic Positive
ENSG00000125354.22;SE:chrX:119616742-119618713:119618786-119625335:-	Embryonic Positive
ENSG00000125375.14;SE:chr14:50313060-50314591:50314626-50321483:+	Embryonic Positive
ENSG00000125386.14;SE:chr4:2716104-2719980:2720072-2731775:+	Embryonic Positive
ENSG00000125450.10;SE:chr17:75215823-75218185:75218306-75225103:+	Embryonic Positive
ENSG00000125450.10;SE:chr17:75225464-75225698:75225829-75226051:+	Embryonic Positive
ENSG00000125457.13;SE:chr17:75267630-75268083:75268192-75270114:-	Embryonic Positive
ENSG00000125462.16;SE:chr1:156404601-156414056:156414298-156414654:-	Embryonic Positive
ENSG00000125462.16;SE:chr1:156407975-156414056:156414298-156414654:-	Embryonic Positive
ENSG00000125462.16;SE:chr1:156414753-156417912:156418034-156421555:-	Embryonic Positive
ENSG00000125482.12;SE:chr9:132400258-132401455:132402828-132406790:-	Embryonic Positive
ENSG00000125629.14;SE:chr2:118088541-118096419:118096800-118103197:+	Embryonic Positive
ENSG00000125648.14;SE:chr19:6436464-6438447:6438534-6438724:-	Embryonic Positive
ENSG00000125648.14;SE:chr19:6444301-6453981:6454088-6454323:-	Embryonic Positive
ENSG00000125675.17;SE:chrX:123465112-123465674:123465788-123480063:+	Embryonic Positive
ENSG00000125675.17;SE:chrX:123465788-123480063:123480177-123482799:+	Embryonic Positive
ENSG00000125734.13;SE:chr19:6731522-6731891:6731934-6732025:-	Embryonic Positive
ENSG00000125743.10;SE:chr19:45688566-45690572:45690667-45691887:-	Embryonic Positive
ENSG00000125744.11;SE:chr19:45489553-45493160:45493378-45494166:-	Embryonic Positive
ENSG00000125746.14;SE:chr19:45614700-45614826:45615036-45615802:-	Embryonic Positive
ENSG00000125746.14;SE:chr19:45616853-45617630:45617697-45619060:-	Embryonic Positive
ENSG00000125846.15;SE:chr20:18306393-18306706:18306747-18315069:+	Embryonic Positive
ENSG00000125868.15;SE:chr20:17604631-17605110:17605211-17607037:+	Embryonic Positive
ENSG00000125871.13;SE:chr20:17970370-17988166:17988298-17989939:+	Embryonic Positive
ENSG00000125944.18;SE:chr1:23338608-23340852:23341017-23344211:-	Embryonic Positive
ENSG00000125967.16;SE:chr20:33669712-33670214:33670421-33670684:-	Embryonic Positive
ENSG00000125970.11;SE:chr20:34031604-34065044:34065160-34072066:+	Embryonic Positive
ENSG00000125991.18;SE:chr20:35555075-35556033:35556129-35556207:+	Embryonic Positive
ENSG00000126012.11;SE:chrX:53217966-53220839:53220916-53224740:-	Embryonic Positive
ENSG00000126012.11;SE:chrX:53220916-53221688:53221730-53224740:-	Embryonic Positive
ENSG00000126091.19;SE:chr1:43814933-43824731:43824892-43838219:+	Embryonic Positive
ENSG00000126091.19;SE:chr1:43838311-43879335:43879507-43894383:+	Embryonic Positive
ENSG00000126217.20;SE:chr13:113089728-113090068:113090160-113091121:+	Embryonic Positive
ENSG00000126217.20;SE:chr13:113089728-113090068:113090160-113094514:+	Embryonic Positive
ENSG00000126391.13;SE:chr11:65387121-65389361:65389528-65393573:+	Embryonic Positive
ENSG00000126432.13;SE:chr11:64319868-64320661:64320792-64320865:+	Embryonic Positive
ENSG00000126456.15;SE:chr19:49663514-49664553:49664673-49665631:-	Embryonic Positive
ENSG00000126456.15;SE:chr19:49663514-49664674:49664846-49665631:-	Embryonic Positive
ENSG00000126562.16;SE:chr17:42784579-42785097:42785185-42785266:+	Embryonic Positive
ENSG00000126581.12;SE:chr17:42811797-42813948:42814008-42814524:-	Embryonic Positive
ENSG00000126698.10;SE:chr1:28229023-28230131:28230252-28232921:-	Embryonic Positive
ENSG00000126733.20;SE:chrX:86739882-86742643:86742726-86812856:+	Embryonic Positive
ENSG00000126733.20;SE:chrX:86816099-86827766:86827812-86832106:+	Embryonic Positive
ENSG00000126773.12;SE:chr14:60092419-60107586:60108327-60114700:+	Embryonic Positive
ENSG00000126777.17;SE:chr14:55650418-55650569:55650637-55651890:+	Embryonic Positive
ENSG00000126777.17;SE:chr14:55673012-55673172:55673255-55675835:+	Embryonic Positive
ENSG00000126804.13;SE:chr14:64504946-64511249:64511384-64521487:+	Embryonic Positive
ENSG00000126858.16;SE:chr17:32171101-32172937:32173060-32173831:+	Embryonic Positive
ENSG00000126858.16;SE:chr17:32208309-32211116:32211238-32224616:+	Embryonic Positive
ENSG00000126860.11;SE:chr17:31319023-31320373:31320513-31321495:-	Embryonic Positive
ENSG00000126883.16;SE:chr9:131230769-131232284:131232308-131233454:+	Embryonic Positive
ENSG00000126934.13;SE:chr19:4097343-4099201:4099414-4101019:-	Embryonic Positive
ENSG00000127022.14;SE:chr5:179699102-179706258:179706331-179707132:+	Embryonic Positive
ENSG00000127022.14;SE:chr5:179710065-179715899:179716000-179716105:+	Embryonic Positive
ENSG00000127054.18;SE:chr1:1314962-1315404:1315438-1315520:-	Embryonic Positive
ENSG00000127054.18;SE:chr1:1315618-1319296:1319524-1324581:-	Embryonic Positive
ENSG00000127241.16;SE:chr3:187262720-187285825:187286056-187291628:-	Embryonic Positive
ENSG00000127314.17;SE:chr12:68624873-68647993:68648095-68648699:+	Embryonic Positive
ENSG00000127325.18;SE:chr12:69693907-69694370:69694464-69699205:-	Embryonic Positive
ENSG00000127472.10;SE:chr1:20086227-20088825:20088943-20089789:+	Embryonic Positive
ENSG00000127481.14;SE:chr1:19139220-19140788:19140892-19141347:-	Embryonic Positive
ENSG00000127603.23;SE:chr1:39300362-39302924:39303078-39309570:+	Embryonic Positive
ENSG00000127603.23;SE:chr1:39372596-39378461:39378523-39379203:+	Embryonic Positive
ENSG00000127603.23;SE:chr1:39427614-39427961:39428287-39429242:+	Embryonic Positive
ENSG00000127663.14;SE:chr19:5110818-5119118:5119219-5119653:+	Embryonic Positive
ENSG00000127914.16;SE:chr7:91941147-91970473:91970508-91973711:+	Embryonic Positive
ENSG00000127952.16;SE:chr7:76005404-76013742:76013887-76021851:-	Embryonic Positive
ENSG00000127989.13;SE:chr7:91874764-91876878:91876978-91880055:-	Embryonic Positive
ENSG00000127990.15;SE:chr7:94588732-94597930:94598004-94598775:-	Embryonic Positive
ENSG00000127990.15;SE:chr7:94598963-94599697:94599723-94600646:-	Embryonic Positive
ENSG00000127990.15;SE:chr7:94629841-94639341:94639448-94644606:-	Embryonic Positive
ENSG00000127990.15;SE:chr7:94629841-94639341:94639448-94655990:-	Embryonic Positive
ENSG00000128000.15;SE:chr19:40048796-40048918:40049056-40050324:-	Embryonic Positive
ENSG00000128039.10;SE:chr4:55359488-55364074:55364271-55369832:+	Embryonic Positive
ENSG00000128283.6;SE:chr22:37560588-37565600:37565722-37566072:+	Embryonic Positive
ENSG00000128335.13;SE:chr22:36233455-36237061:36237185-36239441:-	Embryonic Positive
ENSG00000128463.12;SE:chr15:34227846-34228429:34228589-34229753:+	Embryonic Positive
ENSG00000128487.16;SE:chr17:20018102-20057677:20057817-20096631:+	Embryonic Positive
ENSG00000128512.19;SE:chr7:111732287-111735054:111735167-111736917:-	Embryonic Positive
ENSG00000128513.14;SE:chr7:124892380-124892702:124892815-124897165:-	Embryonic Positive
ENSG00000128573.22;SE:chr7:114426679-114463074:114463171-114498883:+	Embryonic Positive
ENSG00000128573.22;SE:chr7:114534706-114570807:114570881-114628540:+	Embryonic Positive
ENSG00000128573.22;SE:chr7:114538383-114570807:114570881-114628540:+	Embryonic Positive
ENSG00000128573.22;SE:chr7:114654009-114659356:114659432-114659572:+	Embryonic Positive
ENSG00000128595.16;SE:chr7:128759852-128767456:128767655-128769063:+	Embryonic Positive
ENSG00000128596.16;SE:chr7:128791551-128792100:128792183-128792320:+	Embryonic Positive
ENSG00000128596.16;SE:chr7:128805901-128806237:128806395-128806688:+	Embryonic Positive
ENSG00000128602.9;SE:chr7:129211113-129211383:129211510-129211636:+	Embryonic Positive
ENSG00000128604.18;SE:chr7:128942276-128943059:128943134-128945845:+	Embryonic Positive
ENSG00000128609.14;SE:chr7:123545676-123546658:123546817-123550470:-	Embryonic Positive
ENSG00000128609.14;SE:chr7:123545676-123550470:123550586-123557404:-	Embryonic Positive
ENSG00000128609.14;SE:chr7:123550586-123557404:123557448-123557775:-	Embryonic Positive
ENSG00000128641.17;SE:chr2:191400468-191400749:191400835-191402632:+	Embryonic Positive
ENSG00000128656.13;SE:chr2:174944943-174945170:174945261-174952164:-	Embryonic Positive
ENSG00000128683.13;SE:chr2:170836883-170842569:170842648-170844045:+	Embryonic Positive
ENSG00000128683.13;SE:chr2:170847792-170848683:170848794-170849286:+	Embryonic Positive
ENSG00000128708.12;SE:chr2:171925641-171946708:171946783-171952881:+	Embryonic Positive
ENSG00000128739.20;SE:chr15:24962209-24967029:24967240-24967932:+	Embryonic Positive
ENSG00000128829.11;SE:chr15:40011346-40016502:40016672-40017108:+	Embryonic Positive
ENSG00000128833.12;SE:chr15:52211884-52213188:52213286-52214603:-	Embryonic Positive
ENSG00000128833.12;SE:chr15:52229313-52232622:52232685-52235670:-	Embryonic Positive
ENSG00000128833.12;SE:chr15:52239879-52242048:52242213-52244356:-	Embryonic Positive
ENSG00000128833.12;SE:chr15:52269860-52271763:52271844-52272580:-	Embryonic Positive
ENSG00000128872.9;SE:chr15:51766567-51767071:51767152-51768262:+	Embryonic Positive
ENSG00000128928.8;SE:chr15:40405971-40407636:40407725-40407939:+	Embryonic Positive
ENSG00000128989.10;SE:chr15:52557222-52568848:52568902-52569112:-	Embryonic Positive
ENSG00000128989.10;SE:chr15:52557222-52568848:52568902-52569116:-	Embryonic Positive
ENSG00000129007.14;SE:chr15:68197628-68199541:68199681-68205245:-	Embryonic Positive
ENSG00000129007.14;SE:chr15:68197628-68205121:68205151-68205245:-	Embryonic Positive
ENSG00000129103.17;SE:chr7:56073111-56074174:56074218-56074586:+	Embryonic Positive
ENSG00000129103.17;SE:chr7:56073111-56074174:56074218-56076834:+	Embryonic Positive
ENSG00000129158.10;SE:chr11:17995909-17999494:17999572-18000497:-	Embryonic Positive
ENSG00000129197.14;SE:chr17:5422829-5425971:5426299-5428071:+	Embryonic Positive
ENSG00000129197.14;SE:chr17:5422829-5425971:5428211-5432542:+	Embryonic Positive
ENSG00000129197.14;SE:chr17:5422829-5426236:5426299-5432542:+	Embryonic Positive
ENSG00000129197.14;SE:chr17:5426082-5426236:5426299-5428071:+	Embryonic Positive
ENSG00000129292.20;SE:chr8:132777911-132788804:132788999-132794410:+	Embryonic Positive
ENSG00000129292.20;SE:chr8:132798860-132799083:132799172-132803819:+	Embryonic Positive
ENSG00000129292.20;SE:chr8:132804740-132807723:132807783-132811046:+	Embryonic Positive
ENSG00000129292.20;SE:chr8:132824060-132825035:132825157-132825264:+	Embryonic Positive
ENSG00000129351.17;SE:chr19:10683970-10684416:10684476-10687346:+	Embryonic Positive
ENSG00000129422.13;SE:chr8:17656065-17663980:17664081-17675186:-	Embryonic Positive
ENSG00000129534.13;SE:chr14:45247377-45250031:45250138-45253035:-	Embryonic Positive
ENSG00000129562.10;SE:chr14:22565137-22575059:22575233-22588947:-	Embryonic Positive
ENSG00000129625.12;SE:chr5:112887183-112892450:112892817-112902380:-	Embryonic Positive
ENSG00000129680.15;SE:chrX:136236339-136240382:136240486-136241160:-	Embryonic Positive
ENSG00000129810.14;SE:chr3:20171232-20175005:20175055-20176601:-	Embryonic Positive
ENSG00000129925.10;SE:chr16:372283-372611:372727-374005:-	Embryonic Positive
ENSG00000130177.14;SE:chr13:114250674-114257078:114257230-114259335:+	Embryonic Positive
ENSG00000130224.14;SE:chrX:115124002-115126843:115126893-115130155:-	Embryonic Positive
ENSG00000130304.16;SE:chr19:17470707-17483882:17484121-17486563:+	Embryonic Positive
ENSG00000130304.16;SE:chr19:17487529-17488848:17488939-17489008:+	Embryonic Positive
ENSG00000130413.15;SE:chr11:8436139-8440678:8440753-8452822:-	Embryonic Positive
ENSG00000130511.15;SE:chr19:18430930-18431353:18431418-18431647:+	Embryonic Positive
ENSG00000130529.15;SE:chr19:49172108-49181349:49181461-49182578:+	Embryonic Positive
ENSG00000130540.13;SE:chr22:43826113-43827514:43827640-43829060:-	Embryonic Positive
ENSG00000130540.13;SE:chr22:43840025-43841802:43841932-43862214:-	Embryonic Positive
ENSG00000130558.18;SE:chr9:135098505-135106749:135106855-135119504:+	Embryonic Positive
ENSG00000130702.13;SE:chr20:62310311-62310419:62310572-62310665:-	Embryonic Positive
ENSG00000130702.13;SE:chr20:62312780-62312888:62313010-62313088:-	Embryonic Positive
ENSG00000130723.17;SE:chr9:131492260-131494405:131494486-131495740:+	Embryonic Positive
ENSG00000130731.15;SE:chr16:634797-634889:634956-635612:-	Embryonic Positive
ENSG00000130731.15;SE:chr16:634797-635281:635340-636094:-	Embryonic Positive
ENSG00000130731.15;SE:chr16:634797-635518:635774-636094:-	Embryonic Positive
ENSG00000130779.19;SE:chr12:122347479-122351111:122351143-122352726:-	Embryonic Positive
ENSG00000130779.19;SE:chr12:122380558-122400132:122400243-122422521:-	Embryonic Positive
ENSG00000130803.14;SE:chr19:9157394-9157834:9158075-9158826:+	Embryonic Positive
ENSG00000131018.22;SE:chr6:152122676-152130720:152130778-152132122:-	Embryonic Positive
ENSG00000131018.22;SE:chr6:152319015-152319899:152320216-152321238:-	Embryonic Positive
ENSG00000131044.16;SE:chr20:31925049-31925873:31925960-31933800:+	Embryonic Positive
ENSG00000131044.16;SE:chr20:31925049-31926049:31926091-31933800:+	Embryonic Positive
ENSG00000131051.20;SE:chr20:35734257-35736513:35736567-35738968:-	Embryonic Positive
ENSG00000131067.16;SE:chr20:34850060-34850782:34850917-34851231:-	Embryonic Positive
ENSG00000131069.19;SE:chr20:34925766-34926105:34926281-34926877:+	Embryonic Positive
ENSG00000131089.13;SE:chrX:63638209-63638553:63638662-63643980:-	Embryonic Positive
ENSG00000131089.13;SE:chrX:63724711-63732006:63732310-63754315:-	Embryonic Positive
ENSG00000131127.13;SE:chr4:344430-372664:373007-383095:+	Embryonic Positive
ENSG00000131149.17;SE:chr16:85613398-85633914:85634132-85648552:+	Embryonic Positive
ENSG00000131149.17;SE:chr16:85663614-85665015:85665128-85665976:+	Embryonic Positive
ENSG00000131149.17;SE:chr16:85671098-85672182:85672309-85672405:+	Embryonic Positive
ENSG00000131188.11;SE:chr5:177446960-177453956:177454040-177454829:+	Embryonic Positive
ENSG00000131196.17;SE:chr18:79396351-79410403:79411501-79433579:+	Embryonic Positive
ENSG00000131236.16;SE:chr1:40040783-40041429:40041493-40059337:+	Embryonic Positive
ENSG00000131263.12;SE:chrX:74596000-74612582:74612643-74614422:-	Embryonic Positive
ENSG00000131374.14;SE:chr3:17508605-17562019:17562142-17623849:-	Embryonic Positive
ENSG00000131374.14;SE:chr3:17508605-17562019:17562142-17742481:-	Embryonic Positive
ENSG00000131374.14;SE:chr3:17508605-17622648:17622765-17623849:-	Embryonic Positive
ENSG00000131381.12;SE:chr3:15090539-15091339:15091493-15095973:-	Embryonic Positive
ENSG00000131389.16;SE:chr3:14443863-14444738:14444866-14445717:+	Embryonic Positive
ENSG00000131389.16;SE:chr3:14467956-14468088:14468212-14472205:+	Embryonic Positive
ENSG00000131398.13;SE:chr19:50316091-50320223:50320349-50320593:-	Embryonic Positive
ENSG00000131435.12;SE:chr5:132271466-132271791:132271908-132272025:+	Embryonic Positive
ENSG00000131437.15;SE:chr5:132703619-132706451:132706459-132710959:-	Embryonic Positive
ENSG00000131469.12;SE:chr17:42998831-42999933:43000102-43002673:+	Embryonic Positive
ENSG00000131477.10;SE:chr17:42761899-42762355:42762463-42762597:+	Embryonic Positive
ENSG00000131503.20;SE:chr5:140487060-140496520:140497278-140504821:+	Embryonic Positive
ENSG00000131620.17;SE:chr11:70108404-70111126:70111191-70111707:+	Embryonic Positive
ENSG00000131626.15;SE:chr11:70348420-70349923:70350039-70350994:+	Embryonic Positive
ENSG00000131652.13;SE:chr16:3027280-3027366:3027500-3027577:+	Embryonic Positive
ENSG00000131845.14;SE:chr19:57351697-57352655:57352735-57353725:+	Embryonic Positive
ENSG00000131876.16;SE:chr15:101285801-101286214:101286293-101286908:-	Embryonic Positive
ENSG00000131876.16;SE:chr15:101293172-101293293:101293393-101294848:-	Embryonic Positive
ENSG00000131966.13;SE:chr14:58230480-58231080:58231153-58232066:+	Embryonic Positive
ENSG00000132003.9;SE:chr19:13813164-13814515:13814865-13817216:+	Embryonic Positive
ENSG00000132004.12;SE:chr19:12691257-12691342:12691454-12694594:-	Embryonic Positive
ENSG00000132004.12;SE:chr19:12694722-12694799:12694938-12696173:-	Embryonic Positive
ENSG00000132005.8;SE:chr19:13993895-13998118:13998317-14006103:-	Embryonic Positive
ENSG00000132196.13;SE:chr1:162792862-162795621:162795663-162796585:+	Embryonic Positive
ENSG00000132199.18;SE:chr18:694334-697240:697355-706470:-	Embryonic Positive
ENSG00000132254.12;SE:chr11:6478198-6478579:6478652-6478738:-	Embryonic Positive
ENSG00000132254.12;SE:chr11:6480068-6480323:6480463-6481231:-	Embryonic Positive
ENSG00000132294.13;SE:chr8:131996497-132000769:132000998-132001759:+	Embryonic Positive
ENSG00000132305.20;SE:chr2:86166644-86170749:86170841-86171208:-	Embryonic Positive
ENSG00000132305.20;SE:chr2:86166644-86170749:86170844-86171208:-	Embryonic Positive
ENSG00000132323.8;SE:chr2:238184113-238185181:238185287-238188131:-	Embryonic Positive
ENSG00000132341.11;SE:chr12:130872126-130872584:130872617-130872836:+	Embryonic Positive
ENSG00000132341.11;SE:chr12:130872126-130872584:130872629-130872836:+	Embryonic Positive
ENSG00000132383.11;SE:chr17:1883944-1888675:1888851-1891833:+	Embryonic Positive
ENSG00000132423.10;SE:chr6:99371587-99375940:99376182-99377386:-	Embryonic Positive
ENSG00000132470.13;SE:chr17:75743861-75746264:75746375-75748841:+	Embryonic Positive
ENSG00000132471.11;SE:chr17:75847609-75847796:75847930-75848570:-	Embryonic Positive
ENSG00000132589.15;SE:chr17:28883231-28884225:28884315-28888945:-	Embryonic Positive
ENSG00000132600.16;SE:chr16:68316074-68321426:68321462-68324683:+	Embryonic Positive
ENSG00000132623.15;SE:chr20:10035333-10035579:10035642-10038258:+	Embryonic Positive
ENSG00000132669.12;SE:chr20:19960811-19964952:19965024-19970838:+	Embryonic Positive
ENSG00000132670.20;SE:chr20:2948024-2955609:2955698-2964272:+	Embryonic Positive
ENSG00000132692.18;SE:chr1:156647175-156647346:156647394-156647508:+	Embryonic Positive
ENSG00000132716.18;SE:chr1:160218968-160220459:160220691-160222651:-	Embryonic Positive
ENSG00000132768.13;SE:chr1:43971189-43971387:43972070-43972158:+	Embryonic Positive
ENSG00000132780.16;SE:chr1:45591270-45600385:45600457-45602255:+	Embryonic Positive
ENSG00000132780.16;SE:chr1:45591270-45604936:45605016-45606482:+	Embryonic Positive
ENSG00000132780.16;SE:chr1:45606591-45607321:45608337-45613169:+	Embryonic Positive
ENSG00000132781.17;SE:chr1:45332959-45333097:45333170-45333285:-	Embryonic Positive
ENSG00000132781.17;SE:chr1:45334511-45338186:45338656-45339899:-	Embryonic Positive
ENSG00000132792.18;SE:chr20:37694152-37694927:37695033-37732879:+	Embryonic Positive
ENSG00000132849.18;SE:chr1:62084648-62100319:62100408-62108437:+	Embryonic Positive
ENSG00000132879.13;SE:chr1:11654952-11655670:11655699-11655806:+	Embryonic Positive
ENSG00000132912.12;SE:chr5:150731489-150731886:150731906-150733368:-	Embryonic Positive
ENSG00000133026.12;SE:chr17:8623277-8623424:8623497-8630654:-	Embryonic Positive
ENSG00000133067.17;SE:chr1:202297576-202298617:202298684-202300849:+	Embryonic Positive
ENSG00000133107.14;SE:chr13:37692335-37745937:37746455-37782956:-	Embryonic Positive
ENSG00000133112.16;SE:chr13:45340184-45340712:45340785-45341042:-	Embryonic Positive
ENSG00000133114.17;SE:chr13:45028003-45029239:45032107-45033236:+	Embryonic Positive
ENSG00000133250.13;SE:chr19:8512711-8513029:8513341-8514044:-	Embryonic Positive
ENSG00000133393.12;SE:chr16:15867516-15873491:15873627-15884008:-	Embryonic Positive
ENSG00000133393.12;SE:chr16:15867516-15879804:15879888-15884008:-	Embryonic Positive
ENSG00000133401.15;SE:chr5:32098634-32100862:32100963-32101105:+	Embryonic Positive
ENSG00000133460.19;SE:chr22:23856991-23857421:23857531-23862104:+	Embryonic Positive
ENSG00000133597.9;SE:chr7:140687241-140689597:140689725-140690760:+	Embryonic Positive
ENSG00000133612.18;SE:chr7:151118632-151119987:151120145-151122725:+	Embryonic Positive
ENSG00000133612.18;SE:chr7:151134568-151138143:151138313-151139979:+	Embryonic Positive
ENSG00000133665.12;SE:chr10:80356825-80357893:80358045-80362435:+	Embryonic Positive
ENSG00000133678.13;SE:chr10:80082204-80090380:80090431-80090797:+	Embryonic Positive
ENSG00000133703.11;SE:chr12:25209911-25215437:25215560-25225614:-	Embryonic Positive
ENSG00000133706.17;SE:chr5:146177665-146181012:146181187-146182488:-	Embryonic Positive
ENSG00000133731.9;SE:chr8:81681584-81685763:81685963-81686252:-	Embryonic Positive
ENSG00000133789.14;SE:chr11:9694286-9703396:9703448-9713466:+	Embryonic Positive
ENSG00000133816.13;SE:chr11:12138460-12153224:12153316-12162079:+	Embryonic Positive
ENSG00000133872.13;SE:chr8:30070059-30073877:30074055-30082847:-	Embryonic Positive
ENSG00000133884.9;SE:chr11:65343837-65343991:65344069-65345666:+	Embryonic Positive
ENSG00000133943.20;SE:chr14:91157690-91158856:91158972-91160266:+	Embryonic Positive
ENSG00000133943.20;SE:chr14:91181389-91185470:91185575-91188910:+	Embryonic Positive
ENSG00000133961.19;SE:chr14:73277293-73279281:73279424-73282359:-	Embryonic Positive
ENSG00000134030.13;SE:chr18:48539312-48539758:48539831-48619538:+	Embryonic Positive
ENSG00000134046.11;SE:chr18:54166166-54187714:54187837-54188874:-	Embryonic Positive
ENSG00000134086.7;SE:chr3:10142187-10146514:10146636-10149787:+	Embryonic Positive
ENSG00000134121.9;SE:chr3:394872-398227:398385-399017:+	Embryonic Positive
ENSG00000134138.19;SE:chr15:37095614-37096289:37096430-37097967:-	Embryonic Positive
ENSG00000134207.14;SE:chr1:114092082-114093735:114093803-114097727:-	Embryonic Positive
ENSG00000134258.16;SE:chr1:117153369-117156574:117156921-117170107:-	Embryonic Positive
ENSG00000134278.14;SE:chr18:12454483-12459755:12459928-12463351:-	Embryonic Positive
ENSG00000134278.14;SE:chr18:12546904-12588376:12588419-12635062:-	Embryonic Positive
ENSG00000134283.17;SE:chr12:42335974-42351885:42352049-42355161:+	Embryonic Positive
ENSG00000134287.9;SE:chr12:48941188-48941568:48941577-48957310:-	Embryonic Positive
ENSG00000134291.11;SE:chr12:47964423-47965282:47965345-47968133:+	Embryonic Positive
ENSG00000134313.14;SE:chr2:8748000-8749371:8749421-8750112:-	Embryonic Positive
ENSG00000134313.14;SE:chr2:8818793-8825743:8825913-8826986:-	Embryonic Positive
ENSG00000134352.19;SE:chr5:55957291-55959626:55959671-55960402:-	Embryonic Positive
ENSG00000134369.15;SE:chr1:201793875-201794172:201794246-201794466:+	Embryonic Positive
ENSG00000134369.15;SE:chr1:201803714-201804489:201804497-201807953:+	Embryonic Positive
ENSG00000134444.13;SE:chr18:62279856-62280360:62280442-62280646:+	Embryonic Positive
ENSG00000134444.13;SE:chr18:62282444-62284239:62284361-62285449:+	Embryonic Positive
ENSG00000134480.13;SE:chr5:87392904-87394405:87394484-87395044:-	Embryonic Positive
ENSG00000134575.9;SE:chr11:47244867-47245305:47245422-47245682:-	Embryonic Positive
ENSG00000134575.9;SE:chr11:47244867-47245305:47245427-47245682:-	Embryonic Positive
ENSG00000134644.15;SE:chr1:30981405-31006994:31007102-31028796:-	Embryonic Positive
ENSG00000134716.9;SE:chr1:59901103-59904366:59904516-59904871:-	Embryonic Positive
ENSG00000134717.17;SE:chr1:52056379-52059835:52059901-52064825:+	Embryonic Positive
ENSG00000134769.21;SE:chr18:34493514-34504043:34504157-34513515:+	Embryonic Positive
ENSG00000134769.21;SE:chr18:34756043-34757158:34757288-34765961:+	Embryonic Positive
ENSG00000134852.14;SE:chr4:55482828-55486393:55486549-55489374:-	Embryonic Positive
ENSG00000134853.11;SE:chr4:54278515-54278819:54278971-54280316:+	Embryonic Positive
ENSG00000134901.12;SE:chr13:102787923-102789012:102789221-102790901:-	Embryonic Positive
ENSG00000134905.16;SE:chr13:110646090-110646505:110646631-110647101:-	Embryonic Positive
ENSG00000134910.12;SE:chr11:125592918-125593638:125593725-125595881:+	Embryonic Positive
ENSG00000134910.12;SE:chr11:125609589-125611428:125611519-125612592:+	Embryonic Positive
ENSG00000134982.16;SE:chr5:112737925-112738353:112738460-112754873:+	Embryonic Positive
ENSG00000134982.16;SE:chr5:112801383-112810126:112810311-112815495:+	Embryonic Positive
ENSG00000135052.16;SE:chr9:86079341-86084920:86085039-86100025:-	Embryonic Positive
ENSG00000135108.14;SE:chr12:117186571-117188759:117188793-117189227:-	Embryonic Positive
ENSG00000135127.11;SE:chr12:120091019-120091247:120091401-120093000:+	Embryonic Positive
ENSG00000135148.11;SE:chr12:112125618-112126085:112126149-112130511:+	Embryonic Positive
ENSG00000135164.18;SE:chr7:87152555-87154390:87154528-87163495:+	Embryonic Positive
ENSG00000135205.14;SE:chr7:77262307-77273694:77273789-77274482:+	Embryonic Positive
ENSG00000135272.9;SE:chr7:114979781-115014463:115014533-115015688:+	Embryonic Positive
ENSG00000135297.15;SE:chr6:73492352-73497736:73497896-73500574:+	Embryonic Positive
ENSG00000135299.16;SE:chr6:89616657-89616874:89616956-89617954:+	Embryonic Positive
ENSG00000135299.16;SE:chr6:89618031-89621922:89622026-89623410:+	Embryonic Positive
ENSG00000135299.16;SE:chr6:89627696-89628247:89628341-89629112:+	Embryonic Positive
ENSG00000135316.17;SE:chr6:85640564-85641292:85641451-85642797:-	Embryonic Positive
ENSG00000135317.12;SE:chr6:85558060-85561215:85561340-85565332:-	Embryonic Positive
ENSG00000135362.13;SE:chr11:36376704-36393846:36394011-36400997:+	Embryonic Positive
ENSG00000135423.12;SE:chr12:56478262-56479052:56479147-56479780:-	Embryonic Positive
ENSG00000135423.12;SE:chr12:56478262-56479052:56479181-56479780:-	Embryonic Positive
ENSG00000135424.15;SE:chr12:55694695-55694778:55694970-55695522:-	Embryonic Positive
ENSG00000135439.11;SE:chr12:57728085-57728318:57728377-57729639:-	Embryonic Positive
ENSG00000135451.12;SE:chr12:49323752-49323845:49324037-49325501:+	Embryonic Positive
ENSG00000135473.14;SE:chr12:56317643-56318237:56318434-56319088:-	Embryonic Positive
ENSG00000135502.16;SE:chr12:57624606-57624724:57624793-57624866:+	Embryonic Positive
ENSG00000135502.16;SE:chr12:57625156-57625236:57625330-57625410:+	Embryonic Positive
ENSG00000135503.12;SE:chr12:51981199-51982686:51982808-51983999:+	Embryonic Positive
ENSG00000135540.11;SE:chr6:138433680-138441983:138442114-138447001:-	Embryonic Positive
ENSG00000135541.20;SE:chr6:135433256-135435157:135435232-135438375:-	Embryonic Positive
ENSG00000135541.20;SE:chr6:135492291-135495814:135495898-135497188:-	Embryonic Positive
ENSG00000135597.18;SE:chr6:138905132-138907495:138907600-138908668:-	Embryonic Positive
ENSG00000135597.18;SE:chr6:138930098-138934225:138934326-138941335:-	Embryonic Positive
ENSG00000135622.12;SE:chr2:74657624-74657853:74657951-74662732:+	Embryonic Positive
ENSG00000135636.13;SE:chr2:71511921-71513240:71513332-71513716:+	Embryonic Positive
ENSG00000135643.4;SE:chr12:70400336-70422707:70422849-70430485:+	Embryonic Positive
ENSG00000135655.13;SE:chr12:62325933-62349221:62349307-62355331:+	Embryonic Positive
ENSG00000135720.12;SE:chr16:66723822-66724662:66724748-66725828:-	Embryonic Positive
ENSG00000135723.13;SE:chr16:67234472-67236411:67236434-67236557:-	Embryonic Positive
ENSG00000135740.16;SE:chr16:67259946-67262212:67262289-67264352:+	Embryonic Positive
ENSG00000135749.18;SE:chr1:233017154-233025146:233025399-233054268:-	Embryonic Positive
ENSG00000135778.11;SE:chr1:232950744-232956347:232956443-232969909:+	Embryonic Positive
ENSG00000135837.15;SE:chr1:180048705-180052224:180052316-180052970:+	Embryonic Positive
ENSG00000135837.15;SE:chr1:180085928-180087165:180087288-180087578:+	Embryonic Positive
ENSG00000135838.13;SE:chr1:182794439-182795730:182795840-182803698:+	Embryonic Positive
ENSG00000135899.16;SE:chr2:230216928-230219556:230219673-230219874:-	Embryonic Positive
ENSG00000135913.10;SE:chr2:218466176-218473190:218473246-218474630:-	Embryonic Positive
ENSG00000135916.15;SE:chr2:230865145-230873417:230873557-230875620:+	Embryonic Positive
ENSG00000135926.12;SE:chr2:218282181-218284039:218284266-218292466:-	Embryonic Positive
ENSG00000135968.19;SE:chr2:108452466-108462588:108462685-108468980:+	Embryonic Positive
ENSG00000136040.8;SE:chr12:94297423-94298632:94298795-94300910:+	Embryonic Positive
ENSG00000136048.13;SE:chr12:101877920-101890088:101890221-101897863:+	Embryonic Positive
ENSG00000136098.16;SE:chr13:52133815-52135729:52135863-52136116:-	Embryonic Positive
ENSG00000136143.13;SE:chr13:47988981-47994800:47994896-47996843:-	Embryonic Positive
ENSG00000136147.16;SE:chr13:49496095-49497056:49497217-49506635:+	Embryonic Positive
ENSG00000136147.16;SE:chr13:49520940-49521138:49521500-49522043:+	Embryonic Positive
ENSG00000136153.19;SE:chr13:75804541-75807480:75808199-75809154:+	Embryonic Positive
ENSG00000136261.14;SE:chr7:16682845-16685905:16686040-16689797:+	Embryonic Positive
ENSG00000136444.9;SE:chr17:50479019-50479629:50479762-50482091:+	Embryonic Positive
ENSG00000136449.13;SE:chr17:50508750-50514845:50514949-50516570:+	Embryonic Positive
ENSG00000136492.8;SE:chr17:61861569-61861910:61862075-61863284:-	Embryonic Positive
ENSG00000136504.11;SE:chr17:49805445-49809119:49809208-49811476:+	Embryonic Positive
ENSG00000136521.12;SE:chr3:179604939-179607758:179607812-179616983:+	Embryonic Positive
ENSG00000136521.12;SE:chr3:179615059-179615556:179615615-179615983:+	Embryonic Positive
ENSG00000136536.14;SE:chr2:159743253-159745770:159745937-159747805:+	Embryonic Positive
ENSG00000136541.14;SE:chr2:157321791-157324118:157324269-157324670:-	Embryonic Positive
ENSG00000136628.17;SE:chr1:220011056-220018126:220018146-220018449:-	Embryonic Positive
ENSG00000136643.11;SE:chr1:213104569-213117317:213117410-213129527:+	Embryonic Positive
ENSG00000136682.14;SE:chr2:113438022-113439020:113439117-113441351:+	Embryonic Positive
ENSG00000136682.14;SE:chr2:113454778-113457065:113457209-113460673:+	Embryonic Positive
ENSG00000136698.8;SE:chr2:130597603-130597868:130597982-130598642:-	Embryonic Positive
ENSG00000136699.19;SE:chr2:130173354-130173514:130173656-130174914:-	Embryonic Positive
ENSG00000136754.16;SE:chr10:26751783-26755655:26755741-26759062:-	Embryonic Positive
ENSG00000136754.16;SE:chr10:26751783-26759062:26759235-26765218:-	Embryonic Positive
ENSG00000136758.18;SE:chr10:27136385-27142387:27142485-27145428:-	Embryonic Positive
ENSG00000136758.18;SE:chr10:27145590-27147498:27147668-27148906:-	Embryonic Positive
ENSG00000136802.11;SE:chr9:128882250-128886015:128886121-128907157:+	Embryonic Positive
ENSG00000136811.16;SE:chr9:128456255-128457198:128457437-128459567:+	Embryonic Positive
ENSG00000136861.17;SE:chr9:120439972-120443620:120443742-120447895:-	Embryonic Positive
ENSG00000136861.17;SE:chr9:120458622-120460572:120460667-120467860:-	Embryonic Positive
ENSG00000136869.13;SE:chr9:117704565-117708199:117708318-117708563:+	Embryonic Positive
ENSG00000136933.16;SE:chr9:125207721-125213370:125213522-125220539:+	Embryonic Positive
ENSG00000136960.12;SE:chr8:119593860-119595847:119596002-119600678:-	Embryonic Positive
ENSG00000137098.13;SE:chr9:35808306-35809404:35810309-35810439:-	Embryonic Positive
ENSG00000137135.17;SE:chr9:35662267-35662512:35662741-35663322:-	Embryonic Positive
ENSG00000137145.20;SE:chr9:19328162-19331978:19332188-19334977:+	Embryonic Positive
ENSG00000137171.14;SE:chr6:43071374-43071567:43071619-43071852:+	Embryonic Positive
ENSG00000137210.13;SE:chr6:10749268-10749622:10749698-10755142:+	Embryonic Positive
ENSG00000137218.10;SE:chr6:41777010-41777485:41777827-41778033:-	Embryonic Positive
ENSG00000137274.12;SE:chr6:3118847-3119285:3119512-3123657:+	Embryonic Positive
ENSG00000137343.17;SE:chr6:30640422-30640535:30640603-30642176:+	Embryonic Positive
ENSG00000137404.14;SE:chr6:30688942-30690047:30690243-30690842:-	Embryonic Positive
ENSG00000137449.15;SE:chr4:15007586-15008338:15008427-15017188:+	Embryonic Positive
ENSG00000137492.7;SE:chr11:76361063-76364338:76364432-76365852:-	Embryonic Positive
ENSG00000137497.17;SE:chr11:72035975-72049419:72049539-72069842:-	Embryonic Positive
ENSG00000137497.17;SE:chr11:72035975-72062589:72062686-72069842:-	Embryonic Positive
ENSG00000137497.17;SE:chr11:72035975-72068105:72068231-72069842:-	Embryonic Positive
ENSG00000137497.17;SE:chr11:72069911-72076568:72076757-72080458:-	Embryonic Positive
ENSG00000137500.9;SE:chr11:83261966-83265865:83265979-83273647:-	Embryonic Positive
ENSG00000137504.13;SE:chr11:85660597-85661637:85661749-85662389:-	Embryonic Positive
ENSG00000137513.9;SE:chr11:78436814-78441091:78441117-78443661:-	Embryonic Positive
ENSG00000137513.9;SE:chr11:78478683-78493063:78493195-78528842:-	Embryonic Positive
ENSG00000137563.11;SE:chr8:63017630-63023907:63023997-63024080:-	Embryonic Positive
ENSG00000137573.13;SE:chr8:69629679-69638502:69638644-69638735:+	Embryonic Positive
ENSG00000137574.10;SE:chr8:55773719-55782748:55782812-55785719:+	Embryonic Positive
ENSG00000137601.15;SE:chr4:169537911-169555720:169555851-169555932:-	Embryonic Positive
ENSG00000137628.16;SE:chr4:168262787-168265465:168265614-168267582:-	Embryonic Positive
ENSG00000137776.16;SE:chr15:58898852-58899469:58899883-58901260:-	Embryonic Positive
ENSG00000137807.13;SE:chr15:69423329-69425282:69425323-69426070:+	Embryonic Positive
ENSG00000137821.11;SE:chr15:70936822-70963785:70963932-70980101:+	Embryonic Positive
ENSG00000137822.12;SE:chr15:43398179-43399112:43399174-43400044:+	Embryonic Positive
ENSG00000137843.11;SE:chr15:40253289-40263804:40263919-40264781:+	Embryonic Positive
ENSG00000137845.14;SE:chr15:58665197-58676143:58676293-58679124:-	Embryonic Positive
ENSG00000137871.19;SE:chr15:56666986-56667997:56668241-56668823:-	Embryonic Positive
ENSG00000137871.19;SE:chr15:56704267-56707082:56707143-56707263:-	Embryonic Positive
ENSG00000137871.19;SE:chr15:56707306-56729754:56729782-56733458:-	Embryonic Positive
ENSG00000137872.15;SE:chr15:47600896-47603375:47603458-47759745:+	Embryonic Positive
ENSG00000137872.15;SE:chr15:47766677-47767037:47767093-47770497:+	Embryonic Positive
ENSG00000137878.16;SE:chr15:57661533-57674968:57675068-57684402:+	Embryonic Positive
ENSG00000137941.16;SE:chr1:83870082-83879893:83879983-83882669:-	Embryonic Positive
ENSG00000137941.16;SE:chr1:83883136-83885076:83885094-83887177:-	Embryonic Positive
ENSG00000137941.16;SE:chr1:83890481-83902154:83902240-83904079:-	Embryonic Positive
ENSG00000137955.15;SE:chr1:75786274-75786700:75786797-75787497:+	Embryonic Positive
ENSG00000137955.15;SE:chr1:75787604-75789159:75789356-75789952:+	Embryonic Positive
ENSG00000137996.12;SE:chr1:100266624-100267166:100267245-100268152:+	Embryonic Positive
ENSG00000138028.14;SE:chr2:27102221-27102360:27102430-27102526:-	Embryonic Positive
ENSG00000138028.14;SE:chr2:27104377-27110673:27110968-27118846:-	Embryonic Positive
ENSG00000138078.15;SE:chr2:44346390-44359497:44359750-44361380:-	Embryonic Positive
ENSG00000138078.15;SE:chr2:44346390-44359497:44360038-44361380:-	Embryonic Positive
ENSG00000138101.18;SE:chr2:25383889-25387289:25387378-25388202:-	Embryonic Positive
ENSG00000138101.18;SE:chr2:25451635-25455405:25455494-25482796:-	Embryonic Positive
ENSG00000138119.16;SE:chr10:93323173-93323270:93323358-93325826:-	Embryonic Positive
ENSG00000138162.17;SE:chr10:122195176-122209874:122209969-122210397:+	Embryonic Positive
ENSG00000138162.17;SE:chr10:122229486-122230351:122230440-122237395:+	Embryonic Positive
ENSG00000138286.14;SE:chr10:73234940-73235193:73235318-73239312:+	Embryonic Positive
ENSG00000138375.12;SE:chr2:216435496-216438420:216438485-216447018:+	Embryonic Positive
ENSG00000138380.17;SE:chr2:202912324-202913034:202913114-202917877:+	Embryonic Positive
ENSG00000138380.17;SE:chr2:202924415-202934502:202934599-202941860:+	Embryonic Positive
ENSG00000138382.13;SE:chr2:169819643-169821092:169821273-169821943:-	Embryonic Positive
ENSG00000138443.15;SE:chr2:203328631-203342197:203342230-203366877:+	Embryonic Positive
ENSG00000138443.15;SE:chr2:203367044-203376057:203376132-203380208:+	Embryonic Positive
ENSG00000138449.10;SE:chr2:189575320-189578355:189578472-189579813:-	Embryonic Positive
ENSG00000138468.15;SE:chr3:101372126-101417593:101417790-101458955:-	Embryonic Positive
ENSG00000138495.6;SE:chr3:119669665-119674673:119674788-119675145:-	Embryonic Positive
ENSG00000138592.13;SE:chr15:50424514-50432338:50432499-50439009:+	Embryonic Positive
ENSG00000138600.9;SE:chr15:50725323-50726073:50726126-50726321:-	Embryonic Positive
ENSG00000138640.14;SE:chr4:88732198-88737472:88737555-88739030:-	Embryonic Positive
ENSG00000138641.15;SE:chr4:88595614-88597969:88598087-88605795:+	Embryonic Positive
ENSG00000138658.15;SE:chr4:112547408-112548253:112548380-112553835:-	Embryonic Positive
ENSG00000138663.8;SE:chr4:83068522-83073206:83073353-83075297:+	Embryonic Positive
ENSG00000138668.18;SE:chr4:82355401-82356537:82356683-82356796:-	Embryonic Positive
ENSG00000138741.10;SE:chr4:121925206-121930771:121930828-121932271:-	Embryonic Positive
ENSG00000138750.14;SE:chr4:76134362-76136186:76136412-76144149:-	Embryonic Positive
ENSG00000138760.8;SE:chr4:76181101-76184657:76184780-76195707:-	Embryonic Positive
ENSG00000138801.8;SE:chr4:107701285-107718342:107718396-107720120:-	Embryonic Positive
ENSG00000138802.11;SE:chr4:109434002-109449417:109449509-109462901:+	Embryonic Positive
ENSG00000139116.17;SE:chr12:39311553-39318073:39318201-39319906:-	Embryonic Positive
ENSG00000139116.17;SE:chr12:39342124-39346466:39346504-39351777:-	Embryonic Positive
ENSG00000139197.10;SE:chr12:7201841-7202241:7202351-7202612:+	Embryonic Positive
ENSG00000139220.16;SE:chr12:81281450-81283010:81283039-81294835:-	Embryonic Positive
ENSG00000139220.16;SE:chr12:81299382-81312160:81312168-81325777:-	Embryonic Positive
ENSG00000139220.16;SE:chr12:81457866-81535422:81535511-81597952:-	Embryonic Positive
ENSG00000139324.11;SE:chr12:88172745-88172966:88173089-88174607:+	Embryonic Positive
ENSG00000139344.7;SE:chr12:95952823-95954911:95954975-95956685:+	Embryonic Positive
ENSG00000139370.10;SE:chr12:128809473-128809943:128810111-128814775:-	Embryonic Positive
ENSG00000139436.20;SE:chr12:109947504-109951167:109951316-109953092:-	Embryonic Positive
ENSG00000139620.12;SE:chr12:48660619-48662560:48662654-48667693:-	Embryonic Positive
ENSG00000139624.12;SE:chr12:50138617-50142053:50142110-50143074:-	Embryonic Positive
ENSG00000139624.12;SE:chr12:50144057-50144769:50144969-50167101:-	Embryonic Positive
ENSG00000139624.12;SE:chr12:50144057-50153829:50153951-50167101:-	Embryonic Positive
ENSG00000139624.12;SE:chr12:50144057-50154228:50154320-50167101:-	Embryonic Positive
ENSG00000139624.12;SE:chr12:50144057-50165822:50165943-50167101:-	Embryonic Positive
ENSG00000139636.15;SE:chr12:49097739-49097944:49098105-49100388:-	Embryonic Positive
ENSG00000139637.13;SE:chr12:53300262-53303034:53303193-53305908:+	Embryonic Positive
ENSG00000139719.9;SE:chr12:122264199-122265636:122265725-122266307:-	Embryonic Positive
ENSG00000139793.18;SE:chr13:97347067-97356796:97356849-97357482:+	Embryonic Positive
ENSG00000139793.18;SE:chr13:97357635-97366459:97366553-97391322:+	Embryonic Positive
ENSG00000139970.16;SE:chr14:59607492-59610122:59610232-59630446:-	Embryonic Positive
ENSG00000139990.17;SE:chr14:69122360-69149431:69149503-69152765:-	Embryonic Positive
ENSG00000140262.17;SE:chr15:57251423-57252421:57252492-57253262:+	Embryonic Positive
ENSG00000140319.10;SE:chr15:40037018-40037309:40037355-40038282:-	Embryonic Positive
ENSG00000140367.11;SE:chr15:75854487-75859878:75859982-75868951:+	Embryonic Positive
ENSG00000140386.12;SE:chr15:76771954-76774368:76774409-76774855:-	Embryonic Positive
ENSG00000140386.12;SE:chr15:76857879-76862416:76862533-76883812:-	Embryonic Positive
ENSG00000140391.14;SE:chr15:77055863-77056064:77056255-77070892:-	Embryonic Positive
ENSG00000140398.13;SE:chr15:75349339-75352111:75352230-75352324:+	Embryonic Positive
ENSG00000140400.14;SE:chr15:75362748-75363210:75363290-75363999:-	Embryonic Positive
ENSG00000140400.14;SE:chr15:75362748-75363999:75364188-75364488:-	Embryonic Positive
ENSG00000140416.19;SE:chr15:63048707-63056985:63057118-63059563:+	Embryonic Positive
ENSG00000140416.19;SE:chr15:63062645-63064064:63064142-63065896:+	Embryonic Positive
ENSG00000140455.16;SE:chr15:63537156-63542055:63542192-63553715:+	Embryonic Positive
ENSG00000140471.16;SE:chr15:100580945-100586224:100586332-100602121:-	Embryonic Positive
ENSG00000140511.11;SE:chr15:88887345-88892974:88893112-88895459:-	Embryonic Positive
ENSG00000140521.11;SE:chr15:89322015-89322742:89322902-89323404:-	Embryonic Positive
ENSG00000140612.13;SE:chr15:84670782-84679226:84679287-84680713:-	Embryonic Positive
ENSG00000140612.13;SE:chr15:84691644-84714731:84714866-84716025:-	Embryonic Positive
ENSG00000140650.11;SE:chr16:8801910-8802261:8802389-8804767:+	Embryonic Positive
ENSG00000140650.11;SE:chr16:8801910-8804767:8804843-8806316:+	Embryonic Positive
ENSG00000140650.11;SE:chr16:8806407-8811079:8811178-8811638:+	Embryonic Positive
ENSG00000140678.16;SE:chr16:31363374-31369981:31370098-31371084:+	Embryonic Positive
ENSG00000140750.16;SE:chr16:24935639-24939364:24939597-24941987:-	Embryonic Positive
ENSG00000140848.16;SE:chr16:57127903-57134775:57134826-57146085:+	Embryonic Positive
ENSG00000140941.12;SE:chr16:87398870-87399598:87399686-87402175:+	Embryonic Positive
ENSG00000140943.16;SE:chr16:84102107-84110713:84110825-84116735:-	Embryonic Positive
ENSG00000140943.16;SE:chr16:84102107-84110713:84110853-84116735:-	Embryonic Positive
ENSG00000140987.19;SE:chr16:3384941-3393649:3393814-3397192:-	Embryonic Positive
ENSG00000140988.15;SE:chr16:1962909-1963149:1963256-1964276:-	Embryonic Positive
ENSG00000140995.16;SE:chr16:89949513-89952562:89952682-89954243:+	Embryonic Positive
ENSG00000140995.16;SE:chr16:89955266-89956530:89956648-89957511:+	Embryonic Positive
ENSG00000141012.12;SE:chr16:88836267-88837622:88837765-88840992:-	Embryonic Positive
ENSG00000141012.12;SE:chr16:88841971-88842706:88842829-88856758:-	Embryonic Positive
ENSG00000141027.20;SE:chr17:16086442-16087172:16087345-16091863:-	Embryonic Positive
ENSG00000141027.20;SE:chr17:16194639-16198601:16198719-16215362:-	Embryonic Positive
ENSG00000141034.9;SE:chr17:18054234-18056703:18056759-18058868:+	Embryonic Positive
ENSG00000141040.14;SE:chr17:16567929-16568043:16568117-16568952:-	Embryonic Positive
ENSG00000141098.12;SE:chr16:67676053-67677766:67677857-67685457:-	Embryonic Positive
ENSG00000141127.14;SE:chr17:18858261-18859340:18859475-18865469:+	Embryonic Positive
ENSG00000141198.13;SE:chr17:54900923-54903680:54903792-54905489:+	Embryonic Positive
ENSG00000141338.13;SE:chr17:68942039-68949312:68949472-68955219:-	Embryonic Positive
ENSG00000141349.8;SE:chr17:44074770-44074969:44075087-44075310:+	Embryonic Positive
ENSG00000141376.20;SE:chr17:60684036-60688932:60689046-60689686:+	Embryonic Positive
ENSG00000141380.13;SE:chr18:26078160-26082363:26082528-26087501:-	Embryonic Positive
ENSG00000141429.13;SE:chr18:35654801-35659858:35659930-35663628:+	Embryonic Positive
ENSG00000141449.14;SE:chr18:21403994-21434947:21435075-21439521:+	Embryonic Positive
ENSG00000141480.17;SE:chr17:4715043-4715151:4715336-4715973:+	Embryonic Positive
ENSG00000141480.17;SE:chr17:4716033-4716147:4716191-4716412:+	Embryonic Positive
ENSG00000141480.17;SE:chr17:4716033-4716412:4716608-4717217:+	Embryonic Positive
ENSG00000141480.17;SE:chr17:4718023-4718261:4718345-4718612:+	Embryonic Positive
ENSG00000141503.15;SE:chr17:4892234-4892402:4892512-4892656:+	Embryonic Positive
ENSG00000141504.11;SE:chr17:7626793-7627143:7627226-7627363:-	Embryonic Positive
ENSG00000141551.14;SE:chr17:82253244-82255429:82255577-82265686:-	Embryonic Positive
ENSG00000141556.20;SE:chr17:82937360-82937846:82937959-82938049:+	Embryonic Positive
ENSG00000141568.19;SE:chr17:82584188-82585252:82585271-82585904:+	Embryonic Positive
ENSG00000141568.19;SE:chr17:82587272-82595782:82596191-82601303:+	Embryonic Positive
ENSG00000141569.10;SE:chr17:75891347-75892011:75892185-75892267:-	Embryonic Positive
ENSG00000141576.14;SE:chr17:76145353-76147269:76147309-76152355:-	Embryonic Positive
ENSG00000141577.13;SE:chr17:81192593-81192736:81192843-81193926:-	Embryonic Positive
ENSG00000141580.15;SE:chr17:82627291-82629531:82629628-82630921:-	Embryonic Positive
ENSG00000141646.13;SE:chr18:51076776-51077307:51077419-51078256:+	Embryonic Positive
ENSG00000141696.12;SE:chr17:41808004-41809706:41809834-41810863:-	Embryonic Positive
ENSG00000141699.10;SE:chr17:42586137-42586765:42586891-42587834:-	Embryonic Positive
ENSG00000141759.14;SE:chr18:79973856-79977598:79977701-79988240:-	Embryonic Positive
ENSG00000141837.18;SE:chr19:13235730-13236449:13236618-13245182:-	Embryonic Positive
ENSG00000141867.17;SE:chr19:15267551-15268154:15268240-15268905:-	Embryonic Positive
ENSG00000142188.16;SE:chr21:33439297-33447018:33447140-33448782:-	Embryonic Positive
ENSG00000142188.16;SE:chr21:33455784-33456004:33456097-33460413:-	Embryonic Positive
ENSG00000142192.20;SE:chr21:25982477-26000015:26000182-26021840:-	Embryonic Positive
ENSG00000142330.19;SE:chr2:240596521-240596681:240596942-240597888:+	Embryonic Positive
ENSG00000142453.11;SE:chr19:10919966-10920436:10920573-10920659:+	Embryonic Positive
ENSG00000142512.14;SE:chr19:51415615-51415898:51416167-51416310:-	Embryonic Positive
ENSG00000142556.18;SE:chr19:52017359-52017576:52017697-52018008:-	Embryonic Positive
ENSG00000142611.16;SE:chr1:3431108-3431966:3432140-3433677:+	Embryonic Positive
ENSG00000142733.14;SE:chr1:27364394-27364661:27364684-27364773:-	Embryonic Positive
ENSG00000142875.19;SE:chr1:84175056-84175799:84175807-84179177:+	Embryonic Positive
ENSG00000142875.19;SE:chr1:84182328-84184037:84184135-84185100:+	Embryonic Positive
ENSG00000142949.16;SE:chr1:43603533-43603611:43604189-43604903:+	Embryonic Positive
ENSG00000143036.16;SE:chr1:94891267-94892281:94892517-94894818:+	Embryonic Positive
ENSG00000143164.15;SE:chr1:168004793-168019545:168019667-168022988:+	Embryonic Positive
ENSG00000143190.21;SE:chr1:167220958-167257820:167257917-167332470:+	Embryonic Positive
ENSG00000143190.21;SE:chr1:167220958-167303474:167303574-167332470:+	Embryonic Positive
ENSG00000143190.21;SE:chr1:167372036-167374108:167374296-167376029:+	Embryonic Positive
ENSG00000143224.17;SE:chr1:161166934-161167100:161167234-161170620:+	Embryonic Positive
ENSG00000143228.12;SE:chr1:163327562-163327898:163327930-163328228:+	Embryonic Positive
ENSG00000143228.12;SE:chr1:163328304-163328458:163328530-163328846:+	Embryonic Positive
ENSG00000143252.14;SE:chr1:161323670-161326651:161326768-161328396:+	Embryonic Positive
ENSG00000143252.14;SE:chr1:161340655-161356677:161356840-161362329:+	Embryonic Positive
ENSG00000143294.14;SE:chr1:156787174-156791697:156791792-156794665:+	Embryonic Positive
ENSG00000143374.14;SE:chr1:150489087-150490601:150490725-150491394:+	Embryonic Positive
ENSG00000143375.14;SE:chr1:151511515-151515495:151515616-151518506:+	Embryonic Positive
ENSG00000143393.16;SE:chr1:151316509-151326172:151326373-151327271:-	Embryonic Positive
ENSG00000143398.19;SE:chr1:151224279-151224371:151224406-151227320:+	Embryonic Positive
ENSG00000143458.11;SE:chr1:151070934-151073039:151073157-151088190:+	Embryonic Positive
ENSG00000143476.17;SE:chr1:212035942-212042993:212043118-212044660:+	Embryonic Positive
ENSG00000143549.19;SE:chr1:154170469-154170649:154170711-154172029:-	Embryonic Positive
ENSG00000143549.19;SE:chr1:154173201-154176115:154176179-154182988:-	Embryonic Positive
ENSG00000143554.13;SE:chr1:153777220-153777761:153777885-153778161:+	Embryonic Positive
ENSG00000143575.14;SE:chr1:154272776-154273336:154273598-154273774:+	Embryonic Positive
ENSG00000143669.13;SE:chr1:235746527-235747170:235747331-235751210:-	Embryonic Positive
ENSG00000143742.12;SE:chr1:225783368-225786862:225786985-225789240:+	Embryonic Positive
ENSG00000143742.12;SE:chr1:225783368-225789034:225789141-225789240:+	Embryonic Positive
ENSG00000143748.17;SE:chr1:224317930-224326391:224326464-224330071:-	Embryonic Positive
ENSG00000143774.16;SE:chr1:228140363-228141124:228141507-228145511:+	Embryonic Positive
ENSG00000143776.18;SE:chr1:227048010-227051881:227051985-227069777:-	Embryonic Positive
ENSG00000143776.18;SE:chr1:227213219-227219263:227219420-227254064:-	Embryonic Positive
ENSG00000143797.11;SE:chr2:8860764-8862271:8862322-8862590:-	Embryonic Positive
ENSG00000143847.15;SE:chr1:203048714-203048918:203048980-203049676:+	Embryonic Positive
ENSG00000143889.15;SE:chr2:38577532-38577920:38578002-38581913:-	Embryonic Positive
ENSG00000143891.16;SE:chr2:38689894-38698366:38698436-38729556:+	Embryonic Positive
ENSG00000143977.13;SE:chr2:70288192-70289350:70289372-70293618:-	Embryonic Positive
ENSG00000144021.2;SE:chr2:96266489-96267321:96267469-96267625:+	Embryonic Positive
ENSG00000144029.11;SE:chr2:95101723-95104640:95104730-95106423:-	Embryonic Positive
ENSG00000144040.12;SE:chr2:72945099-72961131:72961248-72968448:-	Embryonic Positive
ENSG00000144040.12;SE:chr2:73040931-73041607:73041661-73058528:-	Embryonic Positive
ENSG00000144040.12;SE:chr2:73040931-73042488:73042585-73058528:-	Embryonic Positive
ENSG00000144136.10;SE:chr2:112652798-112652889:112652947-112657122:+	Embryonic Positive
ENSG00000144161.12;SE:chr2:112238528-112240368:112240492-112250191:-	Embryonic Positive
ENSG00000144224.16;SE:chr2:135755691-135761818:135761911-135769769:+	Embryonic Positive
ENSG00000144278.14;SE:chr2:154140505-154236046:154236180-154242030:+	Embryonic Positive
ENSG00000144278.14;SE:chr2:154438726-154446598:154446765-154450411:+	Embryonic Positive
ENSG00000144290.16;SE:chr2:161901011-161902028:161902164-161904004:+	Embryonic Positive
ENSG00000144306.13;SE:chr2:174395817-174397336:174397404-174398275:+	Embryonic Positive
ENSG00000144331.18;SE:chr2:179483434-179514085:179514246-179518528:-	Embryonic Positive
ENSG00000144331.18;SE:chr2:179518638-179534707:179534788-179544827:-	Embryonic Positive
ENSG00000144331.18;SE:chr2:179544969-179576116:179576267-179583975:-	Embryonic Positive
ENSG00000144354.13;SE:chr2:173358837-173359387:173359491-173363226:+	Embryonic Positive
ENSG00000144395.17;SE:chr2:196719666-196720174:196720234-196720575:+	Embryonic Positive
ENSG00000144524.17;SE:chr2:231798964-231801140:231801207-231807487:+	Embryonic Positive
ENSG00000144554.10;SE:chr3:10088950-10090292:10090385-10092181:+	Embryonic Positive
ENSG00000144648.14;SE:chr3:42809532-42819631:42819711-42864466:+	Embryonic Positive
ENSG00000144674.16;SE:chr3:37286061-37287527:37287612-37289235:+	Embryonic Positive
ENSG00000144674.16;SE:chr3:37302332-37313422:37313519-37315420:+	Embryonic Positive
ENSG00000144827.8;SE:chr3:111987051-111990700:111990751-111991377:+	Embryonic Positive
ENSG00000144840.8;SE:chr3:120730787-120738527:120738667-120742462:-	Embryonic Positive
ENSG00000144857.14;SE:chr3:113284858-113285372:113285565-113286675:+	Embryonic Positive
ENSG00000144868.13;SE:chr3:133229351-133379752:133381161-133390180:+	Embryonic Positive
ENSG00000144893.12;SE:chr3:151190931-151192550:151192654-151193490:+	Embryonic Positive
ENSG00000144895.11;SE:chr3:150564381-150565191:150565226-150567693:+	Embryonic Positive
ENSG00000144895.11;SE:chr3:150564381-150567693:150567766-150567902:+	Embryonic Positive
ENSG00000144959.9;SE:chr3:172645692-172647886:172648114-172710847:-	Embryonic Positive
ENSG00000145016.13;SE:chr3:197705175-197717977:197718130-197749269:-	Embryonic Positive
ENSG00000145020.14;SE:chr3:49419788-49420211:49420342-49421492:-	Embryonic Positive
ENSG00000145147.19;SE:chr4:20569004-20573234:20573260-20589644:+	Embryonic Positive
ENSG00000145214.13;SE:chr4:963290-964073:964093-965176:-	Embryonic Positive
ENSG00000145217.13;SE:chr4:991730-992721:992935-993301:-	Embryonic Positive
ENSG00000145241.10;SE:chr4:67509105-67510673:67511025-67512402:-	Embryonic Positive
ENSG00000145349.16;SE:chr4:113500511-113502936:113502977-113509638:-	Embryonic Positive
ENSG00000145362.16;SE:chr4:113049812-113151080:113151124-113174416:+	Embryonic Positive
ENSG00000145362.16;SE:chr4:113330470-113331972:113332070-113333054:+	Embryonic Positive
ENSG00000145362.16;SE:chr4:113346022-113348276:113348308-113350228:+	Embryonic Positive
ENSG00000145362.16;SE:chr4:113350249-113353045:113359299-113360823:+	Embryonic Positive
ENSG00000145391.13;SE:chr4:139547049-139548019:139548119-139556098:-	Embryonic Positive
ENSG00000145425.9;SE:chr4:151100588-151100975:151101162-151102871:+	Embryonic Positive
ENSG00000145439.11;SE:chr4:169007756-169008952:169009054-169009948:-	Embryonic Positive
ENSG00000145604.15;SE:chr5:36153042-36163645:36163756-36166519:+	Embryonic Positive
ENSG00000145604.15;SE:chr5:36166662-36168313:36168447-36170344:+	Embryonic Positive
ENSG00000145681.10;SE:chr5:83673549-83675288:83675337-83720789:-	Embryonic Positive
ENSG00000145700.9;SE:chr5:75138983-75145987:75147505-75148576:-	Embryonic Positive
ENSG00000145703.15;SE:chr5:76674709-76677218:76677350-76683115:+	Embryonic Positive
ENSG00000145723.16;SE:chr5:103104846-103106716:103106909-103108569:-	Embryonic Positive
ENSG00000145725.19;SE:chr5:103173972-103176866:103176910-103177667:+	Embryonic Positive
ENSG00000145725.19;SE:chr5:103180188-103183234:103183407-103184672:+	Embryonic Positive
ENSG00000145725.19;SE:chr5:103186439-103187314:103187376-103190842:+	Embryonic Positive
ENSG00000145730.20;SE:chr5:103019843-103025131:103025334-103028182:+	Embryonic Positive
ENSG00000145730.20;SE:chr5:103025334-103028185:103028238-103028887:+	Embryonic Positive
ENSG00000145782.12;SE:chr5:115837764-115840497:115840612-115841390:-	Embryonic Positive
ENSG00000145819.15;SE:chr5:143147381-143207198:143207473-143213997:+	Embryonic Positive
ENSG00000145819.15;SE:chr5:143207308-143207444:143207473-143213997:+	Embryonic Positive
ENSG00000145907.14;SE:chr5:151791062-151794159:151794249-151795479:+	Embryonic Positive
ENSG00000145916.18;SE:chr5:178131054-178131237:178131376-178138108:+	Embryonic Positive
ENSG00000145919.10;SE:chr5:173608292-173609238:173609434-173613131:-	Embryonic Positive
ENSG00000145919.10;SE:chr5:173609434-173613131:173613255-173616200:-	Embryonic Positive
ENSG00000146039.10;SE:chr6:25762053-25768336:25768435-25768985:+	Embryonic Positive
ENSG00000146067.15;SE:chr5:177539147-177552042:177552131-177553168:-	Embryonic Positive
ENSG00000146090.15;SE:chr5:180114541-180115247:180115284-180118609:-	Embryonic Positive
ENSG00000146147.14;SE:chr6:54124865-54160367:54160432-54169528:+	Embryonic Positive
ENSG00000146147.14;SE:chr6:54202233-54230714:54230917-54257308:+	Embryonic Positive
ENSG00000146223.14;SE:chr6:42879951-42880861:42881082-42883451:+	Embryonic Positive
ENSG00000146263.11;SE:chr6:97269992-97270107:97270283-97272704:-	Embryonic Positive
ENSG00000146282.17;SE:chr6:87564232-87564544:87564662-87569517:-	Embryonic Positive
ENSG00000146350.13;SE:chr6:121161056-121205075:121205163-121223236:-	Embryonic Positive
ENSG00000146373.16;SE:chr6:125081507-125082449:125082563-125082864:+	Embryonic Positive
ENSG00000146409.10;SE:chr6:132787581-132789454:132789529-132789764:-	Embryonic Positive
ENSG00000146426.17;SE:chr6:155249969-155250538:155250624-155250913:+	Embryonic Positive
ENSG00000146463.11;SE:chr1:35269085-35295927:35295988-35325360:+	Embryonic Positive
ENSG00000146592.16;SE:chr7:28818179-28818761:28818789-28819116:+	Embryonic Positive
ENSG00000146729.9;SE:chr7:55978395-55979760:55979886-55981473:+	Embryonic Positive
ENSG00000146729.9;SE:chr7:55984878-55991828:55991884-55994894:+	Embryonic Positive
ENSG00000146776.14;SE:chr7:105614816-105617792:105618097-105620200:-	Embryonic Positive
ENSG00000146776.14;SE:chr7:105643121-105649407:105649560-105665066:-	Embryonic Positive
ENSG00000146802.12;SE:chr7:112784953-112788454:112788544-112790160:-	Embryonic Positive
ENSG00000146872.17;SE:chr17:62596674-62597220:62597258-62600651:+	Embryonic Positive
ENSG00000146918.19;SE:chr7:158658408-158662194:158662367-158664184:-	Embryonic Positive
ENSG00000147010.17;SE:chrX:19595000-19601500:19601650-19607938:-	Embryonic Positive
ENSG00000147044.20;SE:chrX:41555635-41557032:41557100-41559779:-	Embryonic Positive
ENSG00000147044.20;SE:chrX:41610025-41622617:41622634-41626604:-	Embryonic Positive
ENSG00000147099.19;SE:chrX:72495268-72567889:72568030-72572057:-	Embryonic Positive
ENSG00000147140.15;SE:chrX:71284453-71284984:71285097-71290629:+	Embryonic Positive
ENSG00000147155.10;SE:chrX:48521907-48522145:48522252-48523699:+	Embryonic Positive
ENSG00000147155.10;SE:chrX:48521907-48522193:48522252-48523699:+	Embryonic Positive
ENSG00000147180.16;SE:chrX:85265255-85267278:85267415-85268294:+	Embryonic Positive
ENSG00000147202.17;SE:chrX:96758258-96763100:96763120-96881579:+	Embryonic Positive
ENSG00000147274.14;SE:chrX:136876655-136877915:136878086-136879017:-	Embryonic Positive
ENSG00000147383.10;SE:chrX:152831117-152831634:152831700-152846282:+	Embryonic Positive
ENSG00000147403.16;SE:chrX:154399941-154400464:154400626-154400702:+	Embryonic Positive
ENSG00000147408.14;SE:chr8:19588023-19591160:19591278-19601771:-	Embryonic Positive
ENSG00000147488.11;SE:chr8:52230077-52246586:52246664-52409328:-	Embryonic Positive
ENSG00000147573.16;SE:chr8:66154334-66155623:66155710-66174471:+	Embryonic Positive
ENSG00000147601.13;SE:chr8:73027052-73030336:73030395-73032042:+	Embryonic Positive
ENSG00000147642.16;SE:chr8:109619039-109642728:109642932-109644636:-	Embryonic Positive
ENSG00000147677.10;SE:chr8:116726172-116734277:116734324-116755666:-	Embryonic Positive
ENSG00000147687.16;SE:chr8:124522200-124522937:124523002-124539025:-	Embryonic Positive
ENSG00000147724.11;SE:chr8:138143109-138144295:138144383-138145959:-	Embryonic Positive
ENSG00000147799.11;SE:chr8:144534202-144537721:144537813-144545249:-	Embryonic Positive
ENSG00000147996.16;SE:chr9:65682857-65690967:65691026-65692571:+	Embryonic Positive
ENSG00000148090.11;SE:chr9:91214425-91216059:91216106-91217277:-	Embryonic Positive
ENSG00000148120.14;SE:chr9:95080780-95082575:95082719-95086682:+	Embryonic Positive
ENSG00000148154.9;SE:chr9:111914746-111915759:111915836-111922849:+	Embryonic Positive
ENSG00000148187.17;SE:chr9:122264938-122265462:122265545-122270864:+	Embryonic Positive
ENSG00000148187.17;SE:chr9:122264938-122265462:122265780-122270864:+	Embryonic Positive
ENSG00000148187.17;SE:chr9:122271075-122280443:122280598-122285169:+	Embryonic Positive
ENSG00000148331.11;SE:chr9:129638457-129638573:129638659-129639202:-	Embryonic Positive
ENSG00000148334.14;SE:chr9:128124550-128124779:128124871-128125244:-	Embryonic Positive
ENSG00000148341.17;SE:chr9:129014904-129015740:129015860-129021091:-	Embryonic Positive
ENSG00000148343.18;SE:chr9:129037016-129039788:129039886-129040452:+	Embryonic Positive
ENSG00000148399.11;SE:chr9:137576167-137577470:137577603-137578625:-	Embryonic Positive
ENSG00000148459.15;SE:chr10:26735579-26740645:26740817-26742497:+	Embryonic Positive
ENSG00000148481.13;SE:chr10:15837318-15837542:15837633-15838228:-	Embryonic Positive
ENSG00000148481.13;SE:chr10:15837318-15838228:15838279-15841426:-	Embryonic Positive
ENSG00000148482.11;SE:chr10:17991303-17993184:17993291-17995656:+	Embryonic Positive
ENSG00000148700.13;SE:chr10:110106053-110112141:110112355-110112777:+	Embryonic Positive
ENSG00000148700.13;SE:chr10:110130486-110132305:110132400-110133326:+	Embryonic Positive
ENSG00000148773.12;SE:chr10:128113602-128114928:128116007-128116491:-	Embryonic Positive
ENSG00000149016.15;SE:chr11:62581701-62582471:62582592-62589031:-	Embryonic Positive
ENSG00000149100.12;SE:chr11:32588732-32589012:32589135-32589547:+	Embryonic Positive
ENSG00000149131.15;SE:chr11:57598321-57599864:57600377-57602035:+	Embryonic Positive
ENSG00000149187.17;SE:chr11:47489024-47499453:47499604-47500861:-	Embryonic Positive
ENSG00000149187.17;SE:chr11:47500932-47506858:47506897-47524524:-	Embryonic Positive
ENSG00000149196.15;SE:chr11:86306482-86326513:86326676-86337379:+	Embryonic Positive
ENSG00000149231.11;SE:chr11:96384761-96385937:96386020-96386254:-	Embryonic Positive
ENSG00000149256.14;SE:chr11:79215909-79220980:79221123-79297488:-	Embryonic Positive
ENSG00000149262.16;SE:chr11:77961138-77978996:77979102-77981459:-	Embryonic Positive
ENSG00000149262.16;SE:chr11:77981576-77987604:77987698-77991108:-	Embryonic Positive
ENSG00000149273.14;SE:chr11:75400824-75401640:75401733-75404020:+	Embryonic Positive
ENSG00000149273.14;SE:chr11:75400824-75401640:75402446-75404020:+	Embryonic Positive
ENSG00000149294.16;SE:chr11:113271876-113272933:113273748-113275267:+	Embryonic Positive
ENSG00000149380.11;SE:chr11:74286391-74287116:74287291-74289079:-	Embryonic Positive
ENSG00000149503.12;SE:chr11:62141044-62141500:62141511-62144982:+	Embryonic Positive
ENSG00000149541.9;SE:chr11:62620671-62621055:62621293-62621866:-	Embryonic Positive
ENSG00000149547.14;SE:chr11:125569573-125570104:125570190-125572458:+	Embryonic Positive
ENSG00000149547.14;SE:chr11:125580204-125581211:125581322-125582346:+	Embryonic Positive
ENSG00000149557.12;SE:chr11:125456106-125460498:125460666-125481534:-	Embryonic Positive
ENSG00000149571.10;SE:chr11:126431526-126435268:126435303-126436811:-	Embryonic Positive
ENSG00000149582.15;SE:chr11:118531871-118532150:118532461-118532917:+	Embryonic Positive
ENSG00000149582.15;SE:chr11:118533207-118533420:118533551-118533857:+	Embryonic Positive
ENSG00000149633.11;SE:chr20:38213743-38216860:38217005-38217253:-	Embryonic Positive
ENSG00000149716.12;SE:chr11:69673321-69674551:69674766-69675190:-	Embryonic Positive
ENSG00000149743.13;SE:chr11:64225580-64225786:64225869-64226050:-	Embryonic Positive
ENSG00000149761.8;SE:chr11:64227132-64229247:64229344-64229478:+	Embryonic Positive
ENSG00000149781.12;SE:chr11:64220669-64221016:64221140-64223048:+	Embryonic Positive
ENSG00000149809.14;SE:chr11:65115598-65115775:65115822-65115893:+	Embryonic Positive
ENSG00000149925.16;SE:chr16:30053499-30054784:30054927-30055172:+	Embryonic Positive
ENSG00000149925.16;SE:chr16:30055327-30058941:30059053-30063729:+	Embryonic Positive
ENSG00000149925.16;SE:chr16:30064505-30065876:30065927-30067234:+	Embryonic Positive
ENSG00000149925.16;SE:chr16:30064505-30066885:30067038-30067234:+	Embryonic Positive
ENSG00000150076.22;SE:chr10:32834898-32845243:32845326-32845543:+	Embryonic Positive
ENSG00000150275.17;SE:chr10:53823358-53825136:53825141-53827393:-	Embryonic Positive
ENSG00000150275.17;SE:chr10:54185268-54189364:54189384-54195683:-	Embryonic Positive
ENSG00000150275.17;SE:chr10:54527877-54528388:54528402-54664172:-	Embryonic Positive
ENSG00000150401.14;SE:chr13:113461136-113462740:113462891-113474124:-	Embryonic Positive
ENSG00000150455.13;SE:chr11:126283153-126289665:126289817-126290462:+	Embryonic Positive
ENSG00000150471.15;SE:chr4:61497348-61517315:61517518-61587227:+	Embryonic Positive
ENSG00000150471.15;SE:chr4:61909745-61912719:61912757-61934840:+	Embryonic Positive
ENSG00000150471.15;SE:chr4:62044549-62063505:62063633-62068166:+	Embryonic Positive
ENSG00000150471.15;SE:chr4:62044549-62063505:62063633-62070109:+	Embryonic Positive
ENSG00000150477.14;SE:chr18:36835376-36844208:36844302-36885557:+	Embryonic Positive
ENSG00000150625.16;SE:chr4:175701767-175781209:175781297-175812191:-	Embryonic Positive
ENSG00000150672.16;SE:chr11:83472777-83480372:83480413-83483253:-	Embryonic Positive
ENSG00000150672.16;SE:chr11:83874488-83930328:83930483-83962885:-	Embryonic Positive
ENSG00000150672.16;SE:chr11:84163511-84251238:84251291-84273151:-	Embryonic Positive
ENSG00000150722.10;SE:chr2:181975264-182023822:182023913-182061442:+	Embryonic Positive
ENSG00000150787.7;SE:chr11:112228673-112230208:112230230-112230626:+	Embryonic Positive
ENSG00000150867.13;SE:chr10:22567889-22569013:22569054-22573311:-	Embryonic Positive
ENSG00000151067.20;SE:chr12:2512984-2547450:2547524-2549943:+	Embryonic Positive
ENSG00000151092.16;SE:chr3:25729318-25732319:25732483-25733872:-	Embryonic Positive
ENSG00000151135.9;SE:chr12:106956065-106957082:106957149-106967111:+	Embryonic Positive
ENSG00000151148.13;SE:chr12:109516884-109517917:109518013-109521148:+	Embryonic Positive
ENSG00000151150.20;SE:chr10:60042759-60053677:60053727-60055658:-	Embryonic Positive
ENSG00000151150.20;SE:chr10:60059430-60059698:60060033-60063111:-	Embryonic Positive
ENSG00000151150.20;SE:chr10:60068009-60068649:60068869-60069978:-	Embryonic Positive
ENSG00000151150.20;SE:chr10:60109054-60111734:60111766-60114225:-	Embryonic Positive
ENSG00000151150.20;SE:chr10:60134373-60137342:60137353-60138964:-	Embryonic Positive
ENSG00000151150.20;SE:chr10:60139087-60145968:60146021-60166591:-	Embryonic Positive
ENSG00000151208.16;SE:chr10:77820018-77821082:77822101-77824384:-	Embryonic Positive
ENSG00000151239.13;SE:chr12:43797833-43798565:43798585-43799398:-	Embryonic Positive
ENSG00000151320.10;SE:chr14:32329408-32401998:32402141-32433460:+	Embryonic Positive
ENSG00000151322.18;SE:chr14:33215426-33215537:33215587-33367186:+	Embryonic Positive
ENSG00000151338.18;SE:chr14:37198104-37219553:37219691-37227726:+	Embryonic Positive
ENSG00000151474.19;SE:chr10:13647035-13651903:13651974-13654416:-	Embryonic Positive
ENSG00000151491.12;SE:chr12:15662099-15665756:15665892-15666440:-	Embryonic Positive
ENSG00000151552.11;SE:chr4:17490745-17492232:17492340-17501719:-	Embryonic Positive
ENSG00000151572.16;SE:chr12:101079275-101083678:101083818-101086660:+	Embryonic Positive
ENSG00000151665.12;SE:chr2:46581591-46588075:46588179-46592475:-	Embryonic Positive
ENSG00000151746.13;SE:chr12:32337706-32338786:32338979-32367670:+	Embryonic Positive
ENSG00000151778.10;SE:chr13:44379713-44390357:44390578-44397272:+	Embryonic Positive
ENSG00000151779.12;SE:chr2:15167323-15178988:15179116-15186742:-	Embryonic Positive
ENSG00000151779.12;SE:chr2:15190403-15218773:15218968-15232422:-	Embryonic Positive
ENSG00000151789.9;SE:chr3:21437203-21441686:21441742-21510861:-	Embryonic Positive
ENSG00000151789.9;SE:chr3:21511023-21511622:21511757-21564574:-	Embryonic Positive
ENSG00000151806.13;SE:chr4:44694513-44695615:44695734-44697408:+	Embryonic Positive
ENSG00000151834.15;SE:chr4:46250604-46256195:46256374-46261926:-	Embryonic Positive
ENSG00000151835.13;SE:chr13:23368487-23371078:23371165-23375119:-	Embryonic Positive
ENSG00000151876.12;SE:chr5:41934308-41939441:41939616-41941192:+	Embryonic Positive
ENSG00000151881.14;SE:chr5:43446557-43453658:43454043-43479890:-	Embryonic Positive
ENSG00000151881.14;SE:chr5:43454043-43454455:43454605-43483822:-	Embryonic Positive
ENSG00000151881.14;SE:chr5:43454043-43479890:43479987-43483822:-	Embryonic Positive
ENSG00000151892.14;SE:chr10:116125557-116211631:116211645-116269503:-	Embryonic Positive
ENSG00000151893.14;SE:chr10:118691403-118693702:118693749-118695141:-	Embryonic Positive
ENSG00000151914.17;SE:chr6:56460254-56463046:56463156-56463565:-	Embryonic Positive
ENSG00000151914.17;SE:chr6:56466195-56468982:56468999-56469883:-	Embryonic Positive
ENSG00000151914.17;SE:chr6:56528925-56529448:56529774-56529974:-	Embryonic Positive
ENSG00000151923.17;SE:chr10:119580010-119580471:119580846-119581922:-	Embryonic Positive
ENSG00000151948.11;SE:chr12:128899287-128906907:128906954-128912424:+	Embryonic Positive
ENSG00000151967.18;SE:chr3:159866281-159886207:159888943-159892097:+	Embryonic Positive
ENSG00000152234.15;SE:chr18:46091851-46093180:46093365-46095053:-	Embryonic Positive
ENSG00000152292.16;SE:chr2:85435123-85435269:85435496-85435666:+	Embryonic Positive
ENSG00000152402.10;SE:chr11:106708666-106746551:106746643-106776439:-	Embryonic Positive
ENSG00000152433.14;SE:chr19:57368579-57370973:57371094-57371782:+	Embryonic Positive
ENSG00000152455.15;SE:chr10:14878919-14881500:14881645-14896846:+	Embryonic Positive
ENSG00000152467.9;SE:chr19:58034161-58035440:58035502-58035970:+	Embryonic Positive
ENSG00000152492.13;SE:chr3:191370036-191375062:191375589-191380159:+	Embryonic Positive
ENSG00000152520.13;SE:chr13:28177935-28197185:28197346-28220231:+	Embryonic Positive
ENSG00000152556.15;SE:chr12:48142066-48142782:48142946-48143753:+	Embryonic Positive
ENSG00000152558.14;SE:chr11:102402206-102448812:102448868-102452524:-	Embryonic Positive
ENSG00000152578.12;SE:chr11:105933969-105965947:105966061-105971914:+	Embryonic Positive
ENSG00000152578.12;SE:chr11:105966061-105971914:105972028-105974310:+	Embryonic Positive
ENSG00000152601.17;SE:chr3:152415111-152432717:152432920-152445282:+	Embryonic Positive
ENSG00000152601.17;SE:chr3:152445539-152447620:152447773-152456267:+	Embryonic Positive
ENSG00000152700.13;SE:chr5:134624037-134632077:134632195-134632728:-	Embryonic Positive
ENSG00000152763.16;SE:chr1:66834148-66835626:66835777-66837710:-	Embryonic Positive
ENSG00000152782.16;SE:chr10:89593320-89593813:89593989-89599252:-	Embryonic Positive
ENSG00000152822.13;SE:chr6:146399699-146426559:146426643-146433872:+	Embryonic Positive
ENSG00000152894.14;SE:chr6:127998904-128003197:128003232-128005084:-	Embryonic Positive
ENSG00000152894.14;SE:chr6:128005244-128006026:128006055-128009130:-	Embryonic Positive
ENSG00000152942.18;SE:chr5:69371171-69371454:69371557-69373830:+	Embryonic Positive
ENSG00000152942.18;SE:chr5:69371171-69372034:69372217-69373830:+	Embryonic Positive
ENSG00000153071.14;SE:chr5:39394421-39418181:39418345-39424804:-	Embryonic Positive
ENSG00000153071.14;SE:chr5:39394421-39423704:39423897-39424804:-	Embryonic Positive
ENSG00000153093.18;SE:chr2:110933642-110963624:110963713-110987108:+	Embryonic Positive
ENSG00000153094.21;SE:chr2:111124139-111153780:111153904-111164133:+	Embryonic Positive
ENSG00000153113.23;SE:chr5:96727530-96729153:96729209-96729612:+	Embryonic Positive
ENSG00000153130.17;SE:chr4:140373717-140373937:140374316-140379121:+	Embryonic Positive
ENSG00000153140.8;SE:chr5:90394107-90396493:90396564-90399358:-	Embryonic Positive
ENSG00000153207.14;SE:chr1:246840998-246842694:246842776-246843795:-	Embryonic Positive
ENSG00000153207.14;SE:chr1:246851442-246851905:246852038-246853091:-	Embryonic Positive
ENSG00000153253.15;SE:chr2:165176444-165179552:165179691-165186551:-	Embryonic Positive
ENSG00000153292.15;SE:chr6:47026003-47027704:47027761-47042191:-	Embryonic Positive
ENSG00000153310.18;SE:chr8:129879471-129880376:129880458-129903312:-	Embryonic Positive
ENSG00000153310.18;SE:chr8:129879471-129896672:129896854-129903312:-	Embryonic Positive
ENSG00000153310.18;SE:chr8:129903350-129904499:129904585-129939608:-	Embryonic Positive
ENSG00000153446.15;SE:chr16:5055350-5055687:5055782-5056053:-	Embryonic Positive
ENSG00000153560.11;SE:chr3:33402904-33408690:33408797-33409236:-	Embryonic Positive
ENSG00000153560.11;SE:chr3:33412827-33416006:33416100-33416758:-	Embryonic Positive
ENSG00000153707.15;SE:chr9:8436689-8437198:8437239-8449725:-	Embryonic Positive
ENSG00000153707.15;SE:chr9:8526644-8527345:8527353-8528591:-	Embryonic Positive
ENSG00000153786.12;SE:chr16:84981994-84988763:84988873-84990304:-	Embryonic Positive
ENSG00000153827.13;SE:chr2:229859574-229860406:229860531-229879982:-	Embryonic Positive
ENSG00000153914.15;SE:chr5:66153596-66156065:66158932-66159219:+	Embryonic Positive
ENSG00000154065.16;SE:chr18:23601309-23609224:23609291-23612092:-	Embryonic Positive
ENSG00000154134.14;SE:chr11:124877184-124877267:124877309-124877519:+	Embryonic Positive
ENSG00000154144.12;SE:chr11:124625903-124626473:124626609-124626904:+	Embryonic Positive
ENSG00000154144.12;SE:chr11:124625903-124626693:124626751-124626904:+	Embryonic Positive
ENSG00000154222.14;SE:chr1:52353647-52354365:52354454-52354608:-	Embryonic Positive
ENSG00000154263.17;SE:chr17:69174394-69174607:69174777-69175406:-	Embryonic Positive
ENSG00000154263.17;SE:chr17:69175513-69178920:69179008-69182153:-	Embryonic Positive
ENSG00000154263.17;SE:chr17:69219771-69221792:69221895-69222533:-	Embryonic Positive
ENSG00000154265.15;SE:chr17:69314430-69325699:69325817-69327052:-	Embryonic Positive
ENSG00000154269.14;SE:chr6:131637462-131638447:131638576-131641455:+	Embryonic Positive
ENSG00000154529.14;SE:chr9:41908781-41920070:41920309-41922677:-	Embryonic Positive
ENSG00000154553.13;SE:chr4:185506652-185508299:185508562-185514270:-	Embryonic Positive
ENSG00000154556.17;SE:chr4:185662242-185676997:185677638-185678423:-	Embryonic Positive
ENSG00000154556.17;SE:chr4:185678822-185684754:185684842-185690562:-	Embryonic Positive
ENSG00000154556.17;SE:chr4:185678822-185684754:185684846-185690562:-	Embryonic Positive
ENSG00000154655.14;SE:chr18:5969562-6046728:6046754-6080881:-	Embryonic Positive
ENSG00000154710.15;SE:chr7:66740792-66768831:66769025-66771883:+	Embryonic Positive
ENSG00000154721.14;SE:chr21:25709449-25711367:25711568-25712340:+	Embryonic Positive
ENSG00000154743.17;SE:chr3:12531659-12532662:12532773-12539161:+	Embryonic Positive
ENSG00000154813.9;SE:chr3:16260829-16264155:16264229-16264769:-	Embryonic Positive
ENSG00000154864.11;SE:chr18:10705746-10708275:10708439-10714764:-	Embryonic Positive
ENSG00000154864.11;SE:chr18:10773629-10780325:10780366-10784784:-	Embryonic Positive
ENSG00000154917.10;SE:chr3:133864642-133885535:133885665-133895397:-	Embryonic Positive
ENSG00000155111.14;SE:chr6:110746201-110773876:110773937-110815009:-	Embryonic Positive
ENSG00000155229.20;SE:chr10:97459282-97459362:97459526-97459659:-	Embryonic Positive
ENSG00000155256.17;SE:chr10:97738674-97748269:97748364-97749474:+	Embryonic Positive
ENSG00000155287.10;SE:chr10:99612599-99613696:99613924-99620045:-	Embryonic Positive
ENSG00000155330.9;SE:chr16:46803070-46809603:46809785-46824386:-	Embryonic Positive
ENSG00000155368.16;SE:chr2:119367060-119367559:119367644-119368188:+	Embryonic Positive
ENSG00000155508.13;SE:chr5:154858768-154865192:154865385-154870661:+	Embryonic Positive
ENSG00000155744.9;SE:chr2:200981871-200987365:200987532-200988262:-	Embryonic Positive
ENSG00000155893.11;SE:chr3:141287453-141291588:141291732-141292268:+	Embryonic Positive
ENSG00000155957.16;SE:chr12:66153448-66160165:66160305-66169855:-	Embryonic Positive
ENSG00000155962.12;SE:chrX:155278064-155278811:155278930-155279149:-	Embryonic Positive
ENSG00000155974.11;SE:chr12:66455564-66456187:66456342-66462924:-	Embryonic Positive
ENSG00000156011.16;SE:chr8:18765538-18774827:18774938-18799295:-	Embryonic Positive
ENSG00000156113.20;SE:chr10:76970067-77001407:77001580-77011967:-	Embryonic Positive
ENSG00000156170.12;SE:chr8:95032098-95034008:95034122-95035454:+	Embryonic Positive
ENSG00000156170.12;SE:chr8:95035576-95036302:95036494-95041570:+	Embryonic Positive
ENSG00000156171.14;SE:chr1:111137586-111139501:111139666-111140038:-	Embryonic Positive
ENSG00000156194.17;SE:chr4:75876673-75881331:75881985-75882926:-	Embryonic Positive
ENSG00000156313.12;SE:chrX:38276772-38287094:38288041-38290959:-	Embryonic Positive
ENSG00000156398.12;SE:chr10:102714681-102716589:102716711-102726612:+	Embryonic Positive
ENSG00000156398.12;SE:chr10:102714681-102724936:102724996-102726612:+	Embryonic Positive
ENSG00000156467.9;SE:chr8:96231132-96231379:96231515-96231774:-	Embryonic Positive
ENSG00000156467.9;SE:chr8:96231132-96231532:96231621-96231774:-	Embryonic Positive
ENSG00000156475.18;SE:chr5:146701142-146856499:146856583-146878002:-	Embryonic Positive
ENSG00000156475.18;SE:chr5:146878195-147035169:147035240-147081059:-	Embryonic Positive
ENSG00000156502.13;SE:chr10:69180562-69182520:69182654-69185987:+	Embryonic Positive
ENSG00000156687.10;SE:chr8:35683727-35684582:35684749-35686545:+	Embryonic Positive
ENSG00000156787.16;SE:chr8:123077257-123082702:123082817-123084162:+	Embryonic Positive
ENSG00000156931.15;SE:chr3:184834742-184836247:184836330-184838714:+	Embryonic Positive
ENSG00000156931.15;SE:chr3:184886156-184893234:184893412-184894703:+	Embryonic Positive
ENSG00000156968.8;SE:chr16:15396207-15400787:15400857-15407824:+	Embryonic Positive
ENSG00000156976.14;SE:chr3:186787264-186787479:186787584-186787803:+	Embryonic Positive
ENSG00000156976.14;SE:chr3:186787882-186788310:186788416-186789125:+	Embryonic Positive
ENSG00000156976.14;SE:chr3:186787882-186788310:186788420-186789125:+	Embryonic Positive
ENSG00000157036.12;SE:chr3:38497684-38498926:38498989-38501355:+	Embryonic Positive
ENSG00000157045.8;SE:chr16:15047920-15047997:15048099-15055891:-	Embryonic Positive
ENSG00000157087.16;SE:chr3:10378410-10379243:10379284-10388277:-	Embryonic Positive
ENSG00000157106.16;SE:chr16:18896956-18899987:18900044-18925950:-	Embryonic Positive
ENSG00000157212.18;SE:chr7:154983332-154986017:154986179-154991006:-	Embryonic Positive
ENSG00000157216.15;SE:chr1:54251860-54255597:54255685-54257127:-	Embryonic Positive
ENSG00000157216.15;SE:chr1:54251860-54257127:54257186-54258069:-	Embryonic Positive
ENSG00000157216.15;SE:chr1:54257186-54258069:54258149-54281438:-	Embryonic Positive
ENSG00000157353.16;SE:chr16:70468968-70469152:70469323-70470314:+	Embryonic Positive
ENSG00000157379.13;SE:chr14:24291219-24291556:24291625-24292184:-	Embryonic Positive
ENSG00000157388.13;SE:chr3:53702810-53710395:53710478-53718301:+	Embryonic Positive
ENSG00000157423.17;SE:chr16:70908861-70918211:70918429-70920591:-	Embryonic Positive
ENSG00000157426.13;SE:chr4:56371643-56378148:56378464-56382477:-	Embryonic Positive
ENSG00000157450.15;SE:chr15:58988068-59004002:59004174-59030804:+	Embryonic Positive
ENSG00000157593.16;SE:chr6:44255644-44256342:44256496-44256685:-	Embryonic Positive
ENSG00000157593.16;SE:chr6:44256496-44256685:44256878-44257400:-	Embryonic Positive
ENSG00000157654.17;SE:chr9:109932028-109942686:109943381-110015954:+	Embryonic Positive
ENSG00000157657.14;SE:chr9:114016784-114028910:114028972-114032648:+	Embryonic Positive
ENSG00000157680.15;SE:chr7:137444102-137463489:137463611-137465908:-	Embryonic Positive
ENSG00000157680.15;SE:chr7:137521966-137545900:137545962-137552369:-	Embryonic Positive
ENSG00000157782.9;SE:chr12:120650682-120656093:120656272-120659878:+	Embryonic Positive
ENSG00000157800.17;SE:chr7:140335504-140337284:140337349-140343412:-	Embryonic Positive
ENSG00000157800.17;SE:chr7:140355764-140358640:140358785-140364408:-	Embryonic Positive
ENSG00000157823.16;SE:chr15:89871546-89877306:89877424-89888521:-	Embryonic Positive
ENSG00000157869.14;SE:chr4:13368650-13369871:13369965-13376545:-	Embryonic Positive
ENSG00000157869.14;SE:chr4:13368650-13371795:13371867-13376545:-	Embryonic Positive
[truncated: 4,551 more rows]

## Sheet: Liver
Exon	AssociationType
ENSG00000000419.12;SE:chr20:50940933-50941129:50941209-50942031:-	Embryonic Positive
ENSG00000000971.15;SE:chr1:196676065-196677476:196677667-196679623:+	Embryonic Positive
ENSG00000001631.14;SE:chr7:92222978-92225720:92225827-92226526:-	Embryonic Positive
ENSG00000002933.7;SE:chr7:150803832-150804362:150804472-150804827:+	Embryonic Positive
ENSG00000002933.7;SE:chr7:150803832-150804362:150804485-150804827:+	Embryonic Positive
ENSG00000003137.8;SE:chr2:72135419-72143989:72144213-72147631:-	Embryonic Positive
ENSG00000003393.14;SE:chr2:201718210-201719986:201720128-201723043:-	Embryonic Positive
ENSG00000004534.14;SE:chr3:49962685-49967470:49968748-49972059:+	Embryonic Positive
ENSG00000004779.9;SE:chr16:23585423-23587197:23587319-23596123:-	Embryonic Positive
ENSG00000004838.13;SE:chr3:50341931-50342015:50342140-50342397:-	Embryonic Positive
ENSG00000004897.11;SE:chr17:47138891-47139771:47139973-47141853:-	Embryonic Positive
ENSG00000005436.13;SE:chr2:75673520-75680193:75680314-75687827:-	Embryonic Positive
ENSG00000005469.11;SE:chr7:87349183-87357507:87357590-87359206:+	Embryonic Positive
ENSG00000005893.15;SE:chrX:120431462-120439076:120439293-120441730:-	Embryonic Positive
ENSG00000006015.17;SE:chr19:18589077-18589413:18589683-18590854:+	Embryonic Positive
ENSG00000006015.17;SE:chr19:18589077-18589479:18589683-18590854:+	Embryonic Positive
ENSG00000006125.16;SE:chr17:35657791-35670857:35670898-35671754:+	Embryonic Positive
ENSG00000006432.15;SE:chr14:70734498-70735961:70736029-70738245:-	Embryonic Positive
ENSG00000006530.15;SE:chr7:141555567-141562107:141562110-141593146:+	Embryonic Positive
ENSG00000006625.17;SE:chr7:30498938-30500536:30500681-30504569:-	Embryonic Positive
ENSG00000006704.10;SE:chr7:74545809-74547103:74547286-74555174:+	Embryonic Positive
ENSG00000007944.14;SE:chr6:16129409-16130557:16130747-16141625:+	Embryonic Positive
ENSG00000008083.13;SE:chr6:15504592-15505165:15505295-15507136:+	Embryonic Positive
ENSG00000008311.14;SE:chr7:122098576-122098745:122098866-122101371:-	Embryonic Positive
ENSG00000008394.12;SE:chr12:16357699-16360300:16360443-16363795:+	Embryonic Positive
ENSG00000008441.16;SE:chr19:13075671-13078613:13078735-13081680:+	Embryonic Positive
ENSG00000010072.15;SE:chr1:231339868-231344623:231344714-231347797:+	Embryonic Positive
ENSG00000010072.15;SE:chr1:231339868-231347797:231347925-231351304:+	Embryonic Positive
ENSG00000010165.19;SE:chr1:171787930-171790452:171790616-171792017:+	Embryonic Positive
ENSG00000010295.19;SE:chr12:6548825-6549476:6549484-6549756:-	Embryonic Positive
ENSG00000010327.10;SE:chr3:52523576-52523652:52523756-52523871:+	Embryonic Positive
ENSG00000010610.9;SE:chr12:6789662-6799538:6799623-6800072:+	Embryonic Positive
ENSG00000010810.17;SE:chr6:111696456-111700104:111700268-111702885:-	Embryonic Positive
ENSG00000011028.13;SE:chr17:62688960-62689371:62689437-62689894:+	Embryonic Positive
ENSG00000011114.14;SE:chr14:93261677-93263785:93263993-93293858:-	Embryonic Positive
ENSG00000011258.15;SE:chr17:51207005-51209314:51209430-51217334:-	Embryonic Positive
ENSG00000011260.13;SE:chr17:51288203-51288548:51288591-51296965:+	Embryonic Positive
ENSG00000011260.13;SE:chr17:51288203-51293903:51294045-51296965:+	Embryonic Positive
ENSG00000011426.10;SE:chr7:36411166-36415758:36415884-36417080:+	Embryonic Positive
ENSG00000011426.10;SE:chr7:36415884-36417080:36417190-36419244:+	Embryonic Positive
ENSG00000011426.10;SE:chr7:36427028-36428307:36428360-36439204:+	Embryonic Positive
ENSG00000011465.16;SE:chr12:91153189-91157075:91157188-91178342:-	Embryonic Positive
ENSG00000011478.11;SE:chr19:45693556-45695437:45695718-45698547:+	Embryonic Positive
ENSG00000011566.14;SE:chr2:39299801-39307943:39308005-39309461:-	Embryonic Positive
ENSG00000011600.11;SE:chr19:35907580-35907730:35907762-35908168:-	Embryonic Positive
ENSG00000012048.19;SE:chr17:43091032-43091435:43094860-43095846:-	Embryonic Positive
ENSG00000012061.15;SE:chr19:45413745-45414861:45414960-45416821:-	Embryonic Positive
ENSG00000013375.15;SE:chr6:83188798-83190809:83191014-83193179:-	Embryonic Positive
ENSG00000013561.17;SE:chr5:141973742-141974804:141974955-141978303:+	Embryonic Positive
ENSG00000013563.13;SE:chrX:154409196-154409418:154409675-154411891:-	Embryonic Positive
ENSG00000013573.16;SE:chr12:31085126-31086025:31086212-31087938:+	Embryonic Positive
ENSG00000014824.13;SE:chr4:42018170-42018389:42018505-42020416:+	Embryonic Positive
ENSG00000015676.17;SE:chr7:44485284-44485531:44485622-44490409:-	Embryonic Positive
ENSG00000016864.16;SE:chr3:52696040-52696234:52696318-52696542:-	Embryonic Positive
ENSG00000017427.15;SE:chr12:102402566-102417955:102418003-102419509:-	Embryonic Positive
ENSG00000021461.16;SE:chr7:99836546-99838677:99838798-99839120:+	Embryonic Positive
ENSG00000021488.12;SE:chr19:32842317-32843855:32843951-32858440:-	Embryonic Positive
ENSG00000021488.12;SE:chr19:32864338-32864629:32864776-32868448:-	Embryonic Positive
ENSG00000022840.15;SE:chr12:120565529-120566825:120566980-120571191:+	Embryonic Positive
ENSG00000022840.15;SE:chr12:120566980-120571191:120571291-120575631:+	Embryonic Positive
ENSG00000022976.15;SE:chr14:102326887-102331622:102331846-102334554:+	Embryonic Positive
ENSG00000023287.12;SE:chr8:52685520-52685937:52686156-52686853:-	Embryonic Positive
ENSG00000023330.14;SE:chr3:52206751-52208083:52208247-52211283:+	Embryonic Positive
ENSG00000026652.13;SE:chr6:161154310-161166248:161166417-161232036:-	Embryonic Positive
ENSG00000030066.13;SE:chr11:47822164-47827075:47827194-47835651:-	Embryonic Positive
ENSG00000031003.10;SE:chr5:137954376-137956477:137956542-137959616:-	Embryonic Positive
ENSG00000031823.14;SE:chr19:5957973-5974350:5974431-5978061:-	Embryonic Positive
ENSG00000032219.18;SE:chr14:58365622-58366024:58366068-58366883:+	Embryonic Positive
ENSG00000032219.18;SE:chr14:58365622-58366024:58366230-58366883:+	Embryonic Positive
ENSG00000033800.13;SE:chr15:68181354-68183630:68183667-68187542:+	Embryonic Positive
ENSG00000034152.18;SE:chr17:21288091-21296086:21296210-21298413:+	Embryonic Positive
ENSG00000034713.7;SE:chr16:75566907-75568037:75568209-75577279:+	Embryonic Positive
ENSG00000036054.12;SE:chr3:100310542-100311833:100311877-100316099:+	Embryonic Positive
ENSG00000036257.12;SE:chr2:224478345-224481892:224482078-224495832:-	Embryonic Positive
ENSG00000036530.8;SE:chr14:99691861-99695432:99695474-99699466:+	Embryonic Positive
ENSG00000036672.15;SE:chr11:119360234-119372707:119373521-119381473:-	Embryonic Positive
ENSG00000037474.14;SE:chr5:6620298-6622016:6622100-6623214:-	Embryonic Positive
ENSG00000037749.11;SE:chr5:154097271-154134845:154134916-154149866:+	Embryonic Positive
ENSG00000038945.14;SE:chr8:16110218-16120418:16120606-16143558:-	Embryonic Positive
ENSG00000039319.16;SE:chr5:80408153-80411646:80411773-80434109:+	Embryonic Positive
ENSG00000040199.18;SE:chr16:71658815-71663899:71664099-71667178:-	Embryonic Positive
ENSG00000041357.15;SE:chr15:78542219-78542483:78542645-78544190:+	Embryonic Positive
ENSG00000042445.13;SE:chr2:85343798-85343999:85344165-85344239:-	Embryonic Positive
ENSG00000046651.14;SE:chrX:13735346-13736108:13736296-13736478:+	Embryonic Positive
ENSG00000046651.14;SE:chrX:13749533-13751249:13751368-13753368:+	Embryonic Positive
ENSG00000048342.15;SE:chr4:15589679-15596085:15596207-15597407:+	Embryonic Positive
ENSG00000048740.17;SE:chr10:11165682-11217425:11217507-11249153:+	Embryonic Positive
ENSG00000048740.17;SE:chr10:11257872-11266598:11266677-11270666:+	Embryonic Positive
ENSG00000049167.13;SE:chr5:60891086-60892037:60893643-60898276:-	Embryonic Positive
ENSG00000049541.10;SE:chr7:74243246-74246662:74246763-74249012:-	Embryonic Positive
ENSG00000050748.17;SE:chr5:180269409-180279796:180280036-180280440:-	Embryonic Positive
ENSG00000051108.14;SE:chr16:56936817-56939895:56940245-56942132:+	Embryonic Positive
ENSG00000051382.8;SE:chr3:138704493-138707159:138707289-138712208:-	Embryonic Positive
ENSG00000051825.14;SE:chr12:123221895-123223038:123223127-123227463:-	Embryonic Positive
ENSG00000052795.12;SE:chr4:158833628-158833801:158833890-158835405:+	Embryonic Positive
ENSG00000053371.12;SE:chr1:19307410-19308158:19308262-19308455:-	Embryonic Positive
ENSG00000053770.11;SE:chr14:57269388-57273709:57273750-57274244:+	Embryonic Positive
ENSG00000055147.17;SE:chr5:154034967-154038388:154038434-154038857:-	Embryonic Positive
ENSG00000055163.18;SE:chr5:157287108-157294783:157294860-157296673:+	Embryonic Positive
ENSG00000055917.15;SE:chr2:20263460-20278583:20278819-20282947:-	Embryonic Positive
ENSG00000056972.18;SE:chr6:111559551-111562965:111563039-111566444:-	Embryonic Positive
ENSG00000057935.13;SE:chr2:42697834-42704194:42704318-42707903:+	Embryonic Positive
ENSG00000057935.13;SE:chr2:42697834-42704197:42704318-42707903:+	Embryonic Positive
ENSG00000058799.13;SE:chr1:53888986-53889244:53889463-53889713:-	Embryonic Positive
ENSG00000059588.9;SE:chr1:234392552-234393362:234393476-234393646:-	Embryonic Positive
ENSG00000059588.9;SE:chr1:234392552-234393362:234393486-234393646:-	Embryonic Positive
ENSG00000060138.12;SE:chr12:10704148-10709908:10710114-10713211:-	Embryonic Positive
ENSG00000060339.13;SE:chr10:68755536-68756273:68756483-68757294:+	Embryonic Positive
ENSG00000060339.13;SE:chr10:68766079-68771206:68771445-68772988:+	Embryonic Positive
ENSG00000060718.18;SE:chr1:103025613-103026216:103026332-103031116:-	Embryonic Positive
ENSG00000060762.18;SE:chr6:166366891-166368733:166368961-166370218:-	Embryonic Positive
ENSG00000060971.17;SE:chr3:38134552-38135184:38135294-38136592:-	Embryonic Positive
ENSG00000061936.9;SE:chr12:131756644-131764456:131764686-131766118:+	Embryonic Positive
ENSG00000061938.16;SE:chr3:195882328-195882445:195882527-195883157:-	Embryonic Positive
ENSG00000061987.14;SE:chr12:62565380-62566014:62566031-62566322:+	Embryonic Positive
ENSG00000061987.14;SE:chr12:62588156-62588856:62588916-62592586:+	Embryonic Positive
ENSG00000062194.15;SE:chr5:57176400-57214074:57214193-57230846:+	Embryonic Positive
ENSG00000062485.18;SE:chr12:56286645-56291631:56291793-56300160:-	Embryonic Positive
ENSG00000063761.15;SE:chr14:77822518-77859076:77859279-77887091:+	Embryonic Positive
ENSG00000063978.15;SE:chr4:2511965-2512438:2512597-2513083:+	Embryonic Positive
ENSG00000064102.14;SE:chr12:26914128-26914408:26914578-26916002:-	Embryonic Positive
ENSG00000064115.10;SE:chr12:26976357-26977952:26978094-26979784:-	Embryonic Positive
ENSG00000064225.12;SE:chr3:98732532-98756369:98756540-98768430:+	Embryonic Positive
ENSG00000064225.12;SE:chr3:98773983-98784945:98785040-98788036:+	Embryonic Positive
ENSG00000064601.16;SE:chr20:45892027-45892273:45892323-45892398:+	Embryonic Positive
ENSG00000064933.16;SE:chr2:189818180-189843964:189844080-189852655:+	Embryonic Positive
ENSG00000064933.16;SE:chr2:189855128-189863743:189864228-189867799:+	Embryonic Positive
ENSG00000064995.16;SE:chr6:34878720-34879967:34880063-34880289:-	Embryonic Positive
ENSG00000065150.18;SE:chr13:97969830-97975891:97975997-97976693:+	Embryonic Positive
ENSG00000065154.11;SE:chr10:124408965-124411973:124412200-124418873:-	Embryonic Positive
ENSG00000065485.17;SE:chr3:123124343-123130480:123130616-123145522:+	Embryonic Positive
ENSG00000065675.14;SE:chr10:6498558-6507436:6507496-6510995:-	Embryonic Positive
ENSG00000065978.17;SE:chr1:42693523-42696199:42696288-42696642:+	Embryonic Positive
ENSG00000066117.14;SE:chr12:50086878-50088521:50088637-50089884:+	Embryonic Positive
ENSG00000066117.14;SE:chr12:50094572-50096850:50096972-50098714:+	Embryonic Positive
ENSG00000066279.16;SE:chr1:197096164-197100431:197105185-197117789:-	Embryonic Positive
ENSG00000066379.14;SE:chr6:30061669-30061917:30062017-30062224:+	Embryonic Positive
ENSG00000066455.12;SE:chr14:92835664-92837386:92837449-92839366:+	Embryonic Positive
ENSG00000066739.11;SE:chr14:96317855-96318234:96318298-96322112:-	Embryonic Positive
ENSG00000066855.15;SE:chr8:65670018-65682353:65682451-65693644:+	Embryonic Positive
ENSG00000066926.10;SE:chr18:57580199-57585864:57585973-57586554:-	Embryonic Positive
ENSG00000067066.16;SE:chr2:230506445-230507993:230508031-230511125:+	Embryonic Positive
ENSG00000067208.14;SE:chr1:92636336-92662719:92662865-92663420:-	Embryonic Positive
ENSG00000067445.20;SE:chrX:54922291-54923830:54923946-54924451:+	Embryonic Positive
ENSG00000067560.10;SE:chr3:49360382-49360928:49361066-49362496:-	Embryonic Positive
ENSG00000067798.13;SE:chr12:78177313-78177620:78177685-78179529:+	Embryonic Positive
ENSG00000068305.17;SE:chr15:99633173-99645561:99645764-99671323:+	Embryonic Positive
ENSG00000068308.13;SE:chrX:48935018-48936191:48936358-48944190:-	Embryonic Positive
ENSG00000068878.14;SE:chr2:53869538-53874339:53874494-53875627:-	Embryonic Positive
ENSG00000068912.13;SE:chr2:53787372-53788583:53788705-53794345:+	Embryonic Positive
ENSG00000069329.15;SE:chr16:46682175-46682478:46682666-46683508:-	Embryonic Positive
ENSG00000069667.15;SE:chr15:60531851-60677151:60677232-60678657:-	Embryonic Positive
ENSG00000069943.9;SE:chr15:55319413-55327531:55327635-55329724:+	Embryonic Positive
ENSG00000070495.14;SE:chr17:76718860-76720360:76720498-76721798:-	Embryonic Positive
ENSG00000070759.16;SE:chr1:45345994-45346693:45346779-45346979:-	Embryonic Positive
ENSG00000070808.15;SE:chr5:150238748-150239704:150239736-150245161:-	Embryonic Positive
ENSG00000071282.11;SE:chr3:8501980-8514925:8514995-8532737:+	Embryonic Positive
ENSG00000071462.11;SE:chr7:73686900-73686999:73687095-73692596:+	Embryonic Positive
ENSG00000071462.11;SE:chr7:73686900-73690916:73691012-73692596:+	Embryonic Positive
ENSG00000071794.15;SE:chr3:149050375-149052045:149052144-149055303:-	Embryonic Positive
ENSG00000071967.11;SE:chr2:171522738-171539824:171539871-171541585:+	Embryonic Positive
ENSG00000072042.12;SE:chr14:67685204-67686084:67686257-67690212:-	Embryonic Positive
ENSG00000072210.18;SE:chr17:19671956-19673151:19673275-19675558:+	Embryonic Positive
ENSG00000072274.12;SE:chr3:196074125-196075159:196075360-196077064:-	Embryonic Positive
ENSG00000072609.17;SE:chr12:132861634-132870724:132870783-132872285:-	Embryonic Positive
ENSG00000072849.10;SE:chr17:5480144-5480387:5480543-5481101:-	Embryonic Positive
ENSG00000073050.11;SE:chr19:43561020-43574910:43575002-43575408:-	Embryonic Positive
ENSG00000073060.15;SE:chr12:124778586-124782683:124782811-124786357:-	Embryonic Positive
ENSG00000073417.14;SE:chr15:85089416-85090718:85090915-85091044:+	Embryonic Positive
ENSG00000073584.18;SE:chr17:40637572-40642455:40642559-40645576:-	Embryonic Positive
ENSG00000073584.18;SE:chr17:40642559-40645576:40645619-40645796:-	Embryonic Positive
ENSG00000073605.18;SE:chr17:39906271-39906961:39906987-39909756:-	Embryonic Positive
ENSG00000073849.14;SE:chr3:187051346-187064520:187064616-187072849:+	Embryonic Positive
ENSG00000073921.17;SE:chr11:85983973-85990250:85990399-85996826:-	Embryonic Positive
ENSG00000073921.17;SE:chr11:86022469-86023416:86023541-86026292:-	Embryonic Positive
ENSG00000074201.8;SE:chr11:77625070-77625717:77625818-77629763:-	Embryonic Positive
ENSG00000074582.12;SE:chr2:218662260-218662510:218662679-218662883:+	Embryonic Positive
ENSG00000074657.13;SE:chr18:58953799-58954234:58954334-58979055:+	Embryonic Positive
ENSG00000075292.18;SE:chr2:71427414-71428547:71428651-71431327:+	Embryonic Positive
ENSG00000075413.17;SE:chr14:103480490-103491777:103492034-103502882:+	Embryonic Positive
ENSG00000075539.13;SE:chr4:48501733-48502828:48502845-48505547:-	Embryonic Positive
ENSG00000075539.13;SE:chr4:48684795-48710519:48710698-48780078:-	Embryonic Positive
ENSG00000075651.15;SE:chr3:171677694-171686685:171686798-171687371:-	Embryonic Positive
ENSG00000075711.20;SE:chr3:197069260-197075837:197075870-197076586:-	Embryonic Positive
ENSG00000075790.10;SE:chr7:107580301-107580646:107580864-107583882:+	Embryonic Positive
ENSG00000075856.11;SE:chr12:108539089-108542770:108542851-108543028:-	Embryonic Positive
ENSG00000076242.14;SE:chr3:36993890-36994830:36994903-36996619:+	Embryonic Positive
ENSG00000076382.16;SE:chr17:28584480-28584652:28584745-28585102:-	Embryonic Positive
ENSG00000076382.16;SE:chr17:28585411-28585534:28585653-28585864:-	Embryonic Positive
ENSG00000076555.15;SE:chr12:109259108-109260065:109260149-109260480:+	Embryonic Positive
ENSG00000076864.19;SE:chr1:21665317-21668511:21668593-21669254:-	Embryonic Positive
ENSG00000076928.17;SE:chr19:41904383-41904949:41905036-41905175:+	Embryonic Positive
ENSG00000077097.13;SE:chr3:25615586-25618418:25618509-25618654:-	Embryonic Positive
ENSG00000077254.14;SE:chr1:77697931-77701369:77701471-77711747:-	Embryonic Positive
ENSG00000078070.11;SE:chr3:183071357-183072366:183072487-183086693:-	Embryonic Positive
ENSG00000078304.19;SE:chr14:101810036-101831701:101831804-101836169:+	Embryonic Positive
ENSG00000078618.19;SE:chr1:51790990-51791578:51791661-51792046:-	Embryonic Positive
ENSG00000078618.19;SE:chr1:51805561-51806794:51806913-51809315:-	Embryonic Positive
ENSG00000078674.17;SE:chr8:17972687-17980591:17980755-17985447:+	Embryonic Positive
ENSG00000078687.16;SE:chr17:78005079-78012003:78012060-78031516:+	Embryonic Positive
ENSG00000079156.16;SE:chr2:178194674-178230426:178230513-178284927:+	Embryonic Positive
ENSG00000079156.16;SE:chr2:178361815-178372126:178372233-178373890:+	Embryonic Positive
ENSG00000079277.19;SE:chr1:46580627-46582814:46582905-46583228:-	Embryonic Positive
ENSG00000079308.16;SE:chr2:217900512-217901710:217901823-217906335:-	Embryonic Positive
ENSG00000079999.13;SE:chr19:10486818-10489192:10489368-10489648:-	Embryonic Positive
ENSG00000080802.18;SE:chr7:135363186-135363854:135364066-135393918:-	Embryonic Positive
ENSG00000081026.18;SE:chr1:113614658-113618532:113618606-113619736:+	Embryonic Positive
ENSG00000081154.11;SE:chr3:101574279-101579842:101580004-101585437:+	Embryonic Positive
ENSG00000081189.13;SE:chr5:88761125-88761269:88761328-88804598:-	Embryonic Positive
ENSG00000081760.16;SE:chr12:125134852-125136662:125136864-125142092:+	Embryonic Positive
ENSG00000081803.15;SE:chr7:122379442-122386295:122386309-122387026:-	Embryonic Positive
ENSG00000082074.15;SE:chr5:39124278-39125998:39126135-39127741:-	Embryonic Positive
ENSG00000082146.12;SE:chr2:201454852-201457379:201457450-201458784:+	Embryonic Positive
ENSG00000082258.12;SE:chr2:134942674-134945787:134945982-134946101:+	Embryonic Positive
ENSG00000082258.12;SE:chr2:134942674-134945889:134945975-134946101:+	Embryonic Positive
ENSG00000082438.15;SE:chr2:164743875-164779655:164779785-164841156:-	Embryonic Positive
ENSG00000082701.14;SE:chr3:119826855-119843255:119843353-119863419:-	Embryonic Positive
ENSG00000083093.9;SE:chr16:23603669-23607864:23608012-23614004:-	Embryonic Positive
ENSG00000083097.14;SE:chr6:83162919-83164660:83164719-83167862:+	Embryonic Positive
ENSG00000083168.9;SE:chr8:42049302-42049576:42049707-42051901:-	Embryonic Positive
ENSG00000083223.17;SE:chr9:86309289-86309463:86309576-86309928:-	Embryonic Positive
ENSG00000083520.14;SE:chr13:72778380-72780846:72781003-72781289:-	Embryonic Positive
ENSG00000084110.10;SE:chr12:95993488-95993772:95993838-95993926:-	Embryonic Positive
ENSG00000085063.14;SE:chr11:33722463-33731424:33731468-33736382:-	Embryonic Positive
ENSG00000085117.11;SE:chr11:44565736-44585143:44585292-44587475:+	Embryonic Positive
ENSG00000085231.13;SE:chr5:69355953-69366503:69366595-69369463:-	Embryonic Positive
ENSG00000085274.15;SE:chr3:169783560-169783730:169783858-169784622:+	Embryonic Positive
ENSG00000085365.17;SE:chr5:78421960-78449933:78450034-78459245:+	Embryonic Positive
ENSG00000085978.21;SE:chr2:233273777-233273991:233274041-233274676:+	Embryonic Positive
ENSG00000085999.11;SE:chr1:46273465-46273624:46273747-46274138:+	Embryonic Positive
ENSG00000086015.20;SE:chr1:46008371-46010730:46010939-46019596:+	Embryonic Positive
ENSG00000086065.13;SE:chr9:33276564-33278113:33278225-33280809:+	Embryonic Positive
ENSG00000086475.14;SE:chr10:13338808-13344758:13345028-13348000:-	Embryonic Positive
ENSG00000086848.14;SE:chr11:111868736-111870232:111870370-111871352:-	Embryonic Positive
ENSG00000087053.18;SE:chr11:95888261-95914242:95914312-95923875:-	Embryonic Positive
ENSG00000087076.8;SE:chr19:48815141-48831668:48831759-48832666:-	Embryonic Positive
ENSG00000087085.13;SE:chr7:100890335-100891169:100891338-100893165:-	Embryonic Positive
ENSG00000087087.18;SE:chr7:100888143-100888257:100888383-100888474:+	Embryonic Positive
ENSG00000087157.18;SE:chr17:78392665-78396308:78396385-78398252:+	Embryonic Positive
ENSG00000087191.12;SE:chr17:63827514-63827829:63827923-63828138:+	Embryonic Positive
ENSG00000087206.16;SE:chr5:176958154-176968555:176969291-176969601:-	Embryonic Positive
ENSG00000087274.16;SE:chr4:2926112-2926642:2926675-2928171:+	Embryonic Positive
ENSG00000087448.9;SE:chr12:27791901-27797247:27797349-27797715:+	Embryonic Positive
ENSG00000088053.11;SE:chr19:55018711-55025218:55025271-55027578:-	Embryonic Positive
ENSG00000088448.14;SE:chr13:110893263-110900530:110900694-110906033:-	Embryonic Positive
ENSG00000088448.14;SE:chr13:110894202-110894285:110894393-110906033:-	Embryonic Positive
ENSG00000088756.12;SE:chr18:6834539-6836098:6836175-6837197:+	Embryonic Positive
ENSG00000088808.16;SE:chr14:103736202-103737694:103737860-103738679:-	Embryonic Positive
ENSG00000088832.14;SE:chr20:1372240-1375491:1375603-1392834:-	Embryonic Positive
ENSG00000088833.17;SE:chr20:1458274-1463335:1463441-1464329:-	Embryonic Positive
ENSG00000088888.17;SE:chr20:3854741-3857635:3857809-3861332:+	Embryonic Positive
ENSG00000088970.15;SE:chr20:21214700-21215583:21215648-21229011:+	Embryonic Positive
ENSG00000088992.17;SE:chr12:117046838-117048681:117048810-117049019:-	Embryonic Positive
ENSG00000088992.17;SE:chr12:117075340-117083969:117084090-117099225:-	Embryonic Positive
ENSG00000089006.16;SE:chr20:17950396-17951021:17951327-17951500:-	Embryonic Positive
ENSG00000089006.16;SE:chr20:17957037-17968375:17968457-17968700:-	Embryonic Positive
ENSG00000089177.17;SE:chr20:16381747-16382098:16382130-16404813:-	Embryonic Positive
ENSG00000089597.16;SE:chr11:62639110-62639359:62639467-62639627:-	Embryonic Positive
ENSG00000089597.16;SE:chr11:62639731-62639930:62640066-62646562:-	Embryonic Positive
ENSG00000089818.16;SE:chr12:8090299-8091769:8091850-8092676:+	Embryonic Positive
ENSG00000090539.15;SE:chr3:184383418-184383523:184383642-184384537:+	Embryonic Positive
ENSG00000090565.15;SE:chr16:489000-491134:491268-496824:+	Embryonic Positive
ENSG00000090612.20;SE:chr12:133192003-133193428:133193533-133202144:+	Embryonic Positive
ENSG00000090621.13;SE:chr1:39571349-39571607:39571705-39572393:-	Embryonic Positive
ENSG00000090661.11;SE:chr19:8241457-8251076:8251249-8254499:+	Embryonic Positive
ENSG00000090686.15;SE:chr1:21690099-21695066:21695221-21701498:-	Embryonic Positive
ENSG00000091073.19;SE:chr7:76461836-76463545:76463709-76476943:+	Embryonic Positive
ENSG00000091106.18;SE:chr2:32241125-32249607:32251601-32252419:-	Embryonic Positive
ENSG00000092020.10;SE:chr14:35088010-35091070:35091207-35095048:-	Embryonic Positive
ENSG00000092108.20;SE:chr14:30630565-30639777:30639864-30643316:+	Embryonic Positive
ENSG00000092445.11;SE:chr15:41573815-41574656:41574712-41577886:+	Embryonic Positive
ENSG00000092931.11;SE:chr17:76744466-76745393:76745439-76754047:+	Embryonic Positive
ENSG00000093134.13;SE:chr6:132724979-132728741:132728933-132734253:-	Embryonic Positive
ENSG00000093144.18;SE:chr6:127331030-127331830:127331867-127343336:-	Embryonic Positive
ENSG00000093167.17;SE:chr3:37065942-37072790:37072882-37075024:-	Embryonic Positive
ENSG00000093183.13;SE:chr3:42563686-42563765:42563880-42568865:-	Embryonic Positive
ENSG00000094914.12;SE:chr12:53314441-53314751:53314849-53315094:-	Embryonic Positive
ENSG00000095485.16;SE:chr10:100253539-100256262:100256476-100260218:-	Embryonic Positive
ENSG00000095637.20;SE:chr10:95322021-95322746:95322805-95339133:-	Embryonic Positive
ENSG00000095637.20;SE:chr10:95322021-95336521:95337294-95339133:-	Embryonic Positive
ENSG00000095637.20;SE:chr10:95410777-95414494:95414655-95421961:-	Embryonic Positive
ENSG00000095787.21;SE:chr10:28610821-28611255:28611481-28611774:+	Embryonic Positive
ENSG00000095906.16;SE:chr16:1786655-1786757:1786955-1787677:+	Embryonic Positive
ENSG00000095951.16;SE:chr6:12130942-12135791:12135892-12161439:+	Embryonic Positive
ENSG00000096070.19;SE:chr6:36218010-36222168:36222265-36225267:+	Embryonic Positive
ENSG00000099219.13;SE:chr9:5787593-5791234:5791282-5797817:-	Embryonic Positive
ENSG00000099250.17;SE:chr10:33263873-33270675:33270856-33330708:-	Embryonic Positive
ENSG00000099622.13;SE:chr19:1271036-1271140:1271246-1271329:+	Embryonic Positive
ENSG00000099840.13;SE:chr19:2097495-2097585:2097812-2097929:+	Embryonic Positive
ENSG00000099889.13;SE:chr22:19970743-19971216:19971335-19971886:-	Embryonic Positive
ENSG00000099968.17;SE:chr22:17689142-17696141:17696210-17702243:+	Embryonic Positive
ENSG00000099991.16;SE:chr22:24171995-24176111:24176275-24177504:+	Embryonic Positive
ENSG00000100012.11;SE:chr22:30470582-30471160:30471207-30471905:-	Embryonic Positive
ENSG00000100023.17;SE:chr22:21666131-21669334:21669426-21669913:+	Embryonic Positive
ENSG00000100227.17;SE:chr22:42599793-42601970:42602056-42602770:-	Embryonic Positive
ENSG00000100280.16;SE:chr22:29328895-29329712:29329720-29330378:-	Embryonic Positive
ENSG00000100280.16;SE:chr22:29339133-29339754:29339774-29340656:-	Embryonic Positive
ENSG00000100284.20;SE:chr22:35299980-35317877:35317961-35321959:+	Embryonic Positive
ENSG00000100284.20;SE:chr22:35323177-35323496:35323630-35323768:+	Embryonic Positive
ENSG00000100284.20;SE:chr22:35323177-35323519:35323630-35323768:+	Embryonic Positive
ENSG00000100297.15;SE:chr22:35400605-35401371:35401466-35403207:+	Embryonic Positive
ENSG00000100297.15;SE:chr22:35403333-35403414:35403542-35406553:+	Embryonic Positive
ENSG00000100330.15;SE:chr22:30020884-30022029:30022139-30022609:+	Embryonic Positive
ENSG00000100342.20;SE:chr22:36254999-36257083:36257136-36257319:+	Embryonic Positive
ENSG00000100346.17;SE:chr22:39646881-39647822:39647926-39649501:+	Embryonic Positive
ENSG00000100413.16;SE:chr22:41532157-41532659:41532745-41540699:-	Embryonic Positive
ENSG00000100461.17;SE:chr14:22911403-22913724:22913845-22918999:-	Embryonic Positive
ENSG00000100479.12;SE:chr14:49654214-49654784:49654838-49655005:-	Embryonic Positive
ENSG00000100558.8;SE:chr14:67388302-67390663:67390746-67392326:-	Embryonic Positive
ENSG00000100567.12;SE:chr14:58244941-58247750:58247832-58252119:+	Embryonic Positive
ENSG00000100575.13;SE:chr14:58411971-58423828:58423849-58424008:-	Embryonic Positive
ENSG00000100577.18;SE:chr14:77321183-77322547:77322732-77324870:+	Embryonic Positive
ENSG00000100577.18;SE:chr14:77326905-77327472:77327510-77327912:+	Embryonic Positive
ENSG00000100578.14;SE:chr14:58490240-58492144:58492275-58498783:+	Embryonic Positive
ENSG00000100578.14;SE:chr14:58512627-58540071:58540136-58547781:+	Embryonic Positive
ENSG00000100614.17;SE:chr14:60249677-60250380:60250481-60282684:+	Embryonic Positive
ENSG00000100714.15;SE:chr14:64454875-64458214:64458307-64459759:+	Embryonic Positive
ENSG00000100721.10;SE:chr14:95710881-95711754:95711802-95712220:-	Embryonic Positive
ENSG00000100722.18;SE:chr14:88563693-88567858:88567916-88568039:+	Embryonic Positive
ENSG00000100744.14;SE:chr14:96363568-96379688:96379788-96382247:+	Embryonic Positive
ENSG00000100796.17;SE:chr14:91465419-91466261:91466416-91470837:-	Embryonic Positive
ENSG00000100804.18;SE:chr14:23026375-23033368:23033674-23034684:-	Embryonic Positive
ENSG00000100813.14;SE:chr14:23066008-23067314:23068671-23069476:-	Embryonic Positive
ENSG00000100813.14;SE:chr14:23069617-23071125:23071186-23071427:-	Embryonic Positive
ENSG00000100814.17;SE:chr14:20326793-20329174:20329373-20333254:-	Embryonic Positive
ENSG00000100852.12;SE:chr14:32077435-32117143:32117287-32146263:+	Embryonic Positive
ENSG00000100852.12;SE:chr14:32094386-32117143:32117287-32146263:+	Embryonic Positive
ENSG00000100888.12;SE:chr14:21391063-21391463:21391642-21391833:-	Embryonic Positive
ENSG00000100897.17;SE:chr14:24117393-24117668:24117732-24118055:+	Embryonic Positive
ENSG00000101220.17;SE:chr20:3754158-3754397:3754519-3755469:-	Embryonic Positive
ENSG00000101294.16;SE:chr20:31561736-31566210:31566295-31569120:+	Embryonic Positive
ENSG00000101310.14;SE:chr20:18548770-18551089:18551175-18554235:+	Embryonic Positive
ENSG00000101335.9;SE:chr20:36545068-36548032:36548193-36549077:+	Embryonic Positive
ENSG00000101353.14;SE:chr20:37137970-37141162:37141314-37143717:-	Embryonic Positive
ENSG00000101391.20;SE:chr20:33394066-33395013:33395116-33401428:-	Embryonic Positive
ENSG00000101473.16;SE:chr20:45848675-45853923:45853984-45855159:-	Embryonic Positive
ENSG00000101544.8;SE:chr18:80133192-80133692:80133806-80135612:+	Embryonic Positive
ENSG00000101546.12;SE:chr18:80038617-80042135:80042219-80044212:+	Embryonic Positive
ENSG00000101557.14;SE:chr18:163453-178933:179037-180236:+	Embryonic Positive
ENSG00000101558.13;SE:chr18:9937066-9944924:9945058-9950395:+	Embryonic Positive
ENSG00000101574.14;SE:chr18:2539145-2544653:2544759-2547355:-	Embryonic Positive
ENSG00000101773.16;SE:chr18:23001729-23006363:23006432-23016828:+	Embryonic Positive
ENSG00000101782.14;SE:chr18:23466276-23467399:23467526-23473429:+	Embryonic Positive
ENSG00000101844.17;SE:chrX:108137991-108138113:108138191-108150152:+	Embryonic Positive
ENSG00000101871.14;SE:chrX:10495691-10501407:10501559-10523092:-	Embryonic Positive
ENSG00000101901.10;SE:chrX:111685103-111689087:111689197-111711675:+	Embryonic Positive
ENSG00000101955.14;SE:chrX:38149894-38154462:38154583-38156896:-	Embryonic Positive
ENSG00000101966.12;SE:chrX:123859905-123860167:123860293-123885631:+	Embryonic Positive
ENSG00000101972.18;SE:chrX:124090764-124090854:124090964-124094018:+	Embryonic Positive
ENSG00000101974.14;SE:chrX:139731755-139732435:139732525-139737916:-	Embryonic Positive
ENSG00000102038.15;SE:chrX:129492093-129493040:129493075-129496750:-	Embryonic Positive
ENSG00000102098.17;SE:chrX:18241379-18242439:18242590-18246577:-	Embryonic Positive
ENSG00000102125.15;SE:chrX:154412006-154412086:154412214-154413207:+	Embryonic Positive
ENSG00000102543.14;SE:chr13:49259523-49265879:49266003-49267490:+	Embryonic Positive
ENSG00000102606.17;SE:chr13:111153991-111159027:111159089-111205289:+	Embryonic Positive
ENSG00000102710.19;SE:chr13:37028305-37029765:37029836-37031567:-	Embryonic Positive
ENSG00000102710.19;SE:chr13:37047936-37048564:37048599-37051488:-	Embryonic Positive
ENSG00000102893.15;SE:chr16:47461426-47463882:47463993-47497399:+	Embryonic Positive
ENSG00000102893.15;SE:chr16:47461426-47463899:47463993-47497399:+	Embryonic Positive
ENSG00000102897.9;SE:chr16:20900535-20915556:20915714-20920122:+	Embryonic Positive
ENSG00000102921.7;SE:chr16:48543261-48546147:48546254-48548007:-	Embryonic Positive
ENSG00000103043.14;SE:chr16:70688090-70692821:70692971-70695544:-	Embryonic Positive
ENSG00000103051.18;SE:chr16:70483969-70490330:70490392-70496266:-	Embryonic Positive
ENSG00000103067.11;SE:chr16:68232288-68232371:68232503-68232577:-	Embryonic Positive
ENSG00000103121.8;SE:chr16:80976179-80980770:80980879-80997314:-	Embryonic Positive
ENSG00000103121.8;SE:chr16:80976179-80981806:80981877-80997314:-	Embryonic Positive
ENSG00000103168.16;SE:chr16:84183507-84184851:84185060-84186901:-	Embryonic Positive
ENSG00000103194.15;SE:chr16:84733503-84740309:84740369-84744633:+	Embryonic Positive
ENSG00000103274.10;SE:chr16:10761474-10761757:10761859-10767949:+	Embryonic Positive
ENSG00000103313.11;SE:chr16:3249780-3251957:3252049-3256311:-	Embryonic Positive
ENSG00000103351.12;SE:chr16:3532841-3533099:3533155-3536122:+	Embryonic Positive
ENSG00000103363.14;SE:chr16:2772102-2775451:2775556-2776993:-	Embryonic Positive
ENSG00000103429.10;SE:chr16:14644609-14648388:14648592-14649804:+	Embryonic Positive
ENSG00000103549.21;SE:chr16:30765499-30766379:30766558-30766741:+	Embryonic Positive
ENSG00000103550.13;SE:chr16:19710586-19711372:19711440-19714118:-	Embryonic Positive
ENSG00000103978.15;SE:chr15:42268032-42272063:42272123-42273255:-	Embryonic Positive
ENSG00000103995.13;SE:chr15:48796160-48797301:48797579-48797661:-	Embryonic Positive
ENSG00000104047.14;SE:chr15:49625431-49631001:49631058-49632159:+	Embryonic Positive
ENSG00000104221.12;SE:chr8:37845213-37845686:37845774-37846854:-	Embryonic Positive
ENSG00000104320.13;SE:chr8:89943366-89946140:89946295-89947824:-	Embryonic Positive
ENSG00000104324.15;SE:chr8:96645402-96659284:96659323-96784864:+	Embryonic Positive
ENSG00000104325.6;SE:chr8:90001561-90017124:90017326-90018909:+	Embryonic Positive
ENSG00000104325.6;SE:chr8:90001561-90017203:90017326-90018909:+	Embryonic Positive
ENSG00000104331.8;SE:chr8:56966352-56967110:56967218-56978050:-	Embryonic Positive
ENSG00000104419.14;SE:chr8:133284329-133288260:133288431-133297134:-	Embryonic Positive
ENSG00000104442.9;SE:chr8:65605538-65613244:65613433-65622263:-	Embryonic Positive
ENSG00000104529.17;SE:chr8:143594071-143594416:143594518-143597348:-	Embryonic Positive
ENSG00000104613.11;SE:chr8:19824972-19826426:19826559-19830406:+	Embryonic Positive
ENSG00000104763.17;SE:chr8:18071390-18073256:18073276-18075541:-	Embryonic Positive
ENSG00000104774.12;SE:chr19:12658344-12658428:12658510-12661260:-	Embryonic Positive
ENSG00000104885.17;SE:chr19:2185929-2188197:2188289-2189732:+	Embryonic Positive
ENSG00000104904.12;SE:chr19:2269744-2271385:2271530-2271782:+	Embryonic Positive
ENSG00000104980.7;SE:chr19:7927767-7928077:7928166-7931138:-	Embryonic Positive
ENSG00000105171.9;SE:chr19:29608709-29610409:29610632-29611862:+	Embryonic Positive
ENSG00000105173.13;SE:chr19:29821817-29821996:29822130-29822240:+	Embryonic Positive
ENSG00000105374.9;SE:chr19:51372074-51372161:51372202-51372379:-	Embryonic Positive
ENSG00000105383.14;SE:chr19:51226081-51226309:51226356-51235157:+	Embryonic Positive
ENSG00000105397.13;SE:chr19:10350968-10351052:10351162-10352434:-	Embryonic Positive
ENSG00000105402.7;SE:chr19:47495596-47500633:47500749-47503423:-	Embryonic Positive
ENSG00000105499.13;SE:chr19:48095604-48096699:48097127-48098139:-	Embryonic Positive
ENSG00000105613.9;SE:chr19:12841066-12843529:12843607-12847290:+	Embryonic Positive
ENSG00000105676.13;SE:chr19:19033930-19042711:19042877-19051622:+	Embryonic Positive
ENSG00000105676.13;SE:chr19:19055396-19055791:19055928-19057416:+	Embryonic Positive
ENSG00000105698.15;SE:chr19:35269699-35269803:35270003-35270447:+	Embryonic Positive
ENSG00000105699.16;SE:chr19:35250659-35258945:35259064-35266359:+	Embryonic Positive
ENSG00000105755.7;SE:chr19:43511566-43526201:43526349-43526515:-	Embryonic Positive
ENSG00000105792.19;SE:chr7:90304820-90306901:90307098-90307768:+	Embryonic Positive
ENSG00000105793.15;SE:chr7:90355230-90372155:90372228-90374302:+	Embryonic Positive
ENSG00000105852.10;SE:chr7:95372338-95377533:95377676-95390154:-	Embryonic Positive
ENSG00000105856.13;SE:chr7:107169027-107174448:107174745-107179879:+	Embryonic Positive
ENSG00000105866.13;SE:chr7:21428792-21429289:21430843-21477079:+	Embryonic Positive
ENSG00000105879.11;SE:chr7:107749047-107752545:107752617-107753411:+	Embryonic Positive
ENSG00000105968.18;SE:chr7:44834562-44835529:44835658-44840899:-	Embryonic Positive
ENSG00000106049.8;SE:chr7:27632445-27649473:27649633-27662698:-	Embryonic Positive
ENSG00000106052.13;SE:chr7:27758133-27765834:27766021-27769676:+	Embryonic Positive
ENSG00000106066.13;SE:chr7:29064234-29066023:29066121-29071773:-	Embryonic Positive
ENSG00000106069.20;SE:chr7:29496036-29499867:29500040-29504744:+	Embryonic Positive
ENSG00000106290.14;SE:chr7:100114268-100118518:100118649-100119204:-	Embryonic Positive
ENSG00000106351.12;SE:chr7:100555735-100556594:100556626-100562259:+	Embryonic Positive
ENSG00000106397.11;SE:chr7:101206904-101207578:101207724-101208853:-	Embryonic Positive
ENSG00000106399.11;SE:chr7:7639144-7640320:7640581-7640723:-	Embryonic Positive
ENSG00000106400.11;SE:chr7:101218217-101218319:101218485-101222604:+	Embryonic Positive
ENSG00000106400.11;SE:chr7:101218217-101218319:101221796-101222604:+	Embryonic Positive
ENSG00000106415.12;SE:chr7:8071131-8084897:8085017-8086193:+	Embryonic Positive
ENSG00000106484.14;SE:chr7:130500532-130500789:130500890-130502644:+	Embryonic Positive
ENSG00000106565.17;SE:chr7:150793600-150793961:150794071-150796366:-	Embryonic Positive
ENSG00000106588.10;SE:chr7:42924797-42926536:42926668-42927383:-	Embryonic Positive
ENSG00000106636.7;SE:chr7:44211124-44211554:44211604-44212247:+	Embryonic Positive
ENSG00000106682.14;SE:chr7:74189918-74190247:74190306-74194741:+	Embryonic Positive
ENSG00000106785.14;SE:chr9:98109984-98110069:98110234-98118982:-	Embryonic Positive
ENSG00000106799.12;SE:chr9:99129100-99132497:99132739-99137859:+	Embryonic Positive
ENSG00000107077.17;SE:chr9:6981118-6981842:6982765-6984166:+	Embryonic Positive
ENSG00000107186.16;SE:chr9:13110740-13112024:13112146-13113011:-	Embryonic Positive
ENSG00000107186.16;SE:chr9:13114021-13115248:13115334-13119502:-	Embryonic Positive
ENSG00000107242.17;SE:chr9:68705762-68742501:68742657-68818461:+	Embryonic Positive
ENSG00000107242.17;SE:chr9:68822683-68824096:68824215-68863837:+	Embryonic Positive
ENSG00000107242.17;SE:chr9:68940790-68991140:68991257-69008447:+	Embryonic Positive
ENSG00000107263.18;SE:chr9:131602149-131603961:131604053-131621796:-	Embryonic Positive
ENSG00000107372.12;SE:chr9:72360787-72363470:72363606-72364696:-	Embryonic Positive
ENSG00000107643.15;SE:chr10:48308288-48325897:48325965-48401612:+	Embryonic Positive
ENSG00000107736.19;SE:chr10:71812890-71813244:71813348-71814952:+	Embryonic Positive
ENSG00000107779.11;SE:chr10:86838979-86843406:86843510-86875867:+	Embryonic Positive
ENSG00000107789.15;SE:chr10:87521169-87546573:87546695-87552082:+	Embryonic Positive
ENSG00000107833.10;SE:chr10:101782597-101782839:101782924-101783273:-	Embryonic Positive
ENSG00000107863.16;SE:chr10:24621369-24622733:24622762-24629996:-	Embryonic Positive
ENSG00000108039.17;SE:chr10:109891826-109893012:109893075-109907691:-	Embryonic Positive
ENSG00000108039.17;SE:chr10:109907815-109915011:109915099-109923402:-	Embryonic Positive
ENSG00000108061.11;SE:chr10:110965061-110985628:110985765-111000415:+	Embryonic Positive
ENSG00000108064.10;SE:chr10:58386338-58386650:58386716-58388190:+	Embryonic Positive
ENSG00000108176.14;SE:chr10:67823392-67827542:67827683-67837934:-	Embryonic Positive
ENSG00000108309.12;SE:chr17:44316725-44317040:44317123-44318096:+	Embryonic Positive
ENSG00000108312.14;SE:chr17:44212006-44212344:44212454-44212819:-	Embryonic Positive
ENSG00000108344.14;SE:chr17:39996338-39996701:39996793-39997330:+	Embryonic Positive
ENSG00000108389.9;SE:chr17:58503898-58504050:58504220-58504303:-	Embryonic Positive
ENSG00000108395.13;SE:chr17:58999459-59001598:59001714-59012328:-	Embryonic Positive
ENSG00000108576.9;SE:chr17:30222081-30222819:30222915-30235613:-	Embryonic Positive
ENSG00000108599.14;SE:chr17:19939849-19940887:19941010-19941826:-	Embryonic Positive
ENSG00000108679.12;SE:chr17:78972704-78972970:78973222-78974688:-	Embryonic Positive
ENSG00000108679.12;SE:chr17:78977214-78979446:78979586-78979824:-	Embryonic Positive
ENSG00000108848.15;SE:chr17:50737026-50737287:50737479-50740306:+	Embryonic Positive
ENSG00000108883.12;SE:chr17:44852562-44853296:44853390-44853517:-	Embryonic Positive
ENSG00000108883.12;SE:chr17:44894525-44898975:44899041-44899369:-	Embryonic Positive
ENSG00000108946.14;SE:chr17:68527900-68528631:68528719-68528870:+	Embryonic Positive
ENSG00000108953.16;SE:chr17:1345499-1354211:1354347-1364859:-	Embryonic Positive
ENSG00000109016.17;SE:chr17:21184463-21188711:21188863-21190948:+	Embryonic Positive
ENSG00000109046.14;SE:chr17:27294435-27297187:27297308-27301788:+	Embryonic Positive
ENSG00000109107.13;SE:chr17:28574241-28574494:28574577-28574696:-	Embryonic Positive
ENSG00000109111.14;SE:chr17:28662342-28672757:28672858-28673371:+	Embryonic Positive
ENSG00000109118.13;SE:chr17:28910369-28910712:28910833-28911112:-	Embryonic Positive
ENSG00000109180.14;SE:chr4:48832682-48833401:48833481-48842636:+	Embryonic Positive
ENSG00000109180.14;SE:chr4:48851975-48857213:48857365-48860725:+	Embryonic Positive
ENSG00000109184.14;SE:chr4:51843267-51860543:51860663-51863437:+	Embryonic Positive
ENSG00000109189.12;SE:chr4:52631144-52658174:52658281-52659115:-	Embryonic Positive
ENSG00000109381.19;SE:chr4:139062057-139067684:139067770-139071866:-	Embryonic Positive
ENSG00000109458.8;SE:chr4:143433716-143434088:143434168-143437999:+	Embryonic Positive
ENSG00000109572.13;SE:chr4:169713295-169717792:169717867-169719907:+	Embryonic Positive
ENSG00000109606.12;SE:chr4:24528041-24529601:24529770-24532864:-	Embryonic Positive
ENSG00000109670.13;SE:chr4:152411872-152412480:152412529-152534941:-	Embryonic Positive
ENSG00000109674.3;SE:chr4:177310109-177322459:177322580-177335688:+	Embryonic Positive
ENSG00000109685.17;SE:chr4:1904378-1912091:1912194-1916871:+	Embryonic Positive
ENSG00000109756.8;SE:chr4:159350289-159351059:159351133-159352685:+	Embryonic Positive
ENSG00000109814.11;SE:chr4:39510550-39510661:39510861-39514083:-	Embryonic Positive
ENSG00000109917.10;SE:chr11:116787059-116787482:116787602-116787820:-	Embryonic Positive
ENSG00000109917.10;SE:chr11:116787059-116787482:116787643-116787820:-	Embryonic Positive
ENSG00000109920.12;SE:chr11:47720086-47722976:47723316-47724028:-	Embryonic Positive
ENSG00000110063.8;SE:chr11:126331550-126338286:126338399-126343307:+	Embryonic Positive
ENSG00000110075.14;SE:chr11:68460827-68515028:68515166-68519501:+	Embryonic Positive
ENSG00000110075.14;SE:chr11:68460827-68519501:68519651-68537659:+	Embryonic Positive
ENSG00000110107.8;SE:chr11:60897951-60898101:60898271-60898541:-	Embryonic Positive
ENSG00000110172.11;SE:chr11:90215230-90216464:90216553-90218135:-	Embryonic Positive
ENSG00000110200.8;SE:chr11:72111286-72111412:72111496-72112650:-	Embryonic Positive
ENSG00000110442.11;SE:chr11:36278616-36280712:36280837-36289362:-	Embryonic Positive
ENSG00000110455.13;SE:chr11:44083311-44083424:44083577-44083695:+	Embryonic Positive
ENSG00000110756.17;SE:chr11:18312024-18317751:18317907-18321946:-	Embryonic Positive
ENSG00000111011.17;SE:chr12:122511188-122514712:122514728-122515105:-	Embryonic Positive
ENSG00000111142.13;SE:chr12:95474330-95476143:95476178-95483215:+	Embryonic Positive
ENSG00000111196.9;SE:chr12:10610680-10612640:10612978-10613439:-	Embryonic Positive
ENSG00000111224.13;SE:chr12:3814188-3814995:3815053-3821873:-	Embryonic Positive
ENSG00000111224.13;SE:chr12:3830018-3863836:3863957-3873212:-	Embryonic Positive
ENSG00000111247.14;SE:chr12:4553147-4556353:4556550-4558857:+	Embryonic Positive
ENSG00000111261.13;SE:chr12:12343414-12348179:12348248-12350078:-	Embryonic Positive
ENSG00000111275.12;SE:chr12:111798242-111799906:111800063-111803859:+	Embryonic Positive
ENSG00000111450.13;SE:chr12:130791977-130795995:130796120-130798525:-	Embryonic Positive
ENSG00000111540.15;SE:chr12:55987123-55989947:55990098-55990682:+	Embryonic Positive
ENSG00000111554.14;SE:chr12:68295366-68296923:68296982-68302620:-	Embryonic Positive
ENSG00000111605.16;SE:chr12:69257905-69258035:69258145-69258590:+	Embryonic Positive
ENSG00000111726.12;SE:chr12:22060926-22061281:22061452-22062281:+	Embryonic Positive
ENSG00000111731.12;SE:chr12:22518137-22519040:22519239-22523426:-	Embryonic Positive
ENSG00000111790.13;SE:chr12:26957743-26960515:26960628-26963342:+	Embryonic Positive
ENSG00000111843.13;SE:chr6:10723241-10724570:10724633-10724961:+	Embryonic Positive
ENSG00000111859.16;SE:chr6:11193692-11213281:11213727-11232504:-	Embryonic Positive
ENSG00000112078.13;SE:chr6:36470257-36474789:36475062-36479121:+	Embryonic Positive
ENSG00000112081.16;SE:chr6:36596968-36598429:36598526-36598849:+	Embryonic Positive
ENSG00000112146.16;SE:chr6:53093978-53094692:53094841-53095513:+	Embryonic Positive
ENSG00000112200.16;SE:chr6:57099141-57099469:57099568-57124734:+	Embryonic Positive
ENSG00000112237.12;SE:chr6:99543609-99544179:99544273-99545112:-	Embryonic Positive
ENSG00000112280.15;SE:chr6:70241454-70241964:70242035-70242662:-	Embryonic Positive
ENSG00000112294.12;SE:chr6:24504985-24511830:24511868-24515167:+	Embryonic Positive
ENSG00000112303.13;SE:chr6:132751518-132752461:132752577-132752673:-	Embryonic Positive
ENSG00000112640.14;SE:chr6:43008475-43008693:43008746-43009057:+	Embryonic Positive
ENSG00000112695.11;SE:chr6:75240385-75241123:75241265-75243717:-	Embryonic Positive
ENSG00000112695.11;SE:chr6:75240385-75241176:75241265-75243717:-	Embryonic Positive
ENSG00000112695.11;SE:chr6:75241265-75241822:75241938-75243717:-	Embryonic Positive
ENSG00000112701.17;SE:chr6:75697517-75702645:75703072-75709527:+	Embryonic Positive
ENSG00000112715.20;SE:chr6:43778918-43781956:43782087-43784541:+	Embryonic Positive
ENSG00000112739.16;SE:chr6:4062299-4062557:4062633-4063074:+	Embryonic Positive
ENSG00000112787.12;SE:chr12:132572622-132574090:132574158-132574319:+	Embryonic Positive
ENSG00000112851.14;SE:chr5:66054951-66068877:66069020-66072169:+	Embryonic Positive
ENSG00000112992.16;SE:chr5:43603294-43609143:43609346-43612908:+	Embryonic Positive
ENSG00000113048.16;SE:chr5:72238128-72241647:72241688-72295531:-	Embryonic Positive
ENSG00000113263.12;SE:chr5:157244478-157245726:157245790-157245881:+	Embryonic Positive
ENSG00000113732.8;SE:chr5:172983964-172994775:172994822-173020238:+	Embryonic Positive
ENSG00000113845.9;SE:chr3:119500860-119503532:119503620-119503954:+	Embryonic Positive
ENSG00000113924.11;SE:chr3:120675863-120677904:120677991-120682097:-	Embryonic Positive
ENSG00000114120.11;SE:chr3:140963227-140966348:140966434-140970927:+	Embryonic Positive
ENSG00000114125.13;SE:chr3:141738509-141742644:141742907-141743509:+	Embryonic Positive
ENSG00000114200.9;SE:chr3:165786311-165829517:165831041-165837314:-	Embryonic Positive
ENSG00000114209.14;SE:chr3:167697126-167697851:167697978-167704842:-	Embryonic Positive
ENSG00000114316.12;SE:chr3:49310737-49311514:49311654-49324702:-	Embryonic Positive
ENSG00000114423.18;SE:chr3:105678571-105681479:105681610-105681724:-	Embryonic Positive
ENSG00000114439.18;SE:chr3:107778519-107789787:107789876-107791240:+	Embryonic Positive
ENSG00000114503.10;SE:chr3:196939432-196941487:196941602-196942370:-	Embryonic Positive
ENSG00000114686.8;SE:chr3:131501715-131501844:131501924-131502730:-	Embryonic Positive
ENSG00000114742.13;SE:chr3:39066630-39066746:39066875-39068771:+	Embryonic Positive
ENSG00000114770.16;SE:chr3:183989383-184009889:184009977-184014264:-	Embryonic Positive
ENSG00000114779.19;SE:chr3:51971698-51971812:51971892-51973965:-	Embryonic Positive
ENSG00000114841.17;SE:chr3:52397877-52398032:52398162-52398850:+	Embryonic Positive
ENSG00000114948.12;SE:chr2:206596162-206605790:206605880-206617579:+	Embryonic Positive
ENSG00000115042.9;SE:chr2:95402872-95405277:95405402-95405553:+	Embryonic Positive
ENSG00000115107.19;SE:chr2:119254848-119257457:119257688-119263057:+	Embryonic Positive
ENSG00000115239.21;SE:chr2:53729570-53748281:53748367-53750783:-	Embryonic Positive
ENSG00000115355.15;SE:chr2:55296523-55299839:55299919-55301206:-	Embryonic Positive
ENSG00000115392.11;SE:chr2:58163074-58163434:58163517-58165724:-	Embryonic Positive
ENSG00000115414.18;SE:chr2:215372015-215372109:215372375-215373322:-	Embryonic Positive
ENSG00000115414.18;SE:chr2:215391814-215392931:215393203-215394528:-	Embryonic Positive
ENSG00000115421.12;SE:chr2:60794191-60794710:60794775-60794964:+	Embryonic Positive
ENSG00000115423.18;SE:chr2:84681528-84685326:84685472-84686484:+	Embryonic Positive
ENSG00000115459.17;SE:chr2:85377474-85387098:85387225-85389751:+	Embryonic Positive
ENSG00000115464.14;SE:chr2:61211929-61214060:61214694-61220310:-	Embryonic Positive
ENSG00000115484.14;SE:chr2:61880394-61883459:61883548-61885020:-	Embryonic Positive
ENSG00000115523.16;SE:chr2:85694470-85694753:85694996-85695320:+	Embryonic Positive
ENSG00000115524.15;SE:chr2:197418588-197418896:197418951-197420428:-	Embryonic Positive
ENSG00000115526.10;SE:chr2:100406707-100408543:100408660-100415041:-	Embryonic Positive
ENSG00000115648.13;SE:chr2:237525805-237527377:237527516-237534564:+	Embryonic Positive
ENSG00000115677.16;SE:chr2:241268541-241268829:241268953-241272761:-	Embryonic Positive
ENSG00000115806.12;SE:chr2:170929403-170936624:170936727-170948350:+	Embryonic Positive
ENSG00000115827.13;SE:chr2:171443613-171447386:171447503-171448681:+	Embryonic Positive
ENSG00000115839.17;SE:chr2:135164696-135167693:135167713-135168545:+	Embryonic Positive
ENSG00000115966.16;SE:chr2:175118369-175121444:175121540-175130138:-	Embryonic Positive
ENSG00000116001.15;SE:chr2:70224629-70225328:70225393-70227735:-	Embryonic Positive
ENSG00000116095.10;SE:chr2:178501176-178502336:178502483-178503760:+	Embryonic Positive
ENSG00000116205.10;SE:chr1:54054524-54068756:54068897-54088597:+	Embryonic Positive
ENSG00000116237.15;SE:chr1:6233643-6234405:6234511-6234886:-	Embryonic Positive
ENSG00000116337.15;SE:chr1:109620278-109620914:109621266-109625303:+	Embryonic Positive
ENSG00000116406.18;SE:chr1:184694472-184701497:184701544-184702811:-	Embryonic Positive
ENSG00000116473.14;SE:chr1:111704486-111706663:111706777-111709149:+	Embryonic Positive
ENSG00000116717.11;SE:chr1:67686126-67686350:67686587-67687661:+	Embryonic Positive
ENSG00000116747.12;SE:chr1:193059776-193069034:193069181-193075820:+	Embryonic Positive
ENSG00000116754.13;SE:chr1:70221839-70222766:70222798-70228422:+	Embryonic Positive
ENSG00000116754.13;SE:chr1:70228555-70231859:70231975-70232268:+	Embryonic Positive
ENSG00000116791.13;SE:chr1:74714630-74719209:74719372-74723118:-	Embryonic Positive
ENSG00000116791.13;SE:chr1:74723270-74724711:74724834-74732956:-	Embryonic Positive
ENSG00000116957.12;SE:chr1:235380149-235401503:235401587-235414433:+	Embryonic Positive
ENSG00000117009.11;SE:chr1:241588830-241590051:241590113-241590204:+	Embryonic Positive
ENSG00000117151.12;SE:chr1:84566012-84569931:84570139-84570582:-	Embryonic Positive
ENSG00000117153.15;SE:chr1:202892659-202893239:202893425-202894184:-	Embryonic Positive
ENSG00000117226.11;SE:chr1:89015414-89020130:89020211-89020532:-	Embryonic Positive
ENSG00000117308.14;SE:chr1:23796265-23796509:23796586-23796697:-	Embryonic Positive
ENSG00000117394.19;SE:chr1:42929780-42929873:42930035-42930626:-	Embryonic Positive
ENSG00000117448.13;SE:chr1:45551155-45552436:45552563-45561789:+	Embryonic Positive
ENSG00000117479.12;SE:chr1:169470186-169477155:169477757-169485563:-	Embryonic Positive
ENSG00000117480.15;SE:chr1:46410854-46411612:46411651-46412143:+	Embryonic Positive
ENSG00000117500.12;SE:chr1:93156483-93158815:93158885-93160129:-	Embryonic Positive
ENSG00000117525.13;SE:chr1:94540368-94540572:94541066-94541537:-	Embryonic Positive
ENSG00000117543.19;SE:chr1:100990631-100992637:100992740-100995110:-	Embryonic Positive
ENSG00000117601.13;SE:chr1:173914919-173915018:173915186-173917219:-	Embryonic Positive
ENSG00000117862.11;SE:chr1:52028630-52030367:52030548-52041537:-	Embryonic Positive
ENSG00000117868.15;SE:chr7:158749723-158752781:158752843-158759486:-	Embryonic Positive
ENSG00000118046.14;SE:chr19:1207203-1216268:1216398-1218417:+	Embryonic Positive
ENSG00000118495.18;SE:chr6:143942663-143960469:143960542-143964787:-	Embryonic Positive
ENSG00000118513.18;SE:chr6:135195917-135196726:135197323-135198908:+	Embryonic Positive
ENSG00000118513.18;SE:chr6:135196002-135196961:135197323-135198908:+	Embryonic Positive
ENSG00000118705.16;SE:chr20:37184373-37198397:37198492-37199050:+	Embryonic Positive
ENSG00000118705.16;SE:chr20:37230059-37232296:37232391-37234020:+	Embryonic Positive
ENSG00000118961.14;SE:chr2:20774979-20801310:20801465-20823037:-	Embryonic Positive
ENSG00000119125.16;SE:chr9:72195588-72197462:72197559-72202571:+	Embryonic Positive
ENSG00000119125.16;SE:chr9:72213991-72214759:72214876-72219479:+	Embryonic Positive
ENSG00000119125.16;SE:chr9:72219506-72223120:72223227-72225677:+	Embryonic Positive
ENSG00000119185.12;SE:chr2:9414256-9418626:9418732-9423373:-	Embryonic Positive
ENSG00000119446.13;SE:chr9:122251973-122254274:122254367-122261380:-	Embryonic Positive
ENSG00000119471.14;SE:chr9:112405722-112408907:112409021-112418860:+	Embryonic Positive
ENSG00000119487.16;SE:chr9:125669907-125672400:125672643-125706971:-	Embryonic Positive
ENSG00000119655.8;SE:chr14:74480779-74484415:74484587-74486329:-	Embryonic Positive
ENSG00000119661.14;SE:chr14:73645042-73653170:73653215-73654847:+	Embryonic Positive
ENSG00000119682.16;SE:chr14:74670126-74670762:74670871-74671408:-	Embryonic Positive
ENSG00000119684.15;SE:chr14:75041700-75042379:75042477-75046376:-	Embryonic Positive
ENSG00000119703.13;SE:chr14:75069749-75070555:75071911-75077532:+	Embryonic Positive
ENSG00000119777.18;SE:chr2:27035285-27035594:27035728-27035970:+	Embryonic Positive
ENSG00000119782.13;SE:chr2:24053949-24054104:24054192-24054473:+	Embryonic Positive
ENSG00000119782.13;SE:chr2:24053949-24054104:24054192-24060814:+	Embryonic Positive
ENSG00000120008.15;SE:chr10:120866764-120867066:120867169-120871170:+	Embryonic Positive
ENSG00000120071.12;SE:chr17:46038686-46039027:46039215-46039702:-	Embryonic Positive
ENSG00000120158.11;SE:chr9:4823619-4826858:4827033-4833154:+	Embryonic Positive
ENSG00000120438.11;SE:chr6:159787871-159788058:159788143-159789405:-	Embryonic Positive
ENSG00000120509.10;SE:chrX:70289354-70289522:70289593-70289860:-	Embryonic Positive
ENSG00000120549.15;SE:chr10:24474060-24494500:24494604-24495147:+	Embryonic Positive
ENSG00000120662.15;SE:chr13:41260915-41262048:41262331-41263485:-	Embryonic Positive
ENSG00000120662.15;SE:chr13:41260915-41262411:41262481-41263485:-	Embryonic Positive
ENSG00000120802.13;SE:chr12:98537572-98544951:98545061-98546359:+	Embryonic Positive
ENSG00000120832.9;SE:chr12:106978771-106980621:106980713-106985115:-	Embryonic Positive
ENSG00000120885.19;SE:chr8:27610600-27613578:27613683-27614655:-	Embryonic Positive
ENSG00000120915.13;SE:chr8:27511910-27515718:27515813-27516320:+	Embryonic Positive
ENSG00000120963.11;SE:chr8:101200097-101200768:101201004-101201607:-	Embryonic Positive
ENSG00000120992.17;SE:chr8:54051188-54052655:54052756-54055060:-	Embryonic Positive
ENSG00000121005.8;SE:chr8:75013022-75013987:75014102-75014812:+	Embryonic Positive
ENSG00000121064.12;SE:chr17:56997055-56998385:56998498-57000855:+	Embryonic Positive
ENSG00000121310.16;SE:chr1:52914095-52915131:52915292-52921553:-	Embryonic Positive
ENSG00000121417.13;SE:chr19:57633246-57634023:57634061-57634629:+	Embryonic Positive
ENSG00000121749.15;SE:chr12:71839811-71854785:71854853-71872070:+	Embryonic Positive
ENSG00000121851.12;SE:chr1:145974991-145975307:145975436-145977483:+	Embryonic Positive
ENSG00000121864.9;SE:chr3:179323291-179325042:179325322-179327561:+	Embryonic Positive
ENSG00000121897.13;SE:chr4:39465342-39467518:39467646-39470019:+	Embryonic Positive
ENSG00000122026.10;SE:chr13:27253843-27254220:27254281-27255242:+	Embryonic Positive
ENSG00000122203.14;SE:chr5:176348356-176359481:176359567-176359811:-	Embryonic Positive
ENSG00000122257.18;SE:chr16:24567505-24567792:24567893-24568745:+	Embryonic Positive
ENSG00000122359.17;SE:chr10:80155912-80157641:80157763-80157967:-	Embryonic Positive
ENSG00000122481.16;SE:chr1:95234315-95237348:95237460-95239777:+	Embryonic Positive
ENSG00000122591.11;SE:chr7:22946163-22946952:22947247-22960256:-	Embryonic Positive
ENSG00000122687.17;SE:chr7:2235564-2238015:2238937-2239418:-	Embryonic Positive
ENSG00000122694.15;SE:chr9:36147894-36148547:36148650-36162362:+	Embryonic Positive
ENSG00000122779.16;SE:chr7:138554966-138556269:138556398-138567481:+	Embryonic Positive
ENSG00000122882.10;SE:chr10:73160551-73163733:73163950-73167866:-	Embryonic Positive
ENSG00000122912.14;SE:chr10:68516843-68517084:68517185-68527246:-	Embryonic Positive
ENSG00000122966.13;SE:chr12:119767182-119770785:119770910-119772770:-	Embryonic Positive
ENSG00000123104.11;SE:chr12:26486360-26486817:26486933-26487068:-	Embryonic Positive
ENSG00000123178.14;SE:chr13:49928085-49931018:49931134-49936130:-	Embryonic Positive
ENSG00000123179.13;SE:chr13:49661208-49663057:49663195-49669777:-	Embryonic Positive
ENSG00000123213.22;SE:chr5:65722414-65740895:65741000-65758567:+	Embryonic Positive
ENSG00000123416.15;SE:chr12:49129722-49130119:49130274-49131298:-	Embryonic Positive
ENSG00000123562.16;SE:chrX:103678600-103684681:103684729-103685171:-	Embryonic Positive
ENSG00000123636.17;SE:chr2:159412545-159427941:159428042-159428311:-	Embryonic Positive
ENSG00000123643.12;SE:chr5:151476756-151476855:151476980-151479320:+	Embryonic Positive
ENSG00000124067.16;SE:chr16:67952425-67954104:67954219-67954643:-	Embryonic Positive
ENSG00000124104.18;SE:chr20:45835116-45838268:45838360-45840448:+	Embryonic Positive
ENSG00000124164.15;SE:chr20:58389517-58390128:58390340-58418211:+	Embryonic Positive
ENSG00000124164.15;SE:chr20:58418363-58440907:58441083-58444077:+	Embryonic Positive
ENSG00000124193.14;SE:chr20:43458509-43459153:43459420-43459771:+	Embryonic Positive
ENSG00000124243.17;SE:chr20:50841900-50875997:50876093-50876486:+	Embryonic Positive
ENSG00000124333.14;SE:chrX:155900587-155919813:155919880-155939701:+	Embryonic Positive
ENSG00000124406.16;SE:chr4:42465076-42485496:42485668-42503450:-	Embryonic Positive
ENSG00000124702.17;SE:chr6:43017695-43017853:43017968-43018145:+	Embryonic Positive
ENSG00000125144.13;SE:chr16:56666970-56667312:56667380-56667966:-	Embryonic Positive
ENSG00000125246.15;SE:chr13:99859049-99862991:99863092-99864818:+	Embryonic Positive
ENSG00000125247.15;SE:chr13:100668794-100670360:100670569-100674744:-	Embryonic Positive
ENSG00000125354.22;SE:chrX:119616742-119618713:119618786-119625335:-	Embryonic Positive
ENSG00000125450.10;SE:chr17:75215823-75218185:75218306-75225103:+	Embryonic Positive
ENSG00000125450.10;SE:chr17:75225464-75225698:75225829-75226051:+	Embryonic Positive
ENSG00000125482.12;SE:chr9:132400258-132401455:132402828-132406790:-	Embryonic Positive
ENSG00000125505.16;SE:chr19:54183680-54187161:54187287-54188217:-	Embryonic Positive
ENSG00000125629.14;SE:chr2:118088541-118096419:118096800-118103197:+	Embryonic Positive
ENSG00000125629.14;SE:chr2:118106903-118107090:118107189-118108281:+	Embryonic Positive
ENSG00000125675.17;SE:chrX:123465112-123465674:123465788-123480063:+	Embryonic Positive
ENSG00000125734.13;SE:chr19:6731522-6731891:6731934-6732025:-	Embryonic Positive
ENSG00000125743.10;SE:chr19:45688566-45690572:45690667-45691887:-	Embryonic Positive
ENSG00000125814.17;SE:chr20:23395185-23397072:23397188-23402993:-	Embryonic Positive
ENSG00000125868.15;SE:chr20:17604631-17605110:17605211-17607037:+	Embryonic Positive
ENSG00000125871.13;SE:chr20:17970370-17988166:17988298-17989939:+	Embryonic Positive
ENSG00000125970.11;SE:chr20:34031604-34033164:34033239-34072066:+	Embryonic Positive
ENSG00000126214.20;SE:chr14:103687211-103692359:103692425-103700655:+	Embryonic Positive
ENSG00000126261.12;SE:chr19:34428570-34430093:34430186-34430576:+	Embryonic Positive
ENSG00000126562.16;SE:chr17:42784579-42785097:42785185-42785266:+	Embryonic Positive
ENSG00000126562.16;SE:chr17:42787542-42787778:42787899-42788130:+	Embryonic Positive
ENSG00000126581.12;SE:chr17:42811797-42813948:42814008-42814524:-	Embryonic Positive
ENSG00000126698.10;SE:chr1:28229023-28230131:28230252-28232921:-	Embryonic Positive
ENSG00000126767.17;SE:chrX:47641475-47649921:47650026-47650423:-	Embryonic Positive
ENSG00000126773.12;SE:chr14:60092419-60107586:60108327-60114700:+	Embryonic Positive
ENSG00000126777.17;SE:chr14:55673012-55673172:55673255-55675835:+	Embryonic Positive
ENSG00000126804.13;SE:chr14:64504946-64511249:64511384-64521487:+	Embryonic Positive
ENSG00000126838.9;SE:chr12:9161116-9162281:9162444-9162597:-	Embryonic Positive
ENSG00000126858.16;SE:chr17:32209445-32211116:32211238-32224616:+	Embryonic Positive
ENSG00000126883.16;SE:chr9:131230769-131232284:131232308-131233454:+	Embryonic Positive
ENSG00000126934.13;SE:chr19:4097343-4099201:4099414-4101019:-	Embryonic Positive
ENSG00000127241.16;SE:chr3:187286056-187291245:187291350-187291628:-	Embryonic Positive
ENSG00000127507.17;SE:chr19:14743784-14746232:14746323-14746896:-	Embryonic Positive
ENSG00000127603.23;SE:chr1:39427614-39427961:39428287-39429242:+	Embryonic Positive
ENSG00000127663.14;SE:chr19:5110818-5119118:5119219-5119653:+	Embryonic Positive
ENSG00000127804.12;SE:chr17:2477885-2502204:2502331-2511759:-	Embryonic Positive
ENSG00000127952.16;SE:chr7:76005404-76013742:76013887-76021851:-	Embryonic Positive
ENSG00000128000.15;SE:chr19:40048796-40048918:40049056-40050324:-	Embryonic Positive
ENSG00000128322.6;SE:chr22:23573585-23574967:23575082-23579985:-	Embryonic Positive
ENSG00000128335.13;SE:chr22:36233455-36237061:36237185-36239441:-	Embryonic Positive
ENSG00000128463.12;SE:chr15:34227846-34228429:34228589-34229753:+	Embryonic Positive
ENSG00000128512.19;SE:chr7:111732287-111735054:111735167-111736917:-	Embryonic Positive
ENSG00000128595.16;SE:chr7:128759852-128767456:128767655-128769063:+	Embryonic Positive
ENSG00000128609.14;SE:chr7:123550586-123557404:123557448-123557775:-	Embryonic Positive
ENSG00000128699.13;SE:chr2:189782602-189783014:189783123-189784269:-	Embryonic Positive
ENSG00000128829.11;SE:chr15:40011346-40016502:40016672-40017108:+	Embryonic Positive
ENSG00000128908.15;SE:chr15:41021125-41023226:41023346-41027596:-	Embryonic Positive
ENSG00000128928.8;SE:chr15:40405971-40407636:40407725-40407939:+	Embryonic Positive
ENSG00000129103.17;SE:chr7:56068638-56072997:56073111-56076834:+	Embryonic Positive
ENSG00000129250.11;SE:chr17:4998156-4999013:4999046-4999850:+	Embryonic Positive
ENSG00000129292.20;SE:chr8:132824060-132825035:132825157-132825264:+	Embryonic Positive
ENSG00000129351.17;SE:chr19:10679927-10680346:10680443-10681019:+	Embryonic Positive
ENSG00000129515.18;SE:chr14:34603471-34604135:34604174-34605596:-	Embryonic Positive
ENSG00000129535.12;SE:chr14:24082875-24084520:24084745-24114722:-	Embryonic Positive
ENSG00000129625.12;SE:chr5:112887183-112892450:112892817-112902380:-	Embryonic Positive
ENSG00000129925.10;SE:chr16:372283-372611:372727-374005:-	Embryonic Positive
ENSG00000130021.13;SE:chrX:7105838-7116966:7117034-7148053:-	Embryonic Positive
ENSG00000130023.15;SE:chr6:169751663-169753317:169753372-169753864:+	Embryonic Positive
ENSG00000130177.14;SE:chr13:114250674-114257078:114257230-114259335:+	Embryonic Positive
ENSG00000130208.9;SE:chr19:44914949-44916190:44916325-44919173:+	Embryonic Positive
ENSG00000130313.6;SE:chr19:17517389-17517710:17517850-17520944:+	Embryonic Positive
ENSG00000130396.20;SE:chr6:167911489-167913403:167913423-167914168:+	Embryonic Positive
ENSG00000130508.10;SE:chr2:1666486-1672039:1672233-1673643:-	Embryonic Positive
ENSG00000130529.15;SE:chr19:49158259-49168260:49168423-49168553:+	Embryonic Positive
ENSG00000130529.15;SE:chr19:49210842-49211015:49211087-49211164:+	Embryonic Positive
ENSG00000130635.15;SE:chr9:134691079-134691593:134691828-134699909:+	Embryonic Positive
ENSG00000130653.15;SE:chr9:137547396-137547585:137547659-137550168:-	Embryonic Positive
ENSG00000130714.15;SE:chr9:131503073-131504189:131504340-131506403:+	Embryonic Positive
ENSG00000130723.17;SE:chr9:131492260-131494405:131494486-131495740:+	Embryonic Positive
ENSG00000130731.15;SE:chr16:634797-634889:634956-635281:-	Embryonic Positive
ENSG00000130734.9;SE:chr19:10545130-10546839:10547253-10548904:+	Embryonic Positive
ENSG00000130749.9;SE:chr19:47067869-47069092:47069343-47071778:-	Embryonic Positive
ENSG00000130829.17;SE:chrX:153642611-153647452:153647666-153647919:+	Embryonic Positive
ENSG00000130830.14;SE:chrX:154786400-154789954:154790022-154805272:-	Embryonic Positive
ENSG00000130935.9;SE:chr17:67718088-67719111:67719167-67719674:+	Embryonic Positive
ENSG00000130988.12;SE:chrX:47084600-47091678:47091809-47092061:+	Embryonic Positive
ENSG00000131018.22;SE:chr6:152294127-152300641:152300781-152301869:-	Embryonic Positive
ENSG00000131018.22;SE:chr6:152367382-152368972:152369127-152369471:-	Embryonic Positive
ENSG00000131018.22;SE:chr6:152488503-152498742:152498792-152502633:-	Embryonic Positive
ENSG00000131051.20;SE:chr20:35732135-35736513:35736567-35738968:-	Embryonic Positive
ENSG00000131069.19;SE:chr20:34925766-34926105:34926281-34926877:+	Embryonic Positive
ENSG00000131149.17;SE:chr16:85663614-85665015:85665128-85665976:+	Embryonic Positive
ENSG00000131149.17;SE:chr16:85671098-85672182:85672309-85672405:+	Embryonic Positive
ENSG00000131373.14;SE:chr3:15582989-15589540:15589612-15591600:-	Embryonic Positive
ENSG00000131374.14;SE:chr3:17508605-17562019:17562142-17623849:-	Embryonic Positive
ENSG00000131381.12;SE:chr3:15090539-15091339:15091493-15095973:-	Embryonic Positive
ENSG00000131398.13;SE:chr19:50316091-50320223:50320349-50320593:-	Embryonic Positive
ENSG00000131437.15;SE:chr5:132703619-132706451:132706459-132710959:-	Embryonic Positive
ENSG00000131503.20;SE:chr5:140487060-140496520:140497278-140504821:+	Embryonic Positive
ENSG00000131748.15;SE:chr17:39658522-39658709:39658820-39659051:+	Embryonic Positive
ENSG00000131845.14;SE:chr19:57351697-57352655:57352735-57353725:+	Embryonic Positive
ENSG00000131876.16;SE:chr15:101285801-101286214:101286293-101286908:-	Embryonic Positive
ENSG00000131966.13;SE:chr14:58200294-58202855:58202927-58207936:+	Embryonic Positive
ENSG00000132005.8;SE:chr19:13993895-13998118:13998317-14006103:-	Embryonic Positive
ENSG00000132256.18;SE:chr11:5666081-5667689:5667711-5678204:-	Embryonic Positive
ENSG00000132294.13;SE:chr8:131996497-132000769:132000998-132001759:+	Embryonic Positive
ENSG00000132300.18;SE:chr2:86119044-86119544:86119614-86121479:+	Embryonic Positive
ENSG00000132305.20;SE:chr2:86166644-86170749:86170844-86171208:-	Embryonic Positive
ENSG00000132323.8;SE:chr2:238184113-238185181:238185287-238188131:-	Embryonic Positive
ENSG00000132341.11;SE:chr12:130872126-130872584:130872617-130872836:+	Embryonic Positive
ENSG00000132423.10;SE:chr6:99371587-99375940:99376182-99377386:-	Embryonic Positive
ENSG00000132424.14;SE:chr6:99402710-99403829:99403882-99404603:-	Embryonic Positive
ENSG00000132478.9;SE:chr17:75784984-75791760:75792019-75792313:+	Embryonic Positive
ENSG00000132541.10;SE:chr8:98106326-98108646:98108751-98117032:-	Embryonic Positive
ENSG00000132541.10;SE:chr8:98106326-98108646:98108768-98117032:-	Embryonic Positive
ENSG00000132581.9;SE:chr17:28649276-28655287:28655483-28662046:-	Embryonic Positive
ENSG00000132600.16;SE:chr16:68311099-68312042:68312176-68315897:+	Embryonic Positive
ENSG00000132603.13;SE:chr16:69340332-69341180:69341320-69341533:+	Embryonic Positive
ENSG00000132676.15;SE:chr1:155689174-155709033:155709125-155709773:+	Embryonic Positive
ENSG00000132676.15;SE:chr1:155721618-155725382:155725411-155725992:+	Embryonic Positive
ENSG00000132716.18;SE:chr1:160218968-160220459:160220691-160222651:-	Embryonic Positive
ENSG00000132740.8;SE:chr11:68934558-68935299:68935422-68936237:+	Embryonic Positive
ENSG00000132768.13;SE:chr1:43971189-43971387:43972070-43972158:+	Embryonic Positive
ENSG00000132780.16;SE:chr1:45591270-45600385:45600457-45602255:+	Embryonic Positive
ENSG00000132780.16;SE:chr1:45591270-45604936:45605016-45606482:+	Embryonic Positive
ENSG00000132780.16;SE:chr1:45616703-45617463:45617591-45618061:+	Embryonic Positive
ENSG00000133059.16;SE:chr1:205147745-205148205:205148339-205150680:-	Embryonic Positive
ENSG00000133110.14;SE:chr13:37564560-37569300:37569383-37569744:-	Embryonic Positive
ENSG00000133112.16;SE:chr13:45340184-45340712:45340785-45341042:-	Embryonic Positive
ENSG00000133112.16;SE:chr13:45340184-45340712:45340820-45341042:-	Embryonic Positive
ENSG00000133195.11;SE:chr17:73088775-73091824:73092116-73092611:-	Embryonic Positive
ENSG00000133226.16;SE:chr1:24662804-24663183:24663224-24666815:+	Embryonic Positive
ENSG00000133424.20;SE:chr22:33316248-33337646:33337801-33381919:-	Embryonic Positive
ENSG00000133597.9;SE:chr7:140687241-140689597:140689725-140690760:+	Embryonic Positive
ENSG00000133636.10;SE:chr12:85876701-85878345:85878569-85882223:+	Embryonic Positive
ENSG00000133731.9;SE:chr8:81673949-81674672:81674831-81676234:-	Embryonic Positive
ENSG00000133816.13;SE:chr11:12239585-12249184:12249246-12256785:+	Embryonic Positive
ENSG00000133884.9;SE:chr11:65346058-65346247:65346359-65348850:+	Embryonic Positive
ENSG00000133961.19;SE:chr14:73277293-73279281:73279424-73282359:-	Embryonic Positive
ENSG00000133983.14;SE:chr14:70329236-70342658:70342729-70359519:-	Embryonic Positive
ENSG00000134030.13;SE:chr18:48539312-48539758:48539831-48619538:+	Embryonic Positive
ENSG00000134046.11;SE:chr18:54166166-54187714:54187837-54188874:-	Embryonic Positive
ENSG00000134287.9;SE:chr12:48939779-48939997:48940107-48940948:-	Embryonic Positive
ENSG00000134480.13;SE:chr5:87392904-87394405:87394484-87395044:-	Embryonic Positive
ENSG00000134644.15;SE:chr1:30981405-31006994:31007102-31028796:-	Embryonic Positive
ENSG00000134716.9;SE:chr1:59901103-59904871:59905058-59907786:-	Embryonic Positive
ENSG00000134853.11;SE:chr4:54278515-54278819:54278971-54280316:+	Embryonic Positive
ENSG00000134882.15;SE:chr13:99200939-99201429:99201567-99238427:+	Embryonic Positive
ENSG00000134901.12;SE:chr13:102787923-102789012:102789221-102790901:-	Embryonic Positive
ENSG00000134910.12;SE:chr11:125592918-125593638:125593725-125595881:+	Embryonic Positive
ENSG00000134910.12;SE:chr11:125609589-125611428:125611519-125612592:+	Embryonic Positive
ENSG00000134955.11;SE:chr11:125083877-125084234:125084319-125084825:+	Embryonic Positive
ENSG00000134986.13;SE:chr5:111731046-111734670:111734742-111735430:-	Embryonic Positive
ENSG00000135218.17;SE:chr7:80661210-80662990:80663169-80664406:+	Embryonic Positive
ENSG00000135297.15;SE:chr6:73480805-73480997:73481116-73482040:+	Embryonic Positive
ENSG00000135297.15;SE:chr6:73492352-73497736:73497896-73500574:+	Embryonic Positive
ENSG00000135299.16;SE:chr6:89618031-89621922:89622026-89623410:+	Embryonic Positive
ENSG00000135316.17;SE:chr6:85640564-85641292:85641451-85642797:-	Embryonic Positive
ENSG00000135341.17;SE:chr6:90516681-90518447:90518562-90519258:-	Embryonic Positive
ENSG00000135486.17;SE:chr12:54282874-54283079:54283234-54283812:+	Embryonic Positive
ENSG00000135540.11;SE:chr6:138433680-138441983:138442114-138447001:-	Embryonic Positive
ENSG00000135597.18;SE:chr6:138905132-138907495:138907600-138908668:-	Embryonic Positive
ENSG00000135636.13;SE:chr2:71613410-71620547:71620609-71643965:+	Embryonic Positive
ENSG00000135655.13;SE:chr12:62302920-62312286:62312309-62314790:+	Embryonic Positive
ENSG00000135655.13;SE:chr12:62325933-62349221:62349307-62355331:+	Embryonic Positive
ENSG00000135698.9;SE:chr16:82149403-82151238:82151352-82151424:-	Embryonic Positive
ENSG00000135778.11;SE:chr1:232950744-232956347:232956443-232969909:+	Embryonic Positive
ENSG00000135778.11;SE:chr1:232956443-232969909:232970118-232978163:+	Embryonic Positive
ENSG00000135838.13;SE:chr1:182789805-182791248:182791330-182792232:+	Embryonic Positive
ENSG00000135945.9;SE:chr2:99449504-99451345:99451501-99462496:-	Embryonic Positive
ENSG00000136068.14;SE:chr3:58138529-58141858:58141929-58142650:+	Embryonic Positive
ENSG00000136146.14;SE:chr13:48090418-48093548:48093687-48094954:-	Embryonic Positive
ENSG00000136156.12;SE:chr13:48253936-48254900:48254970-48256177:+	Embryonic Positive
ENSG00000136161.12;SE:chr13:48502914-48510629:48510771-48511770:-	Embryonic Positive
ENSG00000136231.13;SE:chr7:23361741-23416129:23416219-23418776:-	Embryonic Positive
ENSG00000136243.16;SE:chr7:23182206-23185070:23185298-23187052:+	Embryonic Positive
ENSG00000136279.18;SE:chr7:44050280-44051830:44051942-44052867:+	Embryonic Positive
ENSG00000136279.18;SE:chr7:44050280-44051830:44051942-44056757:+	Embryonic Positive
ENSG00000136425.12;SE:chr15:78111276-78120568:78120661-78123705:-	Embryonic Positive
ENSG00000136436.14;SE:chr17:48831078-48841774:48841887-48848064:+	Embryonic Positive
ENSG00000136504.11;SE:chr17:49805445-49809119:49809208-49811476:+	Embryonic Positive
ENSG00000136518.16;SE:chr3:179574467-179575403:179575504-179576217:+	Embryonic Positive
ENSG00000136521.12;SE:chr3:179604939-179607758:179607812-179616983:+	Embryonic Positive
ENSG00000136521.12;SE:chr3:179617044-179618415:179618521-179623920:+	Embryonic Positive
ENSG00000136527.17;SE:chr3:185926734-185931577:185931852-185937825:-	Embryonic Positive
ENSG00000136536.14;SE:chr2:159743253-159745770:159745937-159747805:+	Embryonic Positive
ENSG00000136715.17;SE:chr2:127955344-127977985:127978089-127986785:-	Embryonic Positive
ENSG00000136758.18;SE:chr10:27136385-27142387:27142485-27145428:-	Embryonic Positive
ENSG00000136869.13;SE:chr9:117704565-117708199:117708318-117708563:+	Embryonic Positive
ENSG00000136930.12;SE:chr9:124384656-124405317:124405432-124412352:-	Embryonic Positive
ENSG00000137055.14;SE:chr9:26913947-26917097:26917165-26919310:-	Embryonic Positive
ENSG00000137070.17;SE:chr9:34655317-34655605:34655665-34656739:+	Embryonic Positive
ENSG00000137075.17;SE:chr9:36376127-36390467:36390616-36400554:-	Embryonic Positive
ENSG00000137135.17;SE:chr9:35662267-35662512:35662741-35663322:-	Embryonic Positive
ENSG00000137204.14;SE:chr6:43298751-43299092:43299274-43299390:+	Embryonic Positive
ENSG00000137210.13;SE:chr6:10749268-10749622:10749698-10755142:+	Embryonic Positive
ENSG00000137210.13;SE:chr6:10749698-10751133:10751234-10770077:+	Embryonic Positive
ENSG00000137274.12;SE:chr6:3118847-3119285:3119512-3123657:+	Embryonic Positive
ENSG00000137411.16;SE:chr6:30921691-30921925:30921995-30922116:+	Embryonic Positive
ENSG00000137492.7;SE:chr11:76361063-76364338:76364432-76365852:-	Embryonic Positive
ENSG00000137494.13;SE:chr11:83236509-83240759:83240934-83247943:+	Embryonic Positive
ENSG00000137497.17;SE:chr11:72010854-72012895:72016260-72016408:-	Embryonic Positive
ENSG00000137497.17;SE:chr11:72035975-72049419:72049539-72069842:-	Embryonic Positive
ENSG00000137513.9;SE:chr11:78436814-78441091:78441117-78443661:-	Embryonic Positive
ENSG00000137513.9;SE:chr11:78478683-78493063:78493195-78528842:-	Embryonic Positive
ENSG00000137563.11;SE:chr8:63017630-63023907:63023997-63024080:-	Embryonic Positive
ENSG00000137574.10;SE:chr8:55773719-55782748:55782812-55785719:+	Embryonic Positive
ENSG00000137692.11;SE:chr11:103062414-103064275:103064377-103066269:-	Embryonic Positive
ENSG00000137692.11;SE:chr11:103066567-103082748:103082839-103083256:-	Embryonic Positive
ENSG00000137700.16;SE:chr11:119026080-119026506:119026688-119026937:-	Embryonic Positive
ENSG00000137776.16;SE:chr15:58898852-58899469:58899883-58901260:-	Embryonic Positive
ENSG00000137806.8;SE:chr15:41388522-41394105:41394358-41394859:-	Embryonic Positive
ENSG00000137822.12;SE:chr15:43398179-43399112:43399174-43400044:+	Embryonic Positive
ENSG00000137845.14;SE:chr15:58665197-58676143:58676293-58679124:-	Embryonic Positive
ENSG00000137869.13;SE:chr15:51242950-51323816:51323924-51338495:-	Embryonic Positive
ENSG00000137871.19;SE:chr15:56707306-56729754:56729782-56733458:-	Embryonic Positive
ENSG00000137880.5;SE:chr15:40764216-40765827:40765921-40767226:+	Embryonic Positive
ENSG00000137944.16;SE:chr1:88969467-88988252:88988351-88992585:-	Embryonic Positive
ENSG00000137996.12;SE:chr1:100266624-100267500:100267538-100268152:+	Embryonic Positive
ENSG00000138032.20;SE:chr2:44169274-44201186:44202045-44209210:+	Embryonic Positive
ENSG00000138050.14;SE:chr2:39768501-39768901:39769093-39769710:-	Embryonic Positive
ENSG00000138092.10;SE:chr2:24793501-24793852:24793965-24799675:+	Embryonic Positive
ENSG00000138119.16;SE:chr10:93323173-93323270:93323358-93325826:-	Embryonic Positive
ENSG00000138286.14;SE:chr10:73234940-73235193:73235318-73239312:+	Embryonic Positive
ENSG00000138303.17;SE:chr10:72097450-72102334:72102412-72128082:-	Embryonic Positive
ENSG00000138303.17;SE:chr10:72213331-72215782:72215854-72216207:-	Embryonic Positive
ENSG00000138399.17;SE:chr2:169531490-169537227:169537340-169540051:-	Embryonic Positive
ENSG00000138449.10;SE:chr2:189575320-189578355:189578472-189579813:-	Embryonic Positive
ENSG00000138468.15;SE:chr3:101372126-101417593:101417790-101458955:-	Embryonic Positive
ENSG00000138640.14;SE:chr4:88732198-88737472:88737555-88739030:-	Embryonic Positive
ENSG00000138641.15;SE:chr4:88595614-88597969:88598087-88605795:+	Embryonic Positive
ENSG00000138668.18;SE:chr4:82355401-82356537:82356683-82356796:-	Embryonic Positive
ENSG00000138750.14;SE:chr4:76118194-76124649:76124756-76130656:-	Embryonic Positive
ENSG00000138750.14;SE:chr4:76134362-76136186:76136412-76144149:-	Embryonic Positive
ENSG00000138756.17;SE:chr4:78859687-78860036:78860079-78861389:+	Embryonic Positive
ENSG00000138802.11;SE:chr4:109434002-109449417:109449509-109462901:+	Embryonic Positive
ENSG00000138814.16;SE:chr4:101061161-101063232:101063357-101080532:-	Embryonic Positive
ENSG00000139116.17;SE:chr12:39311553-39318073:39318201-39319906:-	Embryonic Positive
ENSG00000139132.14;SE:chr12:32598586-32600410:32600509-32601278:+	Embryonic Positive
ENSG00000139132.14;SE:chr12:32624452-32624659:32624751-32624976:+	Embryonic Positive
ENSG00000139132.14;SE:chr12:32633689-32637650:32637855-32638655:+	Embryonic Positive
ENSG00000139180.10;SE:chr12:4659177-4662533:4662635-4668457:+	Embryonic Positive
ENSG00000139192.11;SE:chr12:6457744-6458645:6458947-6460855:+	Embryonic Positive
ENSG00000139218.17;SE:chr12:45964188-45974190:45975734-45990353:-	Embryonic Positive
ENSG00000139291.13;SE:chr12:71689704-71690339:71690430-71696436:+	Embryonic Positive
ENSG00000139344.7;SE:chr12:95952823-95954911:95954975-95956685:+	Embryonic Positive
ENSG00000139354.10;SE:chr12:100591856-100592374:100592449-100594875:+	Embryonic Positive
ENSG00000139370.10;SE:chr12:128809473-128809943:128810111-128814775:-	Embryonic Positive
ENSG00000139436.20;SE:chr12:109947504-109951167:109951316-109953092:-	Embryonic Positive
ENSG00000139540.11;SE:chr12:56237011-56237150:56237340-56237588:+	Embryonic Positive
ENSG00000139620.12;SE:chr12:48655060-48660468:48660619-48662560:-	Embryonic Positive
ENSG00000139620.12;SE:chr12:48660619-48662560:48662654-48667693:-	Embryonic Positive
ENSG00000139620.12;SE:chr12:48671962-48679036:48679150-48679655:-	Embryonic Positive
ENSG00000139629.15;SE:chr12:51379884-51382313:51382509-51383461:-	Embryonic Positive
ENSG00000139636.15;SE:chr12:49097739-49097944:49098105-49100388:-	Embryonic Positive
ENSG00000139637.13;SE:chr12:53300262-53303034:53303193-53305908:+	Embryonic Positive
ENSG00000139719.9;SE:chr12:122264199-122265636:122265725-122266307:-	Embryonic Positive
ENSG00000139737.21;SE:chr13:77719671-77743016:77743165-77744283:+	Embryonic Positive
ENSG00000139793.18;SE:chr13:97357635-97366459:97366553-97391322:+	Embryonic Positive
ENSG00000139974.15;SE:chr14:61043212-61043450:61043503-61045346:+	Embryonic Positive
ENSG00000139990.17;SE:chr14:69122360-69149431:69149503-69152765:-	Embryonic Positive
ENSG00000140090.17;SE:chr14:92492240-92492827:92492924-92493476:+	Embryonic Positive
ENSG00000140105.17;SE:chr14:100361921-100369087:100369258-100376260:-	Embryonic Positive
ENSG00000140299.11;SE:chr15:59678087-59678748:59678834-59679592:-	Embryonic Positive
ENSG00000140307.10;SE:chr15:59642262-59650669:59650764-59657406:-	Embryonic Positive
ENSG00000140307.10;SE:chr15:59642262-59652206:59652326-59657406:-	Embryonic Positive
ENSG00000140612.13;SE:chr15:84670782-84679226:84679287-84680713:-	Embryonic Positive
ENSG00000140612.13;SE:chr15:84670782-84680713:84680832-84687625:-	Embryonic Positive
ENSG00000140612.13;SE:chr15:84691644-84714731:84714866-84716025:-	Embryonic Positive
ENSG00000140632.16;SE:chr16:4823907-4831979:4832221-4832774:-	Embryonic Positive
ENSG00000140750.16;SE:chr16:24970580-24972596:24972633-24977215:-	Embryonic Positive
ENSG00000140988.15;SE:chr16:1962909-1963149:1963256-1964276:-	Embryonic Positive
ENSG00000141012.12;SE:chr16:88836267-88837622:88837765-88840992:-	Embryonic Positive
ENSG00000141012.12;SE:chr16:88841971-88842706:88842829-88856758:-	Embryonic Positive
ENSG00000141027.20;SE:chr17:16194639-16198601:16198719-16215362:-	Embryonic Positive
ENSG00000141030.12;SE:chr17:17247151-17247480:17247560-17248926:-	Embryonic Positive
ENSG00000141030.12;SE:chr17:17260474-17261600:17261692-17261966:-	Embryonic Positive
ENSG00000141034.9;SE:chr17:18054234-18056703:18056759-18058868:+	Embryonic Positive
ENSG00000141101.12;SE:chr16:69749338-69749559:69749630-69754594:-	Embryonic Positive
ENSG00000141127.14;SE:chr17:18865952-18867282:18867334-18872583:+	Embryonic Positive
ENSG00000141293.15;SE:chr17:48189500-48248887:48249029-48345905:-	Embryonic Positive
ENSG00000141338.13;SE:chr17:68918185-68918427:68918546-68919301:-	Embryonic Positive
ENSG00000141338.13;SE:chr17:68942039-68949312:68949472-68955219:-	Embryonic Positive
ENSG00000141349.8;SE:chr17:44074770-44074969:44075087-44075310:+	Embryonic Positive
ENSG00000141380.13;SE:chr18:26078160-26082363:26082528-26087501:-	Embryonic Positive
ENSG00000141503.15;SE:chr17:4892234-4892402:4892512-4892656:+	Embryonic Positive
ENSG00000141504.11;SE:chr17:7626793-7627143:7627226-7627363:-	Embryonic Positive
ENSG00000141505.11;SE:chr17:7177076-7177210:7177326-7178494:-	Embryonic Positive
ENSG00000141524.15;SE:chr17:78124781-78124889:78124985-78125158:-	Embryonic Positive
ENSG00000141551.14;SE:chr17:82253244-82255429:82255577-82265686:-	Embryonic Positive
ENSG00000141556.20;SE:chr17:82937360-82937846:82937959-82938049:+	Embryonic Positive
ENSG00000141562.17;SE:chr17:82458508-82459275:82459448-82459992:+	Embryonic Positive
ENSG00000141644.17;SE:chr18:50273863-50274186:50274350-50274977:-	Embryonic Positive
ENSG00000141646.13;SE:chr18:51076776-51077307:51077419-51078256:+	Embryonic Positive
ENSG00000141759.14;SE:chr18:79977701-79986602:79986750-79988240:-	Embryonic Positive
ENSG00000142002.16;SE:chr19:4714337-4715529:4715726-4719851:-	Embryonic Positive
ENSG00000142188.16;SE:chr21:33439297-33447018:33447140-33448782:-	Embryonic Positive
ENSG00000142188.16;SE:chr21:33455784-33456004:33456097-33460413:-	Embryonic Positive
ENSG00000142192.20;SE:chr21:25982477-26000015:26000182-26021840:-	Embryonic Positive
ENSG00000142459.8;SE:chr19:7856068-7857092:7857124-7858191:+	Embryonic Positive
ENSG00000142556.18;SE:chr19:52017359-52017576:52017697-52018008:-	Embryonic Positive
ENSG00000142733.14;SE:chr1:27355469-27355669:27355745-27356026:-	Embryonic Positive
ENSG00000142949.16;SE:chr1:43603533-43603611:43604189-43604903:+	Embryonic Positive
ENSG00000143194.12;SE:chr1:167005397-167012369:167012511-167016222:+	Embryonic Positive
ENSG00000143224.17;SE:chr1:161167486-161167610:161167707-161167995:+	Embryonic Positive
ENSG00000143226.13;SE:chr1:161510956-161513895:161513932-161517975:+	Embryonic Positive
ENSG00000143228.12;SE:chr1:163322066-163322867:163323095-163326032:+	Embryonic Positive
ENSG00000143252.14;SE:chr1:161323670-161326651:161326768-161328396:+	Embryonic Positive
ENSG00000143252.14;SE:chr1:161340655-161356677:161356840-161362329:+	Embryonic Positive
ENSG00000143257.11;SE:chr1:161230933-161231117:161231233-161231329:-	Embryonic Positive
ENSG00000143393.16;SE:chr1:151307801-151315573:151315672-151327271:-	Embryonic Positive
ENSG00000143393.16;SE:chr1:151316509-151324745:151324917-151326172:-	Embryonic Positive
ENSG00000143398.19;SE:chr1:151240039-151242123:151242269-151242438:+	Embryonic Positive
ENSG00000143416.20;SE:chr1:151366904-151367016:151367175-151368199:-	Embryonic Positive
ENSG00000143499.13;SE:chr1:214281427-214305187:214305250-214314762:+	Embryonic Positive
ENSG00000143549.19;SE:chr1:154157721-154169305:154169383-154170400:-	Embryonic Positive
ENSG00000143549.19;SE:chr1:154170469-154170649:154170711-154172029:-	Embryonic Positive
ENSG00000143575.14;SE:chr1:154272776-154273336:154273598-154273774:+	Embryonic Positive
ENSG00000143742.12;SE:chr1:225783368-225786862:225786985-225789240:+	Embryonic Positive
ENSG00000143742.12;SE:chr1:225783368-225789034:225789141-225789240:+	Embryonic Positive
ENSG00000143748.17;SE:chr1:224311857-224313050:224313151-224317694:-	Embryonic Positive
ENSG00000143797.11;SE:chr2:8860764-8862271:8862322-8862590:-	Embryonic Positive
ENSG00000143811.16;SE:chr1:225921644-225921858:225922079-225922204:-	Embryonic Positive
ENSG00000143924.18;SE:chr2:42264731-42264919:42264951-42280850:+	Embryonic Positive
ENSG00000143933.16;SE:chr2:47161858-47162286:47162392-47162519:-	Embryonic Positive
ENSG00000143933.16;SE:chr2:47170764-47172414:47172459-47176441:-	Embryonic Positive
ENSG00000143995.19;SE:chr2:66464220-66512149:66512294-66547943:+	Embryonic Positive
ENSG00000144021.2;SE:chr2:96266489-96267321:96267469-96267625:+	Embryonic Positive
ENSG00000144029.11;SE:chr2:95101723-95104640:95104730-95106423:-	Embryonic Positive
ENSG00000144040.12;SE:chr2:72945099-72961131:72961248-72968448:-	Embryonic Positive
ENSG00000144224.16;SE:chr2:135755691-135761818:135761911-135769769:+	Embryonic Positive
ENSG00000144283.21;SE:chr2:158674000-158676739:158676867-158678581:+	Embryonic Positive
ENSG00000144320.13;SE:chr2:175993223-175994134:175994280-175995558:-	Embryonic Positive
ENSG00000144354.13;SE:chr2:173358837-173359343:173359491-173363226:+	Embryonic Positive
ENSG00000144354.13;SE:chr2:173363895-173364000:173364161-173364795:+	Embryonic Positive
ENSG00000144524.17;SE:chr2:231798964-231801140:231801207-231807487:+	Embryonic Positive
ENSG00000144580.13;SE:chr2:218584721-218587305:218587400-218587586:+	Embryonic Positive
ENSG00000144659.10;SE:chr3:39383793-39389362:39389389-39389495:+	Embryonic Positive
ENSG00000144668.11;SE:chr3:37785078-37803823:37803942-37818891:+	Embryonic Positive
ENSG00000144674.16;SE:chr3:37355187-37361243:37361305-37366080:+	Embryonic Positive
ENSG00000144840.8;SE:chr3:120730787-120738527:120738667-120742462:-	Embryonic Positive
ENSG00000144895.11;SE:chr3:150572529-150575649:150575762-150581618:+	Embryonic Positive
ENSG00000144895.11;SE:chr3:150575762-150581618:150581746-150583200:+	Embryonic Positive
ENSG00000145335.15;SE:chr4:89726660-89729194:89729277-89822246:-	Embryonic Positive
ENSG00000145349.16;SE:chr4:113500511-113502936:113502977-113509638:-	Embryonic Positive
ENSG00000145349.16;SE:chr4:113500511-113508236:113508268-113509638:-	Embryonic Positive
ENSG00000145439.11;SE:chr4:169007756-169008952:169009054-169009948:-	Embryonic Positive
ENSG00000145604.15;SE:chr5:36153042-36163645:36163756-36166519:+	Embryonic Positive
ENSG00000145604.15;SE:chr5:36166662-36168313:36168447-36170344:+	Embryonic Positive
ENSG00000145703.15;SE:chr5:76674709-76677218:76677350-76683115:+	Embryonic Positive
ENSG00000145715.14;SE:chr5:87269055-87330938:87330983-87331348:+	Embryonic Positive
ENSG00000145723.16;SE:chr5:103104846-103106716:103106909-103108569:-	Embryonic Positive
ENSG00000145725.19;SE:chr5:103180188-103183234:103183407-103184672:+	Embryonic Positive
ENSG00000145730.20;SE:chr5:103025334-103028182:103028238-103028887:+	Embryonic Positive
ENSG00000145730.20;SE:chr5:103025334-103028185:103028238-103028887:+	Embryonic Positive
ENSG00000145740.18;SE:chr5:69123425-69128004:69128132-69129447:+	Embryonic Positive
ENSG00000145741.15;SE:chr5:73503117-73504347:73504403-73505192:+	Embryonic Positive
ENSG00000145868.16;SE:chr5:148425701-148427213:148427947-148433424:+	Embryonic Positive
ENSG00000145907.14;SE:chr5:151791062-151792045:151792201-151795479:+	Embryonic Positive
ENSG00000145907.14;SE:chr5:151791062-151794159:151794249-151795479:+	Embryonic Positive
ENSG00000145919.10;SE:chr5:173608292-173609238:173609434-173613131:-	Embryonic Positive
ENSG00000145919.10;SE:chr5:173609434-173613131:173613255-173616200:-	Embryonic Positive
ENSG00000146063.18;SE:chr5:181232889-181233413:181233435-181233636:+	Embryonic Positive
ENSG00000146223.14;SE:chr6:42879951-42880861:42881082-42883451:+	Embryonic Positive
ENSG00000146223.14;SE:chr6:42883614-42883858:42883941-42884613:+	Embryonic Positive
ENSG00000146802.12;SE:chr7:112784953-112788454:112788544-112790160:-	Embryonic Positive
ENSG00000147010.17;SE:chrX:19595000-19601500:19601650-19607938:-	Embryonic Positive
ENSG00000147041.11;SE:chrX:38102434-38103026:38103091-38106593:+	Embryonic Positive
ENSG00000147044.20;SE:chrX:41553915-41555600:41555635-41557032:-	Embryonic Positive
ENSG00000147044.20;SE:chrX:41610025-41622617:41622634-41626604:-	Embryonic Positive
ENSG00000147050.14;SE:chrX:45059466-45060022:45060156-45061324:+	Embryonic Positive
ENSG00000147050.14;SE:chrX:45059466-45060609:45060764-45061324:+	Embryonic Positive
ENSG00000147133.15;SE:chrX:71458366-71459150:71459251-71459552:+	Embryonic Positive
ENSG00000147140.15;SE:chrX:71284453-71284984:71285097-71290629:+	Embryonic Positive
ENSG00000147168.12;SE:chrX:71109390-71110156:71110295-71110504:-	Embryonic Positive
ENSG00000147202.17;SE:chrX:96758258-96763100:96763120-96881579:+	Embryonic Positive
ENSG00000147255.17;SE:chrX:131286048-131286437:131286463-131286605:-	Embryonic Positive
ENSG00000147274.14;SE:chrX:136876655-136877915:136878086-136879017:-	Embryonic Positive
ENSG00000147364.16;SE:chr8:463150-467720:467746-468715:+	Embryonic Positive
ENSG00000147383.10;SE:chrX:152831117-152831634:152831700-152846282:+	Embryonic Positive
ENSG00000147457.13;SE:chr8:23258830-23259066:23259126-23260144:+	Embryonic Positive
ENSG00000147526.19;SE:chr8:38728671-38742351:38742451-38788704:+	Embryonic Positive
ENSG00000147570.9;SE:chr8:66051666-66056466:66058009-66076660:+	Embryonic Positive
ENSG00000147573.16;SE:chr8:66154334-66155623:66155710-66174471:+	Embryonic Positive
ENSG00000147649.9;SE:chr8:97691188-97706626:97706750-97713662:+	Embryonic Positive
ENSG00000148090.11;SE:chr9:91214425-91216059:91216106-91217277:-	Embryonic Positive
ENSG00000148090.11;SE:chr9:91356155-91360279:91360440-91361628:-	Embryonic Positive
ENSG00000148187.17;SE:chr9:122264938-122265462:122265780-122270864:+	Embryonic Positive
ENSG00000148308.17;SE:chr9:133031164-133043728:133043926-133050783:+	Embryonic Positive
ENSG00000148331.11;SE:chr9:129638457-129638573:129638659-129639202:-	Embryonic Positive
ENSG00000148343.18;SE:chr9:129061346-129063173:129063316-129063545:+	Embryonic Positive
ENSG00000148399.11;SE:chr9:137576167-137576309:137576402-137578625:-	Embryonic Positive
ENSG00000148459.15;SE:chr10:26735579-26740645:26740817-26742497:+	Embryonic Positive
ENSG00000148481.13;SE:chr10:15837318-15838228:15838279-15841426:-	Embryonic Positive
ENSG00000148700.13;SE:chr10:110130486-110132305:110132400-110133326:+	Embryonic Positive
ENSG00000148803.11;SE:chr10:133357013-133357187:133357255-133357923:-	Embryonic Positive
ENSG00000148803.11;SE:chr10:133357013-133357187:133357462-133357923:-	Embryonic Positive
ENSG00000148834.12;SE:chr10:104259798-104262979:104263077-104266084:+	Embryonic Positive
ENSG00000148842.17;SE:chr10:103068722-103071774:103071839-103076086:+	Embryonic Positive
ENSG00000148985.19;SE:chr11:3811424-3823613:3823740-3823883:+	Embryonic Positive
ENSG00000149100.12;SE:chr11:32587144-32588594:32588732-32589547:+	Embryonic Positive
ENSG00000149269.9;SE:chr11:77323360-77325328:77325376-77332730:-	Embryonic Positive
ENSG00000149273.14;SE:chr11:75400824-75401640:75401733-75404020:+	Embryonic Positive
ENSG00000149273.14;SE:chr11:75400824-75401640:75402446-75404020:+	Embryonic Positive
ENSG00000149476.14;SE:chr11:61334731-61335840:61335937-61337941:+	Embryonic Positive
ENSG00000149547.14;SE:chr11:125569573-125570104:125570190-125572458:+	Embryonic Positive
ENSG00000149547.14;SE:chr11:125575408-125575803:125575931-125576255:+	Embryonic Positive
ENSG00000149547.14;SE:chr11:125577570-125577736:125577906-125578133:+	Embryonic Positive
ENSG00000149657.19;SE:chr20:62126439-62127585:62127701-62129785:+	Embryonic Positive
ENSG00000149781.12;SE:chr11:64220669-64221016:64221140-64223048:+	Embryonic Positive
ENSG00000149809.14;SE:chr11:65115081-65115314:65115394-65115476:+	Embryonic Positive
ENSG00000149809.14;SE:chr11:65115598-65115775:65115822-65115893:+	Embryonic Positive
ENSG00000150093.18;SE:chr10:32932600-32933351:32933583-32935492:-	Embryonic Positive
ENSG00000150401.14;SE:chr13:113461136-113462740:113462891-113474124:-	Embryonic Positive
ENSG00000150477.14;SE:chr18:37067545-37084125:37084232-37160200:+	Embryonic Positive
ENSG00000150593.15;SE:chr10:110890670-110894091:110894198-110894412:+	Embryonic Positive
ENSG00000150712.10;SE:chr5:32230347-32233773:32233934-32234962:-	Embryonic Positive
ENSG00000150779.11;SE:chr11:112085462-112085967:112086310-112086640:-	Embryonic Positive
ENSG00000150961.14;SE:chr4:118764917-118766529:118766823-118768173:-	Embryonic Positive
ENSG00000150967.17;SE:chr12:122940284-122940807:122940995-122944391:-	Embryonic Positive
ENSG00000151062.14;SE:chr12:1801118-1801574:1801644-1810278:-	Embryonic Positive
ENSG00000151092.16;SE:chr3:25729318-25732319:25732483-25733872:-	Embryonic Positive
ENSG00000151116.16;SE:chr11:18565010-18566347:18566482-18575347:-	Embryonic Positive
ENSG00000151150.20;SE:chr10:60109054-60111734:60111766-60114225:-	Embryonic Positive
ENSG00000151239.13;SE:chr12:43797833-43798565:43798585-43799398:-	Embryonic Positive
ENSG00000151240.15;SE:chr10:472549-484781:484948-486459:-	Embryonic Positive
ENSG00000151498.11;SE:chr11:134253709-134256548:134256648-134258515:+	Embryonic Positive
ENSG00000151498.11;SE:chr11:134253709-134258515:134258624-134259008:+	Embryonic Positive
ENSG00000151503.12;SE:chr11:134181184-134183013:134183153-134184637:-	Embryonic Positive
ENSG00000151532.13;SE:chr10:112527164-112533530:112533550-112538246:+	Embryonic Positive
ENSG00000151552.11;SE:chr4:17490745-17492232:17492340-17501719:-	Embryonic Positive
ENSG00000151687.14;SE:chr2:189741451-189743275:189743474-189744742:+	Embryonic Positive
ENSG00000151726.13;SE:chr4:184768450-184770255:184770332-184773081:-	Embryonic Positive
ENSG00000151743.10;SE:chr12:31702007-31709293:31709425-31714882:-	Embryonic Positive
ENSG00000151746.13;SE:chr12:32337706-32338786:32338979-32367670:+	Embryonic Positive
ENSG00000151779.12;SE:chr2:15167323-15178988:15179116-15186742:-	Embryonic Positive
ENSG00000151779.12;SE:chr2:15190403-15218773:15218968-15232422:-	Embryonic Positive
ENSG00000151806.13;SE:chr4:44694513-44695615:44695734-44697408:+	Embryonic Positive
ENSG00000151914.17;SE:chr6:56460254-56463046:56463156-56463565:-	Embryonic Positive
ENSG00000151914.17;SE:chr6:56466195-56468982:56468999-56469883:-	Embryonic Positive
ENSG00000151923.17;SE:chr10:119580010-119580471:119580846-119581922:-	Embryonic Positive
ENSG00000151948.11;SE:chr12:128899287-128906907:128906954-128912424:+	Embryonic Positive
ENSG00000152433.14;SE:chr19:57368579-57370973:57371094-57371782:+	Embryonic Positive
ENSG00000152455.15;SE:chr10:14881645-14896846:14897517-14899539:+	Embryonic Positive
ENSG00000152457.17;SE:chr10:14945189-14945435:14945565-14949036:-	Embryonic Positive
ENSG00000152520.13;SE:chr13:28177935-28197185:28197346-28220231:+	Embryonic Positive
ENSG00000152527.13;SE:chr2:43644796-43658666:43658867-43678863:+	Embryonic Positive
ENSG00000152558.14;SE:chr11:102402206-102448812:102448868-102452524:-	Embryonic Positive
ENSG00000152601.17;SE:chr3:152447773-152455542:152455577-152456267:+	Embryonic Positive
ENSG00000152684.10;SE:chr5:52788414-52799885:52801120-52801409:+	Embryonic Positive
ENSG00000152904.11;SE:chr1:235328778-235335242:235335334-235341708:+	Embryonic Positive
ENSG00000152939.14;SE:chr5:69420531-69424601:69424636-69432527:+	Embryonic Positive
ENSG00000153071.14;SE:chr5:39381616-39382618:39383271-39388305:-	Embryonic Positive
ENSG00000153071.14;SE:chr5:39394421-39418181:39418345-39424804:-	Embryonic Positive
ENSG00000153086.13;SE:chr2:134838739-134844365:134844471-134845233:+	Embryonic Positive
ENSG00000153140.8;SE:chr5:90394107-90396493:90396564-90399358:-	Embryonic Positive
ENSG00000153207.14;SE:chr1:246840998-246842694:246842776-246843795:-	Embryonic Positive
ENSG00000153207.14;SE:chr1:246842776-246843795:246843928-246849615:-	Embryonic Positive
ENSG00000153207.14;SE:chr1:246851442-246851905:246852038-246853091:-	Embryonic Positive
ENSG00000153250.17;SE:chr2:160281364-160282257:160282304-160284775:-	Embryonic Positive
ENSG00000153250.17;SE:chr2:160367391-160432368:160432477-160493289:-	Embryonic Positive
ENSG00000153310.18;SE:chr8:129903350-129912470:129912515-129970943:-	Embryonic Positive
ENSG00000153551.13;SE:chr3:32442013-32452392:32452473-32454241:+	Embryonic Positive
ENSG00000153823.18;SE:chr2:229026108-229155818:229155964-229271014:-	Embryonic Positive
ENSG00000153827.13;SE:chr2:229859574-229860406:229860531-229879982:-	Embryonic Positive
ENSG00000153975.9;SE:chr6:116658924-116660233:116660369-116660736:-	Embryonic Positive
ENSG00000154102.10;SE:chr16:85708066-85710164:85710285-85735190:-	Embryonic Positive
ENSG00000154175.16;SE:chr3:100795003-100796409:100796468-100804792:-	Embryonic Positive
ENSG00000154222.14;SE:chr1:52353647-52354365:52354454-52354608:-	Embryonic Positive
ENSG00000154258.16;SE:chr17:68996014-69007759:69007872-69008062:-	Embryonic Positive
ENSG00000154265.15;SE:chr17:69314430-69325699:69325817-69327052:-	Embryonic Positive
ENSG00000154556.17;SE:chr4:185635411-185638877:185639035-185646668:-	Embryonic Positive
ENSG00000154556.17;SE:chr4:185678822-185684754:185684846-185690562:-	Embryonic Positive
ENSG00000154783.10;SE:chr3:14924138-14926070:14926198-14932577:+	Embryonic Positive
ENSG00000154832.14;SE:chr18:50286858-50287423:50287508-50287587:-	Embryonic Positive
ENSG00000154889.16;SE:chr18:11885816-11886499:11886621-11886917:-	Embryonic Positive
ENSG00000154889.16;SE:chr18:11897356-11897526:11897620-11906203:-	Embryonic Positive
ENSG00000154889.16;SE:chr18:11897356-11902267:11902358-11906203:-	Embryonic Positive
ENSG00000154917.10;SE:chr3:133864642-133885535:133885665-133895397:-	Embryonic Positive
ENSG00000155096.13;SE:chr8:102843747-102849999:102850144-102858013:-	Embryonic Positive
ENSG00000155229.20;SE:chr10:97459282-97459362:97459505-97459659:-	Embryonic Positive
ENSG00000155229.20;SE:chr10:97459282-97459362:97459526-97459659:-	Embryonic Positive
ENSG00000155287.10;SE:chr10:99612599-99613696:99613924-99620045:-	Embryonic Positive
ENSG00000155330.9;SE:chr16:46803070-46809603:46809785-46824386:-	Embryonic Positive
ENSG00000155368.16;SE:chr2:119367060-119367559:119367644-119368188:+	Embryonic Positive
ENSG00000155636.14;SE:chr2:178126184-178133861:178133900-178136463:+	Embryonic Positive
ENSG00000155666.11;SE:chr16:27203636-27206189:27206249-27210093:+	Embryonic Positive
ENSG00000155962.12;SE:chrX:155299145-155309572:155309625-155334371:-	Embryonic Positive
ENSG00000156171.14;SE:chr1:111137586-111139501:111139666-111140038:-	Embryonic Positive
ENSG00000156398.12;SE:chr10:102727157-102727675:102727791-102728431:+	Embryonic Positive
ENSG00000156467.9;SE:chr8:96231132-96231379:96231515-96231774:-	Embryonic Positive
ENSG00000156502.13;SE:chr10:69180562-69182520:69182654-69185987:+	Embryonic Positive
ENSG00000156675.15;SE:chr8:37870528-37871278:37873179-37874515:-	Embryonic Positive
ENSG00000156970.12;SE:chr15:40165196-40166359:40166482-40170062:+	Embryonic Positive
ENSG00000156976.14;SE:chr3:186784696-186784962:186785101-186785883:+	Embryonic Positive
ENSG00000156976.14;SE:chr3:186787264-186787479:186787584-186787803:+	Embryonic Positive
ENSG00000156976.14;SE:chr3:186787882-186788310:186788416-186789125:+	Embryonic Positive
ENSG00000157087.16;SE:chr3:10378410-10379243:10379284-10388277:-	Embryonic Positive
ENSG00000157216.15;SE:chr1:54257186-54258069:54258149-54281438:-	Embryonic Positive
ENSG00000157353.16;SE:chr16:70468968-70469152:70469323-70470314:+	Embryonic Positive
ENSG00000157426.13;SE:chr4:56371643-56378148:56378464-56382477:-	Embryonic Positive
ENSG00000157450.15;SE:chr15:58988068-59004002:59004174-59030804:+	Embryonic Positive
ENSG00000157823.16;SE:chr15:89871546-89877306:89877424-89888521:-	Embryonic Positive
ENSG00000157870.14;SE:chr1:2588453-2588530:2588625-2588954:+	Embryonic Positive
ENSG00000157870.14;SE:chr1:2588453-2588550:2588625-2588954:+	Embryonic Positive
ENSG00000158109.14;SE:chr1:3625515-3625713:3625889-3627500:+	Embryonic Positive
ENSG00000158169.11;SE:chr9:95172147-95186501:95186595-95240649:-	Embryonic Positive
ENSG00000158483.15;SE:chr11:71789845-71791736:71791819-71793380:+	Embryonic Positive
ENSG00000158545.15;SE:chr16:88586684-88587542:88587613-88598178:+	Embryonic Positive
ENSG00000158552.12;SE:chr2:219207421-219207648:219207779-219207887:+	Embryonic Positive
ENSG00000158796.16;SE:chr1:161124210-161124340:161124526-161130815:-	Embryonic Positive
ENSG00000158864.12;SE:chr1:161203543-161203787:161203837-161206407:+	Embryonic Positive
ENSG00000158869.10;SE:chr1:161215370-161217986:161218077-161218241:+	Embryonic Positive
ENSG00000158874.11;SE:chr1:161222522-161222918:161222994-161223350:-	Embryonic Positive
ENSG00000158874.11;SE:chr1:161222522-161222918:161223050-161223350:-	Embryonic Positive
ENSG00000158874.11;SE:chr1:161222522-161222918:161223266-161223350:-	Embryonic Positive
ENSG00000159111.12;SE:chr17:47828670-47829139:47829236-47831460:-	Embryonic Positive
ENSG00000159140.17;SE:chr21:33546379-33549476:33555391-33557156:+	Embryonic Positive
ENSG00000159216.18;SE:chr21:34880713-34886843:34887096-35048842:-	Embryonic Positive
ENSG00000159352.15;SE:chr1:151265234-151265394:151265609-151266004:+	Embryonic Positive
ENSG00000159423.16;SE:chr1:18875503-18876315:18876467-18877208:-	Embryonic Positive
ENSG00000159461.14;SE:chr16:56386022-56389185:56389375-56401733:-	Embryonic Positive
ENSG00000159873.9;SE:chr22:28773778-28780948:28781172-28783508:+	Embryonic Positive
ENSG00000159899.14;SE:chr9:35807398-35808509:35808683-35808755:+	Embryonic Positive
ENSG00000160194.17;SE:chr21:42897047-42903182:42904276-42908864:+	Embryonic Positive
ENSG00000160214.12;SE:chr21:43789762-43791016:43791056-43791350:+	Embryonic Positive
ENSG00000160219.11;SE:chrX:154700059-154712229:154712701-154713207:-	Embryonic Positive
ENSG00000160223.16;SE:chr21:44235562-44236867:44237217-44238448:-	Embryonic Positive
ENSG00000160584.15;SE:chr11:116859604-116861274:116861383-116861841:-	Embryonic Positive
ENSG00000160613.12;SE:chr11:117230468-117231127:117231217-117232027:-	Embryonic Positive
ENSG00000160695.14;SE:chr11:119069344-119069442:119069577-119070234:+	Embryonic Positive
ENSG00000160695.14;SE:chr11:119079300-119081092:119081314-119081459:+	Embryonic Positive
ENSG00000160746.12;SE:chr3:43574864-43576692:43577261-43580353:-	Embryonic Positive
ENSG00000160746.12;SE:chr3:43605863-43618020:43618086-43621909:-	Embryonic Positive
ENSG00000160908.14;SE:chr7:99494631-99498716:99498842-99499638:-	Embryonic Positive
ENSG00000160932.10;SE:chr8:143018586-143020262:143020377-143020883:+	Embryonic Positive
ENSG00000160991.15;SE:chr7:102433661-102436230:102436333-102438944:+	Embryonic Positive
ENSG00000161010.14;SE:chr5:179842064-179847978:179848066-179853378:-	Embryonic Positive
ENSG00000161011.19;SE:chr5:179821141-179821551:179821707-179822958:+	Embryonic Positive
ENSG00000161013.16;SE:chr5:179800953-179801334:179801467-179801554:-	Embryonic Positive
ENSG00000161203.13;SE:chr3:184180251-184180842:184180844-184180849:+	Embryonic Positive
ENSG00000161265.14;SE:chr19:35744738-35745125:35745187-35745348:-	Embryonic Positive
ENSG00000161381.13;SE:chr17:39109391-39137431:39137555-39139654:-	Embryonic Positive
ENSG00000161533.11;SE:chr17:75955947-75957459:75957566-75973625:-	Embryonic Positive
ENSG00000161533.11;SE:chr17:75957566-75973625:75973785-75978534:-	Embryonic Positive
ENSG00000161791.13;SE:chr12:49645903-49646639:49646753-49646886:-	Embryonic Positive
ENSG00000161813.20;SE:chr12:50454417-50461135:50461347-50462582:+	Embryonic Positive
ENSG00000161914.9;SE:chr19:11484141-11485656:11485770-11486769:-	Embryonic Positive
ENSG00000162065.11;SE:chr16:2498396-2499357:2499420-2499835:+	Embryonic Positive
ENSG00000162086.14;SE:chr16:3305643-3308313:3308836-3311753:+	Embryonic Positive
ENSG00000162367.11;SE:chr1:47220174-47223384:47223619-47224004:-	Embryonic Positive
ENSG00000162390.17;SE:chr1:54548342-54548467:54548619-54584655:+	Embryonic Positive
ENSG00000162585.16;SE:chr1:2193910-2193998:2194133-2198007:-	Embryonic Positive
ENSG00000162591.15;SE:chr1:3497361-3497491:3497621-3498371:-	Embryonic Positive
ENSG00000162600.11;SE:chr1:58481174-58506060:58506209-58527261:-	Embryonic Positive
ENSG00000162623.15;SE:chr1:74736622-74738690:74738788-74748751:+	Embryonic Positive
ENSG00000162642.13;SE:chr1:85258722-85258935:85259061-85259358:-	Embryonic Positive
ENSG00000162687.16;SE:chr1:196316026-196319484:196319555-196326717:-	Embryonic Positive
ENSG00000162714.12;SE:chr1:247310456-247322698:247322805-247323154:-	Embryonic Positive
ENSG00000162753.11;SE:chr1:173548552-173554733:173554814-173557340:-	Embryonic Positive
ENSG00000162923.14;SE:chr1:224401069-224402004:224402109-224404430:-	Embryonic Positive
ENSG00000162923.14;SE:chr1:224411565-224413253:224413335-224418260:-	Embryonic Positive
ENSG00000162980.16;SE:chr2:151806972-151810378:151810561-151812357:-	Embryonic Positive
ENSG00000163110.14;SE:chr4:94573393-94575616:94576034-94585565:+	Embryonic Positive
ENSG00000163125.15;SE:chr1:150441023-150441881:150441958-150443231:+	Embryonic Positive
ENSG00000163138.18;SE:chr4:20713539-20718816:20718976-20724808:+	Embryonic Positive
ENSG00000163214.20;SE:chr2:38802915-38806559:38806693-38813821:-	Embryonic Positive
ENSG00000163291.14;SE:chr4:78930325-78933076:78933231-78939040:-	Embryonic Positive
ENSG00000163322.13;SE:chr4:83482244-83483992:83484166-83484986:-	Embryonic Positive
ENSG00000163328.13;SE:chr2:174481987-174483010:174483158-174486873:-	Embryonic Positive
ENSG00000163354.14;SE:chr1:155023959-155026302:155026402-155026548:-	Embryonic Positive
ENSG00000163374.19;SE:chr1:155679512-155680382:155680456-155688071:-	Embryonic Positive
ENSG00000163462.17;SE:chr1:155178613-155178809:155178846-155179632:+	Embryonic Positive
ENSG00000163626.16;SE:chr4:73065413-73068029:73068129-73069317:-	Embryonic Positive
ENSG00000163626.16;SE:chr4:73065413-73068029:73068133-73069317:-	Embryonic Positive
ENSG00000163633.10;SE:chr4:86926326-86932222:86932319-86933395:-	Embryonic Positive
ENSG00000163636.10;SE:chr3:64010955-64013439:64013607-64018599:-	Embryonic Positive
ENSG00000163644.14;SE:chr4:88268906-88271000:88271189-88277143:-	Embryonic Positive
ENSG00000163660.11;SE:chr3:157153156-157156936:157157083-157158866:-	Embryonic Positive
ENSG00000163681.14;SE:chr3:57864716-57864807:57864857-57871636:+	Embryonic Positive
ENSG00000163687.13;SE:chr3:58192803-58193343:58193439-58197821:-	Embryonic Positive
ENSG00000163694.14;SE:chr4:40432862-40436441:40436885-40437771:-	Embryonic Positive
ENSG00000163714.17;SE:chr3:143053794-143054943:143055119-143056312:+	Embryonic Positive
ENSG00000163719.18;SE:chr3:9689082-9689964:9690143-9697711:+	Embryonic Positive
ENSG00000163738.18;SE:chr4:74158281-74160055:74160088-74174506:+	Embryonic Positive
ENSG00000163754.17;SE:chr3:149009402-149024053:149024272-149026760:+	Embryonic Positive
ENSG00000163808.16;SE:chr3:44761884-44774395:44774437-44775254:+	Embryonic Positive
ENSG00000163818.16;SE:chr3:45826332-45827356:45827459-45828439:-	Embryonic Positive
ENSG00000163848.18;SE:chr3:125313656-125314937:125315053-125323309:-	Embryonic Positive
ENSG00000163864.14;SE:chr3:139638062-139672603:139672712-139677705:-	Embryonic Positive
ENSG00000163913.11;SE:chr3:129492194-129495446:129495607-129499902:+	Embryonic Positive
ENSG00000163931.15;SE:chr3:53235174-53237797:53237820-53240251:-	Embryonic Positive
ENSG00000163939.18;SE:chr3:52554879-52558249:52558413-52561767:-	Embryonic Positive
ENSG00000163939.18;SE:chr3:52617538-52624897:52624941-52627273:-	Embryonic Positive
ENSG00000163939.18;SE:chr3:52642045-52643248:52643343-52644704:-	Embryonic Positive
ENSG00000163946.13;SE:chr3:56624643-56624828:56625006-56627037:-	Embryonic Positive
ENSG00000163959.9;SE:chr3:196228273-196228809:196228920-196229915:+	Embryonic Positive
ENSG00000163964.13;SE:chr3:196722556-196726655:196726771-196727923:+	Embryonic Positive
ENSG00000164039.14;SE:chr4:103096274-103098644:103098802-103099783:-	Embryonic Positive
ENSG00000164054.15;SE:chr3:48501293-48503095:48503193-48504019:-	Embryonic Positive
ENSG00000164136.16;SE:chr4:141720566-141721059:141721177-141721924:+	Embryonic Positive
ENSG00000164180.13;SE:chr5:88196488-88197669:88197765-88198976:-	Embryonic Positive
ENSG00000164180.13;SE:chr5:88220719-88221301:88221471-88225769:-	Embryonic Positive
ENSG00000164190.16;SE:chr5:37059165-37060844:37061018-37063790:+	Embryonic Positive
ENSG00000164287.12;SE:chr5:55146856-55172588:55172650-55172938:-	Embryonic Positive
ENSG00000164304.15;SE:chr6:7355111-7356025:7356129-7365468:-	Embryonic Positive
ENSG00000164346.9;SE:chr5:74770810-74773868:74774060-74776604:+	Embryonic Positive
ENSG00000164347.17;SE:chr5:74722561-74725640:74725755-74725941:-	Embryonic Positive
ENSG00000164347.17;SE:chr5:74726126-74730260:74730398-74733022:-	Embryonic Positive
ENSG00000164398.12;SE:chr5:131988226-131988556:131988600-131988805:-	Embryonic Positive
ENSG00000164405.10;SE:chr5:132866687-132866869:132867035-132867488:+	Embryonic Positive
ENSG00000164414.16;SE:chr6:87501310-87506382:87506448-87509041:+	Embryonic Positive
ENSG00000164466.12;SE:chr5:175522422-175525792:175525965-175526638:+	Embryonic Positive
ENSG00000164597.13;SE:chr7:107248499-107256732:107256794-107258273:-	Embryonic Positive
ENSG00000164609.9;SE:chr5:160415310-160418596:160418685-160419023:-	Embryonic Positive
ENSG00000164615.4;SE:chr5:134738792-134741063:134741523-134743987:+	Embryonic Positive
ENSG00000164751.14;SE:chr8:76984195-76986187:76986296-76999990:-	Embryonic Positive
ENSG00000164808.16;SE:chr8:47727293-47728933:47729102-47735307:+	Embryonic Positive
ENSG00000164828.17;SE:chr7:816673-832020:832101-832505:+	Embryonic Positive
ENSG00000164933.11;SE:chr8:103402054-103403164:103403324-103407634:-	Embryonic Positive
ENSG00000164944.11;SE:chr8:94492818-94494860:94494956-94495731:-	Embryonic Positive
ENSG00000164953.15;SE:chr8:93758576-93762950:93763065-93763842:+	Embryonic Positive
ENSG00000165025.14;SE:chr9:90865097-90867131:90867199-90874204:+	Embryonic Positive
ENSG00000165055.15;SE:chr7:128476875-128477082:128477173-128479158:+	Embryonic Positive
ENSG00000165185.14;SE:chr9:112575251-112617871:112617954-112645650:+	Embryonic Positive
ENSG00000165195.13;SE:chrX:15326046-15331216:15331992-15335501:-	Embryonic Positive
ENSG00000165219.21;SE:chr9:125307880-125309929:125310009-125312452:+	Embryonic Positive
ENSG00000165219.21;SE:chr9:125332629-125335172:125335252-125337018:+	Embryonic Positive
ENSG00000165219.21;SE:chr9:125341264-125342219:125342299-125346819:+	Embryonic Positive
ENSG00000165240.17;SE:chrX:78011674-78012879:78013112-78014662:+	Embryonic Positive
ENSG00000165282.13;SE:chr9:35089450-35090066:35090280-35090466:-	Embryonic Positive
ENSG00000165283.15;SE:chr9:35102194-35102686:35102823-35103050:-	Embryonic Positive
ENSG00000165304.7;SE:chr9:36581739-36589536:36589652-36594628:+	Embryonic Positive
ENSG00000165392.9;SE:chr8:31088965-31090465:31090532-31090834:+	Embryonic Positive
ENSG00000165406.15;SE:chr10:45533289-45553112:45553204-45594235:-	Embryonic Positive
ENSG00000165416.14;SE:chr13:52657622-52658099:52658226-52658399:+	Embryonic Positive
ENSG00000165457.13;SE:chr11:72216925-72218561:72218734-72220870:+	Embryonic Positive
ENSG00000165487.13;SE:chr13:21566944-21602744:21602818-21603939:-	Embryonic Positive
ENSG00000165533.18;SE:chr14:88872452-88875026:88875109-88877294:+	Embryonic Positive
ENSG00000165629.19;SE:chr10:7788263-7796121:7796155-7797047:+	Embryonic Positive
ENSG00000165669.13;SE:chr10:118311313-118322305:118322411-118326154:-	Embryonic Positive
ENSG00000165682.14;SE:chr12:9997279-9998282:9998380-9999037:-	Embryonic Positive
ENSG00000165688.11;SE:chr9:136412892-136414553:136414647-136416291:+	Embryonic Positive
ENSG00000165699.13;SE:chr9:132923492-132925587:132925739-132927201:-	Embryonic Positive
ENSG00000165895.17;SE:chr11:100979049-100986074:100986352-100987513:+	Embryonic Positive
ENSG00000165948.10;SE:chr14:94096965-94097495:94097678-94100739:+	Embryonic Positive
ENSG00000165948.10;SE:chr14:94096965-94100739:94100771-94102477:+	Embryonic Positive
ENSG00000165972.12;SE:chr12:95918976-95919439:95919657-95936473:-	Embryonic Positive
ENSG00000166004.14;SE:chr11:93702637-93702776:93702919-93706745:+	Embryonic Positive
ENSG00000166024.13;SE:chr10:98163397-98208101:98209899-98231512:+	Embryonic Positive
ENSG00000166199.12;SE:chr11:43889828-43892041:43892129-43901516:+	Embryonic Positive
ENSG00000166261.10;SE:chr11:123730985-123739434:123739543-123740117:-	Embryonic Positive
ENSG00000166262.15;SE:chr15:49588083-49589776:49590007-49611215:-	Embryonic Positive
ENSG00000166263.13;SE:chr17:54968815-54985614:54985691-54986142:+	Embryonic Positive
ENSG00000166278.14;SE:chr6:31933965-31935923:31936061-31937319:+	Embryonic Positive
ENSG00000166295.8;SE:chr10:72216138-72220054:72220379-72223888:+	Embryonic Positive
ENSG00000166333.13;SE:chr11:6604360-6608046:6608211-6608394:+	Embryonic Positive
ENSG00000166377.19;SE:chr18:79069529-79077982:79078157-79096476:+	Embryonic Positive
ENSG00000166377.19;SE:chr18:79347925-79348132:79348196-79359354:+	Embryonic Positive
ENSG00000166435.15;SE:chr11:74852082-74906239:74906456-74907145:-	Embryonic Positive
ENSG00000166444.17;SE:chr11:8750725-8811247:8811335-8831556:-	Embryonic Positive
ENSG00000166451.13;SE:chr16:81014181-81017326:81017385-81017758:+	Embryonic Positive
ENSG00000166526.16;SE:chr7:100077433-100079536:100079656-100081635:-	Embryonic Positive
ENSG00000166529.14;SE:chr7:100049841-100051478:100051610-100056911:+	Embryonic Positive
ENSG00000166575.16;SE:chr11:87091395-87157341:87157406-87236638:+	Embryonic Positive
ENSG00000166579.15;SE:chr17:8460160-8463320:8463354-8466930:+	Embryonic Positive
ENSG00000166669.13;SE:chr16:10386122-10414574:10414612-10419581:+	Embryonic Positive
ENSG00000166747.12;SE:chr16:71765584-71767877:71767885-71769623:-	Embryonic Positive
ENSG00000166783.19;SE:chr16:15625173-15625372:15625797-15630332:-	Embryonic Positive
ENSG00000166803.10;SE:chr15:64366075-64373698:64373764-64376743:-	Embryonic Positive
ENSG00000166840.13;SE:chr11:58943666-58947046:58947165-58947858:+	Embryonic Positive
ENSG00000166888.10;SE:chr12:57100090-57100846:57100899-57102290:-	Embryonic Positive
ENSG00000166912.16;SE:chr15:30961073-30965875:30966040-30967920:-	Embryonic Positive
ENSG00000166927.12;SE:chr11:60383288-60385088:60385222-60386717:+	Embryonic Positive
ENSG00000166965.12;SE:chr15:90954948-90955800:90955883-90956612:+	Embryonic Positive
ENSG00000166986.12;SE:chr12:57489558-57489896:57489971-57490207:+	Embryonic Positive
ENSG00000167014.10;SE:chr15:44973955-44976081:44976173-44978489:+	Embryonic Positive
ENSG00000167085.11;SE:chr17:49413291-49414242:49414333-49414835:-	Embryonic Positive
ENSG00000167107.12;SE:chr17:50471135-50472428:50472579-50473665:+	Embryonic Positive
ENSG00000167112.9;SE:chr9:128315628-128315822:128315896-128317152:-	Embryonic Positive
ENSG00000167130.17;SE:chr9:129084768-129085023:129085107-129085207:+	Embryonic Positive
ENSG00000167130.17;SE:chr9:129085616-129086139:129086267-129086709:+	Embryonic Positive
ENSG00000167302.9;SE:chr17:81232021-81232315:81232518-81233432:-	Embryonic Positive
ENSG00000167323.9;SE:chr11:4083498-4084673:4084765-4086477:+	Embryonic Positive
ENSG00000167671.11;SE:chr19:4446197-4446283:4446413-4446500:-	Embryonic Positive
ENSG00000167705.11;SE:chr17:1646619-1646906:1646989-1647835:-	Embryonic Positive
ENSG00000167785.8;SE:chr19:8825108-8830770:8830891-8831318:-	Embryonic Positive
ENSG00000167840.13;SE:chr17:5109868-5111076:5111219-5111800:-	Embryonic Positive
ENSG00000167851.13;SE:chr17:74466743-74473536:74473874-74474532:+	Embryonic Positive
ENSG00000167851.13;SE:chr17:74481326-74481726:74481833-74484001:+	Embryonic Positive
ENSG00000167996.15;SE:chr11:61959904-61965369:61965515-61967312:-	Embryonic Positive
ENSG00000168003.16;SE:chr11:62882066-62882505:62882618-62882908:+	Embryonic Positive
ENSG00000168003.16;SE:chr11:62885608-62886437:62886568-62888135:+	Embryonic Positive
ENSG00000168036.16;SE:chr3:41224081-41224190:41224321-41224526:+	Embryonic Positive
ENSG00000168090.9;SE:chr7:100089746-100090399:100090487-100090592:+	Embryonic Positive
ENSG00000168137.15;SE:chr3:9464672-9468519:9468575-9470459:+	Embryonic Positive
ENSG00000168172.8;SE:chr8:42997637-43000271:43000276-43002107:+	Embryonic Positive
ENSG00000168175.14;SE:chr14:55063325-55063852:55063938-55064616:+	Embryonic Positive
ENSG00000168259.14;SE:chr17:41977323-41981855:41982007-41982255:-	Embryonic Positive
ENSG00000168397.16;SE:chr2:241637724-241638261:241638370-241651010:+	Embryonic Positive
ENSG00000168397.16;SE:chr2:241651335-241651884:241652012-241653307:+	Embryonic Positive
ENSG00000168591.15;SE:chr17:44189299-44189411:44189588-44190501:+	Embryonic Positive
ENSG00000168765.15;SE:chr1:109657279-109657590:109657671-109657772:+	Embryonic Positive
ENSG00000168785.7;SE:chr4:98482175-98484385:98484441-98486738:-	Embryonic Positive
ENSG00000168785.7;SE:chr4:98482175-98484399:98484598-98486738:-	Embryonic Positive
ENSG00000168813.16;SE:chr19:32345783-32347245:32347338-32352829:+	Embryonic Positive
ENSG00000168813.16;SE:chr19:32360618-32380609:32380620-32382467:+	Embryonic Positive
ENSG00000168827.14;SE:chr3:158684668-158690163:158690323-158691139:+	Embryonic Positive
ENSG00000168872.15;SE:chr16:70356247-70364543:70364645-70365017:+	Embryonic Positive
ENSG00000168883.19;SE:chr2:85645083-85647930:85648016-85648761:+	Embryonic Positive
ENSG00000168936.10;SE:chr4:1717428-1717516:1717703-1718152:-	Embryonic Positive
ENSG00000168958.19;SE:chr2:227347384-227352514:227352573-227355677:+	Embryonic Positive
ENSG00000168961.16;SE:chr17:27642348-27643525:27643620-27645314:+	Embryonic Positive
ENSG00000169083.15;SE:chrX:67721963-67722152:67722172-67722827:+	Embryonic Positive
ENSG00000169155.9;SE:chr9:126805132-126808793:126808915-126832487:+	Embryonic Positive
ENSG00000169220.17;SE:chr5:177371396-177371475:177371589-177371873:+	Embryonic Positive
ENSG00000169224.12;SE:chr1:247527054-247549136:247549220-247556407:+	Embryonic Positive
ENSG00000169241.17;SE:chr1:155136951-155137561:155137722-155137979:+	Embryonic Positive
ENSG00000169499.14;SE:chr8:38901445-38901798:38901892-38917907:+	Embryonic Positive
ENSG00000169554.16;SE:chr2:144404130-144404836:144405024-144429769:-	Embryonic Positive
ENSG00000169689.14;SE:chr17:82019381-82019510:82019694-82019858:-	Embryonic Positive
ENSG00000169752.16;SE:chr15:75969224-75971166:75971248-76009200:-	Embryonic Positive
ENSG00000169758.12;SE:chr15:76137895-76156604:76156652-76160095:+	Embryonic Positive
ENSG00000169758.12;SE:chr15:76137895-76156604:76156758-76160095:+	Embryonic Positive
ENSG00000169919.16;SE:chr7:65976202-65979386:65979541-65980224:-	Embryonic Positive
ENSG00000169919.16;SE:chr7:65979541-65979727:65979911-65980224:-	Embryonic Positive
ENSG00000170017.12;SE:chr3:105550259-105552144:105552182-105552468:+	Embryonic Positive
ENSG00000170085.17;SE:chr5:176238637-176289654:176290955-176295030:+	Embryonic Positive
ENSG00000170100.13;SE:chr16:89221152-89222092:89222183-89223157:+	Embryonic Positive
ENSG00000170266.15;SE:chr3:33053549-33058089:33058269-33065463:-	Embryonic Positive
ENSG00000170271.10;SE:chr5:154838178-154838563:154838939-154850483:-	Embryonic Positive
ENSG00000170312.15;SE:chr10:60785787-60788060:60788230-60791890:+	Embryonic Positive
ENSG00000170522.9;SE:chr4:110059754-110093106:110093134-110105497:-	Embryonic Positive
ENSG00000170632.13;SE:chr7:103086764-103086869:103086937-103097277:+	Embryonic Positive
ENSG00000170776.19;SE:chr15:85655787-85658537:85658590-85664563:+	Embryonic Positive
ENSG00000170832.12;SE:chr17:60179428-60180545:60180637-60181324:-	Embryonic Positive
ENSG00000170836.11;SE:chr17:60656841-60656932:60657042-60662995:+	Embryonic Positive
ENSG00000171163.15;SE:chr1:248850781-248850863:248850947-248853937:-	Embryonic Positive
ENSG00000171163.15;SE:chr1:248855458-248855558:248855635-248855725:-	Embryonic Positive
ENSG00000171302.16;SE:chr17:78997644-78997840:78997963-79009664:-	Embryonic Positive
ENSG00000171509.15;SE:chr4:158608043-158610633:158610685-158612130:+	Embryonic Positive
ENSG00000171649.11;SE:chr19:57584389-57584952:57584990-57588539:+	Embryonic Positive
ENSG00000171720.9;SE:chr5:141625365-141625685:141625764-141626013:-	Embryonic Positive
ENSG00000171720.9;SE:chr5:141625764-141626013:141626071-141626194:-	Embryonic Positive
ENSG00000171735.18;SE:chr1:6785575-6820181:6820250-6825092:+	Embryonic Positive
ENSG00000171793.13;SE:chr1:41006094-41007449:41007545-41008659:+	Embryonic Positive
ENSG00000171843.15;SE:chr9:20346574-20353525:20353596-20354808:-	Embryonic Positive
ENSG00000171843.15;SE:chr9:20365744-20380207:20380327-20382381:-	Embryonic Positive
ENSG00000171951.4;SE:chr2:223599296-223602142:223602217-223602285:-	Embryonic Positive
ENSG00000172009.14;SE:chr19:2811734-2812199:2812372-2813115:+	Embryonic Positive
ENSG00000172062.16;SE:chr5:70946176-70951941:70951994-70952439:+	Embryonic Positive
ENSG00000172239.13;SE:chr5:43527469-43529786:43529879-43533738:-	Embryonic Positive
ENSG00000172345.13;SE:chr15:81322540-81322899:81322948-81324001:-	Embryonic Positive
ENSG00000172497.8;SE:chr5:81335901-81342672:81342755-81343818:-	Embryonic Positive
ENSG00000172638.12;SE:chr11:65866712-65866845:65867079-65867861:-	Embryonic Positive
ENSG00000172650.12;SE:chr10:73680106-73681008:73681341-73682694:-	Embryonic Positive
ENSG00000172673.10;SE:chr6:127719823-127807216:127807332-127812883:-	Embryonic Positive
ENSG00000172766.18;SE:chr13:41362159-41362731:41362873-41367439:+	Embryonic Positive
ENSG00000172785.18;SE:chr9:146158-151305:151427-152034:-	Embryonic Positive
ENSG00000172869.14;SE:chr5:119237414-119238989:119239080-119240419:+	Embryonic Positive
ENSG00000172977.12;SE:chr11:65713058-65713348:65713503-65713593:+	Embryonic Positive
ENSG00000172995.16;SE:chr3:35679960-35680826:35680917-35681714:+	Embryonic Positive
ENSG00000173137.11;SE:chr8:144383230-144389263:144389336-144390671:+	Embryonic Positive
ENSG00000173166.17;SE:chr2:203461925-203470239:203470313-203489584:-	Embryonic Positive
ENSG00000173210.19;SE:chr5:149198402-149199044:149199122-149200316:+	Embryonic Positive
ENSG00000173262.11;SE:chr12:7830006-7831604:7831764-7832722:-	Embryonic Positive
ENSG00000173264.13;SE:chr11:64288468-64288603:64288721-64289037:+	Embryonic Positive
ENSG00000173369.15;SE:chr1:22653303-22654008:22654160-22659440:+	Embryonic Positive
ENSG00000173409.13;SE:chr1:230979279-230988320:230988439-230990110:+	Embryonic Positive
ENSG00000173409.13;SE:chr1:230990263-230990600:230990698-230995760:+	Embryonic Positive
ENSG00000173517.10;SE:chr15:77252526-77286423:77286504-77365163:-	Embryonic Positive
ENSG00000173588.14;SE:chr12:94313017-94328205:94328308-94331700:-	Embryonic Positive
ENSG00000173611.17;SE:chr9:125056007-125065990:125066058-125142633:-	Embryonic Positive
ENSG00000173875.13;SE:chr19:12623826-12624650:12624710-12627721:+	Embryonic Positive
ENSG00000173889.15;SE:chr3:170172712-170176865:170176925-170178773:-	Embryonic Positive
ENSG00000174197.16;SE:chr15:41740203-41742546:41743172-41748637:+	Embryonic Positive
ENSG00000174243.9;SE:chr12:48834497-48835120:48835214-48836121:-	Embryonic Positive
ENSG00000174371.16;SE:chr1:241849027-241849112:241849216-241850409:+	Embryonic Positive
ENSG00000174371.16;SE:chr1:241853481-241854573:241854781-241857345:+	Embryonic Positive
ENSG00000174606.12;SE:chr1:213008466-213013093:213013418-213015613:-	Embryonic Positive
ENSG00000174718.11;SE:chr12:31970356-31980878:31985957-31987239:+	Embryonic Positive
ENSG00000174738.12;SE:chr3:23962605-23963224:23963330-23964977:+	Embryonic Positive
ENSG00000174796.12;SE:chr4:75516979-75521736:75521861-75526960:+	Embryonic Positive
ENSG00000174891.12;SE:chr3:158123991-158203072:158203245-158298039:+	Embryonic Positive
ENSG00000174891.12;SE:chr3:158203245-158225657:158225733-158298039:+	Embryonic Positive
ENSG00000174953.13;SE:chr3:154283271-154284583:154284669-154284814:-	Embryonic Positive
ENSG00000175048.16;SE:chr6:157645839-157646276:157646397-157647259:+	Embryonic Positive
ENSG00000175104.14;SE:chr11:36501537-36501719:36501811-36510048:-	Embryonic Positive
ENSG00000175193.12;SE:chr3:183833589-183833724:183833825-183840570:-	Embryonic Positive
ENSG00000175224.16;SE:chr11:46617890-46618325:46618375-46644279:+	Embryonic Positive
ENSG00000175348.10;SE:chr11:8956298-8962092:8962183-8964209:-	Embryonic Positive
ENSG00000175387.15;SE:chr18:47869436-47870475:47870564-47896521:-	Embryonic Positive
ENSG00000175538.10;SE:chr11:74462103-74464262:74464325-74467398:-	Embryonic Positive
ENSG00000175581.13;SE:chr11:73844976-73859907:73860009-73863172:+	Embryonic Positive
ENSG00000175592.8;SE:chr11:65893296-65896809:65897006-65900241:-	Embryonic Positive
ENSG00000175662.17;SE:chr17:17884768-17893661:17893810-17898596:-	Embryonic Positive
ENSG00000176293.19;SE:chr19:58059310-58059969:58060035-58061580:+	Embryonic Positive
ENSG00000176393.10;SE:chr1:201989044-201989383:201989531-201996147:+	Embryonic Positive
ENSG00000176623.11;SE:chr8:86488639-86494829:86494966-86506995:-	Embryonic Positive
ENSG00000176658.16;SE:chr17:32745285-32745522:32745689-32748936:-	Embryonic Positive
ENSG00000176894.9;SE:chr12:132690376-132695884:132696046-132701250:+	Embryonic Positive
ENSG00000176894.9;SE:chr12:132701369-132702429:132702564-132704619:+	Embryonic Positive
ENSG00000176978.13;SE:chr9:137111754-137111873:137112029-137112112:-	Embryonic Positive
ENSG00000177058.11;SE:chr5:55669879-55672563:55672695-55697846:-	Embryonic Positive
ENSG00000177058.11;SE:chr5:55697992-55704322:55704434-55711452:-	Embryonic Positive
ENSG00000177106.14;SE:chr11:721691-721903:721991-722091:+	Embryonic Positive
ENSG00000177150.12;SE:chr18:13666713-13670871:13670968-13671862:-	Embryonic Positive
ENSG00000177225.16;SE:chr11:772521-773522:773629-774008:-	Embryonic Positive
ENSG00000177426.20;SE:chr18:3450070-3450325:3450505-3456354:+	Embryonic Positive
ENSG00000177479.19;SE:chr3:48922811-48924718:48924839-48927462:+	Embryonic Positive
ENSG00000177731.15;SE:chr17:18245660-18245744:18245850-18245934:-	Embryonic Positive
ENSG00000177981.10;SE:chr12:48151305-48151565:48151665-48153368:-	Embryonic Positive
ENSG00000178075.19;SE:chr3:113909120-113913073:113913160-113915701:+	Embryonic Positive
ENSG00000178078.11;SE:chr19:4324197-4324455:4324667-4325216:-	Embryonic Positive
ENSG00000178971.13;SE:chr17:8228629-8228727:8228892-8229302:-	Embryonic Positive
ENSG00000179151.11;SE:chr15:74675142-74676941:74677022-74695880:-	Embryonic Positive
ENSG00000179335.18;SE:chr15:74627668-74627970:74628052-74628604:+	Embryonic Positive
ENSG00000180198.15;SE:chr1:28508905-28516725:28516853-28529858:+	Embryonic Positive
ENSG00000180198.15;SE:chr1:28535380-28535610:28535656-28535871:+	Embryonic Positive
ENSG00000180329.13;SE:chr17:44679043-44680585:44680643-44682003:-	Embryonic Positive
ENSG00000180900.16;SE:chr8:143791440-143791876:143791913-143791991:-	Embryonic Positive
ENSG00000180957.17;SE:chr22:27853663-27854854:27854939-27858387:-	Embryonic Positive
ENSG00000181038.13;SE:chr17:76726879-76729690:76729794-76732978:+	Embryonic Positive
ENSG00000181264.8;SE:chr11:120325368-120327441:120327640-120329977:+	Embryonic Positive
ENSG00000181458.10;SE:chr3:100568967-100570609:100574659-100576925:+	Embryonic Positive
ENSG00000181513.14;SE:chr17:45137988-45139021:45139160-45143443:+	Embryonic Positive
ENSG00000181555.19;SE:chr3:47103423-47105997:47106120-47113876:-	Embryonic Positive
ENSG00000181929.11;SE:chr12:49005543-49005743:49005881-49013062:-	Embryonic Positive
ENSG00000182004.12;SE:chr1:203861743-203862182:203862222-203863663:+	Embryonic Positive
ENSG00000182149.20;SE:chr16:71923380-71924091:71924281-71924769:+	Embryonic Positive
ENSG00000182197.10;SE:chr8:117830349-117831599:117831653-117835444:-	Embryonic Positive
ENSG00000182230.11;SE:chr5:176121814-176123997:176124105-176124263:+	Embryonic Positive
ENSG00000182534.13;SE:chr17:76680879-76683847:76683927-76685072:-	Embryonic Positive
ENSG00000182552.14;SE:chr4:183641468-183646351:183646353-183646488:-	Embryonic Positive
ENSG00000182568.16;SE:chr3:18349682-18351313:18351408-18351992:-	Embryonic Positive
ENSG00000182578.13;SE:chr5:150057592-150059700:150059862-150060862:-	Embryonic Positive
ENSG00000182606.14;SE:chr3:42149599-42151335:42151432-42176814:+	Embryonic Positive
ENSG00000182670.13;SE:chr21:37156906-37157161:37157214-37159699:+	Embryonic Positive
ENSG00000182718.16;SE:chr15:60386086-60396151:60396427-60397943:-	Embryonic Positive
ENSG00000182732.16;SE:chr14:72459683-72464694:72464717-72465758:+	Embryonic Positive
ENSG00000182732.16;SE:chr14:72540094-72553290:72553356-72562417:+	Embryonic Positive
ENSG00000182919.14;SE:chr11:93741728-93747297:93747448-93750346:+	Embryonic Positive
ENSG00000182919.14;SE:chr11:93741728-93747302:93747448-93750346:+	Embryonic Positive
ENSG00000182919.14;SE:chr11:93754037-93755210:93755386-93757316:+	Embryonic Positive
ENSG00000182986.12;SE:chr19:52891346-52893384:52893619-52893779:-	Embryonic Positive
ENSG00000183137.14;SE:chr6:109095575-109140421:109140675-109145219:+	Embryonic Positive
ENSG00000183291.15;SE:chr1:86863605-86868053:86868102-86880662:-	Embryonic Positive
ENSG00000183323.12;SE:chr5:69311204-69313985:69314043-69320237:-	Embryonic Positive
ENSG00000183426.15;SE:chr16:14950255-14950752:14950821-14951615:+	Embryonic Positive
ENSG00000183597.15;SE:chr22:20052584-20053360:20053551-20055943:+	Embryonic Positive
ENSG00000183808.11;SE:chr8:93737355-93740629:93740696-93740881:-	Embryonic Positive
ENSG00000183963.18;SE:chr22:31085291-31087083:31087200-31087965:+	Embryonic Positive
ENSG00000183963.18;SE:chr22:31099896-31100885:31101049-31104316:+	Embryonic Positive
ENSG00000184047.15;SE:chr12:122216869-122218266:122218397-122224512:-	Embryonic Positive
ENSG00000184056.14;SE:chr15:91017024-91017805:91017885-91022154:-	Embryonic Positive
ENSG00000184216.11;SE:chrX:154013433-154014042:154014278-154016032:-	Embryonic Positive
ENSG00000184304.14;SE:chr14:29638904-29656476:29656499-29663699:-	Embryonic Positive
ENSG00000184402.14;SE:chr20:62143889-62154281:62154465-62158672:+	Embryonic Positive
ENSG00000184465.15;SE:chr6:169457634-169572419:169572540-169582836:-	Embryonic Positive
ENSG00000184708.17;SE:chr22:31449531-31450289:31450360-31454144:-	Embryonic Positive
ENSG00000184787.18;SE:chr21:44777417-44785666:44785791-44787920:-	Embryonic Positive
ENSG00000184831.13;SE:chrX:23840377-23856302:23856382-23858642:-	Embryonic Positive
ENSG00000184922.13;SE:chr17:45245416-45245619:45245733-45245878:+	Embryonic Positive
ENSG00000184990.12;SE:chr14:104753319-104755630:104755824-104756604:+	Embryonic Positive
ENSG00000185008.17;SE:chr3:77622432-77632474:77632656-77634870:+	Embryonic Positive
ENSG00000185008.17;SE:chr3:77635043-77642671:77642943-77644704:+	Embryonic Positive
ENSG00000185009.12;SE:chr10:74138382-74138806:74138931-74150755:-	Embryonic Positive
ENSG00000185019.16;SE:chr20:3123406-3156684:3156790-3159766:-	Embryonic Positive
ENSG00000185104.19;SE:chr1:50441523-50451793:50452193-50475464:-	Embryonic Positive
ENSG00000185187.12;SE:chr11:406538-406843:406993-407062:-	Embryonic Positive
ENSG00000185324.21;SE:chr16:89686797-89687589:89687815-89689252:+	Embryonic Positive
ENSG00000185324.21;SE:chr16:89694232-89694569:89694788-89694931:+	Embryonic Positive
ENSG00000185339.8;SE:chr22:30607395-30610235:30610335-30610871:+	Embryonic Positive
ENSG00000185404.16;SE:chr2:230327301-230328757:230328831-230357805:+	Embryonic Positive
ENSG00000185418.15;SE:chr15:101657036-101657785:101657857-101661712:-	Embryonic Positive
ENSG00000185507.19;SE:chr11:614037-614174:614399-614476:-	Embryonic Positive
ENSG00000185621.11;SE:chr3:197999342-198003015:198003125-198019253:+	Embryonic Positive
ENSG00000185728.16;SE:chr8:63175416-63186147:63187745-63209683:+	Embryonic Positive
ENSG00000185737.12;SE:chr10:82979120-82984783:82984854-82985098:+	Embryonic Positive
ENSG00000185745.9;SE:chr10:89392717-89393107:89393341-89402281:+	Embryonic Positive
ENSG00000185813.10;SE:chr17:81905735-81906100:81906177-81906464:-	Embryonic Positive
ENSG00000185864.16;SE:chr16:21847541-21851770:21851855-21857259:-	Embryonic Positive
ENSG00000185864.16;SE:chr16:21847541-21851770:21852046-21857259:-	Embryonic Positive
ENSG00000185864.16;SE:chr16:21847541-21851915:21852046-21857259:-	Embryonic Positive
ENSG00000185909.14;SE:chr3:49174966-49175062:49175163-49175605:+	Embryonic Positive
ENSG00000185947.14;SE:chr16:31873969-31875152:31875302-31884498:+	Embryonic Positive
ENSG00000186166.8;SE:chr11:118999109-119001613:119001825-119010764:+	Embryonic Positive
ENSG00000186635.14;SE:chr11:72688537-72692753:72692785-72693325:-	Embryonic Positive
ENSG00000186648.14;SE:chr14:24065273-24065622:24065750-24066398:+	Embryonic Positive
ENSG00000186908.14;SE:chr12:76816019-76821058:76821167-76822406:+	Embryonic Positive
ENSG00000187010.18;SE:chr1:25306729-25317000:25317079-25328898:+	Embryonic Positive
ENSG00000187097.12;SE:chr14:73988172-74007696:74007812-74011091:-	Embryonic Positive
ENSG00000187109.13;SE:chr12:76060279-76074203:76074239-76084567:-	Embryonic Positive
ENSG00000187210.12;SE:chr9:76459305-76460060:76460177-76500916:+	Embryonic Positive
ENSG00000187239.16;SE:chr9:129908999-129923844:129924026-129924960:-	Embryonic Positive
ENSG00000187266.13;SE:chr19:11383232-11383431:11383535-11384093:-	Embryonic Positive
ENSG00000187446.11;SE:chr15:41262883-41264165:41264235-41270557:+	Embryonic Positive
ENSG00000187514.14;SE:chr2:231707835-231708714:231708751-231711348:+	Embryonic Positive
ENSG00000187555.14;SE:chr16:8923413-8929369:8929543-8930293:-	Embryonic Positive
ENSG00000187630.14;SE:chr14:23990359-23995032:23995133-24001384:+	Embryonic Positive
ENSG00000187715.13;SE:chr3:127915586-127922950:127924131-127927764:+	Embryonic Positive
ENSG00000187735.12;SE:chr8:54000050-54010430:54010492-54022063:-	Embryonic Positive
ENSG00000187741.14;SE:chr16:89752222-89758577:89758705-89761949:-	Embryonic Positive
ENSG00000187778.13;SE:chr12:49565667-49566077:49566215-49568048:-	Embryonic Positive
ENSG00000187860.10;SE:chr22:30362114-30365944:30366248-30369432:+	Embryonic Positive
ENSG00000187889.12;SE:chr1:56726583-56731892:56731967-56737087:-	Embryonic Positive
ENSG00000187889.12;SE:chr1:56737147-56738625:56738653-56740697:-	Embryonic Positive
ENSG00000187889.12;SE:chr1:56740795-56742161:56742221-56744026:-	Embryonic Positive
ENSG00000188266.13;SE:chr15:78515107-78518588:78518773-78527380:+	Embryonic Positive
ENSG00000188313.12;SE:chr3:146525647-146528614:146528831-146533470:-	Embryonic Positive
ENSG00000188338.14;SE:chr3:50205348-50207336:50207477-50214149:+	Embryonic Positive
ENSG00000188404.8;SE:chr1:169703440-169704036:169704094-169704568:-	Embryonic Positive
ENSG00000188559.13;SE:chr20:20393253-20396695:20396734-20412027:-	Embryonic Positive
ENSG00000188603.16;SE:chr16:28489386-28490962:28491062-28491482:-	Embryonic Positive
ENSG00000188641.12;SE:chr1:97699547-97720825:97720926-97721510:-	Embryonic Positive
ENSG00000188687.15;SE:chr2:74222952-74224840:74224995-74226957:-	Embryonic Positive
ENSG00000188785.11;SE:chr19:57390114-57394188:57394223-57397048:+	Embryonic Positive
ENSG00000188803.14;SE:chr17:11379509-11551896:11551952-11555740:+	Embryonic Positive
ENSG00000188921.13;SE:chr9:21016010-21017809:21017910-21026596:-	Embryonic Positive
ENSG00000189042.13;SE:chr19:36712867-36718948:36720561-36723189:+	Embryonic Positive
ENSG00000189091.12;SE:chr16:70548442-70550650:70550678-70554446:+	Embryonic Positive
ENSG00000189306.10;SE:chr22:42518147-42518613:42518728-42519714:-	Embryonic Positive
ENSG00000196118.11;SE:chr16:30759458-30759654:30759809-30760284:-	Embryonic Positive
ENSG00000196123.12;SE:chr16:67176975-67178010:67178107-67178199:-	Embryonic Positive
ENSG00000196139.11;SE:chr10:5048895-5077900:5077977-5096410:+	Embryonic Positive
ENSG00000196150.13;SE:chr8:144890403-144895143:144895232-144901399:-	Embryonic Positive
ENSG00000196214.10;SE:chr19:52283413-52288042:52288115-52290066:+	Embryonic Positive
ENSG00000196419.12;SE:chr22:41622086-41628118:41628230-41636113:+	Embryonic Positive
ENSG00000196497.15;SE:chr14:24180758-24181513:24181617-24181711:-	Embryonic Positive
ENSG00000196504.15;SE:chr2:152693068-152693158:152693476-152694542:-	Embryonic Positive
ENSG00000196517.11;SE:chr1:44010882-44011561:44011722-44024248:-	Embryonic Positive
ENSG00000196547.14;SE:chr15:90916256-90916586:90916660-90918194:+	Embryonic Positive
ENSG00000196562.14;SE:chr20:47658392-47659399:47659452-47659697:-	Embryonic Positive
ENSG00000196605.7;SE:chr19:9752440-9755517:9755634-9758059:-	Embryonic Positive
ENSG00000196683.10;SE:chr7:22813185-22817412:22817548-22818000:-	Embryonic Positive
ENSG00000196693.14;SE:chr10:42594699-42614282:42614358-42631929:-	Embryonic Positive
ENSG00000196705.8;SE:chr19:21167666-21175453:21175474-21182623:+	Embryonic Positive
ENSG00000196776.14;SE:chr3:108047292-108049619:108049651-108050578:-	Embryonic Positive
ENSG00000196821.9;SE:chr6:34606904-34646601:34646798-34654625:-	Embryonic Positive
ENSG00000196873.15;SE:chr9:68258569-68259347:68259434-68264468:+	Embryonic Positive
ENSG00000196967.10;SE:chr19:37156355-37165595:37165696-37169839:-	Embryonic Positive
ENSG00000197111.15;SE:chr12:53459403-53460331:53460425-53461015:+	Embryonic Positive
ENSG00000197111.15;SE:chr12:53462567-53464760:53464852-53467221:+	Embryonic Positive
ENSG00000197111.15;SE:chr12:53467293-53467805:53467843-53468777:+	Embryonic Positive
ENSG00000197150.12;SE:chr7:151028610-151033605:151033917-151034273:+	Embryonic Positive
ENSG00000197208.5;SE:chr5:132322355-132324461:132324642-132327277:+	Embryonic Positive
ENSG00000197256.10;SE:chr19:11166611-11169877:11169966-11170048:-	Embryonic Positive
ENSG00000197261.11;SE:chr6:49552570-49552977:49553207-49554877:+	Embryonic Positive
ENSG00000197321.14;SE:chr10:29524715-29526961:29527056-29529705:-	Embryonic Positive
ENSG00000197472.14;SE:chr1:246967792-246988121:246988255-246999348:-	Embryonic Positive
ENSG00000197472.14;SE:chr1:246967792-246988125:246988255-246999348:-	Embryonic Positive
ENSG00000197555.9;SE:chr14:71685631-71698981:71699127-71702381:+	Embryonic Positive
ENSG00000197713.14;SE:chr2:210016641-210017473:210017559-210019669:+	Embryonic Positive
ENSG00000197822.10;SE:chr5:69504294-69509141:69509819-69513948:+	Embryonic Positive
ENSG00000197948.10;SE:chr5:141641757-141642397:141642503-141643001:-	Embryonic Positive
ENSG00000197951.8;SE:chr19:56601591-56613812:56613938-56621268:+	Embryonic Positive
ENSG00000198040.10;SE:chr12:133048848-133050524:133050586-133056954:+	Embryonic Positive
ENSG00000198099.8;SE:chr4:99142780-99143166:99143305-99144205:-	Embryonic Positive
ENSG00000198160.14;SE:chr1:66940052-66940186:66940222-66946150:+	Embryonic Positive
ENSG00000198176.12;SE:chr13:113623286-113631623:113631905-113633120:+	Embryonic Positive
ENSG00000198218.10;SE:chr3:49077038-49092397:49092456-49093912:-	Embryonic Positive
ENSG00000198556.13;SE:chr7:99484143-99485208:99485368-99486476:+	Embryonic Positive
ENSG00000198561.12;SE:chr11:57806035-57806461:57806478-57806915:+	Embryonic Positive
ENSG00000198604.10;SE:chr14:34754914-34758704:34758846-34761757:-	Embryonic Positive
ENSG00000198700.9;SE:chr1:201829372-201834954:201835064-201847279:+	Embryonic Positive
ENSG00000198715.11;SE:chr1:156294565-156294759:156295016-156295526:-	Embryonic Positive
ENSG00000198718.12;SE:chr14:45068643-45071712:45071798-45073296:+	Embryonic Positive
ENSG00000198780.11;SE:chr5:74805284-74813840:74814019-74834426:-	Embryonic Positive
ENSG00000198794.11;SE:chr15:74995673-75009891:75009940-75011792:+	Embryonic Positive
ENSG00000198795.10;SE:chr18:25195244-25224036:25224115-25224345:-	Embryonic Positive
ENSG00000198814.12;SE:chrX:30724181-30727466:30727552-30728732:+	Embryonic Positive
ENSG00000198860.11;SE:chr1:184054863-184072157:184072194-184072827:+	Embryonic Positive
ENSG00000198860.11;SE:chr1:184054863-184072157:184072298-184072827:+	Embryonic Positive
ENSG00000198874.12;SE:chr7:66998195-66998817:66998954-67009583:+	Embryonic Positive
ENSG00000198898.12;SE:chr7:116862650-116880067:116880147-116888127:+	Embryonic Positive
ENSG00000198917.11;SE:chr9:128822833-128823747:128823894-128824072:-	Embryonic Positive
ENSG00000198929.12;SE:chr1:162357136-162360812:162360924-162365404:+	Embryonic Positive
ENSG00000204209.10;SE:chr6:33321567-33321719:33321977-33322862:-	Embryonic Positive
ENSG00000204217.12;SE:chr2:202552888-202555252:202556531-202559696:+	Embryonic Positive
ENSG00000204257.14;SE:chr6:32949889-32950519:32950803-32952949:-	Embryonic Positive
ENSG00000204316.12;SE:chr17:75902154-75904540:75904719-75904809:-	Embryonic Positive
ENSG00000204387.12;SE:chr6:31835451-31836299:31836517-31837236:+	Embryonic Positive
ENSG00000204387.12;SE:chr6:31835451-31836424:31836517-31837236:+	Embryonic Positive
ENSG00000204427.11;SE:chr6:31701028-31701274:31701340-31702074:-	Embryonic Positive
ENSG00000204463.12;SE:chr6:31644194-31644307:31644414-31644525:-	Embryonic Positive
ENSG00000204482.10;SE:chr6:31587733-31587944:31587966-31588563:+	Embryonic Positive
ENSG00000204564.11;SE:chr6:30647303-30649558:30649959-30650994:+	Embryonic Positive
ENSG00000204564.11;SE:chr6:30651466-30652648:30652717-30652802:+	Embryonic Positive
ENSG00000204611.6;SE:chr19:52117024-52122360:52122457-52123923:-	Embryonic Positive
ENSG00000204764.12;SE:chr5:170968377-170983065:170983245-171028872:+	Embryonic Positive
ENSG00000204822.6;SE:chr2:74472252-74472358:74472470-74472569:-	Embryonic Positive
ENSG00000204842.14;SE:chr12:111452840-111453677:111453845-111456029:-	Embryonic Positive
ENSG00000204859.11;SE:chr1:6580136-6580541:6581299-6582058:+	Embryonic Positive
ENSG00000205133.11;SE:chr8:92917007-92921503:92921660-92954406:-	Embryonic Positive
ENSG00000205133.11;SE:chr8:92917010-92921503:92921660-92966007:-	Embryonic Positive
ENSG00000205403.12;SE:chr4:109752503-109757763:109757783-109760270:-	Embryonic Positive
ENSG00000205531.12;SE:chr11:2951809-2954301:2954410-2954527:-	Embryonic Positive
ENSG00000205726.13;SE:chr21:33799929-33802430:33802444-33810975:+	Embryonic Positive
ENSG00000205981.6;SE:chr3:180985996-180986943:180987022-180988023:-	Embryonic Positive
ENSG00000206053.12;SE:chr16:1678356-1683509:1683592-1685439:+	Embryonic Positive
ENSG00000212719.10;SE:chr17:21535538-21546706:21546799-21550996:-	Embryonic Positive
ENSG00000213024.10;SE:chr19:49909884-49911105:49911366-49927694:-	Embryonic Positive
ENSG00000213066.11;SE:chr6:167004401-167010813:167010893-167022409:+	Embryonic Positive
ENSG00000213186.7;SE:chr3:160439186-160447732:160447842-160448726:-	Embryonic Positive
ENSG00000213639.9;SE:chr2:28776982-28778351:28778589-28778809:+	Embryonic Positive
ENSG00000213901.10;SE:chr2:219164338-219165169:219165422-219167930:-	Embryonic Positive
ENSG00000213918.10;SE:chr16:3643036-3651317:3651921-3654961:+	Embryonic Positive
ENSG00000213983.11;SE:chr14:23566419-23566562:23566686-23567111:-	Embryonic Positive
ENSG00000214021.15;SE:chr3:9833245-9834427:9834503-9834681:+	Embryonic Positive
ENSG00000214026.10;SE:chr11:1952855-1955611:1955781-1956256:+	Embryonic Positive
ENSG00000214530.7;SE:chr11:72755753-72757767:72757884-72758530:-	Embryonic Positive
ENSG00000214944.9;SE:chr5:73894575-73897962:73898093-73901184:+	Embryonic Positive
ENSG00000215021.8;SE:chr12:6965712-6965911:6965916-6966424:-	Embryonic Positive
ENSG00000215277.8;SE:chr14:23262711-23262928:23262970-23264174:+	Embryonic Positive
ENSG00000215277.8;SE:chr14:23264671-23268924:23268963-23269863:+	Embryonic Positive
ENSG00000215717.5;SE:chr1:109090882-109091660:109091748-109092890:+	Embryonic Positive
ENSG00000221838.9;SE:chr7:100104154-100104874:100104940-100105045:+	Embryonic Positive
ENSG00000224383.7;SE:chr17:63999074-64001084:64001310-64001467:+	Embryonic Positive
ENSG00000226887.7;SE:chr4:52745943-52750710:52750829-52750930:-	Embryonic Positive
ENSG00000228486.9;SE:chr2:97675928-97694447:97694599-97699026:+	Embryonic Positive
ENSG00000229833.9;SE:chr19:7630846-7631232:7631321-7631473:+	Embryonic Positive
ENSG00000231852.6;SE:chr6:32038624-32038722:32038811-32039094:+	Embryonic Positive
ENSG00000232859.9;SE:chr17:27879490-27880121:27880183-27880274:-	Embryonic Positive
ENSG00000237440.8;SE:chr19:20552570-20553709:20553835-20565638:-	Embryonic Positive
ENSG00000239900.11;SE:chr22:40350035-40353073:40353117-40358864:+	Embryonic Positive
ENSG00000241399.6;SE:chr2:159777964-159780005:159780178-159780882:-	Embryonic Positive
ENSG00000241878.9;SE:chr22:31619836-31620553:31620599-31620996:-	Embryonic Positive
ENSG00000242220.6;SE:chr21:32582415-32584161:32584305-32585421:-	Embryonic Positive
ENSG00000242372.6;SE:chr20:35280118-35284176:35284261-35284381:-	Embryonic Positive
ENSG00000242574.8;SE:chr6:32935377-32935536:32935652-32937172:-	Embryonic Positive
ENSG00000242715.7;SE:chr13:36283702-36295778:36295857-36297637:-	Embryonic Positive
ENSG00000243156.7;SE:chr22:17823060-17827644:17827781-17831854:-	Embryonic Positive
ENSG00000243955.5;SE:chr6:52794266-52796182:52796314-52797586:-	Embryonic Positive
ENSG00000243955.5;SE:chr6:52796314-52797586:52797637-52799181:-	Embryonic Positive
ENSG00000244187.7;SE:chr9:136791424-136791626:136791777-136791947:+	Embryonic Positive
ENSG00000244754.8;SE:chr13:32527532-32535769:32537027-32538618:-	Embryonic Positive
ENSG00000244754.8;SE:chr13:32537027-32538618:32538684-32538778:-	Embryonic Positive
ENSG00000248592.7;SE:chr3:52833749-52834940:52835003-52840500:-	Embryonic Positive
ENSG00000250565.6;SE:chr2:46536703-46537376:46537576-46541390:-	Embryonic Positive
ENSG00000250722.5;SE:chr5:42807108-42807604:42807689-42808151:-	Embryonic Positive
ENSG00000250799.9;SE:chr19:35800222-35802191:35802276-35802968:-	Embryonic Positive
ENSG00000254004.6;SE:chr19:36515699-36518030:36518143-36525155:-	Embryonic Positive
ENSG00000254093.8;SE:chr8:10765916-10820193:10820269-10826152:-	Embryonic Positive
ENSG00000254469.7;SE:chr11:71923475-71925933:71926104-71928365:-	Embryonic Positive
ENSG00000256269.6;SE:chr11:119088707-119089082:119089131-119089217:+	Embryonic Positive
ENSG00000256269.6;SE:chr11:119088707-119089100:119089131-119089217:+	Embryonic Positive
ENSG00000256269.6;SE:chr11:119092163-119092404:119092523-119092758:+	Embryonic Positive
ENSG00000260916.5;SE:chr15:55360944-55365188:55365309-55371793:-	Embryonic Positive
ENSG00000263956.5;SE:chr1:148124067-148124899:148125001-148126829:-	Embryonic Positive
ENSG00000266412.5;SE:chr10:46006597-46009124:46009212-46009411:-	Embryonic Positive
ENSG00000266714.6;SE:chr17:75620357-75620467:75620636-75621031:+	Embryonic Positive
ENSG00000266967.6;SE:chr17:42951894-42953724:42953778-42954876:-	Embryonic Positive
ENSG00000267855.5;SE:chr19:8311595-8316496:8316645-8320857:-	Embryonic Positive
ENSG00000271447.5;SE:chr17:35756419-35766197:35766894-35767752:-	Embryonic Positive
ENSG00000273559.4;SE:chr17:38815097-38815625:38815741-38820901:-	Embryonic Positive
ENSG00000273749.4;SE:chr15:22947291-22947911:22948029-22980287:-	Embryonic Positive
ENSG00000275052.4;SE:chr2:55568363-55573619:55573777-55577315:-	Embryonic Positive
ENSG00000275052.4;SE:chr2:55577356-55578247:55578342-55579679:-	Embryonic Positive
ENSG00000275066.4;SE:chr17:37577613-37579132:37579434-37584648:-	Embryonic Positive
ENSG00000275700.4;SE:chr17:37021014-37031614:37031685-37056601:+	Embryonic Positive
ENSG00000278053.4;SE:chr17:37633418-37639454:37639568-37642110:-	Embryonic Positive
ENSG00000278540.4;SE:chr17:37162050-37179260:37179406-37181201:-	Embryonic Positive
ENSG00000278540.4;SE:chr17:37339850-37345253:37345382-37365443:-	Embryonic Positive
ENSG00000000460.16;SE:chr1:169806088-169807791:169807929-169821679:+	Embryonic Negative
ENSG00000003400.14;SE:chr2:201195948-201203730:201203766-201208075:+	Embryonic Negative
ENSG00000004897.11;SE:chr17:47142025-47142229:47142436-47143883:-	Embryonic Negative
ENSG00000005339.12;SE:chr16:3782926-3791981:3792094-3793386:-	Embryonic Negative
ENSG00000005486.16;SE:chr7:75879260-75881365:75881486-75881829:+	Embryonic Negative
ENSG00000005889.15;SE:chrX:24152830-24161715:24161842-24172715:+	Embryonic Negative
ENSG00000005961.17;SE:chr17:44372423-44374354:44374470-44374659:-	Embryonic Negative
ENSG00000006042.11;SE:chr17:32936447-32939477:32939536-32940786:+	Embryonic Negative
ENSG00000006194.9;SE:chr16:3284205-3285059:3285239-3285681:+	Embryonic Negative
ENSG00000006432.15;SE:chr14:70733342-70733757:70733798-70734386:-	Embryonic Negative
ENSG00000006459.10;SE:chr7:140094138-140095618:140095711-140096555:-	Embryonic Negative
ENSG00000006744.18;SE:chr17:13010671-13011663:13011782-13013207:-	Embryonic Negative
ENSG00000007392.16;SE:chr16:208188-208601:208664-220649:-	Embryonic Negative
ENSG00000007520.3;SE:chr16:1349608-1349889:1349952-1350058:-	Embryonic Negative
ENSG00000007923.15;SE:chr1:6638364-6639902:6640057-6644558:-	Embryonic Negative
ENSG00000008311.14;SE:chr7:122081595-122082788:122082891-122086012:-	Embryonic Negative
ENSG00000008382.15;SE:chr19:4357585-4358083:4358172-4359163:+	Embryonic Negative
ENSG00000008513.14;SE:chr8:133476600-133499135:133499189-133545774:-	Embryonic Negative
ENSG00000008517.16;SE:chr16:3065494-3065621:3065687-3065784:+	Embryonic Negative
ENSG00000009307.15;SE:chr1:114739890-114749821:114750207-114757925:-	Embryonic Negative
ENSG00000009413.15;SE:chr6:111307570-111308014:111308245-111309853:-	Embryonic Negative
ENSG00000009780.15;SE:chr1:27732657-27734031:27734183-27744654:+	Embryonic Negative
ENSG00000009790.14;SE:chr1:209775736-209777352:209777487-209778111:+	Embryonic Negative
ENSG00000010292.12;SE:chr12:6509792-6510075:6510133-6510629:+	Embryonic Negative
ENSG00000010361.13;SE:chr19:49807374-49808115:49808159-49808414:-	Embryonic Negative
ENSG00000011021.21;SE:chr1:11828219-11828458:11828624-11829196:+	Embryonic Negative
ENSG00000011243.17;SE:chr19:15397855-15398630:15398766-15399302:-	Embryonic Negative
ENSG00000012822.15;SE:chr12:53712121-53712775:53712846-53713100:-	Embryonic Negative
ENSG00000013306.15;SE:chr17:44322552-44322808:44322852-44323284:-	Embryonic Negative
ENSG00000013561.17;SE:chr5:141969167-141970704:141970877-141973583:+	Embryonic Negative
ENSG00000014138.8;SE:chr11:65262371-65266582:65266706-65267477:+	Embryonic Negative
ENSG00000015133.18;SE:chr14:91283517-91285395:91285836-91289105:-	Embryonic Negative
ENSG00000015153.14;SE:chr12:42161765-42237599:42237724-42238155:-	Embryonic Negative
ENSG00000015676.17;SE:chr7:44404583-44413191:44413283-44425900:-	Embryonic Negative
ENSG00000018610.13;SE:chrX:119544491-119545463:119545504-119560268:-	Embryonic Negative
ENSG00000019582.14;SE:chr5:150402625-150403121:150403312-150404680:-	Embryonic Negative
ENSG00000020577.13;SE:chr14:54776540-54784340:54784381-54784537:+	Embryonic Negative
ENSG00000020922.12;SE:chr11:94437235-94445810:94445893-94447219:-	Embryonic Negative
ENSG00000022840.15;SE:chr12:120571291-120574468:120574537-120575631:+	Embryonic Negative
ENSG00000023287.12;SE:chr8:52684013-52685399:52685520-52686853:-	Embryonic Negative
ENSG00000025708.12;SE:chr22:50526738-50527165:50527283-50527588:-	Embryonic Negative
ENSG00000029364.11;SE:chr14:69424202-69442069:69442266-69453241:+	Embryonic Negative
ENSG00000029364.11;SE:chr14:69442266-69453241:69453309-69454812:+	Embryonic Negative
ENSG00000029534.19;SE:chr8:41655753-41661801:41661941-41663659:-	Embryonic Negative
ENSG00000029534.19;SE:chr8:41661564-41661876:41661941-41663659:-	Embryonic Negative
ENSG00000029534.19;SE:chr8:41672426-41672516:41672912-41684544:-	Embryonic Negative
ENSG00000031003.10;SE:chr5:137945997-137946228:137946311-137948955:-	Embryonic Negative
ENSG00000031003.10;SE:chr5:138018514-138018955:138019146-138021031:-	Embryonic Negative
ENSG00000031823.14;SE:chr19:5941835-5951393:5951596-5957918:-	Embryonic Negative
ENSG00000032742.17;SE:chr13:20656430-20663263:20663386-20663498:+	Embryonic Negative
ENSG00000033030.13;SE:chr12:122482695-122483279:122483563-122489386:-	Embryonic Negative
ENSG00000033178.12;SE:chr4:67631908-67633345:67633473-67634242:-	Embryonic Negative
ENSG00000033627.14;SE:chr17:42507627-42508572:42508589-42513861:+	Embryonic Negative
ENSG00000034533.11;SE:chr3:131014387-131015182:131015256-131016144:-	Embryonic Negative
ENSG00000034677.11;SE:chr8:100261755-100264034:100264195-100264671:-	Embryonic Negative
ENSG00000035115.21;SE:chr2:253115-262631:262786-264782:-	Embryonic Negative
ENSG00000035403.16;SE:chr10:73998375-74043083:74043153-74070670:+	Embryonic Negative
ENSG00000036054.12;SE:chr3:100281847-100283607:100283811-100290578:+	Embryonic Negative
ENSG00000037474.14;SE:chr5:6625669-6631873:6631977-6632599:-	Embryonic Negative
ENSG00000037749.11;SE:chr5:154097271-154121718:154121897-154134845:+	Embryonic Negative
ENSG00000038002.8;SE:chr4:177434489-177436276:177436351-177437405:-	Embryonic Negative
ENSG00000038219.12;SE:chr4:13570128-13572702:13572842-13576838:-	Embryonic Negative
ENSG00000038427.15;SE:chr5:83512396-83519349:83522309-83545537:+	Embryonic Negative
ENSG00000039068.18;SE:chr16:68808848-68810197:68810341-68811684:+	Embryonic Negative
ENSG00000039068.18;SE:chr16:68813495-68813500:68813562-68815515:+	Embryonic Negative
ENSG00000039560.13;SE:chr5:34812208-34813574:34813660-34814583:+	Embryonic Negative
ENSG00000040933.15;SE:chr2:98546694-98548955:98548969-98552786:+	Embryonic Negative
ENSG00000042088.13;SE:chr14:89955970-89956578:89956800-89963108:+	Embryonic Negative
ENSG00000047457.13;SE:chr3:149166050-149176250:149176412-149177840:-	Embryonic Negative
ENSG00000047849.21;SE:chr3:47852938-47853163:47853352-47855248:-	Embryonic Negative
ENSG00000047932.13;SE:chr6:117575352-117577448:117577471-117578900:-	Embryonic Negative
ENSG00000048028.11;SE:chr11:113805046-113806489:113806584-113808298:-	Embryonic Negative
ENSG00000048991.16;SE:chr2:135710231-135715550:135715694-135721924:+	Embryonic Negative
ENSG00000049540.16;SE:chr7:74043168-74043545:74043778-74043879:+	Embryonic Negative
ENSG00000049618.21;SE:chr6:156829421-156871614:156871652-156901376:+	Embryonic Negative
ENSG00000049883.14;SE:chr5:72322264-72326612:72326741-72331258:+	Embryonic Negative
ENSG00000050393.11;SE:chr6:13802346-13803730:13804315-13806925:-	Embryonic Negative
ENSG00000050426.15;SE:chr12:51049185-51052088:51052207-51053778:+	Embryonic Negative
ENSG00000051825.14;SE:chr12:123161383-123162115:123162192-123163014:-	Embryonic Negative
ENSG00000051825.14;SE:chr12:123161383-123162115:123162218-123163014:-	Embryonic Negative
ENSG00000051825.14;SE:chr12:123203084-123203250:123203375-123210056:-	Embryonic Negative
ENSG00000052841.14;SE:chr11:43414776-43436164:43436334-43443325:+	Embryonic Negative
ENSG00000053254.15;SE:chr14:89180806-89190384:89190449-89280950:-	Embryonic Negative
ENSG00000054118.13;SE:chr1:36224505-36225412:36225463-36259382:+	Embryonic Negative
ENSG00000054148.17;SE:chr9:136850137-136850503:136850560-136850755:+	Embryonic Negative
ENSG00000054148.17;SE:chr9:136850137-136850506:136850560-136850755:+	Embryonic Negative
ENSG00000054356.13;SE:chr2:219290297-219290538:219290611-219290826:-	Embryonic Negative
ENSG00000054523.16;SE:chr1:10278128-10279097:10279138-10282400:+	Embryonic Negative
ENSG00000054965.10;SE:chr11:73419999-73425022:73425048-73430690:-	Embryonic Negative
ENSG00000055332.16;SE:chr2:37122664-37126289:37126411-37135484:-	Embryonic Negative
ENSG00000055609.17;SE:chr7:152156346-152157761:152157925-152158863:-	Embryonic Negative
ENSG00000055732.12;SE:chr1:85045362-85047575:85047609-85048396:-	Embryonic Negative
ENSG00000055917.15;SE:chr2:20318645-20326261:20326385-20327310:-	Embryonic Negative
ENSG00000055955.15;SE:chr3:52819518-52819754:52819990-52820291:-	Embryonic Negative
ENSG00000055955.15;SE:chr3:52827197-52829119:52829279-52830553:-	Embryonic Negative
ENSG00000056736.9;SE:chr3:53852997-53855294:53855341-53856844:+	Embryonic Negative
ENSG00000057608.16;SE:chr10:5766295-5766494:5766638-5768213:-	Embryonic Negative
ENSG00000057663.12;SE:chr6:106202089-106248150:106248244-106279661:-	Embryonic Negative
ENSG00000058453.16;SE:chr1:16922798-16924325:16924479-16929846:+	Embryonic Negative
ENSG00000058453.16;SE:chr1:16930594-16931291:16931397-16936637:+	Embryonic Negative
ENSG00000058668.14;SE:chr1:203727571-203733223:203733400-203739546:+	Embryonic Negative
ENSG00000058799.13;SE:chr1:53852270-53855001:53855051-53860056:-	Embryonic Negative
ENSG00000059122.16;SE:chr16:2934667-2936332:2936425-2937121:+	Embryonic Negative
ENSG00000059377.15;SE:chr7:139778471-139782666:139782729-139787338:+	Embryonic Negative
ENSG00000060237.16;SE:chr12:878361-879573:880031-880721:+	Embryonic Negative
ENSG00000060339.13;SE:chr10:68737048-68737845:68737889-68740629:+	Embryonic Negative
ENSG00000060971.17;SE:chr3:38129388-38131596:38131638-38131926:-	Embryonic Negative
ENSG00000061938.16;SE:chr3:195868709-195869497:195869541-195870114:-	Embryonic Negative
ENSG00000062194.15;SE:chr5:57214193-57221376:57221396-57230846:+	Embryonic Negative
ENSG00000062716.10;SE:chr17:59817773-59834012:59834050-59838295:+	Embryonic Negative
ENSG00000062725.9;SE:chr17:60494617-60500399:60500487-60525794:-	Embryonic Negative
ENSG00000063046.17;SE:chr12:53019006-53019910:53020026-53021806:+	Embryonic Negative
ENSG00000063046.17;SE:chr12:53022627-53027782:53027919-53028015:+	Embryonic Negative
ENSG00000063177.12;SE:chr19:48615447-48615877:48615905-48616726:-	Embryonic Negative
ENSG00000063177.12;SE:chr19:48617423-48617791:48617877-48619141:-	Embryonic Negative
ENSG00000063241.7;SE:chr19:55455330-55455636:55455845-55456349:-	Embryonic Negative
ENSG00000063854.12;SE:chr16:1823037-1826507:1826602-1826712:-	Embryonic Negative
ENSG00000064225.12;SE:chr3:98770956-98771121:98771190-98772813:+	Embryonic Negative
ENSG00000064490.13;SE:chr19:19197046-19197186:19197251-19197521:+	Embryonic Negative
ENSG00000064607.16;SE:chr19:18995280-18998924:18998985-19001613:-	Embryonic Negative
ENSG00000064687.12;SE:chr19:1057429-1057969:1058059-1058146:+	Embryonic Negative
ENSG00000064763.10;SE:chr12:29149407-29270412:29270638-29293300:+	Embryonic Negative
ENSG00000064989.12;SE:chr2:187385631-187387329:187387493-187387666:-	Embryonic Negative
ENSG00000065000.15;SE:chr19:2123879-2127152:2127201-2129090:-	Embryonic Negative
ENSG00000065357.19;SE:chr12:55942263-55943297:55943420-55951623:+	Embryonic Negative
ENSG00000065457.10;SE:chr16:75617272-75618586:75618698-75620266:-	Embryonic Negative
ENSG00000065534.18;SE:chr3:123640504-123647224:123647427-123648971:-	Embryonic Negative
ENSG00000065534.18;SE:chr3:123740001-123752331:123752538-123793677:-	Embryonic Negative
ENSG00000065548.17;SE:chr2:186506836-186507395:186507474-186508543:+	Embryonic Negative
ENSG00000065613.13;SE:chr10:104008356-104010816:104010908-104018160:+	Embryonic Negative
ENSG00000065665.20;SE:chr10:12149961-12155778:12155931-12156907:+	Embryonic Negative
ENSG00000066056.13;SE:chr1:43307572-43307796:43307924-43308986:+	Embryonic Negative
ENSG00000066117.14;SE:chr12:50086878-50087363:50087485-50088521:+	Embryonic Negative
ENSG00000066322.12;SE:chr1:43365008-43365186:43365376-43365564:-	Embryonic Negative
ENSG00000066427.21;SE:chr14:92093318-92093746:92093831-92106529:-	Embryonic Negative
ENSG00000066813.14;SE:chr16:20559447-20575422:20575500-20576207:-	Embryonic Negative
ENSG00000066813.14;SE:chr16:20564853-20575422:20575803-20576207:-	Embryonic Negative
ENSG00000066813.14;SE:chr16:20574645-20575422:20575507-20576207:-	Embryonic Negative
ENSG00000066926.10;SE:chr18:57554952-57559145:57559243-57562874:-	Embryonic Negative
ENSG00000067113.16;SE:chr5:55468149-55475299:55475450-55534572:-	Embryonic Negative
ENSG00000067113.16;SE:chr5:55468149-55490960:55491114-55534572:-	Embryonic Negative
ENSG00000067334.13;SE:chr1:93873214-93875645:93875783-93876268:-	Embryonic Negative
ENSG00000067369.13;SE:chr15:43420735-43421025:43421174-43421855:-	Embryonic Negative
ENSG00000067560.10;SE:chr3:49362626-49368428:49368548-49375434:-	Embryonic Negative
ENSG00000067606.15;SE:chr1:2169604-2171553:2171645-2172055:+	Embryonic Negative
ENSG00000067798.13;SE:chr12:78188343-78188609:78188777-78189984:+	Embryonic Negative
ENSG00000068724.15;SE:chr2:46950526-46951602:46951733-46956839:+	Embryonic Negative
ENSG00000068724.15;SE:chr2:46957007-46958495:46958552-46974973:+	Embryonic Negative
ENSG00000068724.15;SE:chr2:46993528-46994357:46994514-46995136:+	Embryonic Negative
ENSG00000068878.14;SE:chr2:53923419-53925539:53925689-53925959:-	Embryonic Negative
ENSG00000069020.18;SE:chr5:67145379-67149389:67149589-67152637:+	Embryonic Negative
ENSG00000070061.14;SE:chr9:108874970-108875633:108875735-108877995:-	Embryonic Negative
ENSG00000070367.15;SE:chr14:57239659-57244165:57244359-57246711:-	Embryonic Negative
ENSG00000070540.12;SE:chr17:68433575-68434556:68434626-68435620:-	Embryonic Negative
ENSG00000070540.12;SE:chr17:68450897-68452910:68452992-68457342:-	Embryonic Negative
ENSG00000070718.11;SE:chr8:42153105-42154616:42154960-42157941:+	Embryonic Negative
ENSG00000070814.17;SE:chr5:150379732-150383065:150383172-150383738:+	Embryonic Negative
ENSG00000070950.9;SE:chr3:8912372-8913644:8913720-8935871:-	Embryonic Negative
ENSG00000071889.16;SE:chrX:154508347-154508474:154508597-154511848:-	Embryonic Negative
ENSG00000072042.12;SE:chr14:67691244-67692438:67692593-67692934:-	Embryonic Negative
ENSG00000072062.13;SE:chr19:14093237-14093628:14093792-14097361:-	Embryonic Negative
ENSG00000072210.18;SE:chr17:19671956-19673200:19673275-19675496:+	Embryonic Negative
ENSG00000072310.16;SE:chr17:17820521-17823518:17823607-17836727:-	Embryonic Negative
ENSG00000072501.17;SE:chrX:53380730-53381018:53381087-53382232:-	Embryonic Negative
ENSG00000072518.20;SE:chr11:63905043-63908260:63908304-63908877:+	Embryonic Negative
ENSG00000072571.19;SE:chr5:163464802-163467704:163467748-163469641:+	Embryonic Negative
ENSG00000072803.17;SE:chr5:171910797-171914343:171914405-172006458:-	Embryonic Negative
ENSG00000072864.12;SE:chr16:15694256-15696709:15696860-15699729:+	Embryonic Negative
ENSG00000072958.8;SE:chr19:16209177-16210360:16210395-16226421:+	Embryonic Negative
ENSG00000073584.18;SE:chr17:40637572-40642455:40642559-40645796:-	Embryonic Negative
ENSG00000073605.18;SE:chr17:39906271-39906961:39906987-39908176:-	Embryonic Negative
ENSG00000073605.18;SE:chr17:39906987-39908176:39908214-39908958:-	Embryonic Negative
ENSG00000073711.10;SE:chr3:135965849-136001059:136003493-136026832:+	Embryonic Negative
ENSG00000073921.17;SE:chr11:85959060-85974708:85974812-85981129:-	Embryonic Negative
ENSG00000073921.17;SE:chr11:85976682-85978070:85978093-85981129:-	Embryonic Negative
ENSG00000074054.17;SE:chr2:121407715-121409024:121409047-121410866:-	Embryonic Negative
ENSG00000074054.17;SE:chr2:121430177-121444939:121444962-121447337:-	Embryonic Negative
ENSG00000074201.8;SE:chr11:77622673-77624963:77625070-77629763:-	Embryonic Negative
ENSG00000074201.8;SE:chr11:77625818-77629763:77629899-77637590:-	Embryonic Negative
ENSG00000074219.13;SE:chr19:49355419-49355959:49355970-49357252:-	Embryonic Negative
ENSG00000074410.13;SE:chr15:63327233-63328098:63328130-63338819:-	Embryonic Negative
ENSG00000074416.13;SE:chr3:127710665-127715853:127715930-127721053:-	Embryonic Negative
ENSG00000074603.18;SE:chr15:65452102-65454263:65454415-65456225:-	Embryonic Negative
ENSG00000074621.13;SE:chr15:65625970-65638128:65638181-65639595:+	Embryonic Negative
ENSG00000074696.12;SE:chr15:65554960-65556739:65556903-65558680:+	Embryonic Negative
ENSG00000074935.13;SE:chr6:112081207-112084189:112084246-112086556:-	Embryonic Negative
ENSG00000074964.16;SE:chr1:17687747-17691120:17691192-17695158:+	Embryonic Negative
ENSG00000075188.8;SE:chr12:102077503-102079059:102079216-102085766:-	Embryonic Negative
ENSG00000075303.12;SE:chr7:87836361-87836730:87836810-87841633:-	Embryonic Negative
ENSG00000075413.17;SE:chr14:103480490-103490952:103491107-103491777:+	Embryonic Negative
ENSG00000075413.17;SE:chr14:103492034-103498502:103498528-103500156:+	Embryonic Negative
ENSG00000075624.13;SE:chr7:5528719-5529019:5529059-5529161:-	Embryonic Negative
ENSG00000075624.13;SE:chr7:5528719-5529161:5529663-5530524:-	Embryonic Negative
ENSG00000075651.15;SE:chr3:171735637-171737532:171737659-171737892:-	Embryonic Negative
ENSG00000075790.10;SE:chr7:107613432-107613654:107613732-107618328:+	Embryonic Negative
ENSG00000076770.14;SE:chrX:132382272-132384663:132384698-132386661:-	Embryonic Negative
ENSG00000077238.13;SE:chr16:27345020-27346467:27346618-27352540:+	Embryonic Negative
ENSG00000077312.8;SE:chr19:40757504-40758784:40758869-40759431:+	Embryonic Negative
ENSG00000077458.12;SE:chr11:95778954-95779078:95779135-95779607:-	Embryonic Negative
ENSG00000077458.12;SE:chr11:95778957-95779078:95779135-95779607:-	Embryonic Negative
ENSG00000078043.15;SE:chr18:46855615-46864164:46864248-46890580:-	Embryonic Negative
ENSG00000078114.18;SE:chr10:20817692-20818704:20818834-20819424:-	Embryonic Negative
ENSG00000078304.19;SE:chr14:101882271-101883257:101883349-101883432:+	Embryonic Negative
ENSG00000078403.16;SE:chr10:21681376-21682225:21682257-21713772:+	Embryonic Negative
ENSG00000078618.19;SE:chr1:51836212-51836369:51836438-51840226:-	Embryonic Negative
ENSG00000078674.17;SE:chr8:17980755-17983233:17983289-17985447:+	Embryonic Negative
ENSG00000079156.16;SE:chr2:178339094-178339672:178339764-178349224:+	Embryonic Negative
ENSG00000079277.19;SE:chr1:46558800-46560234:46560277-46561478:-	Embryonic Negative
ENSG00000079689.13;SE:chr6:25652485-25653382:25653452-25661552:+	Embryonic Negative
ENSG00000079691.16;SE:chr6:25610181-25612740:25612886-25619447:+	Embryonic Negative
ENSG00000079805.16;SE:chr19:10805967-10808569:10808580-10812264:+	Embryonic Negative
ENSG00000080345.17;SE:chr2:151468146-151468474:151468551-151468641:+	Embryonic Negative
ENSG00000080824.18;SE:chr14:102085431-102085758:102086124-102086217:-	Embryonic Negative
ENSG00000081014.10;SE:chr15:50930971-50934624:50934697-50941442:+	Embryonic Negative
ENSG00000081051.7;SE:chr4:73453897-73455236:73455290-73455631:+	Embryonic Negative
ENSG00000081237.18;SE:chr1:198692373-198696712:198696909-198699564:+	Embryonic Negative
ENSG00000081665.13;SE:chr19:19795660-19806031:19806126-19806942:-	Embryonic Negative
ENSG00000081803.15;SE:chr7:122388738-122393196:122393315-122393441:-	Embryonic Negative
ENSG00000081803.15;SE:chr7:122407696-122414068:122414076-122416061:-	Embryonic Negative
ENSG00000081803.15;SE:chr7:122416164-122436360:122436380-122438341:-	Embryonic Negative
ENSG00000082212.11;SE:chr18:50932360-50940288:50940386-50947017:+	Embryonic Negative
ENSG00000082213.17;SE:chr5:31545712-31548490:31548687-31551293:+	Embryonic Negative
ENSG00000083312.17;SE:chr5:72851319-72855774:72855923-72861808:+	Embryonic Negative
ENSG00000083312.17;SE:chr5:72872720-72875615:72875737-72877228:+	Embryonic Negative
ENSG00000083799.17;SE:chr16:50754424-50775166:50775174-50776179:+	Embryonic Negative
ENSG00000083845.8;SE:chr19:58386622-58387032:58387339-58388137:+	Embryonic Negative
ENSG00000084110.10;SE:chr12:95974372-95976429:95976498-95976598:-	Embryonic Negative
ENSG00000084112.14;SE:chr12:108800926-108802322:108802368-108805056:-	Embryonic Negative
ENSG00000084112.14;SE:chr12:108809758-108811260:108811328-108817038:-	Embryonic Negative
ENSG00000084234.16;SE:chr11:130122513-130123612:130123779-130126700:+	Embryonic Negative
ENSG00000084234.16;SE:chr11:130135715-130137256:130137291-130140398:+	Embryonic Negative
ENSG00000084453.16;SE:chr12:21334709-21374399:21374525-21394906:-	Embryonic Negative
ENSG00000084774.13;SE:chr2:27240361-27240567:27240617-27240911:+	Embryonic Negative
ENSG00000085224.20;SE:chrX:77688927-77693824:77693937-77696577:-	Embryonic Negative
ENSG00000085276.17;SE:chr3:169102226-169107926:169107952-169112787:-	Embryonic Negative
ENSG00000085721.12;SE:chr16:15086258-15086365:15086454-15091315:-	Embryonic Negative
ENSG00000085788.13;SE:chr8:38237627-38238089:38238209-38240275:+	Embryonic Negative
ENSG00000085982.13;SE:chr2:233489483-233491032:233491071-233491167:-	Embryonic Negative
ENSG00000085999.11;SE:chr1:46258746-46259964:46260099-46260542:+	Embryonic Negative
ENSG00000086205.16;SE:chr11:49146945-49148639:49148731-49153846:-	Embryonic Negative
ENSG00000086848.14;SE:chr11:111786520-111805094:111805315-111809643:-	Embryonic Negative
ENSG00000087008.15;SE:chr4:8370994-8373561:8373628-8374978:-	Embryonic Negative
ENSG00000087085.13;SE:chr7:100891338-100892334:100892554-100893165:-	Embryonic Negative
ENSG00000087085.13;SE:chr7:100891338-100892687:100892818-100893165:-	Embryonic Negative
ENSG00000087263.16;SE:chr16:56466967-56467165:56467293-56467905:+	Embryonic Negative
ENSG00000087274.16;SE:chr4:2876110-2881898:2882060-2884515:+	Embryonic Negative
ENSG00000087470.17;SE:chr12:32701562-32705825:32705863-32707367:+	Embryonic Negative
ENSG00000087470.17;SE:chr12:32737161-32738264:32738296-32740064:+	Embryonic Negative
ENSG00000088179.8;SE:chr2:119882623-119885795:119885882-119900718:+	Embryonic Negative
ENSG00000088179.8;SE:chr2:119920241-119926598:119926666-119932424:+	Embryonic Negative
ENSG00000088325.15;SE:chr20:31778984-31780939:31781046-31782249:+	Embryonic Negative
ENSG00000088367.20;SE:chr20:36198041-36209488:36209898-36212272:+	Embryonic Negative
ENSG00000088826.17;SE:chr20:4181976-4182089:4182848-4183494:+	Embryonic Negative
ENSG00000088826.17;SE:chr20:4183654-4186743:4186832-4187270:+	Embryonic Negative
ENSG00000088833.17;SE:chr20:1455132-1455714:1455719-1458200:-	Embryonic Negative
ENSG00000089006.16;SE:chr20:17955475-17956933:17957037-17968375:-	Embryonic Negative
ENSG00000089157.15;SE:chr12:120197462-120198554:120198631-120198854:-	Embryonic Negative
ENSG00000089157.15;SE:chr12:120197462-120198554:120198739-120198854:-	Embryonic Negative
ENSG00000089157.15;SE:chr12:120197462-120198554:120198770-120198854:-	Embryonic Negative
ENSG00000089639.10;SE:chr19:19634190-19634507:19634703-19634792:-	Embryonic Negative
ENSG00000089847.12;SE:chr19:4186461-4199683:4199769-4199875:+	Embryonic Negative
ENSG00000089902.9;SE:chr14:102721084-102721320:102721377-102722187:+	Embryonic Negative
ENSG00000090054.13;SE:chr9:92112562-92114922:92115066-92115314:-	Embryonic Negative
ENSG00000090060.17;SE:chr14:96556413-96560649:96560711-96562819:+	Embryonic Negative
ENSG00000090097.20;SE:chr3:51961304-51962810:51962892-51967326:-	Embryonic Negative
ENSG00000090905.17;SE:chr16:24791817-24793473:24793649-24794544:+	Embryonic Negative
ENSG00000091157.13;SE:chr18:56758953-56776782:56776880-56779431:+	Embryonic Negative
ENSG00000091262.14;SE:chr16:16161564-16162993:16163192-16165623:-	Embryonic Negative
ENSG00000091513.14;SE:chr3:133770572-133774879:133774939-133775433:+	Embryonic Negative
ENSG00000092108.20;SE:chr14:30705885-30707817:30707876-30707990:+	Embryonic Negative
ENSG00000092140.14;SE:chr14:30559272-30581076:30581116-30586718:+	Embryonic Negative
ENSG00000092199.17;SE:chr14:21234229-21234769:21234831-21263311:-	Embryonic Negative
ENSG00000092199.17;SE:chr14:21263336-21263667:21263829-21269298:-	Embryonic Negative
ENSG00000092421.16;SE:chr5:116447811-116467583:116467747-116473073:-	Embryonic Negative
ENSG00000092529.22;SE:chr15:42403777-42408211:42408324-42409303:+	Embryonic Negative
[truncated: 1,373 more rows]

## Sheet: Kidney
Exon	AssociationType
ENSG00000001460.17;SE:chr1:24384003-24391561:24391679-24401319:-	Embryonic Positive
ENSG00000001461.16;SE:chr1:24456273-24457734:24457833-24458888:+	Embryonic Positive
ENSG00000001497.16;SE:chrX:65524262-65524564:65524614-65524965:-	Embryonic Positive
ENSG00000001629.9;SE:chr7:92345066-92347947:92348016-92350950:+	Embryonic Positive
ENSG00000002933.7;SE:chr7:150803832-150804362:150804472-150804827:+	Embryonic Positive
ENSG00000003509.15;SE:chr2:37232266-37236096:37236176-37237757:+	Embryonic Positive
ENSG00000003756.16;SE:chr3:50109688-50110379:50110463-50110679:+	Embryonic Positive
ENSG00000004139.13;SE:chr17:28385275-28386608:28386681-28388174:+	Embryonic Positive
ENSG00000004455.16;SE:chr1:33010833-33011448:33011710-33012074:-	Embryonic Positive
ENSG00000004779.9;SE:chr16:23587319-23595429:23595638-23596123:-	Embryonic Positive
ENSG00000004866.18;SE:chr7:117131960-117134124:117134192-117136081:+	Embryonic Positive
ENSG00000004866.18;SE:chr7:117189393-117190133:117190268-117190834:+	Embryonic Positive
ENSG00000005302.17;SE:chrX:11760937-11761500:11761582-11762130:+	Embryonic Positive
ENSG00000005801.16;SE:chr11:3360565-3361743:3361889-3362546:-	Embryonic Positive
ENSG00000005961.17;SE:chr17:44384585-44384948:44385076-44385164:-	Embryonic Positive
ENSG00000006125.16;SE:chr17:35657791-35670857:35670898-35671754:+	Embryonic Positive
ENSG00000006282.19;SE:chr17:50548453-50548554:50548618-50548810:+	Embryonic Positive
ENSG00000006283.17;SE:chr17:50619826-50621660:50621794-50623907:+	Embryonic Positive
ENSG00000006611.15;SE:chr11:17494376-17495569:17495677-17496758:-	Embryonic Positive
ENSG00000006715.15;SE:chr7:38726988-38728341:38728434-38728542:-	Embryonic Positive
ENSG00000007062.11;SE:chr4:15971082-15979395:15979463-15979881:-	Embryonic Positive
ENSG00000007168.12;SE:chr17:2638320-2666016:2666090-2666992:+	Embryonic Positive
ENSG00000007541.14;SE:chr16:580972-581199:581341-582248:+	Embryonic Positive
ENSG00000008710.17;SE:chr16:2112963-2113041:2113059-2113161:-	Embryonic Positive
ENSG00000008838.17;SE:chr17:40033456-40034916:40034972-40035117:-	Embryonic Positive
ENSG00000009694.13;SE:chrX:124481964-124487209:124487229-124497016:-	Embryonic Positive
ENSG00000010165.19;SE:chr1:171781795-171781988:171782120-171783740:+	Embryonic Positive
ENSG00000010327.10;SE:chr3:52523576-52523652:52523756-52523871:+	Embryonic Positive
ENSG00000010810.17;SE:chr6:111696456-111699515:111699670-111702885:-	Embryonic Positive
ENSG00000010810.17;SE:chr6:111696456-111700104:111700268-111702885:-	Embryonic Positive
ENSG00000010810.17;SE:chr6:111780635-111818615:111818740-111819860:-	Embryonic Positive
ENSG00000011114.14;SE:chr14:93261677-93263785:93263993-93293858:-	Embryonic Positive
ENSG00000011275.18;SE:chr7:5730817-5732970:5733162-5739276:-	Embryonic Positive
ENSG00000011304.16;SE:chr19:805187-805492:805569-806408:+	Embryonic Positive
ENSG00000011426.10;SE:chr7:36415884-36417080:36417190-36419244:+	Embryonic Positive
ENSG00000011454.16;SE:chr9:122957209-122971665:122971952-122984485:+	Embryonic Positive
ENSG00000011454.16;SE:chr9:123070424-123071412:123071501-123073552:+	Embryonic Positive
ENSG00000011638.10;SE:chr16:21174148-21178797:21178932-21179475:+	Embryonic Positive
ENSG00000014914.19;SE:chr1:149935359-149935584:149935705-149936154:-	Embryonic Positive
ENSG00000015171.18;SE:chr10:210048-221195:221356-236838:+	Embryonic Positive
ENSG00000016864.16;SE:chr3:52696040-52696234:52696318-52696542:-	Embryonic Positive
ENSG00000020129.15;SE:chr1:35557883-35558156:35558223-35559107:+	Embryonic Positive
ENSG00000020129.15;SE:chr1:35557883-35558156:35558484-35559107:+	Embryonic Positive
ENSG00000022267.16;SE:chrX:136208641-136209243:136209442-136209871:+	Embryonic Positive
ENSG00000023191.16;SE:chr11:502249-504824:504996-506609:-	Embryonic Positive
ENSG00000023330.14;SE:chr3:52206751-52208083:52208247-52211283:+	Embryonic Positive
ENSG00000023734.10;SE:chr12:15900053-15900947:15901012-15902917:+	Embryonic Positive
ENSG00000029363.15;SE:chr6:136269612-136270323:136270383-136271995:-	Embryonic Positive
ENSG00000029364.11;SE:chr14:69424202-69441832:69441972-69442069:+	Embryonic Positive
ENSG00000031823.14;SE:chr19:5933479-5935685:5935839-5941621:-	Embryonic Positive
ENSG00000032742.17;SE:chr13:20605105-20614357:20614435-20615793:+	Embryonic Positive
ENSG00000033100.14;SE:chr7:151236590-151236956:151237172-151237374:+	Embryonic Positive
ENSG00000033122.18;SE:chr1:69678478-69716142:69716218-69760191:+	Embryonic Positive
ENSG00000033800.13;SE:chr15:68181354-68183630:68183667-68187542:+	Embryonic Positive
ENSG00000034677.11;SE:chr8:100259997-100261542:100261755-100264034:-	Embryonic Positive
ENSG00000036054.12;SE:chr3:100310542-100311833:100311877-100316099:+	Embryonic Positive
ENSG00000036530.8;SE:chr14:99691861-99695432:99695474-99699466:+	Embryonic Positive
ENSG00000037897.16;SE:chr12:57769678-57769772:57769956-57771094:-	Embryonic Positive
ENSG00000037897.16;SE:chr12:57771257-57771480:57771605-57771974:-	Embryonic Positive
ENSG00000038382.17;SE:chr5:14504593-14507122:14507260-14507880:+	Embryonic Positive
ENSG00000038532.14;SE:chr16:11126146-11156574:11156682-11157077:+	Embryonic Positive
ENSG00000039560.13;SE:chr5:34686955-34716055:34716221-34757468:+	Embryonic Positive
ENSG00000040731.10;SE:chr5:24498519-24505112:24505248-24509566:-	Embryonic Positive
ENSG00000041357.15;SE:chr15:78542219-78542483:78542645-78544190:+	Embryonic Positive
ENSG00000041802.10;SE:chr3:194660133-194660742:194660886-194665557:-	Embryonic Positive
ENSG00000041982.14;SE:chr9:115046682-115048260:115048532-115057153:-	Embryonic Positive
ENSG00000042088.13;SE:chr14:89980632-89981463:89981560-89983114:+	Embryonic Positive
ENSG00000042980.12;SE:chr8:24352052-24353770:24353832-24354384:+	Embryonic Positive
ENSG00000044115.20;SE:chr5:138930935-138932578:138932712-138933802:+	Embryonic Positive
ENSG00000044115.20;SE:chr5:138932712-138932888:138932958-138933802:+	Embryonic Positive
ENSG00000044446.11;SE:chrX:18901603-18902818:18902910-18905758:-	Embryonic Positive
ENSG00000047315.14;SE:chr4:56986426-56990748:56990898-56994404:+	Embryonic Positive
ENSG00000048342.15;SE:chr4:15470057-15473222:15473255-15475915:+	Embryonic Positive
ENSG00000048342.15;SE:chr4:15478806-15479219:15479328-15480704:+	Embryonic Positive
ENSG00000049883.14;SE:chr5:72326741-72331258:72331375-72335794:+	Embryonic Positive
ENSG00000050748.17;SE:chr5:180247510-180247663:180247728-180248973:-	Embryonic Positive
ENSG00000051596.9;SE:chr5:175965155-175967111:175967267-175967942:-	Embryonic Positive
ENSG00000053747.15;SE:chr18:23951777-23952990:23953109-23954503:+	Embryonic Positive
ENSG00000055147.17;SE:chr5:154034967-154038388:154038434-154038857:-	Embryonic Positive
ENSG00000056998.18;SE:chrX:2861722-2875810:2875914-2881052:+	Embryonic Positive
ENSG00000057935.13;SE:chr2:42697834-42704194:42704318-42707903:+	Embryonic Positive
ENSG00000057935.13;SE:chr2:42697834-42704197:42704318-42707903:+	Embryonic Positive
ENSG00000058600.15;SE:chr16:22328587-22332060:22332185-22333644:+	Embryonic Positive
ENSG00000058799.13;SE:chr1:53852270-53855001:53855051-53860056:-	Embryonic Positive
ENSG00000059378.12;SE:chr7:140034331-140037715:140037856-140054662:-	Embryonic Positive
ENSG00000059588.9;SE:chr1:234392552-234393362:234393476-234393646:-	Embryonic Positive
ENSG00000059588.9;SE:chr1:234392552-234393362:234393486-234393646:-	Embryonic Positive
ENSG00000059728.10;SE:chr2:69916220-69921736:69921765-69935351:+	Embryonic Positive
ENSG00000060138.12;SE:chr12:10704148-10709908:10710114-10713211:-	Embryonic Positive
ENSG00000060718.18;SE:chr1:103025613-103026216:103026332-103031116:-	Embryonic Positive
ENSG00000060762.18;SE:chr6:166366891-166368733:166368961-166370218:-	Embryonic Positive
ENSG00000060971.17;SE:chr3:38134552-38135184:38135294-38136592:-	Embryonic Positive
ENSG00000061918.12;SE:chr4:155759143-155759356:155759541-155759787:+	Embryonic Positive
ENSG00000061936.9;SE:chr12:131756644-131764456:131764686-131766118:+	Embryonic Positive
ENSG00000062194.15;SE:chr5:57176400-57214074:57214193-57230846:+	Embryonic Positive
ENSG00000062485.18;SE:chr12:56286645-56291220:56291306-56300160:-	Embryonic Positive
ENSG00000062716.10;SE:chr17:59735473-59738837:59738947-59764971:+	Embryonic Positive
ENSG00000063046.17;SE:chr12:53022627-53025227:53025345-53027782:+	Embryonic Positive
ENSG00000063978.15;SE:chr4:2490502-2497007:2497121-2500659:+	Embryonic Positive
ENSG00000063978.15;SE:chr4:2511965-2512438:2512597-2513083:+	Embryonic Positive
ENSG00000064115.10;SE:chr12:26976357-26977952:26978094-26979784:-	Embryonic Positive
ENSG00000064115.10;SE:chr12:26982859-26983493:26983596-26990450:-	Embryonic Positive
ENSG00000064601.16;SE:chr20:45892027-45892273:45892323-45892398:+	Embryonic Positive
ENSG00000064933.16;SE:chr2:189818180-189843964:189844080-189852655:+	Embryonic Positive
ENSG00000064933.16;SE:chr2:189855128-189855829:189855916-189863743:+	Embryonic Positive
ENSG00000064933.16;SE:chr2:189855128-189863743:189864228-189867799:+	Embryonic Positive
ENSG00000064989.12;SE:chr2:187431364-187436598:187436656-187448039:-	Embryonic Positive
ENSG00000065621.14;SE:chr10:104278116-104279370:104279471-104297578:+	Embryonic Positive
ENSG00000065978.17;SE:chr1:42693523-42696199:42696288-42696642:+	Embryonic Positive
ENSG00000066117.14;SE:chr12:50094572-50096850:50096972-50098714:+	Embryonic Positive
ENSG00000066136.19;SE:chr1:40763046-40763363:40763489-40766596:+	Embryonic Positive
ENSG00000066629.16;SE:chr14:99865646-99874931:99874987-99878485:+	Embryonic Positive
ENSG00000066813.14;SE:chr16:20559447-20564669:20564853-20575422:-	Embryonic Positive
ENSG00000067191.15;SE:chr17:39184864-39185950:39186104-39186496:-	Embryonic Positive
ENSG00000067225.17;SE:chr15:72219110-72231324:72231391-72231599:-	Embryonic Positive
ENSG00000067445.20;SE:chrX:54922291-54922578:54923768-54924451:+	Embryonic Positive
ENSG00000067445.20;SE:chrX:54922291-54923830:54923946-54924451:+	Embryonic Positive
ENSG00000067560.10;SE:chr3:49360382-49360928:49361066-49362496:-	Embryonic Positive
ENSG00000067829.18;SE:chrX:153788135-153789114:153789200-153789712:-	Embryonic Positive
ENSG00000068308.13;SE:chrX:48935018-48936191:48936358-48944190:-	Embryonic Positive
ENSG00000068400.13;SE:chrX:48981691-48981795:48981872-48982979:-	Embryonic Positive
ENSG00000068400.13;SE:chrX:48999504-49000861:49000959-49002188:-	Embryonic Positive
ENSG00000068438.14;SE:chrX:48483027-48483241:48483341-48485736:+	Embryonic Positive
ENSG00000068745.14;SE:chr3:48694240-48694694:48694824-48695090:-	Embryonic Positive
ENSG00000068885.14;SE:chr3:160384646-160391546:160391643-160399146:-	Embryonic Positive
ENSG00000068903.19;SE:chr19:38893867-38898794:38898918-38899506:-	Embryonic Positive
ENSG00000069966.18;SE:chr15:52141272-52147459:52147535-52149884:-	Embryonic Positive
ENSG00000070371.15;SE:chr22:19183611-19187981:19188091-19191304:-	Embryonic Positive
ENSG00000070610.14;SE:chr9:35741890-35743276:35743326-35744297:-	Embryonic Positive
ENSG00000070961.14;SE:chr12:89599299-89601326:89601433-89603043:-	Embryonic Positive
ENSG00000071127.16;SE:chr4:10075484-10075689:10077186-10077304:-	Embryonic Positive
ENSG00000071205.11;SE:chr4:148047051-148063148:148063300-148064416:+	Embryonic Positive
ENSG00000071462.11;SE:chr7:73686900-73690916:73691012-73692596:+	Embryonic Positive
ENSG00000071909.18;SE:chr2:170499808-170501785:170501865-170514921:+	Embryonic Positive
ENSG00000072042.12;SE:chr14:67685204-67686084:67686257-67690212:-	Embryonic Positive
ENSG00000072110.13;SE:chr14:68877240-68878458:68878523-68879962:-	Embryonic Positive
ENSG00000072110.13;SE:chr14:68877240-68878989:68879069-68879962:-	Embryonic Positive
ENSG00000072163.18;SE:chr2:127639428-127640070:127640145-127640270:-	Embryonic Positive
ENSG00000072210.18;SE:chr17:19652632-19655281:19655387-19656366:+	Embryonic Positive
ENSG00000072210.18;SE:chr17:19663499-19664948:19665047-19671721:+	Embryonic Positive
ENSG00000072310.16;SE:chr17:17817457-17817548:17817591-17817696:-	Embryonic Positive
ENSG00000072682.18;SE:chr5:132218644-132226697:132227221-132227790:-	Embryonic Positive
ENSG00000072682.18;SE:chr5:132218644-132227086:132227258-132227790:-	Embryonic Positive
ENSG00000072756.16;SE:chr3:3129188-3136676:3136797-3137260:+	Embryonic Positive
ENSG00000072849.10;SE:chr17:5480582-5481296:5481389-5482809:-	Embryonic Positive
ENSG00000072952.18;SE:chr11:10627760-10627973:10628025-10628751:-	Embryonic Positive
ENSG00000072952.18;SE:chr11:10634071-10652025:10652182-10693536:-	Embryonic Positive
ENSG00000073350.13;SE:chr17:75525825-75533642:75533705-75543397:+	Embryonic Positive
ENSG00000073578.16;SE:chr5:251468-253008:253080-254393:+	Embryonic Positive
ENSG00000073849.14;SE:chr3:186930834-186942348:186942427-186963785:+	Embryonic Positive
ENSG00000073849.14;SE:chr3:186930834-186948684:186948938-186963785:+	Embryonic Positive
ENSG00000074054.17;SE:chr2:121425306-121427404:121427430-121430073:-	Embryonic Positive
ENSG00000074219.13;SE:chr19:49359499-49359844:49360081-49362373:-	Embryonic Positive
ENSG00000074603.18;SE:chr15:65512564-65515656:65515791-65517486:-	Embryonic Positive
ENSG00000074755.14;SE:chr17:4070924-4071339:4071446-4072608:-	Embryonic Positive
ENSG00000075234.16;SE:chr22:46281718-46281971:46282151-46283973:+	Embryonic Positive
ENSG00000075239.13;SE:chr11:108121926-108128643:108129201-108131907:+	Embryonic Positive
ENSG00000075292.18;SE:chr2:71331865-71334501:71334596-71348427:+	Embryonic Positive
ENSG00000075292.18;SE:chr2:71427414-71428547:71428651-71431327:+	Embryonic Positive
ENSG00000075413.17;SE:chr14:103492034-103500156:103500200-103502882:+	Embryonic Positive
ENSG00000075711.20;SE:chr3:197066754-197068502:197068537-197069219:-	Embryonic Positive
ENSG00000075891.21;SE:chr10:100746303-100747015:100748019-100749746:+	Embryonic Positive
ENSG00000076053.10;SE:chr11:114400767-114401698:114401860-114402828:+	Embryonic Positive
ENSG00000076201.14;SE:chr3:47396217-47404652:47404779-47405005:+	Embryonic Positive
ENSG00000076382.16;SE:chr17:28584480-28584652:28584745-28585102:-	Embryonic Positive
ENSG00000076554.15;SE:chr8:80042668-80044167:80044208-80050445:-	Embryonic Positive
ENSG00000076555.15;SE:chr12:109259108-109260065:109260149-109260480:+	Embryonic Positive
ENSG00000076928.17;SE:chr19:41904383-41904949:41905036-41905175:+	Embryonic Positive
ENSG00000077063.10;SE:chr7:117724732-117725052:117725257-117728089:-	Embryonic Positive
ENSG00000077097.13;SE:chr3:25615586-25618418:25618509-25618654:-	Embryonic Positive
ENSG00000077549.17;SE:chr1:19339617-19342752:19342864-19344358:-	Embryonic Positive
ENSG00000077782.19;SE:chr8:38428435-38429247:38429390-38457356:-	Embryonic Positive
ENSG00000078018.19;SE:chr2:209696748-209696917:209697051-209700277:+	Embryonic Positive
ENSG00000078018.19;SE:chr2:209700338-209703987:209704034-209704450:+	Embryonic Positive
ENSG00000078043.15;SE:chr18:46855615-46864164:46864248-46890580:-	Embryonic Positive
ENSG00000078070.11;SE:chr3:183025804-183029093:183029189-183033991:-	Embryonic Positive
ENSG00000078114.18;SE:chr10:20817692-20818704:20818834-20819424:-	Embryonic Positive
ENSG00000078142.11;SE:chr18:41970456-41984880:41985107-41987812:+	Embryonic Positive
ENSG00000078246.15;SE:chr12:2930345-2930906:2930939-2931037:+	Embryonic Positive
ENSG00000078618.19;SE:chr1:51790990-51791578:51791661-51792046:-	Embryonic Positive
ENSG00000078618.19;SE:chr1:51805561-51806794:51806913-51809315:-	Embryonic Positive
ENSG00000078699.21;SE:chr20:33623296-33623773:33623854-33624764:+	Embryonic Positive
ENSG00000078747.12;SE:chr20:34393881-34408651:34408792-34412515:+	Embryonic Positive
ENSG00000078967.12;SE:chr7:43938494-43942826:43942857-43942954:+	Embryonic Positive
ENSG00000079277.19;SE:chr1:46580627-46582814:46582905-46583228:-	Embryonic Positive
ENSG00000079277.19;SE:chr1:46583329-46585874:46585974-46594113:-	Embryonic Positive
ENSG00000079805.16;SE:chr19:10802358-10803639:10803668-10805916:+	Embryonic Positive
ENSG00000080815.18;SE:chr14:73206472-73208824:73208915-73211769:+	Embryonic Positive
ENSG00000080822.16;SE:chr3:98521437-98521653:98521718-98522849:-	Embryonic Positive
ENSG00000081014.10;SE:chr15:50930971-50934536:50934697-50941442:+	Embryonic Positive
ENSG00000081026.18;SE:chr1:113681336-113682212:113682302-113682897:+	Embryonic Positive
ENSG00000081059.19;SE:chr5:134143640-134144797:134144869-134146224:+	Embryonic Positive
ENSG00000081154.11;SE:chr3:101574279-101579842:101580004-101585437:+	Embryonic Positive
ENSG00000081189.13;SE:chr5:88761125-88761269:88761328-88804598:-	Embryonic Positive
ENSG00000081760.16;SE:chr12:125076611-125078096:125078370-125086330:+	Embryonic Positive
ENSG00000081803.15;SE:chr7:122379442-122386295:122386309-122387026:-	Embryonic Positive
ENSG00000082258.12;SE:chr2:134942674-134945787:134945982-134946101:+	Embryonic Positive
ENSG00000083099.10;SE:chr6:89621948-89624489:89624602-89637742:-	Embryonic Positive
ENSG00000083290.19;SE:chr17:19783905-19785937:19786086-19795622:-	Embryonic Positive
ENSG00000083454.21;SE:chr17:3679784-3681896:3681978-3688012:-	Embryonic Positive
ENSG00000083520.14;SE:chr13:72781003-72781289:72781356-72781605:-	Embryonic Positive
ENSG00000083857.13;SE:chr4:186589220-186590505:186590695-186595689:-	Embryonic Positive
ENSG00000085231.13;SE:chr5:69355953-69366503:69366595-69369463:-	Embryonic Positive
ENSG00000085433.15;SE:chr1:109013925-109017518:109017601-109023355:-	Embryonic Positive
ENSG00000085999.11;SE:chr1:46272802-46273355:46273465-46273624:+	Embryonic Positive
ENSG00000086015.20;SE:chr1:46008371-46010730:46010939-46019596:+	Embryonic Positive
ENSG00000086065.13;SE:chr9:33276564-33278113:33278225-33280809:+	Embryonic Positive
ENSG00000086848.14;SE:chr11:111868736-111870228:111870370-111871352:-	Embryonic Positive
ENSG00000087053.18;SE:chr11:95888261-95914242:95914312-95923875:-	Embryonic Positive
ENSG00000087077.11;SE:chr7:100870743-100871061:100871177-100871543:+	Embryonic Positive
ENSG00000087087.18;SE:chr7:100888143-100888257:100888383-100888474:+	Embryonic Positive
ENSG00000087157.18;SE:chr17:78378808-78392476:78392665-78396308:+	Embryonic Positive
ENSG00000087206.16;SE:chr5:176958154-176968555:176969291-176969601:-	Embryonic Positive
ENSG00000087274.16;SE:chr4:2926112-2926642:2926675-2928171:+	Embryonic Positive
ENSG00000087302.8;SE:chr14:52001866-52004240:52004242-52004362:+	Embryonic Positive
ENSG00000087448.9;SE:chr12:27791901-27797247:27797349-27797715:+	Embryonic Positive
ENSG00000087460.23;SE:chr20:58895684-58898941:58898985-58899949:+	Embryonic Positive
ENSG00000087460.23;SE:chr20:58895684-58898941:58898985-58903528:+	Embryonic Positive
ENSG00000087460.23;SE:chr20:58895684-58898941:58898985-58903531:+	Embryonic Positive
ENSG00000088367.20;SE:chr20:36198041-36209488:36209898-36212272:+	Embryonic Positive
ENSG00000088448.14;SE:chr13:110893263-110894109:110894202-110906033:-	Embryonic Positive
ENSG00000088448.14;SE:chr13:110893263-110900530:110900694-110906033:-	Embryonic Positive
ENSG00000088448.14;SE:chr13:110894202-110894285:110894393-110906033:-	Embryonic Positive
ENSG00000088808.16;SE:chr14:103736202-103737694:103737860-103738679:-	Embryonic Positive
ENSG00000088832.14;SE:chr20:1370072-1371022:1371147-1372076:-	Embryonic Positive
ENSG00000088832.14;SE:chr20:1375603-1377430:1377511-1392834:-	Embryonic Positive
ENSG00000088833.17;SE:chr20:1453140-1454213:1454305-1454967:-	Embryonic Positive
ENSG00000088833.17;SE:chr20:1458274-1463335:1463441-1464329:-	Embryonic Positive
ENSG00000088926.13;SE:chr4:186285813-186286415:186286510-186287684:+	Embryonic Positive
ENSG00000088992.17;SE:chr12:117049158-117056806:117056886-117075271:-	Embryonic Positive
ENSG00000089006.16;SE:chr20:17950396-17951021:17951327-17951500:-	Embryonic Positive
ENSG00000089053.12;SE:chr12:121309863-121309970:121310011-121318277:-	Embryonic Positive
ENSG00000089053.12;SE:chr12:121330672-121331347:121331428-121335533:-	Embryonic Positive
ENSG00000089060.11;SE:chr12:113332960-113334443:113334835-113334993:-	Embryonic Positive
ENSG00000089091.16;SE:chr20:18394350-18394675:18394858-18396472:-	Embryonic Positive
ENSG00000089091.16;SE:chr20:18414512-18415327:18415449-18427067:-	Embryonic Positive
ENSG00000089195.14;SE:chr20:5944253-5944805:5944914-5946406:-	Embryonic Positive
ENSG00000089335.20;SE:chr19:34678813-34679828:34679959-34682777:+	Embryonic Positive
ENSG00000089351.14;SE:chr19:35011554-35013256:35013368-35013541:+	Embryonic Positive
ENSG00000089351.14;SE:chr19:35022038-35022900:35022911-35023236:+	Embryonic Positive
ENSG00000089820.15;SE:chrX:153910085-153910171:153910611-153910700:-	Embryonic Positive
ENSG00000089820.15;SE:chrX:153910834-153910922:153910999-153911129:-	Embryonic Positive
ENSG00000090097.20;SE:chr3:51959651-51959895:51960023-51960189:-	Embryonic Positive
ENSG00000090266.12;SE:chr7:140696842-140698075:140698268-140702866:+	Embryonic Positive
ENSG00000090565.15;SE:chr16:489000-491134:491268-496824:+	Embryonic Positive
ENSG00000090905.17;SE:chr16:24777358-24778344:24778468-24789232:+	Embryonic Positive
ENSG00000090905.17;SE:chr16:24804319-24804705:24804851-24805014:+	Embryonic Positive
ENSG00000090989.17;SE:chr4:55899884-55900559:55900692-55902344:+	Embryonic Positive
ENSG00000091073.19;SE:chr7:76461836-76463445:76463709-76480421:+	Embryonic Positive
ENSG00000091262.14;SE:chr16:16175986-16177452:16177626-16178798:-	Embryonic Positive
ENSG00000091490.10;SE:chr4:25757606-25757688:25757790-25758941:-	Embryonic Positive
ENSG00000091536.16;SE:chr17:18148210-18148496:18148568-18148761:+	Embryonic Positive
ENSG00000092020.10;SE:chr14:35099384-35109819:35109931-35110525:-	Embryonic Positive
ENSG00000092036.16;SE:chr14:22950410-22951555:22951689-22952328:-	Embryonic Positive
ENSG00000092068.18;SE:chr14:23139547-23140471:23140624-23143079:-	Embryonic Positive
ENSG00000092094.10;SE:chr14:20449266-20451257:20451452-20451974:-	Embryonic Positive
ENSG00000092148.12;SE:chr14:31128006-31128612:31129448-31133238:-	Embryonic Positive
ENSG00000092531.9;SE:chr15:42515354-42528262:42528420-42529675:+	Embryonic Positive
ENSG00000092621.11;SE:chr1:119723441-119724319:119724469-119726851:+	Embryonic Positive
ENSG00000092820.17;SE:chr6:158787203-158788314:158788479-158789288:-	Embryonic Positive
ENSG00000092931.11;SE:chr17:76742048-76742177:76742273-76744322:+	Embryonic Positive
ENSG00000093010.11;SE:chr22:19961289-19961697:19961874-19962527:+	Embryonic Positive
ENSG00000093144.18;SE:chr6:127314896-127315934:127315974-127316450:-	Embryonic Positive
ENSG00000093144.18;SE:chr6:127314896-127315934:127316081-127316450:-	Embryonic Positive
ENSG00000093167.17;SE:chr3:37083806-37091467:37091538-37094792:-	Embryonic Positive
ENSG00000094914.12;SE:chr12:53314441-53314751:53314849-53315094:-	Embryonic Positive
ENSG00000095059.15;SE:chr19:12679719-12679801:12679922-12680161:-	Embryonic Positive
ENSG00000095321.16;SE:chr9:129108077-129109179:129109277-129110483:-	Embryonic Positive
ENSG00000095485.16;SE:chr10:100253539-100256262:100256476-100260218:-	Embryonic Positive
ENSG00000095637.20;SE:chr10:95322021-95322746:95322805-95339133:-	Embryonic Positive
ENSG00000095637.20;SE:chr10:95410777-95414494:95414655-95421961:-	Embryonic Positive
ENSG00000095906.16;SE:chr16:1783036-1783877:1784066-1786537:+	Embryonic Positive
ENSG00000095951.16;SE:chr6:12125870-12129759:12129892-12130767:+	Embryonic Positive
ENSG00000095951.16;SE:chr6:12130942-12135791:12135892-12161439:+	Embryonic Positive
ENSG00000099219.13;SE:chr9:5824001-5825092:5825219-5830727:-	Embryonic Positive
ENSG00000099326.8;SE:chr19:58571429-58572550:58572719-58573055:-	Embryonic Positive
ENSG00000099338.22;SE:chr19:38343724-38343993:38344119-38344296:+	Embryonic Positive
ENSG00000099797.11;SE:chr19:14565290-14565618:14565663-14565744:+	Embryonic Positive
ENSG00000099917.17;SE:chr22:20551487-20552539:20552709-20553145:+	Embryonic Positive
ENSG00000099991.16;SE:chr22:24171995-24176111:24176275-24177504:+	Embryonic Positive
ENSG00000100099.20;SE:chr22:26470813-26471213:26471388-26472302:-	Embryonic Positive
ENSG00000100197.20;SE:chr22:42128944-42129033:42129185-42129738:-	Embryonic Positive
ENSG00000100296.13;SE:chr22:29528177-29528274:29528359-29528426:-	Embryonic Positive
ENSG00000100297.15;SE:chr22:35403333-35403414:35403542-35406553:+	Embryonic Positive
ENSG00000100353.17;SE:chr22:36526131-36526820:36526905-36529076:-	Embryonic Positive
ENSG00000100479.12;SE:chr14:49643670-49646994:49647092-49647293:-	Embryonic Positive
ENSG00000100526.19;SE:chr14:54397077-54399894:54399976-54401524:+	Embryonic Positive
ENSG00000100554.11;SE:chr14:67353040-67353699:67353959-67359658:-	Embryonic Positive
ENSG00000100577.18;SE:chr14:77326905-77327472:77327552-77327912:+	Embryonic Positive
ENSG00000100614.17;SE:chr14:60249677-60250380:60250481-60282684:+	Embryonic Positive
ENSG00000100711.13;SE:chr14:103729182-103729793:103729846-103732620:+	Embryonic Positive
ENSG00000100722.18;SE:chr14:88563693-88567858:88568153-88571084:+	Embryonic Positive
ENSG00000100813.14;SE:chr14:23066008-23067314:23068671-23069476:-	Embryonic Positive
ENSG00000100813.14;SE:chr14:23069617-23071125:23071186-23071427:-	Embryonic Positive
ENSG00000100813.14;SE:chr14:23069617-23076470:23076548-23078151:-	Embryonic Positive
ENSG00000100814.17;SE:chr14:20313801-20315485:20315618-20316227:-	Embryonic Positive
ENSG00000100883.11;SE:chr14:34996787-34999558:34999649-35000936:+	Embryonic Positive
ENSG00000100888.12;SE:chr14:21391063-21391463:21391642-21391833:-	Embryonic Positive
ENSG00000100897.17;SE:chr14:24117393-24117668:24117732-24118055:+	Embryonic Positive
ENSG00000101019.21;SE:chr20:35384133-35392236:35392277-35394092:-	Embryonic Positive
ENSG00000101040.19;SE:chr20:47210897-47212642:47212725-47220258:-	Embryonic Positive
ENSG00000101076.16;SE:chr20:44401487-44402554:44402644-44406058:+	Embryonic Positive
ENSG00000101079.20;SE:chr20:36653701-36654801:36654839-36656360:-	Embryonic Positive
ENSG00000101084.16;SE:chr20:36607818-36609601:36609758-36612010:+	Embryonic Positive
ENSG00000101199.12;SE:chr20:63282851-63283851:63283880-63284866:+	Embryonic Positive
ENSG00000101220.17;SE:chr20:3754158-3754397:3754519-3755469:-	Embryonic Positive
ENSG00000101246.19;SE:chr20:63700702-63701830:63701898-63702136:-	Embryonic Positive
ENSG00000101247.17;SE:chr20:13808902-13816463:13816546-13816875:+	Embryonic Positive
ENSG00000101290.13;SE:chr20:5127149-5128150:5128750-5173523:+	Embryonic Positive
ENSG00000101310.14;SE:chr20:18548770-18551089:18551175-18554235:+	Embryonic Positive
ENSG00000101333.16;SE:chr20:9372403-9373047:9373104-9380054:+	Embryonic Positive
ENSG00000101335.9;SE:chr20:36545068-36548032:36548193-36549077:+	Embryonic Positive
ENSG00000101407.12;SE:chr20:38013857-38019005:38019144-38033404:-	Embryonic Positive
ENSG00000101452.14;SE:chr20:39028499-39030704:39030775-39034206:+	Embryonic Positive
ENSG00000101489.18;SE:chr18:37253938-37259181:37259264-37264674:-	Embryonic Positive
ENSG00000101557.14;SE:chr18:163453-166787:166819-180236:+	Embryonic Positive
ENSG00000101958.13;SE:chrX:14530125-14530972:14531178-14532239:+	Embryonic Positive
ENSG00000102030.15;SE:chrX:153930847-153932071:153932115-153932316:-	Embryonic Positive
ENSG00000102032.12;SE:chrX:153936105-153937092:153937188-153940102:-	Embryonic Positive
ENSG00000102119.10;SE:chrX:154379566-154379690:154379794-154379942:+	Embryonic Positive
ENSG00000102125.15;SE:chrX:154413567-154414101:154414190-154419543:+	Embryonic Positive
ENSG00000102543.14;SE:chr13:49259523-49265879:49266003-49267490:+	Embryonic Positive
ENSG00000102710.19;SE:chr13:37009809-37010552:37010655-37012192:-	Embryonic Positive
ENSG00000102886.14;SE:chr16:30105009-30108213:30108264-30108373:-	Embryonic Positive
ENSG00000103034.14;SE:chr16:58509009-58509154:58509189-58509301:+	Embryonic Positive
ENSG00000103043.14;SE:chr16:70688090-70692821:70692971-70695544:-	Embryonic Positive
ENSG00000103051.18;SE:chr16:70483969-70490330:70490392-70496266:-	Embryonic Positive
ENSG00000103066.12;SE:chr16:68249446-68253422:68253517-68254919:+	Embryonic Positive
ENSG00000103121.8;SE:chr16:80976179-80978242:80978415-80980770:-	Embryonic Positive
ENSG00000103148.15;SE:chr16:119255-124937:125073-130522:-	Embryonic Positive
ENSG00000103154.9;SE:chr16:83998317-84000724:84000801-84001825:+	Embryonic Positive
ENSG00000103194.15;SE:chr16:84700111-84704740:84704860-84716195:+	Embryonic Positive
ENSG00000103245.13;SE:chr16:734871-736266:736398-737186:-	Embryonic Positive
ENSG00000103274.10;SE:chr16:10761474-10761757:10761859-10767949:+	Embryonic Positive
ENSG00000103275.18;SE:chr16:1309773-1312347:1312558-1314020:+	Embryonic Positive
ENSG00000103502.13;SE:chr16:29861259-29862586:29862635-29862815:-	Embryonic Positive
ENSG00000103502.13;SE:chr16:29861259-29862586:29862720-29862815:-	Embryonic Positive
ENSG00000103544.14;SE:chr16:19610415-19611728:19611798-19616114:+	Embryonic Positive
ENSG00000103852.12;SE:chr15:99228732-99234988:99235080-99241365:-	Embryonic Positive
ENSG00000103978.15;SE:chr15:42268032-42272063:42272123-42273255:-	Embryonic Positive
ENSG00000104047.14;SE:chr15:49632302-49633520:49633612-49634536:+	Embryonic Positive
ENSG00000104218.13;SE:chr8:67190759-67193464:67193602-67195382:+	Embryonic Positive
ENSG00000104267.9;SE:chr8:85465469-85473389:85473468-85473693:+	Embryonic Positive
ENSG00000104313.17;SE:chr8:71217023-71225152:71225305-71244603:-	Embryonic Positive
ENSG00000104325.6;SE:chr8:90001561-90015541:90015666-90017124:+	Embryonic Positive
ENSG00000104343.19;SE:chr8:73794115-73796607:73796690-73805651:-	Embryonic Positive
ENSG00000104368.17;SE:chr8:42188016-42188934:42189071-42191372:-	Embryonic Positive
ENSG00000104375.15;SE:chr8:98596169-98638460:98638560-98706467:-	Embryonic Positive
ENSG00000104529.17;SE:chr8:143581328-143586219:143586290-143586729:-	Embryonic Positive
ENSG00000104529.17;SE:chr8:143586852-143592647:143592797-143597348:-	Embryonic Positive
ENSG00000104529.17;SE:chr8:143590738-143592647:143592893-143597348:-	Embryonic Positive
ENSG00000104529.17;SE:chr8:143594071-143594416:143594518-143597348:-	Embryonic Positive
ENSG00000104660.17;SE:chr8:30104486-30132375:30132489-30137272:+	Embryonic Positive
ENSG00000104804.7;SE:chr19:48895162-48895366:48895503-48896430:-	Embryonic Positive
ENSG00000104870.12;SE:chr19:49514486-49516114:49516199-49524507:+	Embryonic Positive
ENSG00000104870.12;SE:chr19:49514486-49520669:49521201-49524507:+	Embryonic Positive
ENSG00000104870.12;SE:chr19:49514486-49524507:49525573-49526010:+	Embryonic Positive
ENSG00000104936.17;SE:chr19:45771665-45771771:45771928-45772641:-	Embryonic Positive
ENSG00000104938.16;SE:chr19:7763312-7765185:7765268-7765638:+	Embryonic Positive
ENSG00000104979.8;SE:chr19:13774574-13774652:13774707-13778052:+	Embryonic Positive
ENSG00000104980.7;SE:chr19:7927767-7928077:7928166-7931138:-	Embryonic Positive
ENSG00000105053.10;SE:chr19:49994919-49995191:49995275-50000790:-	Embryonic Positive
ENSG00000105146.12;SE:chr19:57232685-57233460:57233608-57234884:+	Embryonic Positive
ENSG00000105254.11;SE:chr19:36116184-36117791:36117928-36120710:+	Embryonic Positive
ENSG00000105339.10;SE:chr8:141155970-141160632:141160787-141163333:+	Embryonic Positive
ENSG00000105373.18;SE:chr19:47755523-47755756:47755822-47756528:+	Embryonic Positive
ENSG00000105397.13;SE:chr19:10350968-10351052:10351162-10352434:-	Embryonic Positive
ENSG00000105499.13;SE:chr19:48085112-48088686:48088712-48090364:-	Embryonic Positive
ENSG00000105559.11;SE:chr19:48854264-48857422:48857496-48858860:-	Embryonic Positive
ENSG00000105609.16;SE:chr19:54255582-54256043:54256342-54256489:-	Embryonic Positive
ENSG00000105655.18;SE:chr19:18437105-18437599:18437760-18437860:-	Embryonic Positive
ENSG00000105792.19;SE:chr7:90286399-90287502:90287749-90288234:+	Embryonic Positive
ENSG00000105854.12;SE:chr7:95412477-95415148:95415272-95416242:-	Embryonic Positive
ENSG00000105854.12;SE:chr7:95424585-95434259:95434333-95434878:-	Embryonic Positive
ENSG00000105856.13;SE:chr7:107169027-107174448:107174745-107179879:+	Embryonic Positive
ENSG00000105879.11;SE:chr7:107749047-107752545:107752617-107753411:+	Embryonic Positive
ENSG00000105894.11;SE:chr7:137228075-137236144:137236242-137251230:-	Embryonic Positive
ENSG00000105953.14;SE:chr7:44606653-44622806:44622875-44624317:+	Embryonic Positive
ENSG00000105997.22;SE:chr7:27122642-27124434:27124549-27126886:-	Embryonic Positive
ENSG00000106052.13;SE:chr7:27758133-27765834:27766021-27769676:+	Embryonic Positive
ENSG00000106123.11;SE:chr7:142870407-142870530:142870685-142870796:+	Embryonic Positive
ENSG00000106258.13;SE:chr7:99672679-99672784:99672915-99674533:-	Embryonic Positive
ENSG00000106397.11;SE:chr7:101206904-101207578:101207724-101208853:-	Embryonic Positive
ENSG00000106400.11;SE:chr7:101218217-101218319:101221796-101222604:+	Embryonic Positive
ENSG00000106460.18;SE:chr7:12215027-12215604:12215804-12218458:+	Embryonic Positive
ENSG00000106462.10;SE:chr7:148818117-148818978:148819059-148819596:-	Embryonic Positive
ENSG00000106565.17;SE:chr7:150793600-150793961:150794071-150796366:-	Embryonic Positive
ENSG00000106588.10;SE:chr7:42924797-42926536:42926668-42927383:-	Embryonic Positive
ENSG00000106588.10;SE:chr7:42924797-42926536:42926668-42932118:-	Embryonic Positive
ENSG00000106603.17;SE:chr7:43648652-43665658:43665722-43729429:-	Embryonic Positive
ENSG00000106608.16;SE:chr7:43887485-43887790:43887811-43906562:-	Embryonic Positive
ENSG00000106628.10;SE:chr7:44122109-44122282:44122459-44122887:-	Embryonic Positive
ENSG00000106829.18;SE:chr9:79709699-79717997:79718071-79718722:+	Embryonic Positive
ENSG00000106853.16;SE:chr9:111592982-111594222:111594267-111597317:-	Embryonic Positive
ENSG00000107036.11;SE:chr9:5753238-5753536:5753646-5754841:+	Embryonic Positive
ENSG00000107165.12;SE:chr9:12695837-12698451:12698655-12702271:+	Embryonic Positive
ENSG00000107186.16;SE:chr9:13140149-13143466:13143564-13147548:-	Embryonic Positive
ENSG00000107518.16;SE:chr10:115127721-115128407:115128508-115129327:+	Embryonic Positive
ENSG00000107679.14;SE:chr10:122427031-122428276:122428316-122429624:+	Embryonic Positive
ENSG00000107833.10;SE:chr10:101782597-101782839:101782924-101783273:-	Embryonic Positive
ENSG00000108106.13;SE:chr19:55401762-55404061:55404147-55404288:-	Embryonic Positive
ENSG00000108375.12;SE:chr17:58363600-58370911:58371033-58415326:-	Embryonic Positive
ENSG00000108395.13;SE:chr17:59070947-59073094:59073141-59075647:-	Embryonic Positive
ENSG00000108433.15;SE:chr17:46923221-46923509:46923632-46929520:+	Embryonic Positive
ENSG00000108651.9;SE:chr17:31863516-31865366:31865438-31868046:-	Embryonic Positive
ENSG00000108679.12;SE:chr17:78977214-78979446:78979586-78979824:-	Embryonic Positive
ENSG00000108848.15;SE:chr17:50737026-50737287:50737479-50740306:+	Embryonic Positive
ENSG00000108848.15;SE:chr17:50750852-50751297:50751362-50752200:+	Embryonic Positive
ENSG00000108852.14;SE:chr17:43883355-43884084:43884155-43898262:-	Embryonic Positive
ENSG00000108883.12;SE:chr17:44852562-44853296:44853390-44853517:-	Embryonic Positive
ENSG00000108883.12;SE:chr17:44894525-44898975:44899041-44899369:-	Embryonic Positive
ENSG00000108953.16;SE:chr17:1345499-1347962:1348008-1354211:-	Embryonic Positive
ENSG00000108953.16;SE:chr17:1345499-1354211:1354347-1364859:-	Embryonic Positive
ENSG00000108961.13;SE:chr17:8289414-8289503:8289588-8289813:+	Embryonic Positive
ENSG00000109062.9;SE:chr17:74763520-74766936:74766976-74768147:+	Embryonic Positive
ENSG00000109111.14;SE:chr17:28662342-28672757:28672858-28673371:+	Embryonic Positive
ENSG00000109458.8;SE:chr4:143415771-143417433:143417550-143433491:+	Embryonic Positive
ENSG00000109606.12;SE:chr4:24528041-24529601:24529770-24532864:-	Embryonic Positive
ENSG00000110063.8;SE:chr11:126331550-126338286:126338399-126343307:+	Embryonic Positive
ENSG00000110075.14;SE:chr11:68603492-68609473:68609628-68609904:+	Embryonic Positive
ENSG00000110075.14;SE:chr11:68603492-68609611:68609628-68609904:+	Embryonic Positive
ENSG00000110200.8;SE:chr11:72111286-72111412:72111496-72112650:-	Embryonic Positive
ENSG00000110497.14;SE:chr11:46408706-46410276:46410368-46417913:-	Embryonic Positive
ENSG00000110768.11;SE:chr11:18333228-18335754:18335946-18338109:+	Embryonic Positive
ENSG00000110811.19;SE:chr12:6830770-6830870:6831033-6831216:+	Embryonic Positive
ENSG00000110811.19;SE:chr12:6834049-6834825:6834955-6836985:+	Embryonic Positive
ENSG00000110921.11;SE:chr12:109576145-109579165:109579282-109579802:+	Embryonic Positive
ENSG00000111144.9;SE:chr12:96019240-96020690:96020758-96021085:-	Embryonic Positive
ENSG00000111237.18;SE:chr12:110499546-110501417:110501559-110502049:-	Embryonic Positive
ENSG00000111319.12;SE:chr12:6349405-6349830:6350024-6354438:-	Embryonic Positive
ENSG00000111341.9;SE:chr12:14884245-14884813:14884887-14885731:-	Embryonic Positive
ENSG00000111481.9;SE:chr12:54301380-54325083:54325181-54340547:+	Embryonic Positive
ENSG00000111540.15;SE:chr12:55987123-55989947:55990098-55990682:+	Embryonic Positive
ENSG00000111605.16;SE:chr12:69251338-69252086:69252216-69253051:+	Embryonic Positive
ENSG00000111652.9;SE:chr12:6724818-6727671:6727800-6727926:+	Embryonic Positive
ENSG00000111664.10;SE:chr12:6841624-6841773:6841903-6842970:+	Embryonic Positive
ENSG00000111725.10;SE:chr12:119668403-119671495:119671668-119672301:+	Embryonic Positive
ENSG00000111726.12;SE:chr12:22060926-22061281:22061452-22062281:+	Embryonic Positive
ENSG00000111783.12;SE:chr12:106654351-106662181:106662262-106681993:+	Embryonic Positive
ENSG00000111907.20;SE:chr6:125248383-125253717:125253755-125257098:+	Embryonic Positive
ENSG00000112130.16;SE:chr6:37371574-37374620:37374709-37376926:+	Embryonic Positive
ENSG00000112130.16;SE:chr6:37377033-37381150:37381354-37390742:+	Embryonic Positive
ENSG00000112146.16;SE:chr6:53093978-53094692:53094841-53095513:+	Embryonic Positive
ENSG00000112237.12;SE:chr6:99543609-99544179:99544273-99545112:-	Embryonic Positive
ENSG00000112237.12;SE:chr6:99562948-99566898:99567038-99568496:-	Embryonic Positive
ENSG00000112280.15;SE:chr6:70241454-70241964:70242035-70242662:-	Embryonic Positive
ENSG00000112695.11;SE:chr6:75237988-75240277:75240385-75241176:-	Embryonic Positive
ENSG00000112701.17;SE:chr6:75697517-75702645:75703072-75709527:+	Embryonic Positive
ENSG00000112715.20;SE:chr6:43778918-43781956:43782087-43784541:+	Embryonic Positive
ENSG00000112796.9;SE:chr6:46168297-46170053:46170114-46170808:-	Embryonic Positive
ENSG00000113119.12;SE:chr5:140639851-140641018:140641220-140641665:+	Embryonic Positive
ENSG00000113593.11;SE:chr5:65567615-65568918:65568994-65569632:+	Embryonic Positive
ENSG00000113649.11;SE:chr5:146480094-146481150:146481200-146482592:+	Embryonic Positive
ENSG00000113971.18;SE:chr3:132697362-132699353:132699450-132699918:-	Embryonic Positive
ENSG00000114120.11;SE:chr3:140956691-140959463:140959540-140963127:+	Embryonic Positive
ENSG00000114120.11;SE:chr3:140967036-140968683:140968730-140970927:+	Embryonic Positive
ENSG00000114125.13;SE:chr3:141738509-141742644:141742907-141743509:+	Embryonic Positive
ENSG00000114126.17;SE:chr3:141995141-142005441:142005544-142028579:-	Embryonic Positive
ENSG00000114126.17;SE:chr3:142005544-142054115:142054149-142149183:-	Embryonic Positive
ENSG00000114423.18;SE:chr3:105678571-105681479:105681610-105681724:-	Embryonic Positive
ENSG00000114491.13;SE:chr3:124730627-124731506:124731604-124735093:+	Embryonic Positive
ENSG00000114491.13;SE:chr3:124731604-124735093:124735246-124737568:+	Embryonic Positive
ENSG00000114742.13;SE:chr3:39066630-39066746:39066875-39068771:+	Embryonic Positive
ENSG00000114786.15;SE:chr3:51978374-51984047:51984158-51985207:+	Embryonic Positive
ENSG00000114859.14;SE:chr3:184347021-184352013:184352117-184352293:-	Embryonic Positive
ENSG00000114982.17;SE:chr2:96613619-96615043:96615158-96615492:-	Embryonic Positive
ENSG00000114982.17;SE:chr2:96613619-96615492:96615544-96619359:-	Embryonic Positive
ENSG00000115163.14;SE:chr2:26792240-26792502:26792833-26793145:+	Embryonic Positive
ENSG00000115170.13;SE:chr2:157826646-157860055:157860179-157875796:-	Embryonic Positive
ENSG00000115234.10;SE:chr2:27374433-27374689:27374758-27375061:+	Embryonic Positive
ENSG00000115282.19;SE:chr2:74483410-74490025:74490127-74490244:+	Embryonic Positive
ENSG00000115414.18;SE:chr2:215372015-215372109:215372375-215373322:-	Embryonic Positive
ENSG00000115414.18;SE:chr2:215379317-215380811:215381080-215382212:-	Embryonic Positive
ENSG00000115414.18;SE:chr2:215391814-215392931:215393203-215394528:-	Embryonic Positive
ENSG00000115421.12;SE:chr2:60794191-60794710:60794775-60794964:+	Embryonic Positive
ENSG00000115459.17;SE:chr2:85377474-85387098:85387225-85389751:+	Embryonic Positive
ENSG00000115464.14;SE:chr2:61211929-61214060:61214694-61220310:-	Embryonic Positive
ENSG00000115648.13;SE:chr2:237527516-237534564:237534647-237540348:+	Embryonic Positive
ENSG00000115677.16;SE:chr2:241268541-241268829:241269295-241272761:-	Embryonic Positive
ENSG00000115839.17;SE:chr2:135164696-135167693:135167713-135168545:+	Embryonic Positive
ENSG00000115841.19;SE:chr2:37929729-37950511:37950595-37974040:+	Embryonic Positive
ENSG00000115970.18;SE:chr2:43398139-43430213:43430302-43485234:-	Embryonic Positive
ENSG00000116062.14;SE:chr2:47791123-47795894:47796063-47798611:+	Embryonic Positive
ENSG00000116106.11;SE:chr2:221426619-221429958:221430151-221434142:-	Embryonic Positive
ENSG00000116138.12;SE:chr1:15559656-15560131:15560329-15562142:+	Embryonic Positive
ENSG00000116138.12;SE:chr1:15564359-15565182:15565453-15565919:+	Embryonic Positive
ENSG00000116171.16;SE:chr1:52988136-52993258:52996000-53014890:+	Embryonic Positive
ENSG00000116237.15;SE:chr1:6233643-6234405:6234511-6234886:-	Embryonic Positive
ENSG00000116350.15;SE:chr1:29159486-29159864:29160058-29160375:-	Embryonic Positive
ENSG00000116406.18;SE:chr1:184694472-184701497:184701544-184702811:-	Embryonic Positive
ENSG00000116679.15;SE:chr1:185305643-185306485:185306625-185307014:-	Embryonic Positive
ENSG00000116688.16;SE:chr1:11989343-11992279:11992463-11992555:+	Embryonic Positive
ENSG00000116701.14;SE:chr1:183573292-183574487:183574621-183577599:-	Embryonic Positive
ENSG00000116793.15;SE:chr1:113726574-113738110:113738268-113738730:-	Embryonic Positive
ENSG00000116918.13;SE:chr1:231561255-231563465:231563629-231564528:+	Embryonic Positive
ENSG00000117151.12;SE:chr1:84566012-84569931:84570139-84570582:-	Embryonic Positive
ENSG00000117153.15;SE:chr1:202892659-202893239:202893425-202894184:-	Embryonic Positive
ENSG00000117245.12;SE:chr1:20686126-20687388:20687944-20690188:-	Embryonic Positive
ENSG00000117308.14;SE:chr1:23796265-23796509:23796586-23796697:-	Embryonic Positive
ENSG00000117335.18;SE:chr1:207785682-207790253:207790345-207793519:+	Embryonic Positive
ENSG00000117500.12;SE:chr1:93156483-93158815:93158885-93160129:-	Embryonic Positive
ENSG00000117525.13;SE:chr1:94540368-94540572:94541066-94541537:-	Embryonic Positive
ENSG00000117543.19;SE:chr1:100990631-100992637:100992740-100995110:-	Embryonic Positive
ENSG00000117543.19;SE:chr1:101021765-101025309:101025466-101025640:-	Embryonic Positive
ENSG00000117593.9;SE:chr1:173853567-173853795:173853905-173856666:+	Embryonic Positive
ENSG00000117625.13;SE:chr1:211304140-211312355:211312487-211312720:+	Embryonic Positive
ENSG00000117859.18;SE:chr1:51756358-51756941:51756995-51760690:+	Embryonic Positive
ENSG00000118094.11;SE:chr11:118661509-118661637:118661729-118661890:-	Embryonic Positive
ENSG00000118094.11;SE:chr11:118663196-118663339:118663439-118679539:-	Embryonic Positive
ENSG00000118194.18;SE:chr1:201368227-201369816:201369845-201372027:-	Embryonic Positive
ENSG00000118495.18;SE:chr6:143968978-143985135:143985196-144064468:-	Embryonic Positive
ENSG00000118513.18;SE:chr6:135196002-135196961:135197323-135198908:+	Embryonic Positive
ENSG00000118564.14;SE:chr4:15638694-15640788:15640883-15644493:-	Embryonic Positive
ENSG00000118564.14;SE:chr4:15640883-15641524:15641627-15644493:-	Embryonic Positive
ENSG00000118705.16;SE:chr20:37230059-37232296:37232391-37234020:+	Embryonic Positive
ENSG00000118733.16;SE:chr1:101806182-101812410:101813146-101825026:-	Embryonic Positive
ENSG00000118855.18;SE:chr3:158804371-158805362:158805474-158807040:+	Embryonic Positive
ENSG00000118855.18;SE:chr3:158824236-158825178:158825301-158826015:+	Embryonic Positive
ENSG00000119125.16;SE:chr9:72195588-72197462:72197559-72202571:+	Embryonic Positive
ENSG00000119125.16;SE:chr9:72213991-72214759:72214876-72219479:+	Embryonic Positive
ENSG00000119125.16;SE:chr9:72219506-72223120:72223227-72225677:+	Embryonic Positive
ENSG00000119242.8;SE:chr12:123943493-123956284:123956444-123972529:-	Embryonic Positive
ENSG00000119397.16;SE:chr9:121075067-121080306:121080478-121088296:+	Embryonic Positive
ENSG00000119446.13;SE:chr9:122242043-122243744:122243868-122245256:-	Embryonic Positive
ENSG00000119487.16;SE:chr9:125444598-125467972:125468109-125484443:-	Embryonic Positive
ENSG00000119537.15;SE:chr18:63362868-63365962:63366308-63367011:-	Embryonic Positive
ENSG00000119596.17;SE:chr14:74782325-74797580:74799697-74802556:+	Embryonic Positive
ENSG00000119636.15;SE:chr14:74019534-74022916:74023144-74029184:+	Embryonic Positive
ENSG00000119682.16;SE:chr14:74698856-74701669:74701774-74712933:-	Embryonic Positive
ENSG00000119684.15;SE:chr14:75041700-75042379:75042477-75046376:-	Embryonic Positive
ENSG00000119725.17;SE:chr14:73893932-73894359:73894409-73896316:+	Embryonic Positive
ENSG00000119725.17;SE:chr14:73923522-73924702:73924819-73931503:+	Embryonic Positive
ENSG00000119772.16;SE:chr2:25239215-25239315:25239513-25240302:-	Embryonic Positive
ENSG00000119950.20;SE:chr10:110244857-110245743:110245818-110279180:+	Embryonic Positive
ENSG00000120341.18;SE:chr1:177958975-177960342:177960403-177960791:-	Embryonic Positive
ENSG00000120438.11;SE:chr6:159787871-159788058:159788143-159789405:-	Embryonic Positive
ENSG00000120549.15;SE:chr10:24474060-24494500:24494604-24495147:+	Embryonic Positive
ENSG00000120549.15;SE:chr10:24533237-24536774:24536893-24544981:+	Embryonic Positive
ENSG00000120805.13;SE:chr12:101402946-101403142:101403255-101405844:-	Embryonic Positive
ENSG00000120896.13;SE:chr8:22565354-22565826:22565872-22566661:+	Embryonic Positive
ENSG00000120963.11;SE:chr8:101200097-101200768:101201004-101201607:-	Embryonic Positive
ENSG00000121022.13;SE:chr8:67045960-67047768:67047859-67051230:-	Embryonic Positive
ENSG00000121064.12;SE:chr17:56997055-56998374:56998498-57000855:+	Embryonic Positive
ENSG00000121073.13;SE:chr17:49701510-49701830:49701922-49702858:-	Embryonic Positive
ENSG00000121104.7;SE:chr17:49722594-49732280:49732377-49732551:-	Embryonic Positive
ENSG00000121310.16;SE:chr1:52914095-52917544:52917615-52921553:-	Embryonic Positive
ENSG00000121417.13;SE:chr19:57633246-57634023:57634061-57634629:+	Embryonic Positive
ENSG00000122140.10;SE:chr9:135501973-135502069:135502266-135503542:+	Embryonic Positive
ENSG00000122140.10;SE:chr9:135501973-135503136:135503278-135503542:+	Embryonic Positive
ENSG00000122299.11;SE:chr16:11775013-11776320:11776358-11776452:-	Embryonic Positive
ENSG00000122359.17;SE:chr10:80155912-80157641:80157763-80157967:-	Embryonic Positive
ENSG00000122367.19;SE:chr10:86692571-86706531:86706719-86709905:+	Embryonic Positive
ENSG00000122390.17;SE:chr16:3443827-3448471:3448540-3476222:+	Embryonic Positive
ENSG00000122507.20;SE:chr7:33344634-33346227:33346370-33349068:+	Embryonic Positive
ENSG00000122591.11;SE:chr7:22946163-22946952:22947247-22960256:-	Embryonic Positive
ENSG00000122687.17;SE:chr7:2235564-2238015:2238937-2239418:-	Embryonic Positive
ENSG00000122694.15;SE:chr9:36147894-36148547:36148650-36162362:+	Embryonic Positive
ENSG00000122966.13;SE:chr12:119767182-119770785:119770910-119772770:-	Embryonic Positive
ENSG00000123136.14;SE:chr19:14413224-14413980:14414014-14418929:-	Embryonic Positive
ENSG00000123136.14;SE:chr19:14413224-14415948:14415988-14418929:-	Embryonic Positive
ENSG00000123219.12;SE:chr5:65561564-65562803:65563008-65563098:-	Embryonic Positive
ENSG00000123352.17;SE:chr12:49371290-49387054:49387137-49460770:+	Embryonic Positive
ENSG00000123415.14;SE:chr12:54187011-54187819:54187840-54188515:-	Embryonic Positive
ENSG00000123485.11;SE:chr2:233845820-233847397:233847461-233849763:-	Embryonic Positive
ENSG00000123562.16;SE:chrX:103677051-103678499:103678651-103685171:-	Embryonic Positive
ENSG00000123607.14;SE:chr2:165858404-165862944:165863065-165870797:-	Embryonic Positive
ENSG00000124006.14;SE:chr2:219556723-219557343:219557618-219557823:-	Embryonic Positive
ENSG00000124067.16;SE:chr16:67952425-67954104:67954219-67954643:-	Embryonic Positive
ENSG00000124074.11;SE:chr16:67664062-67664996:67665168-67666071:-	Embryonic Positive
ENSG00000124207.16;SE:chr20:49070297-49072286:49072453-49072568:+	Embryonic Positive
ENSG00000124226.10;SE:chr20:49936552-49941107:49941220-49941561:+	Embryonic Positive
ENSG00000124357.12;SE:chr2:71073594-71075555:71076701-71077558:+	Embryonic Positive
ENSG00000124406.16;SE:chr4:42588329-42590811:42590884-42600478:-	Embryonic Positive
ENSG00000124406.16;SE:chr4:42588329-42594289:42594362-42600478:-	Embryonic Positive
ENSG00000124440.15;SE:chr19:46304088-46305245:46305390-46308221:+	Embryonic Positive
ENSG00000124523.14;SE:chr6:13584225-13588331:13588464-13591669:+	Embryonic Positive
ENSG00000124588.19;SE:chr6:3000085-3002050:3002286-3003669:+	Embryonic Positive
ENSG00000124588.19;SE:chr6:3003789-3004495:3004651-3006468:+	Embryonic Positive
ENSG00000124641.14;SE:chr6:41916939-41917795:41917916-41921005:-	Embryonic Positive
ENSG00000124762.13;SE:chr6:36676524-36677902:36677933-36684097:+	Embryonic Positive
ENSG00000124813.20;SE:chr6:45328784-45422593:45422957-45431863:+	Embryonic Positive
ENSG00000125037.12;SE:chr3:9977446-9981634:9981747-9986507:-	Embryonic Positive
ENSG00000125447.16;SE:chr17:75242911-75243063:75243166-75243447:-	Embryonic Positive
ENSG00000125447.16;SE:chr17:75243570-75244619:75244717-75246509:-	Embryonic Positive
ENSG00000125447.16;SE:chr17:75246796-75248840:75249008-75261548:-	Embryonic Positive
ENSG00000125450.10;SE:chr17:75225464-75225698:75225829-75226051:+	Embryonic Positive
ENSG00000125458.6;SE:chr17:75130637-75130753:75130867-75131045:-	Embryonic Positive
ENSG00000125482.12;SE:chr9:132400258-132401455:132402828-132406790:-	Embryonic Positive
ENSG00000125505.16;SE:chr19:54183680-54187161:54187287-54188217:-	Embryonic Positive
ENSG00000125505.16;SE:chr19:54188346-54188433:54188511-54189338:-	Embryonic Positive
ENSG00000125676.19;SE:chrX:123623283-123623644:123623709-123623787:-	Embryonic Positive
ENSG00000125743.10;SE:chr19:45688566-45689233:45689347-45691887:-	Embryonic Positive
ENSG00000125755.18;SE:chr19:45854507-45861900:45862027-45863058:-	Embryonic Positive
ENSG00000125818.17;SE:chr20:1135306-1163130:1163183-1164318:+	Embryonic Positive
ENSG00000125826.19;SE:chr20:408779-409881:410025-417526:+	Embryonic Positive
ENSG00000125846.15;SE:chr20:18288604-18305668:18305807-18306298:+	Embryonic Positive
ENSG00000125868.15;SE:chr20:17604631-17605110:17605211-17607037:+	Embryonic Positive
ENSG00000126001.15;SE:chr20:35474052-35474794:35474852-35475502:+	Embryonic Positive
ENSG00000126091.19;SE:chr1:43792149-43801282:43801545-43814891:+	Embryonic Positive
ENSG00000126091.19;SE:chr1:43814933-43838219:43838311-43894383:+	Embryonic Positive
ENSG00000126214.20;SE:chr14:103679545-103684986:103685036-103685638:+	Embryonic Positive
ENSG00000126453.9;SE:chr19:49668937-49669024:49669115-49673698:+	Embryonic Positive
ENSG00000126456.15;SE:chr19:49659833-49660713:49660828-49661948:-	Embryonic Positive
ENSG00000126456.15;SE:chr19:49659833-49660713:49660844-49661948:-	Embryonic Positive
ENSG00000126456.15;SE:chr19:49660828-49661450:49662328-49662425:-	Embryonic Positive
ENSG00000126457.20;SE:chr19:49677316-49679872:49679925-49680487:+	Embryonic Positive
ENSG00000126749.14;SE:chr12:6975148-6975229:6975378-6975696:+	Embryonic Positive
ENSG00000126773.12;SE:chr14:60092419-60107586:60108327-60114700:+	Embryonic Positive
ENSG00000126790.11;SE:chr14:59473090-59474439:59474526-59474728:-	Embryonic Positive
ENSG00000126878.12;SE:chr9:131096863-131107898:131108165-131111597:+	Embryonic Positive
ENSG00000126883.16;SE:chr9:131230769-131232284:131232308-131233454:+	Embryonic Positive
ENSG00000126934.13;SE:chr19:4095449-4097279:4097343-4101019:-	Embryonic Positive
ENSG00000126934.13;SE:chr19:4102453-4103412:4103484-4110509:-	Embryonic Positive
ENSG00000127022.14;SE:chr5:179699102-179699575:179699770-179705679:+	Embryonic Positive
ENSG00000127022.14;SE:chr5:179710065-179715899:179716000-179716105:+	Embryonic Positive
ENSG00000127054.18;SE:chr1:1315618-1319296:1319524-1324581:-	Embryonic Positive
ENSG00000127124.13;SE:chr1:41628947-41700916:41700995-41918413:-	Embryonic Positive
ENSG00000127328.21;SE:chr12:69801721-69812778:69812877-69812964:+	Embryonic Positive
ENSG00000127526.13;SE:chr19:16555397-16565037:16565132-16566532:-	Embryonic Positive
ENSG00000127528.5;SE:chr19:16324998-16325216:16326032-16326856:+	Embryonic Positive
ENSG00000127603.23;SE:chr1:39297745-39299252:39299257-39300210:+	Embryonic Positive
ENSG00000127603.23;SE:chr1:39468732-39469547:39469615-39479798:+	Embryonic Positive
ENSG00000127663.14;SE:chr19:5110818-5119118:5119219-5119653:+	Embryonic Positive
ENSG00000127990.15;SE:chr7:94585515-94587778:94587812-94588689:-	Embryonic Positive
ENSG00000127990.15;SE:chr7:94629841-94639341:94639448-94655990:-	Embryonic Positive
ENSG00000128000.15;SE:chr19:40048796-40048918:40049056-40050324:-	Embryonic Positive
ENSG00000128335.13;SE:chr22:36233455-36237061:36237185-36239441:-	Embryonic Positive
ENSG00000128463.12;SE:chr15:34227846-34228429:34228589-34229753:+	Embryonic Positive
ENSG00000128604.18;SE:chr7:128942276-128943059:128943134-128945845:+	Embryonic Positive
ENSG00000128609.14;SE:chr7:123545676-123546658:123546817-123550470:-	Embryonic Positive
ENSG00000128708.12;SE:chr2:171925641-171946708:171946783-171952881:+	Embryonic Positive
ENSG00000128739.20;SE:chr15:24962209-24967029:24967240-24967932:+	Embryonic Positive
ENSG00000128944.13;SE:chr15:40383322-40384041:40384190-40384457:+	Embryonic Positive
ENSG00000129197.14;SE:chr17:5422829-5425971:5428211-5432542:+	Embryonic Positive
ENSG00000129255.14;SE:chr17:7586777-7586899:7587017-7587161:+	Embryonic Positive
ENSG00000129292.20;SE:chr8:132798860-132799083:132799172-132803819:+	Embryonic Positive
ENSG00000129292.20;SE:chr8:132824060-132825035:132825157-132825264:+	Embryonic Positive
ENSG00000129351.17;SE:chr19:10654487-10666492:10666649-10670516:+	Embryonic Positive
ENSG00000129351.17;SE:chr19:10683970-10684416:10684476-10687346:+	Embryonic Positive
ENSG00000129351.17;SE:chr19:10683970-10687346:10687708-10688550:+	Embryonic Positive
ENSG00000129353.14;SE:chr19:10642451-10642897:10643021-10643279:+	Embryonic Positive
ENSG00000129354.11;SE:chr19:10574492-10574904:10575029-10577198:-	Embryonic Positive
ENSG00000129467.13;SE:chr14:24326342-24328607:24328873-24329061:-	Embryonic Positive
ENSG00000129682.13;SE:chrX:138708928-138857512:138857679-139204059:-	Embryonic Positive
[truncated: 2,393 more rows]
