# Supplementary material for: Broad misappropriation of developmental splicing profile by cancer in multiple organs
Source: Nat Commun. 2022 Dec 12;13:7664. doi: 10.1038/s41467-022-35322-1 (PMC9744839; doi:10.1038/s41467-022-35322-1)
Supplement: Supplementary file 7 — Supplementary Data 4 [file 41467_2022_35322_MOESM7_ESM.xlsx]

## Sheet: Brain
	ID	Description	GeneRatio	BgRatio	pvalue (one-sided)	p.adjust	qvalue	geneID	Count
GO:0099177	GO:0099177	regulation of trans-synaptic signaling	152/3850	437/18670	2.61276e-12	2.30129e-09	1.89824e-09	9254/11188/9066/477/23154/10858/816/9627/6857/6507/22999/5663/4208/2932/8898/5705/11252/23613/5332/56853/760/8775/2901/1759/4355/64854/10874/41/590/3749/1143/6543/1268/1394/5335/6780/55288/5908/10142/440275/5786/3845/27345/9581/9101/8499/409/773/351/57282/66000/8573/55638/2911/776/9162/55607/6285/50944/23385/27185/57406/2898/1020/783/54899/11170/2915/4920/794/79772/2918/9378/23236/8398/10718/4137…	152
GO:0050808	GO:0050808	synapse organization	143/3850	408/18670	6.12793e-12	4.31406e-09	3.5585e-09	57679/5048/9254/816/1496/55737/998/22859/6620/119/1739/5063/4898/5663/4208/1741/8898/4897/23544/23613/9093/2743/9379/2566/7337/1981/576/6780/63827/4628/102/10152/8499/351/5792/66000/55638/80728/84623/23284/2823/1740/288/9231/2555/831/266977/5789/55607/8997/50944/4774/27185/10611/1020/7534/7248/783/1499/378/2915/5747/1501/10243/6712/170506/2066/9378/6092/4137/9863/1287/375790/388336/64218/54413/26…	143
GO:0016358	GO:0016358	dendrite development	93/3850	233/18670	1.11756e-11	6.43712e-09	5.30973e-09	51265/5048/23327/816/1496/5597/998/8301/5063/4133/5663/4208/2932/23543/23613/7337/64689/23363/57498/10006/102/10152/50488/351/10498/9231/5789/23426/55607/8997/50944/27185/10611/1020/378/1501/170506/54413/26037/85358/23191/23072/115703/9912/2534/55236/57492/23105/4205/815/10059/8829/4776/84079/5802/23373/54664/2146/65981/1627/6801/23271/57468/10298/4147/8536/55619/28988/7225/56965/10097/57520/5530…	93
GO:0032388	GO:0032388	positive regulation of intracellular transport	85/3850	215/18670	1.51019e-10	5.31587e-08	4.38485e-08	22902/56848/3843/6857/25930/4133/5108/5663/2932/8898/55741/51100/89781/5494/208/7531/7323/9847/11235/6342/1268/1394/23435/6608/5901/79899/4926/54828/22994/11132/26229/9638/288/51128/1601/776/118424/5116/55823/1020/783/56947/8841/22885/1263/9776/10425/302/54543/9747/10497/2534/5566/10615/56681/10411/10075/10059/54471/57214/51366/9141/8882/55754/1894/8723/9270/8536/4193/6812/51496/64062/2064/9919/6…	85
GO:0140056	GO:0140056	organelle localization by membrane tethering	71/3850	169/18670	2.0283e-10	6.32945e-08	5.22091e-08	5048/8481/57545/10806/6857/23332/5108/22981/55125/65009/23322/10382/7531/2054/57488/9217/10142/54806/4957/55755/10244/65082/1453/22994/5116/55823/91147/51134/9814/10497/1639/79600/11116/79441/57787/54903/10640/815/5566/6813/1781/3320/23256/10490/26258/10652/22897/7840/8675/11190/117177/7277/23025/261734/6812/440279/10121/121441/5664/132320/6811/9702/6809/79867/9657/1488/10540/9793/8541/79598/1778	71
GO:0099173	GO:0099173	postsynapse organization	68/3850	163/18670	6.97678e-10	1.63722e-07	1.35048e-07	5048/816/55737/998/1739/5063/1741/8898/4897/23613/9093/2743/9379/7337/4628/102/10152/66000/80728/1740/5789/55607/8997/50944/10611/1020/378/1501/10243/6712/170506/9378/9863/388336/54413/26037/9722/85358/115703/9912/2534/87/60/54434/2017/10059/8829/10397/5802/65981/1627/55619/1607/28988/10097/4916/22866/2895/7804/11079/10163/22941/2339/57555/10458/5649/8831/80823	68
GO:0032535	GO:0032535	regulation of cellular component size	126/3850	370/18670	8.96544e-10	1.8935e-07	1.56187e-07	57679/10083/3475/51265/5048/56920/22902/9821/2006/10787/1496/6710/9948/8301/1207/119/1739/5063/4133/2932/9706/118/393/4897/57556/23406/1954/1182/2784/7422/9037/2335/829/11113/6560/11034/23499/11135/29767/10439/23075/56907/10505/56262/80031/10152/10456/2803/9353/10788/120/5756/2059/114908/118813/3778/55607/23400/146206/7410/1173/27185/10109/1020/7248/5916/6712/196527/4703/4137/64218/51466/6709/389…	126
GO:0043254	GO:0043254	regulation of protein complex assembly	151/3850	467/18670	1.31948e-09	2.61257e-07	2.15501e-07	2067/637/9774/2006/5601/57600/10787/6047/1496/89795/22933/55737/6710/998/23332/119/1739/5063/4133/1015/2932/581/5705/118/51100/5494/8780/23406/9780/10382/2068/8775/2965/26054/7422/10923/1981/829/3416/56937/24139/10142/51657/11135/29767/6249/6117/56907/9924/55755/7099/79969/4926/10152/10427/5830/6904/10456/9353/10788/10146/7013/221074/120/6188/5756/2059/255967/51128/10018/22976/55607/146206/55823/…	151
GO:0006914	GO:0006914	autophagy	158/3850	496/18670	1.81212e-09	3.30628e-07	2.72722e-07	3920/9821/8100/5291/55102/22933/55737/5289/5663/2932/9706/55968/27131/10558/51100/8897/83933/51382/115201/8406/55578/9100/7249/8767/66036/10392/91452/55626/10645/8992/1981/9927/8678/440275/9779/3691/57231/55332/65082/81631/3607/201292/56270/10456/9711/9140/11011/9538/9638/5305/10018/60592/128338/26100/23400/55823/219931/3428/1020/7248/23339/64223/89849/23192/5747/11337/1263/9776/10193/5571/23265/…	158
GO:0090316	GO:0090316	positive regulation of intracellular protein transport	63/3850	153/18670	5.39508e-09	8.33737e-07	6.87717e-07	22902/3843/5108/5663/2932/55741/51100/89781/5494/208/7531/7323/9847/11235/23435/6608/5901/79899/54828/22994/26229/288/51128/118424/5116/55823/1020/56947/8841/22885/1263/9776/10425/54543/9747/2534/5566/56681/10411/10075/54471/57214/51366/9141/8882/55754/1894/9270/8536/4193/51496/2064/9919/6934/5058/784/23255/3265/4947/3059/2316/54741/51024	63
GO:1902115	GO:1902115	regulation of organelle assembly	75/3850	194/18670	5.7047e-09	8.60595e-07	7.09871e-07	672/8100/4134/5601/10806/23224/6047/4208/1540/51510/51100/8897/79734/10735/56890/26054/55704/8678/51657/9924/55755/4926/4089/10146/9638/5305/255967/5789/55823/85459/153241/10015/11214/9378/8558/6311/10432/57787/9474/8243/10615/7419/23256/8131/5802/4591/23329/200576/7840/9181/10274/57489/6491/23019/22873/3936/6386/51626/9908/585/4916/2934/2895/50807/23300/202018/9637/4534/81876/26471/79598/4733/17…	75
GO:0032886	GO:0032886	regulation of microtubule-based process	80/3850	218/18670	2.79332e-08	3.40355e-06	2.80745e-06	5048/672/6047/89795/23332/4133/2932/1540/51510/57542/55968/4281/10735/10382/56890/26054/24139/55288/23499/10142/6249/324/55755/79969/4926/6904/22994/7013/221074/6188/9638/636/23122/91147/58526/85459/1499/11170/153241/10015/348235/4137/1639/137886/10432/57787/10460/23187/6683/8243/2011/10615/22974/5902/51199/8480/4233/4591/7840/9181/10274/23271/6491/11190/157922/1729/79866/585/1213/2064/6622/5058/…	80
GO:0048167	GO:0048167	regulation of synaptic plasticity	71/3850	187/18670	3.41849e-08	3.93811e-06	3.24839e-06	9066/23154/10858/816/22999/5663/4208/2932/4355/6543/1394/6780/440275/3845/351/57282/9162/55607/6285/50944/23385/57406/2898/1020/11170/2915/794/79772/4137/388336/54413/4763/26037/10497/85358/5923/5590/815/10590/54434/6547/4776/793/23373/5532/1627/1385/2185/135/23025/6812/440279/152330/6622/4915/2895/84446/22941/134/26012/6809/27065/4204/3265/10458/9699/2902/8541/5649/8831/729993	71
GO:0009896	GO:0009896	positive regulation of catabolic process	133/3850	423/18670	8.14145e-08	7.93604e-06	6.54613e-06	54467/51085/9604/23327/5601/9709/5291/4287/22933/55737/55743/4898/83737/9817/5663/2932/581/55741/10558/51100/23112/27352/7249/8767/208/10392/64750/55626/10645/23530/5210/9927/26234/9870/3416/722/10236/8678/440275/9698/324/79899/3184/160418/1453/201292/351/51514/154214/5305/1601/10018/60592/9337/6832/55823/27185/7248/2819/23192/255738/5747/5209/1263/170506/10425/5886/122809/10193/5587/11124/253943…	133
GO:0048588	GO:0048588	developmental cell growth	83/3850	234/18670	8.86268e-08	8.50817e-06	7.01805e-06	3475/51265/5048/56920/22902/23327/26999/6857/51548/4133/22999/2932/9706/393/4897/57556/80208/1954/7422/9037/2335/23499/440275/10439/10505/80031/114804/351/2803/66000/9353/9472/8470/118813/27185/10611/1020/1499/9839/214/11214/5916/65059/10425/4137/64218/54413/50618/3897/2664/659/780/23191/23105/9150/6416/5590/9175/3320/2017/57715/8829/51199/7528/5802/5532/8936/1627/3676/57142/10038/23025/28988/491…	83
GO:0007051	GO:0007051	spindle organization	65/3850	170/18670	9.38794e-08	8.87791e-06	7.32303e-06	4134/6047/259266/2009/23332/284403/1739/4292/546/51510/55857/8086/55125/10735/57562/26054/6905/5524/5901/4926/9493/27229/10579/9611/1453/83540/6188/57519/5116/147872/23122/153241/8841/9212/1104/11200/7405/1639/79441/7756/10460/6683/27175/8243/10615/22974/332/8480/10274/6491/79866/1213/6867/55521/2801/4204/10540/9793/79598/4733/2316/1778/26112/9055/23636	65
GO:0021543	GO:0021543	pallium development	65/3850	172/18670	1.55997e-07	1.30053e-05	1.07275e-05	5048/23224/50937/259266/284403/5663/2932/8648/581/2253/7531/4192/93986/6608/63827/81853/79969/10579/66000/9353/9638/84623/27185/1020/7248/1499/153241/9839/6091/166614/23236/4771/4763/9289/4830/23028/10460/55236/23035/493/4040/3912/8829/3091/5802/2146/2145/57142/3065/54407/585/8893/6715/1956/6867/4915/7804/836/23353/1281/2902/5649/5079/2316/23380	65
GO:0051668	GO:0051668	localization within membrane	58/3850	148/18670	1.69357e-07	1.36388e-05	1.12501e-05	163/53616/57554/8943/55737/1739/1741/10483/9093/2901/1759/64854/5602/2743/9379/6249/8650/102/10427/1740/23426/2898/1020/10243/4118/9378/23513/9863/375790/388336/85358/9912/5590/25956/56681/54434/1627/3676/9270/23096/5861/22872/1012/2934/201134/57728/11079/55764/6809/2339/27065/3265/254263/3638/5649/2316/8831/55333	58
GO:0007018	GO:0007018	microtubule-based movement	95/3850	283/18670	2.18516e-07	1.62884e-05	1.34357e-05	5048/8100/8481/4134/23224/8943/10947/998/22920/4133/5108/80208/57584/27031/25981/23046/3895/55288/11127/55860/2319/92558/1783/9493/55605/22994/351/66000/55638/9638/1740/636/667/79819/6103/54768/10239/1780/57519/200373/56992/55582/64837/1176/89876/146754/26985/127602/4137/79659/23303/1770/6683/5874/23095/5590/57560/1781/3842/3091/9321/23059/26258/79989/320/8936/10096/1768/117178/57539/56171/112752…	95
GO:0010256	GO:0010256	endomembrane system organization	135/3850	438/18670	2.35685e-07	1.7364e-05	1.43229e-05	57679/5048/9066/8943/998/23332/5289/51510/55968/51100/11252/10419/25839/208/1759/57584/9144/1182/51411/2054/11235/57088/64689/50999/64225/400/23435/11113/23363/9217/5605/10142/64753/23345/64145/4628/8291/9648/26509/9101/950/54828/1453/1130/287/7357/51501/288/121601/118813/8867/55823/93099/25946/23122/7534/64400/84376/80346/163590/10015/23023/2804/64801/1263/23141/196527/9659/55666/5587/79659/7917…	135
GO:0006403	GO:0006403	RNA localization	80/3850	230/18670	3.81008e-07	2.71244e-05	2.23738e-05	55421/81929/10762/8086/6830/55110/57122/6428/10575/9887/9295/6950/6431/79902/8021/79228/5901/53371/7013/636/1070/25909/23049/7307/26097/25946/7884/10569/7248/55308/65110/170506/9284/4600/6311/84324/26993/10644/8563/7528/8480/29118/4928/8683/9444/9631/6432/3181/9972/65109/55795/10250/3178/10574/10643/55339/10211/10128/9908/9818/64062/5073/5433/472/51092/23165/10898/6427/56648/59343/8559/10576/2209…	80
GO:0032970	GO:0032970	regulation of actin filament-based process	119/3850	388/18670	1.57669e-06	8.46603e-05	6.98329e-05	477/2006/10787/22998/1496/6710/998/9948/23332/6717/119/1739/5063/4208/118/23406/7046/7016/4192/9037/55704/829/23433/11113/11034/10142/11135/29767/54795/8500/23075/56907/5156/29109/10152/7168/55114/54828/4089/10456/9353/817/287/10788/5066/120/775/5756/2059/55607/146206/50944/10630/10109/23122/1020/7248/83700/64223/11170/11214/6712/10008/4703/8558/4771/51466/6709/6262/9722/84501/85358/23191/9912/51…	119
GO:0001505	GO:0001505	regulation of neurotransmitter levels	110/3850	354/18670	1.9594e-06	0.00010176	8.39381e-05	9066/477/9627/6857/6095/6507/22999/5663/4208/93664/2932/22895/26227/80331/64130/8775/2901/9379/6506/41/81539/2054/7915/590/3749/1143/1268/51248/55288/5908/2571/8500/27345/7099/9581/8499/8497/275/8573/2555/776/132949/9162/55607/8867/8618/1020/783/79772/9378/23513/6472/114781/1806/4763/10497/9722/23564/9256/321/493/815/3320/43/10059/5027/8773/2717/26258/6511/320/28964/84961/1119/10675/5311/57539/21…	110
GO:0097485	GO:0097485	neuron projection guidance	90/3850	277/18670	2.1721e-06	0.000110987	9.15491e-05	23077/2115/56920/11313/5291/26999/6710/4897/57556/1954/219699/2253/7422/9037/90249/5335/6608/1123/11127/65249/5786/4628/59352/10752/10505/10154/80031/4089/351/91653/9353/30011/4684/9638/2674/64221/137970/6464/1020/5747/6091/214/682/6712/9378/8633/2131/6092/375790/64218/51466/6709/4914/3897/659/85358/23191/2534/1400/5909/23032/57715/8829/5595/2887/2549/6654/64919/23022/4147/27255/2064/10500/152330…	90
GO:0030010	GO:0030010	establishment of cell polarity	51/3850	135/18670	3.27997e-06	0.000151693	0.000125125	889/56603/5048/22902/4134/10806/4649/998/23332/4133/2932/55968/1058/5908/2319/4752/55755/4926/54828/9638/55691/154810/83700/5747/23513/10193/1639/137886/5590/2011/3320/81704/23189/8729/9267/23150/9181/85440/2185/9826/10121/51057/2934/56288/5058/84446/4085/253260/9024/163183/10399	51
GO:0060560	GO:0060560	developmental growth involved in morphogenesis	78/3850	235/18670	4.14182e-06	0.000176125	0.000145278	3475/51265/5048/56920/22902/23327/26999/6857/51548/4133/22999/2932/9706/393/4897/57556/80208/1954/7422/9037/2335/23499/440275/10439/10505/80031/114804/351/2803/66000/9353/118813/27185/1020/1499/9839/214/5916/65059/4137/9863/64218/54413/50618/3897/2664/659/780/23191/3371/23105/5590/4040/9175/3320/2017/57715/8829/51199/5802/5532/8936/2246/1627/57669/3676/57142/10765/23025/28988/4916/10500/5058/2605…	78
GO:1903829	GO:1903829	positive regulation of cellular protein localization	101/3850	324/18670	4.33323e-06	0.000183036	0.000150979	163/637/22902/3843/1739/5108/2037/5663/2932/1540/55741/23368/10580/51100/89781/5494/208/7531/7323/9847/11235/55704/10575/6950/23435/6608/5901/324/79899/11143/4926/54828/22994/26229/288/636/51128/2035/118424/5116/55823/1020/7534/7529/56947/8841/22885/1263/9776/10425/2066/4137/54543/9747/57787/2534/5566/7161/56681/10411/54434/10075/54471/57214/51366/9141/5599/8882/55754/1894/57142/9270/5533/2181/11…	101
GO:0023061	GO:0023061	signal release	134/3850	462/18670	9.2997e-06	0.000340595	0.000280943	3382/9254/65220/9066/4826/9627/6857/55737/9448/6717/25930/22999/5663/4208/93664/2932/2778/22895/8425/80331/64130/8775/2901/10874/9379/41/2054/3156/3749/1143/1268/4602/1394/51248/23435/55288/5908/2571/54795/55107/8500/148281/9575/27345/9581/8499/4089/773/11132/8497/8573/55638/775/776/9162/55607/8867/8997/8618/1020/783/90007/25924/79772/283849/9378/23513/8398/4763/10497/9256/321/29085/5798/815/6720…	134
GO:0031647	GO:0031647	regulation of protein stability	89/3850	284/18670	1.24484e-05	0.000445611	0.000367567	3920/440193/9099/23327/55737/55743/51548/54997/825/51100/89781/66036/10728/11235/7375/9736/10575/6950/23435/8805/1026/6608/2319/3845/7428/902/9101/9960/287/55869/26272/84897/55823/10910/7248/5245/11170/8841/10869/79612/5886/11200/5587/4771/54543/7917/728489/1387/7756/57646/8863/8975/5476/483/6720/23291/23032/3320/55230/7018/23411/57142/22848/7341/64175/1385/23163/10574/4193/6812/54840/10211/6622/…	89
GO:0071426	GO:0071426	ribonucleoprotein complex export from nucleus	47/3850	127/18670	1.4753e-05	0.000513597	0.000423646	81929/10762/8086/6830/55110/57122/6428/9887/9295/6431/79902/8021/79228/5901/53371/23049/7307/26097/7884/10569/7248/55308/84324/26993/8563/8480/29118/4928/8683/9631/6432/3181/9972/65109/55795/10250/55339/9818/5433/23165/10898/6427/3267/29072/55153/10921/23636	47
GO:0071166	GO:0071166	ribonucleoprotein complex localization	47/3850	128/18670	1.86975e-05	0.00062198	0.000513047	81929/10762/8086/6830/55110/57122/6428/9887/9295/6431/79902/8021/79228/5901/53371/23049/7307/26097/7884/10569/7248/55308/84324/26993/8563/8480/29118/4928/8683/9631/6432/3181/9972/65109/55795/10250/55339/9818/5433/23165/10898/6427/3267/29072/55153/10921/23636	47
GO:0060491	GO:0060491	regulation of cell projection assembly	60/3850	177/18670	2.51306e-05	0.000780528	0.000643826	8100/26751/4134/10806/23224/10787/998/1540/79734/23613/26051/7046/55704/23433/11135/324/54849/54828/9353/2823/5756/2059/55607/146206/10109/7401/153241/64787/8558/375790/51466/23191/9912/57787/9474/5909/832/7419/5027/8829/5064/23189/23329/1809/57489/22873/51626/585/51057/57451/2241/10163/26053/23300/202018/3265/79598/83715/6714/9842	60
GO:0042391	GO:0042391	regulation of membrane potential	125/3850	434/18670	2.61137e-05	0.000807103	0.000665747	8913/637/477/2273/23327/9948/6717/1739/22999/3781/5663/4208/2932/8898/581/4897/55012/23613/56853/9780/64089/208/2901/4355/7531/2743/41/23530/2566/55186/1143/1268/2892/10142/54795/27345/409/773/351/66000/817/287/775/288/9472/2555/2911/6328/63895/3778/776/9162/55607/50944/343450/7871/2898/1020/783/54899/2915/3752/10008/9378/6546/4137/54413/8912/6334/6262/10497/9722/400916/85358/1634/2730/578/5590/4…	125
GO:0002504	GO:0002504	antigen processing and presentation of peptide or polysaccharide antigen via MHC class II	39/3850	102/18670	3.26645e-05	0.000949369	0.000783097	163/22920/829/821/11127/55860/51164/1783/9493/10427/51128/1780/1173/56992/164/6712/64837/7189/8905/1510/1639/972/8907/1781/832/162/1211/3831/10121/22872/1213/114876/1520/84516/10540/161/160/1778/3113	39
GO:0008360	GO:0008360	regulation of cell shape	52/3850	150/18670	4.30919e-05	0.00119197	0.00098321	998/9948/1739/7422/55171/2335/23433/11135/4628/3679/10154/57471/7168/30011/226/2059/56990/2035/6285/10630/5747/64218/55660/23191/2534/51177/2011/10979/23136/5064/79784/3249/2185/4289/1729/310/121512/51057/221061/389/114793/91010/22836/2038/10458/55785/752/54014/10507/56882/1902/7940	52
GO:0099072	GO:0099072	regulation of postsynaptic membrane neurotransmitter receptor levels	28/3850	66/18670	4.82006e-05	0.00127249	0.00104963	163/53616/57554/55737/1739/1741/64840/1759/7531/64854/5602/55914/2319/8650/102/1740/2059/23426/126129/10243/23513/388336/9912/5590/23096/6809/27065/3265	28
GO:0014047	GO:0014047	glutamate secretion	21/3850	44/18670	5.25855e-05	0.00137633	0.00113528	6857/6507/22999/6506/8500/27165/8499/8497/4763/10497/9256/5027/6511/320/135/54407/6812/6622/4915/134/8541	21
GO:0008366	GO:0008366	axon ensheathment	47/3850	134/18670	7.08158e-05	0.00173911	0.00143452	26022/53616/22933/1739/55331/8898/23405/2068/208/8604/9331/84668/3687/287/26011/6285/23385/7248/83700/1499/4118/5916/4763/6334/4155/9921/8537/5915/23136/6547/10397/8882/57211/9444/200576/8443/4916/2064/207/8893/4915/56288/3084/23114/79628/5660/1902	47
GO:0070997	GO:0070997	neuron death	101/3850	348/18670	0.000108407	0.00247967	0.00204538	163/637/55737/8301/6620/5063/5663/4208/2932/581/23368/22861/80331/208/2901/219699/2253/4192/55626/135112/1981/4602/1394/11113/4835/3845/10752/116986/7099/409/351/4841/10018/23400/8883/23385/2898/1020/7248/1499/255738/4137/4763/104/4914/112398/2534/2730/6416/5423/5978/54434/7301/23411/8829/8846/3091/4776/8882/80315/10314/1385/317/2185/10617/4149/135/10038/6733/23017/6812/408/207/4170/6622/2561/491…	101
GO:0031646	GO:0031646	positive regulation of neurological system process	26/3850	63/18670	0.000153561	0.00329818	0.00272054	22999/23405/10874/8604/1143/3687/26011/6285/50944/9378/54413/10497/85358/9921/5590/54434/2185/56288/22941/3673/784/57555/10458/9699/2902/5649	26
GO:0009314	GO:0009314	response to radiation	124/3850	448/18670	0.000185628	0.00394678	0.00325554	83932/8491/672/2067/477/58473/9099/2235/7158/7319/6507/581/51720/65009/1936/2068/208/10874/5602/6506/10635/9025/3156/1647/1394/1026/22890/440275/3845/4212/9575/7222/5428/351/51514/57282/2177/11011/26272/5796/22976/3428/23173/201973/23514/1020/7486/143570/6240/1263/170506/9212/285331/11200/79184/120227/54413/4763/4914/801/3150/2189/23028/1387/578/57646/8863/5888/5423/56852/8243/2782/23259/1789/234…	124
GO:0032204	GO:0032204	regulation of telomere maintenance	31/3850	81/18670	0.000198201	0.00414457	0.00341869	2067/51548/546/3183/10575/9887/6950/25913/3184/55869/7013/26272/23049/1499/170506/80169/9212/8550/26277/5595/10111/54464/3181/3178/5570/10574/5073/472/10576/167227/6714	31
GO:0097120	GO:0097120	receptor localization to synapse	23/3850	55/18670	0.000287498	0.00558884	0.00461001	53616/57554/55737/1739/1741/5602/102/1740/23426/10243/23513/388336/9912/5590/1627/23096/201134/6809/27065/3265/254263/5649/55333	23
GO:0007612	GO:0007612	learning	48/3850	145/18670	0.00029142	0.00559326	0.00461366	477/8086/65009/9379/41/3156/590/6543/1394/10396/93986/440275/3845/4212/56924/351/9162/8867/8997/50944/1020/378/2915/9378/54413/4763/85358/2534/55236/7419/23259/3091/6547/5532/1385/57468/84152/64220/109/10097/4915/84446/22941/4204/2902/1201/5649/8831	48
GO:0032409	GO:0032409	regulation of transporter activity	83/3850	283/18670	0.000294298	0.00559961	0.0046189	477/2273/57554/23327/65125/56848/6717/1739/4208/1741/54997/7531/63892/1394/2891/2892/65266/10142/8291/10063/50488/351/817/287/1740/288/9472/2893/1193/776/50944/7871/65268/783/6786/2915/255738/10008/8398/388336/54413/9747/6262/801/9722/400916/85358/23072/57120/5923/782/483/5566/60/2257/54800/7341/4297/5311/30819/2185/9143/9104/29979/7225/53826/57520/6622/22941/1520/3747/784/57555/6588/254263/2902/…	83
GO:0032878	GO:0032878	regulation of establishment or maintenance of cell polarity	13/3850	24/18670	0.000295891	0.00561306	0.00462999	889/22902/5908/2319/54828/10193/81704/23189/2185/51057/2934/253260/10399	13
GO:0043414	GO:0043414	macromolecule methylation	89/3850	309/18670	0.000354842	0.00656898	0.00541849	55471/55904/672/5926/54888/6894/79091/54456/546/2778/6598/10419/64863/8731/84444/79872/6830/56341/4839/63892/23463/26038/4602/196483/5110/29960/4552/57343/54496/84332/8932/25821/96764/4089/23476/10498/63976/80854/79723/22976/26097/127253/64324/1499/55209/115294/54790/6419/11022/6304/10196/51451/23028/54623/55183/2122/1789/23411/55621/2146/1787/2145/51111/5252/7799/5929/4297/79828/6628/57721/79624…	89
GO:0006979	GO:0006979	response to oxidative stress	123/3850	451/18670	0.000375414	0.00687463	0.00567061	57679/4257/2067/5601/22933/5151/5663/8428/2068/5445/59338/2253/10645/2054/51389/135112/7337/11235/4602/79912/11019/6780/25824/8678/2686/116988/5156/79899/7099/132864/3184/79661/7168/351/2177/4841/6188/5796/23400/493869/7486/7248/1499/1263/79772/6546/5587/54033/4137/347/8837/2534/2730/7444/578/50484/5798/5978/23411/4670/5625/3091/5595/3163/50804/4233/2146/23064/5599/4728/5159/4968/1894/4358/10314/…	123
GO:0048199	GO:0048199	vesicle targeting, to, from or within Golgi	28/3850	74/18670	0.000491367	0.00840668	0.00693434	966/8775/55291/64689/59349/5537/10427/1453/51128/90411/23243/27095/55062/56681/23256/8729/9570/10342/5861/22872/9919/84364/6811/2801/51693/254263/81876/26286	28
GO:0050803	GO:0050803	regulation of synapse structure or activity	68/3850	227/18670	0.000524431	0.00890829	0.0073481	5048/816/1496/55737/22859/5063/4208/4897/23613/1759/7337/1981/576/102/10152/351/55638/23284/2823/9231/5789/55607/8997/27185/10611/1020/7534/378/5747/170506/9378/6092/375790/388336/64218/54413/26037/4914/1639/85358/23191/115703/9912/2534/83992/54434/10059/4776/5802/65981/1627/8536/1607/28988/10097/4916/6622/4915/2895/7804/57555/10458/2902/10507/5649/8831/80823/6453	68
GO:0030522	GO:0030522	intracellular receptor signaling pathway	81/3850	280/18670	0.000549996	0.00929273	0.0076652	7105/56603/672/57658/9604/23369/6047/6095/83737/1540/8648/23543/8780/8767/10392/51389/55914/10902/7337/8289/7181/8805/56937/3661/5901/23558/9698/9575/7099/55601/9611/409/10498/6502/1601/23426/5245/1499/5916/7189/55666/3654/3665/29966/25959/10809/10626/10432/112398/8611/6720/5915/9063/79876/23411/331/51366/2146/1655/27086/3065/5740/23019/6597/26057/406/2516/5547/405/6872/5058/3275/8085/200845/5970…	81
GO:0120034	GO:0120034	positive regulation of plasma membrane bounded cell projection assembly	35/3850	100/18670	0.000588032	0.00983053	0.00810881	10787/998/79734/23613/7046/55704/23433/11135/324/54849/54828/2823/2059/146206/10109/7401/153241/64787/375790/23191/57787/5027/8829/5064/1809/22873/585/57451/10163/26053/23300/202018/3265/83715/9842	35
GO:0009886	GO:0009886	post-embryonic animal morphogenesis	8/3850	12/18670	0.000719719	0.0111495	0.00919677	546/581/2778/2202/10018/3150/578/2200	8
GO:0008608	GO:0008608	attachment of spindle microtubules to kinetochore	15/3850	32/18670	0.000779087	0.0118376	0.0097644	22933/998/81929/56155/8678/151648/324/83540/1060/91272/9212/7756/10615/1894/57082	15
GO:0060074	GO:0060074	synapse maturation	13/3850	26/18670	0.000812891	0.0120058	0.00990309	816/22859/23544/63827/55638/50944/4774/27185/7534/9378/5064/4776/5649	13
GO:0034260	GO:0034260	negative regulation of GTPase activity	20/3850	49/18670	0.00101467	0.0143504	0.0118371	65125/10188/3843/10156/132864/54828/409/9353/10788/9162/7248/2873/9104/23143/408/585/5799/3265/56882/22914	20
GO:0051098	GO:0051098	regulation of binding	102/3850	373/18670	0.00102601	0.0144462	0.0119161	1663/50937/22933/6717/119/4140/4133/5663/4208/2932/1540/581/118/8767/3646/2068/84444/3200/7046/56341/4188/1981/56155/6608/57343/5901/54496/8932/409/4089/351/10498/5792/4931/55869/114609/1601/285381/1193/2035/267/27185/3428/1020/64324/64400/1499/255738/5986/7189/9212/302/201501/3434/4830/9236/23028/578/5566/2011/1400/60/23032/79822/8829/4242/4776/140706/8874/5595/4233/5599/65981/1452/57669/3676/73…	102
GO:0051983	GO:0051983	regulation of chromosome segregation	35/3850	103/18670	0.00108035	0.0150112	0.0123821	1663/23369/22933/998/546/25906/56155/8678/9698/324/55755/4926/55869/4288/1499/8313/9212/51451/996/7756/10460/56852/10615/84861/1457/1894/55795/84250/57520/472/64682/286053/701/4085/1778	35
GO:0048002	GO:0048002	antigen processing and presentation of peptide antigen	57/3850	189/18670	0.00118621	0.0160594	0.0132468	163/6556/23198/22920/5705/5684/5687/3551/829/3416/821/11127/55860/51164/1783/9493/10427/51128/1780/5710/1173/56992/164/6712/64837/7189/5708/8905/5719/1510/1639/972/8907/1781/832/3693/8773/5711/162/5683/1211/3831/5682/10121/22872/1213/114876/1520/64167/84516/2923/10540/161/160/1778/5718/3113	57
GO:1905476	GO:1905476	negative regulation of protein localization to membrane	14/3850	30/18670	0.00122604	0.0165633	0.0136624	8301/23433/8500/8650/64114/1601/1173/54585/2664/57120/9528/9270/51763/1213	14
GO:0031589	GO:0031589	cell-substrate adhesion	97/3850	354/18670	0.0012508	0.0167904	0.0138497	3674/5291/22998/1308/4287/998/9448/23332/2932/1307/3655/10580/1845/4192/7422/2335/23499/8910/3911/8500/3691/3679/8499/54828/50488/6904/8394/8573/83706/5796/10018/7791/10630/27185/10109/23122/1020/7248/83700/1499/11170/7059/5747/79834/4771/347/4763/1305/3897/780/960/5590/87/10979/55604/3693/2017/54749/22795/3912/7301/8829/8874/23189/10675/57669/3694/3676/9270/2185/4289/26515/5861/10516/1012/8631/8…	97
GO:0019884	GO:0019884	antigen processing and presentation of exogenous antigen	55/3850	182/18670	0.00135903	0.0178648	0.014736	163/8943/23198/22920/5705/5684/5687/3551/829/821/11127/55860/51164/1783/9493/10427/51128/1780/5710/1173/56992/164/6712/64837/7189/5708/8905/5719/1510/1639/972/8907/1781/832/3693/8773/5711/162/5683/1211/3831/5682/10121/22872/1213/114876/1520/84516/2923/10540/161/160/1778/5718/3113	55
GO:0001558	GO:0001558	regulation of cell growth	111/3850	416/18670	0.00160351	0.0203196	0.0167609	3475/51265/5048/54879/56920/22902/2273/23327/56848/6857/51447/10235/998/4133/83737/22999/2932/9706/393/8425/4897/57556/1954/7046/56994/7422/9037/1981/2335/1026/23499/10439/91/10505/102/80031/114804/4089/2803/9353/817/9538/9472/118813/6832/27185/1020/5245/11170/10718/4137/64218/50618/3897/2664/659/780/11116/1654/112398/23191/56981/23105/55540/9150/9175/23136/2017/57715/23411/8829/84861/7528/1457/2…	111
GO:0006099	GO:0006099	tricarboxylic acid cycle	15/3850	34/18670	0.0016812	0.021177	0.0174681	4190/1431/3421/6389/4967/23530/8803/6391/3419/4200/1738/3420/3658/10873/6392	15
GO:0016082	GO:0016082	synaptic vesicle priming	10/3850	19/18670	0.00200622	0.0243049	0.0200481	93664/8775/8867/10497/8773/63908/23025/6812/440279/6622	10
GO:0051653	GO:0051653	spindle localization	19/3850	48/18670	0.00206351	0.0246687	0.0203482	5048/4134/259266/23332/55968/1058/56907/55755/4926/147872/1639/84501/137886/10096/9181/10097/10121/4085/1778	19
GO:0006066	GO:0006066	alcohol metabolic process	98/3850	364/18670	0.00215741	0.0255025	0.021036	8813/9108/10858/54884/8574/56848/51447/51109/224/37/55331/2222/8898/10558/23541/5332/54928/427/8821/217/2784/3156/1181/9784/3069/2053/5335/51141/79644/23780/55902/51478/5901/51805/3612/8291/26509/8720/351/1609/84869/23262/10682/50814/7108/5805/5860/8867/2232/151056/2819/255738/1798/64801/23236/120227/8912/128/801/2710/31/4800/3631/51474/6720/2260/117/5978/3705/64788/1119/4598/2246/23007/79947/218…	98
GO:0043487	GO:0043487	regulation of RNA stability	54/3850	183/18670	0.00266066	0.0301573	0.0248756	6556/9967/23369/8531/4904/23198/5705/8761/3183/5684/5687/1981/11340/23435/79072/10236/8021/9698/10492/3184/114609/5710/7534/7529/8313/10605/4615/90806/170506/5708/8241/5719/253943/84069/55802/10644/3842/57060/5711/4670/50804/5683/221662/54464/8087/55795/5682/10643/5073/79068/207/57721/167227/5718	54
GO:0051642	GO:0051642	centrosome localization	13/3850	29/18670	0.00284803	0.0316675	0.0261212	5048/23224/259266/1739/55171/10142/1783/29109/51134/51199/56288/4085/23353	13
GO:2001022	GO:2001022	positive regulation of response to DNA damage stimulus	32/3850	97/18670	0.00294678	0.0323584	0.0266912	672/1663/9774/51720/83933/23347/9025/56907/6188/64210/22976/25946/23514/161742/6419/79184/84501/23201/55183/2521/23411/1655/2305/84250/10097/1956/472/322/3146/200734/2074/5591	32
GO:0006520	GO:0006520	cellular amino acid metabolic process	97/3850	366/18670	0.00375502	0.0390557	0.0322155	10157/23395/4942/23198/56922/6507/790/22929/5705/23428/26227/5684/4522/5687/9057/4967/8985/51091/7915/23438/8604/4552/2571/3712/6533/55556/79587/27165/670/79731/144193/80222/275/57038/549/283208/5805/5860/132949/5710/152926/441024/1152/1503/5708/85007/55152/6472/125061/5719/123688/1806/23564/1159/283459/112398/2730/493/586/1738/5711/4507/5625/6611/1428/5683/642/4548/10549/5471/5682/23743/29968/56…	97
GO:0051961	GO:0051961	negative regulation of nervous system development	85/3850	315/18670	0.00379766	0.0393169	0.032431	26022/3475/51265/5048/56920/22902/1495/259266/22933/9448/4133/5108/5663/2932/9706/8898/393/57556/23405/657/9037/7337/64689/1716/440275/10505/81618/55755/80031/351/10498/5567/9353/152559/25871/1020/7248/1499/84376/5747/79191/2066/23258/6092/10718/64218/54413/4763/2664/9289/9921/23105/5566/1400/4854/7161/5978/57715/8829/4776/5802/23189/1809/57142/9181/4193/7225/5530/4916/29956/10500/11221/152330/57…	85
GO:0070849	GO:0070849	response to epidermal growth factor	18/3850	47/18670	0.00408104	0.0415127	0.0342422	5151/790/1845/5335/8678/2066/8837/5595/8882/4691/54206/5782/51763/8631/2064/207/1956/10458	18
GO:0044282	GO:0044282	small molecule catabolic process	115/3850	445/18670	0.0042115	0.0424905	0.0350488	56603/9108/10157/10858/30/4942/224/3161/37/56922/8898/55862/1384/10478/81602/1666/208/4967/91452/217/7915/9784/8604/6342/34/2582/2166/1268/55268/51251/4552/79644/2571/3712/55556/3612/27165/80896/144193/3607/130589/55347/275/549/226/5860/5213/55289/8867/622/132789/152926/56898/11164/956/126129/2990/2720/669/5095/85007/197322/6472/125061/7378/957/123688/1806/6120/128/2710/1375/3073/23564/960/954/49…	115
GO:0045787	GO:0045787	positive regulation of cell cycle	102/3850	389/18670	0.00427145	0.0429586	0.0354348	55904/5048/51085/672/1663/9099/57504/22933/998/905/546/581/55968/10795/8318/994/2253/1845/1981/1647/7709/5325/11113/1026/8678/4212/4926/9493/23476/351/10498/51514/256006/10018/9337/81544/25946/144455/85459/153241/6419/10869/1263/25970/9212/5886/23236/11200/8558/2124/79366/137886/1654/9236/54623/6683/4040/5566/10615/2260/7161/8812/57060/2323/8317/5902/8563/2146/219771/6198/5159/1894/5311/23019/557…	102
GO:0042594	GO:0042594	response to starvation	55/3850	191/18670	0.00433482	0.0433893	0.0357901	3920/5289/93664/9706/790/81929/27102/51100/8897/8428/55626/1026/8678/440275/9779/81631/54828/3607/56270/83939/26100/3428/7486/255738/11337/167359/25994/7378/5587/659/23274/5610/9474/55062/6720/23032/27327/23411/5595/79726/8131/5599/80315/8443/4149/54407/3178/9213/6715/11167/54468/26263/11152/10533/158	55
GO:0009895	GO:0009895	negative regulation of catabolic process	83/3850	308/18670	0.00435602	0.0435327	0.0359084	23077/6556/9967/8531/4904/22933/55737/51548/5663/8898/3183/7249/66036/3156/1981/8604/51377/1268/23435/8678/10492/116986/8291/3184/3607/9711/11011/9638/114609/51594/23400/7248/5245/26580/8313/5747/10869/10605/4615/90806/170506/10193/302/8241/23450/7917/2534/23274/493/5476/11213/23256/51322/84861/1457/9097/9683/6625/4233/221662/9104/10956/6386/10128/5073/207/113451/4170/6622/1956/6872/51582/3084/13…	83
GO:0062012	GO:0062012	regulation of small molecule metabolic process	118/3850	459/18670	0.00453137	0.0447668	0.0369264	51085/672/60481/56848/23198/6095/60343/37/51548/2222/5663/2932/81929/5705/55066/10762/8086/10580/23541/5684/5687/208/57122/2784/3156/5210/1181/8604/1268/2053/57486/79902/51141/79085/8021/10776/5901/51805/53371/8720/9611/3607/351/1609/7108/5710/134429/58526/90007/2819/51293/5209/64801/5708/5571/6472/5719/957/51451/57223/31/4800/972/493/6720/117/4200/5978/10059/5027/10296/5711/23411/3091/8480/80183…	118
GO:0043413	GO:0043413	macromolecule glycosylation	71/3850	258/18670	0.00463414	0.0453194	0.0373822	8813/5238/10402/6480/5663/79796/55757/7991/8985/2218/64689/2591/80267/9331/6185/84899/6487/79644/1603/3703/160418/5373/2589/114805/26229/387923/11282/2135/54790/8706/143662/5986/1798/11253/63917/4351/160335/90411/79147/25834/2131/23275/957/145173/4122/29954/51006/4242/9321/29906/79868/64788/6489/9528/79947/10585/9215/11226/84892/4585/283464/286148/2134/79053/30815/2801/4597/146664/23333/283417/50…	71
GO:0009408	GO:0009408	response to heat	51/3850	176/18670	0.005109	0.0480524	0.0396365	816/4287/2932/81929/10762/8086/9093/7531/10728/57122/1026/79902/8021/55107/6117/26509/53371/817/51501/10569/64223/10777/170506/3654/4137/4763/1387/3298/815/5566/3320/23411/8480/113278/3299/5595/4928/1967/6489/9631/2246/7341/9972/9818/207/5433/8893/472/23165/23636/9311	51
GO:0070050	GO:0070050	neuron cellular homeostasis	14/3850	34/18670	0.00511163	0.0480524	0.0396365	1182/1268/491/776/1020/783/794/1639/9256/490/10590/7301/793/134	14
GO:0090141	GO:0090141	positive regulation of mitochondrial fission	8/3850	15/18670	0.00515335	0.0480586	0.0396416	55737/56947/1634/23259/10059/54471/80821/51024	8
GO:0044091	GO:0044091	membrane biogenesis	16/3850	41/18670	0.00533774	0.0491534	0.0405447	11252/9379/2054/2319/7357/288/5789/93099/9378/302/9863/54413/10211/8800/57555/5660	16

## Sheet: Liver
	ID	Description	GeneRatio	BgRatio	pvalue	p.adjust	qvalue	geneID	Count
GO:1902115	GO:1902115	regulation of organelle assembly	55/2447	194/18670	1.34447e-08	4.34263e-06	3.68258e-06	51364/672/5601/6047/387/10615/4208/51510/23256/8897/10735/4591/56890/26054/55704/22930/8678/51657/4926/4089/115704/10146/255967/55823/85459/11214/8558/6311/23636/80199/8100/4134/9474/9696/8243/1785/1540/8131/5802/7840/57489/6491/5562/55755/6386/9908/585/90678/50807/23300/202018/9637/4733/120892/3064	55
GO:0006520	GO:0006520	cellular amino acid metabolic process	87/2447	366/18670	1.51041e-08	4.43803e-06	3.76347e-06	10157/5685/4942/23198/56922/3034/22929/5705/5684/2954/4522/5693/4946/11112/8985/5683/5709/84680/7915/3081/8564/3712/10247/5695/670/57176/79731/56267/144193/29920/549/27034/5860/130013/51582/132949/5710/8659/9861/152926/441024/81034/538/92292/1503/123688/1201/1806/58510/80755/493/790/2346/26227/5711/4507/2687/51733/5706/587/4967/7965/5715/1610/23438/10549/9491/5682/55556/79587/29968/27068/113675/5…	87
GO:0044282	GO:0044282	small molecule catabolic process	100/2447	445/18670	2.84108e-08	6.96226e-06	5.90403e-06	56603/54677/10157/10858/30/4942/224/949/32/56922/3034/8898/55862/2954/10005/81602/1666/5446/11112/230/217/7915/3081/8564/2582/10327/2166/55268/3712/26061/10247/3612/80896/144193/549/26007/27034/5860/130013/8659/51/152926/56898/5828/2990/2720/957/11261/123688/1806/8644/6120/127/2710/7920/58510/1890/493/3029/3161/8310/51733/5106/83752/208/587/4967/1610/80724/3373/51179/34/6718/55556/23175/1593/1136…	100
GO:0043487	GO:0043487	regulation of RNA stability	52/2447	183/18670	3.04727e-08	6.96226e-06	5.90403e-06	5685/23369/8531/4904/23198/22894/5705/8761/1153/55147/5684/79882/5693/5683/5709/8021/79066/10247/9698/10492/10643/5695/79675/3184/5710/9861/10605/90806/170506/253943/23034/9967/3842/57060/3183/5711/4670/5706/5715/54464/8087/23435/9491/10236/5682/9513/1736/9475/5702/167227/5708/5718	52
GO:0006403	GO:0006403	RNA localization	61/2447	230/18670	3.44547e-08	7.55173e-06	6.40391e-06	23279/8086/84271/6830/55110/57097/11052/6428/22916/10575/9295/6950/6431/79902/8021/5901/10250/3178/10643/53371/636/1070/25909/199746/10569/7248/55308/170506/29072/9284/64901/6311/23636/3692/26993/79023/8563/8480/4928/9444/9631/6432/3181/65109/1736/55339/10128/9908/22948/23165/23049/6427/129401/55677/59343/53981/65110/167227/545/9793/10189	61
GO:0031647	GO:0031647	regulation of protein stability	71/2447	284/18670	3.75761e-08	7.68682e-06	6.51846e-06	3920/29116/7305/3479/8452/9099/5476/55737/55743/23032/54997/55294/11235/7375/9736/10575/6950/1191/8805/902/6622/6872/79831/336/55823/819/5828/10910/7248/252983/5245/8841/79612/5587/11261/7874/54543/7917/11331/54984/1387/440193/57646/79763/6720/23291/3320/55230/7018/825/5594/89781/1512/10728/7341/2043/23435/6608/1022/8774/79577/4193/54840/9919/22948/59343/5479/55031/811/120892/3064	71
GO:0062012	GO:0062012	regulation of small molecule metabolic process	100/2447	459/18670	1.41718e-07	2.1743e-05	1.84382e-05	672/3479/23279/5685/387/23198/6095/32/2932/5705/8086/10580/5684/2954/5693/6901/4946/5683/5709/1347/2053/11319/57486/171425/79902/51141/8021/341/9104/5901/51805/5695/53371/9611/351/6622/7108/9453/130013/55022/51582/5710/9861/538/983/79071/64801/5571/957/8644/23636/5500/3692/57223/31/972/493/60343/6720/79023/4200/10059/5711/23541/5706/8480/83752/64788/208/4928/5715/3156/9631/23408/79085/9491/8445/5…	100
GO:0032388	GO:0032388	positive regulation of intracellular transport	56/2447	215/18670	2.37748e-07	3.10438e-05	2.63253e-05	2534/3843/10615/5108/2932/8898/57506/5494/4946/7531/55294/8882/11052/9847/11235/22916/9270/6845/5901/4926/5058/288/1601/2207/55823/80128/6850/56947/8841/22885/9776/10425/302/11261/54543/999/5566/3566/10059/5594/89781/51366/208/1894/8723/27429/23435/6608/5562/4193/2064/9919/776/6469/6721/51024	56
GO:0048002	GO:0048002	antigen processing and presentation of peptide antigen	51/2447	189/18670	2.48669e-07	3.17933e-05	2.69609e-05	163/5685/23198/5705/162/5684/5693/5683/5709/3831/11127/55860/948/5695/10427/55080/9871/2207/5710/1173/9861/56992/164/83547/7189/830/3108/3109/972/8907/1785/8773/5711/5706/10332/5715/9491/5682/9493/22872/1213/29127/1520/64167/5702/5708/811/161/3117/5718/3113	51
GO:0006914	GO:0006914	autophagy	105/2447	496/18670	3.09502e-07	3.79883e-05	3.22143e-05	3920/1634/9821/11345/5291/5476/55102/55737/23032/2932/55054/55968/27131/23256/51322/8897/115201/8406/55578/9100/4210/5599/55294/8992/22930/6794/1191/8678/440275/58533/84971/9779/85363/6885/10241/9373/65082/10456/6622/92140/9538/143187/128338/55823/8878/64419/7248/80700/23192/10524/9776/153129/5571/5587/1201/54543/90423/8100/535/9474/81671/55062/5566/6720/2011/3320/10059/10558/55613/8131/6625/4233…	105
GO:0019884	GO:0019884	antigen processing and presentation of exogenous antigen	49/2447	182/18670	4.56709e-07	5.09604e-05	4.32147e-05	163/5685/23198/5705/162/5684/5693/5683/5709/3831/11127/55860/948/5695/10427/9871/2207/5710/1173/9861/56992/164/83547/7189/830/3108/3109/972/8943/8907/1785/8773/5711/5706/5715/9491/5682/9493/22872/1213/29127/1520/5702/5708/811/161/3117/5718/3113	49
GO:0071426	GO:0071426	ribonucleoprotein complex export from nucleus	38/2447	127/18670	5.13213e-07	5.35143e-05	4.53804e-05	23279/8086/84271/6830/55110/6428/22916/9295/6431/79902/8021/5901/10250/53371/199746/10569/7248/55308/29072/23636/3692/26993/79023/8563/8480/4928/9631/6432/3181/65109/55339/23165/23049/6427/129401/55677/53981/10189	38
GO:0030522	GO:0030522	intracellular receptor signaling pathway	67/2447	280/18670	5.14476e-07	5.35143e-05	4.53804e-05	56603/672/9604/8554/23369/6047/387/6095/8780/331/898/55914/8805/5901/9698/6885/7099/9611/9970/9125/6502/6872/5058/26007/1601/861/5245/1499/367/10524/9975/7189/3654/3665/8644/25959/1616/10809/11331/8031/57658/8611/6720/9063/1540/1390/51366/8896/1655/10902/7337/2494/5740/6597/26057/406/1022/5547/10498/405/90268/6294/2101/811/2104/6257/26065	67
GO:0071166	GO:0071166	ribonucleoprotein complex localization	38/2447	128/18670	6.38637e-07	6.32147e-05	5.36065e-05	23279/8086/84271/6830/55110/6428/22916/9295/6431/79902/8021/5901/10250/53371/199746/10569/7248/55308/29072/23636/3692/26993/79023/8563/8480/4928/9631/6432/3181/65109/55339/23165/23049/6427/129401/55677/53981/10189	38
GO:1903829	GO:1903829	positive regulation of cellular protein localization	74/2447	324/18670	9.20684e-07	8.79527e-05	7.45844e-05	163/2534/7305/3843/1739/5108/2932/23368/57506/10580/5494/4946/5599/7531/55294/8882/9847/11235/55704/10575/6794/9270/6950/5901/11143/4926/5058/3688/288/636/2207/55823/8878/25836/56947/983/8841/22885/9776/10425/11261/10445/54543/7027/23636/54984/999/9696/10347/5566/1540/54434/5594/89781/51366/208/1894/27429/23435/2181/6608/1736/3958/5562/9475/4193/2064/9919/22948/2035/6469/4137/6721/51024	74
GO:0043254	GO:0043254	regulation of protein complex assembly	98/2447	467/18670	1.15149e-06	0.000105473	8.94416e-05	2067/5601/57600/6047/387/89795/55737/1739/2932/5705/118/79822/5494/8115/8780/4210/8775/6119/26036/26054/7422/1191/63908/51657/948/28988/7099/4926/10427/8631/6904/10456/6622/10788/5921/10146/6872/120/5058/6188/5756/255967/55823/6886/23514/6850/1499/170506/8061/11124/89848/830/6311/23191/2006/5610/5590/23332/55604/3320/54700/10059/11078/9463/51199/5706/84079/4233/23189/23064/7341/3071/5894/5562/557…	98
GO:0031023	GO:0031023	microtubule organizing center organization	38/2447	133/18670	1.81718e-06	0.00015489	0.000131347	672/23032/5108/51510/55968/4682/22995/4591/26973/56890/1647/11127/1070/91147/85459/81565/1499/983/23636/9696/54820/23332/51175/5902/51199/55125/7840/117178/6491/9475/4957/55755/585/1111/23122/2801/9793/9851	38
GO:0090316	GO:0090316	positive regulation of intracellular protein transport	41/2447	153/18670	4.35678e-06	0.000306261	0.000259711	2534/3843/5108/2932/57506/5494/4946/7531/55294/8882/9847/11235/9270/5901/5058/288/55823/56947/8841/22885/9776/10425/11261/54543/999/5566/5594/89781/51366/208/1894/27429/23435/6608/5562/4193/2064/9919/6469/6721/51024	41
GO:0032886	GO:0032886	regulation of microtubule-based process	53/2447	218/18670	4.67926e-06	0.000315567	0.000267603	672/6047/387/89795/10615/2932/51510/57542/55968/4281/10735/4682/4591/26973/56890/26054/55288/23499/4926/6904/6622/5058/6188/636/80128/91147/85459/1499/23636/8243/2011/23332/1540/22974/5902/51199/8480/4233/7840/6491/1729/5562/9475/79866/55755/585/1213/2064/1111/23122/348235/4733/4137	53
GO:0042180	GO:0042180	cellular ketone metabolic process	58/2447	248/18670	6.22416e-06	0.000397892	0.000337415	672/10858/5685/8574/23198/32/5705/5684/2954/5693/4946/5683/5709/8564/10327/51141/341/9104/10948/51805/5695/1588/56267/4704/6622/84869/23590/130013/51582/5710/9861/8644/127/3692/972/493/3029/6720/174/5711/5706/83752/208/5715/3156/2531/29914/23408/9491/5682/5163/5702/2819/27235/5708/125061/3638/5718	58
GO:0009896	GO:0009896	positive regulation of catabolic process	86/2447	423/18670	1.82093e-05	0.000908541	0.000770447	29116/1634/9604/3479/8554/5601/9709/5291/55737/55743/4898/57690/9817/2932/51322/55147/4210/9810/4946/55294/23530/22930/6794/9870/1191/8678/79066/440275/9104/10247/9698/6885/10241/3184/1453/351/6622/6872/92140/1601/6832/336/55823/7248/83547/23192/10524/170506/10425/5587/11124/253943/957/54543/7917/25897/4287/3320/10558/27327/27352/208/152503/7341/10236/3949/5562/9475/29979/4193/57520/405/154214/90…	86
GO:0032204	GO:0032204	regulation of telomere maintenance	25/2447	81/18670	2.4339e-05	0.00110643	0.000938261	2067/5588/7515/4683/10575/6950/3178/3184/1499/170506/80169/7874/54984/546/3183/5594/10111/54464/3181/25913/1736/22948/23049/167227/545	25
GO:0042594	GO:0042594	response to starvation	45/2447	191/18670	5.38276e-05	0.00203914	0.0017292	3920/11345/23032/65985/93664/8897/5599/6513/8678/440275/9779/3178/283375/83939/7486/8493/5587/10991/8644/659/158/5610/9474/55062/6720/790/27327/5594/9463/5106/1723/79726/8131/80315/8443/4149/5562/9213/26100/5207/11167/26263/120892/10533/6721	45
GO:0009895	GO:0009895	negative regulation of catabolic process	65/2447	308/18670	5.81932e-05	0.00213851	0.00181347	2534/11345/8531/5476/4904/27248/55737/51009/32/8898/23256/51322/1153/9097/9683/8678/341/9104/337867/10492/8291/3184/6622/6872/51594/51582/336/819/7248/5245/83547/10605/90806/170506/302/7327/7874/23450/7917/9967/493/3183/6625/4233/1982/3156/27429/2043/23435/9491/1736/5562/116986/6386/10128/11011/8473/5207/6469/2801/5747/9637/120892/10533/51025	65
GO:0140056	GO:0140056	organelle localization by membrane tethering	40/2447	169/18670	0.000122427	0.00364726	0.00309289	8481/57545/815/5108/23256/22995/10652/7531/2054/57488/9217/65082/1453/55823/91147/983/51134/26276/11116/10640/5566/54820/23332/3320/10490/55125/26258/7840/8675/7277/4957/55755/55014/54843/8615/132320/9482/9657/9793/9814	40
GO:1903706	GO:1903706	regulation of hemopoiesis	90/2447	475/18670	0.000174332	0.00479766	0.00406844	55365/56603/920/7305/5685/5588/387/23198/57690/4850/4208/5705/54997/55012/5684/5693/22985/10398/286410/28959/5683/5709/55294/4602/22890/5977/7099/5695/10456/4211/861/5710/6886/9861/3600/6850/1499/3965/170506/7189/3665/2175/3692/10443/1387/3674/972/5610/58508/8943/5590/3566/5788/1540/27327/5711/129138/5706/760/57178/5715/60682/29102/4297/3071/9491/192669/5682/9070/3958/79577/2113/9840/8451/2064/40…	90
GO:0010256	GO:0010256	endomembrane system organization	84/2447	438/18670	0.000187346	0.00504274	0.00427627	57679/9950/51510/55968/8874/25839/10397/57584/1182/57097/2054/5869/11235/26003/22930/50999/1191/11113/9217/5605/1289/23345/64145/8291/26509/1453/80856/91782/288/143187/55823/8878/23353/81565/83547/84376/367/983/64801/9798/128989/26276/5587/5359/7917/26993/5798/81671/10347/8943/23332/1785/5788/5594/9321/5862/208/11196/9631/81562/10494/84251/399979/23435/8675/23175/55014/57082/23317/22872/8615/5480…	84
GO:0006066	GO:0006066	alcohol metabolic process	72/2447	364/18670	0.000203456	0.00538193	0.00456391	8813/3479/10858/54884/8574/51109/224/949/32/8898/8542/54928/427/9562/217/3069/10327/10577/2053/51141/23780/341/55902/10948/5901/51805/3612/8291/26509/351/6622/84869/23262/50814/26007/7108/5860/9453/336/79071/64801/8644/127/2710/31/3631/6720/10558/23541/5106/64788/51477/1119/3156/6718/5447/3949/5562/3158/1593/8608/6652/8867/112724/5745/4597/2819/8435/130/27235/3638/6721	72
GO:1905476	GO:1905476	negative regulation of protein localization to membrane	12/2447	30/18670	0.000219219	0.00572487	0.00485472	8301/9270/10434/8650/1601/55022/1173/54585/57120/64114/1213/2039	12
GO:0002504	GO:0002504	antigen processing and presentation of peptide or polysaccharide antigen via MHC class II	27/2447	102/18670	0.000221507	0.00575212	0.00487783	163/162/3831/11127/55860/10427/9871/2207/1173/56992/164/83547/7189/830/3108/3109/972/8907/1785/9493/22872/1213/29127/1520/161/3117/3113	27
GO:0031668	GO:0031668	cellular response to extracellular stimulus	56/2447	268/18670	0.000239086	0.00608826	0.00516288	3920/2534/11345/23032/93664/8897/7392/5599/6513/8805/8678/440275/54795/10631/3178/10518/283375/432/6502/6872/3600/7486/2350/7248/8493/8061/5587/10991/8644/25959/659/5610/9474/55062/6720/5788/54434/10059/27327/5594/9463/79726/8131/80315/53335/4149/5562/4193/9213/26100/26263/10458/120892/10533/6263/6721	56
GO:0045807	GO:0045807	positive regulation of endocytosis	36/2447	153/18670	0.000294301	0.00713883	0.00605377	163/79872/2889/7422/5906/1191/9779/948/5530/6622/3561/636/1601/2207/336/3600/6850/717/302/961/6453/10347/1785/5788/10059/7018/9463/7036/84251/3071/3601/408/3673/3190/811/120892	36
GO:0009408	GO:0009408	response to heat	40/2447	176/18670	0.000304358	0.00735371	0.00623599	3479/23279/815/2932/8086/6119/7531/26973/79902/8021/26509/53371/817/10569/7266/10777/170506/3654/1616/23636/1387/4287/5566/79023/3320/5594/8480/4928/10728/6489/9631/27429/7341/8893/51501/23165/129401/94241/545/4137	40
GO:0007164	GO:0007164	establishment of tissue polarity	30/2447	124/18670	0.000552844	0.0117398	0.00995541	163/5685/387/23198/5705/5684/5693/5683/5709/22881/5695/10427/1601/5710/1173/9861/4300/80199/10640/5711/5706/23002/5715/9491/5682/1213/5702/5708/161/5718	30
GO:0009755	GO:0009755	hormone-mediated signaling pathway	49/2447	235/18670	0.000594754	0.012415	0.010528	672/9604/8554/6047/387/6095/898/5901/9611/9970/9125/6502/6872/5058/2180/1601/861/5245/1499/367/11214/59350/10524/9975/25959/1616/23636/11331/8031/57658/8611/9063/655/51366/8896/1655/7337/2494/6597/406/1022/5547/10498/4306/6294/2101/811/2104/6257	49
GO:0034330	GO:0034330	cell junction organization	58/2447	290/18670	0.000605021	0.0125017	0.0106015	387/10420/1739/7145/118/10580/8829/421/8874/51599/7046/2889/9693/7422/2335/5906/9270/23499/4301/8650/6904/8394/8502/92140/667/153562/861/7248/3611/1499/79834/1436/100506658/1500/7414/999/81671/9748/5566/23332/60/1845/1894/8443/7010/5908/29841/9475/83605/1009/389/50848/2039/23114/23122/3673/144100/5747	58
GO:0035383	GO:0035383	thioester metabolic process	26/2447	105/18670	0.000867199	0.0160785	0.0136347	10157/51660/32/2954/10005/55902/6622/84869/2180/1622/26027/23305/80221/79071/134526/31/55711/64834/348158/4967/55856/2181/3158/5163/4597/123876	26
GO:0016358	GO:0016358	dendrite development	48/2447	233/18670	0.000885507	0.016222	0.0137563	2534/387/4205/815/8301/4208/2932/8829/9693/6794/6845/28988/102/5530/50488/351/3688/10611/3611/170506/22906/26039/26037/7940/6453/23191/55236/57492/10059/655/84079/5802/23242/65981/7337/2043/53335/10298/10006/57520/585/10498/50807/23043/10458/120892/5649/8831	48
GO:0034440	GO:0034440	lipid oxidation	25/2447	101/18670	0.00108572	0.01856	0.015739	54677/30/224/32/55862/10005/1666/55268/3712/26061/549/51/56898/5828/8310/83752/208/80724/51179/34/5447/5562/11001/2108/2110	25
GO:0006979	GO:0006979	response to oxidative stress	82/2447	451/18670	0.00120061	0.019914	0.0168872	57679/4257/2534/2067/1161/5601/7515/5151/51527/5693/22850/55290/5599/55294/2054/11235/4602/79109/2281/11019/8678/7837/9104/5156/948/7099/3184/351/29920/6622/4841/6188/2176/4720/538/9833/7486/7248/6778/1499/10636/983/8061/56616/5587/8644/5798/1785/4670/5594/655/1137/4233/23064/7337/1894/3373/27429/10494/10549/1571/5562/116988/406/3939/2113/29979/4193/54840/10516/405/22921/2241/5163/94241/2110/3757…	82
GO:0000910	GO:0000910	cytokinesis	37/2447	171/18670	0.00131575	0.0213618	0.0181149	54443/8452/387/51510/9727/311/11113/8678/805/8502/5921/91782/288/25909/6651/29072/9798/200942/55660/6840/23636/994/28964/1894/57448/10617/9475/63971/51203/9493/585/3619/389/81626/29127/201161/341019	37
GO:1901888	GO:1901888	regulation of cell junction assembly	22/2447	88/18670	0.00183233	0.0279726	0.0237209	387/8829/2889/9693/7422/5906/9270/23499/861/7248/79834/100506658/9748/5566/23332/1845/7010/5908/9475/2039/23122/5747	22
GO:0044766	GO:0044766	multi-organism transport	19/2447	73/18670	0.00222145	0.0323057	0.0273954	23279/8086/6950/79902/8021/5901/53371/3434/23636/79023/8563/8480/10332/4928/9631/23165/129401/51271/10189	19
GO:0048199	GO:0048199	vesicle targeting, to, from or within Golgi	19/2447	74/18670	0.00262842	0.0362486	0.030739	8452/966/23256/8775/55291/59349/10427/1453/9871/55062/11196/22872/8615/9919/84364/2801/51693/23243/26286	19
GO:0010948	GO:0010948	negative regulation of cell cycle process	66/2447	361/18670	0.00297942	0.0399229	0.0338548	672/5685/23198/4850/5705/51720/10795/5684/5693/5932/10735/4682/4683/5683/5709/4591/5573/55294/25906/56890/1647/5325/5695/9125/701/5710/9861/91147/983/80012/23269/146691/25959/7027/54984/10138/1112/8243/546/57060/5711/5706/655/29086/5715/25949/9491/4149/5682/79577/1019/4193/55755/10040/10498/1111/29980/5702/55031/10201/5708/811/25904/5718/79027/51451	66
GO:0043368	GO:0043368	positive T cell selection	11/2447	34/18670	0.0030382	0.040391	0.0342518	6794/6778/387357/972/5788/1540/4063/114836/6469/5771/161882	11
GO:0042752	GO:0042752	regulation of circadian rhythm	26/2447	114/18670	0.00304068	0.040391	0.0342518	9099/5601/6095/2932/5599/55294/3184/1453/4841/79723/983/8841/9975/7874/5500/9967/23291/1390/7337/23435/4987/5562/406/9475/5499/10533	26
GO:1901568	GO:1901568	fatty acid derivative metabolic process	35/2447	167/18670	0.00306297	0.0404246	0.0342803	65985/8605/5446/2166/2053/1573/9373/84869/2180/51/56898/23305/6850/79071/8644/7920/2938/31/972/6916/55711/64834/11343/2687/22949/10728/2181/5740/1571/3158/50640/255189/123876/4051/1579	35

## Sheet: Kidney
	ID	Description	GeneRatio	BgRatio	pvalue	p.adjust	qvalue	geneID	Count
GO:0010256	GO:0010256	endomembrane system organization	86/2122	438/18670	2.4471e-07	0.000357467	0.000316658	5048/81671/23332/5289/1785/51510/55968/2010/25839/1760/5869/22930/50999/89866/400/11113/23363/5605/148229/23345/10313/8291/22796/274/93643/26509/93343/1130/287/288/55823/93099/6811/23122/29763/64400/23023/64801/1263/165324/23141/9798/55666/128989/5359/399687/309/5660/51062/8938/26993/23136/5595/8729/1452/64689/10494/26003/23435/8675/23149/5119/4628/23175/57082/5861/23317/22872/54808/55909/2934/99…	86
GO:0044282	GO:0044282	small molecule catabolic process	87/2122	445/18670	2.53448e-07	0.000357467	0.000316658	10858/30/5315/224/38/32/56922/8898/55862/1384/2954/5973/81602/23659/1666/4967/9784/6342/2582/55268/55577/30833/3795/953/3033/2098/3613/130589/55258/26007/226/27034/130013/2585/56898/2990/2720/53343/64080/5095/197322/27124/123688/128/10455/2475/2710/1375/3073/23564/2592/493/3029/8692/51733/10005/83752/80724/2026/84830/5467/8942/8564/34/6718/84693/26061/64087/51763/23175/51380/6652/2108/7157/5226/5…	87
GO:0048002	GO:0048002	antigen processing and presentation of peptide antigen	46/2122	189/18670	3.85481e-07	0.000357467	0.000316658	163/5685/832/1785/8773/10332/5683/4688/9491/3831/821/10053/55080/51128/6396/1636/1173/29127/56992/164/84516/8905/3108/6556/972/8907/1781/3693/5711/5706/5641/3551/5715/1211/5682/10121/22872/114876/9861/5702/10540/811/3119/161/5719/8517	46
GO:0032388	GO:0032388	positive regulation of intracellular transport	50/2122	215/18670	5.43413e-07	0.000357467	0.000316658	10178/2534/25930/10615/4133/5663/8898/7430/89781/5494/2010/7531/11052/6342/89866/4926/9520/11132/6934/26229/288/51128/1601/118424/55823/56947/8841/1263/10425/487/54543/8692/10411/10059/54471/9141/10938/9270/23435/6608/51496/7157/2064/9919/784/3265/302/2316/54741/51024	50
GO:0032535	GO:0032535	regulation of cellular component size	74/2122	370/18670	8.06159e-07	0.000357467	0.000316658	10083/5048/10178/387/57704/9948/1739/832/4133/1785/9706/118/393/7430/9368/2784/7422/2335/11113/6560/11034/23499/2258/10505/274/9873/310/10152/4916/2803/10788/5756/2059/130271/286527/23400/1173/10109/6259/3611/375189/9798/10509/51466/6709/2475/3897/2664/84501/6405/51330/51265/9886/8301/1207/6344/23616/5802/4099/10094/50809/10095/80206/1019/585/2934/118813/2039/11267/253260/5499/1072/10458/4137	74
GO:0019884	GO:0019884	antigen processing and presentation of exogenous antigen	42/2122	182/18670	5.24254e-06	0.00117025	0.00103665	163/5685/832/1785/8773/5683/4688/9491/3831/821/10053/51128/6396/1173/29127/56992/164/84516/8905/3108/972/8907/1781/3693/5711/5706/5641/3551/5715/1211/5682/10121/22872/114876/9861/5702/10540/811/3119/161/5719/8517	42
GO:1905476	GO:1905476	negative regulation of protein localization to membrane	13/2122	30/18670	9.38291e-06	0.00195003	0.00172741	8500/1601/1173/54585/2664/57120/8301/9270/10434/51763/8650/64114/2039	13
GO:0090316	GO:0090316	positive regulation of intracellular protein transport	36/2122	153/18670	1.52691e-05	0.00306756	0.00271736	10178/2534/5663/89781/5494/2010/7531/89866/9520/6934/26229/288/51128/118424/55823/56947/8841/1263/10425/54543/8692/10411/54471/9141/9270/23435/6608/51496/7157/2064/9919/784/3265/2316/54741/51024	36
GO:1902115	GO:1902115	regulation of organelle assembly	42/2122	194/18670	2.736e-05	0.00357089	0.00316323	8100/5601/6047/387/10615/1785/4208/51510/7430/8131/4591/26054/22930/57533/22873/4926/4916/4089/115704/2895/5789/55823/85459/11214/9378/6311/4134/10806/9696/79734/5802/23329/7840/5119/9908/585/2934/90678/11273/202018/2596/120892	42
GO:1903829	GO:1903829	positive regulation of cellular protein localization	61/2122	324/18670	4.87321e-05	0.00513898	0.0045523	163/10178/2534/1739/5663/23368/7430/10580/89781/5494/2010/54550/5764/7531/29098/7029/89866/6950/11190/11143/4926/9520/6934/26229/288/51128/2035/118424/55823/56947/8841/1263/10425/54543/54984/9696/8692/10411/54471/9141/9270/23435/2181/6608/10574/51496/2622/7157/2064/9919/26354/10576/6809/784/3265/57628/4137/10445/2316/54741/51024	61
GO:0002504	GO:0002504	antigen processing and presentation of peptide or polysaccharide antigen via MHC class II	26/2122	102/18670	5.37279e-05	0.00530849	0.00470247	163/832/1785/3831/821/10053/51128/6396/1173/29127/56992/164/84516/8905/3108/972/8907/1781/5641/1211/10121/22872/114876/10540/3119/161	26
GO:0010927	GO:0010927	cellular component assembly involved in morphogenesis	28/2122	115/18670	6.84192e-05	0.00654544	0.0057982	5048/9948/23332/10529/4208/8898/7139/11155/23363/7140/5156/10753/4089/90102/287/84033/23114/23122/3611/11214/1605/23136/7138/4628/4629/80206/57082/3856	28
GO:0007051	GO:0007051	spindle organization	37/2122	170/18670	7.11308e-05	0.00669852	0.0059338	5310/6047/2009/387/23332/1739/10615/51510/54930/7430/8086/6795/26054/90417/10844/7283/4926/6188/57519/29127/23122/10636/8841/9793/4134/546/22974/55125/54617/5119/2801/10540/9212/11200/2316/9055/114791	37
GO:0032970	GO:0032970	regulation of actin filament-based process	68/2122	388/18670	0.000180704	0.012611	0.0111713	10178/387/57704/9948/23332/1739/832/4208/118/29098/10174/11113/11034/2258/8500/5156/274/9873/10152/4916/4089/7226/90102/817/287/10788/5066/5756/2059/130271/286527/50944/10109/23122/83700/3611/11214/375189/487/51466/961/6709/2475/84501/440335/29085/9886/10411/23616/7046/10094/7341/7840/9270/10095/51763/80206/585/55114/396/2934/2039/253260/1072/3265/10458/2316/5154	68
GO:0006914	GO:0006914	autophagy	83/2122	496/18670	0.00018783	0.0127197	0.0112676	27072/8100/23274/81671/5476/22933/6720/5289/5663/9706/55968/27131/55763/51382/55578/8131/9100/55626/5564/22930/9927/9779/83636/57533/57231/310/56270/93343/92140/9538/25827/23367/128338/23400/9114/55823/80700/89849/23192/5747/1263/165324/153129/23241/1201/54543/5660/2475/25851/2011/10059/10558/83933/80183/5595/7249/6625/1982/3964/84971/6885/10241/5861/91445/7157/23557/9711/11011/90678/112936/57724…	83
GO:0099173	GO:0099173	postsynapse organization	34/2122	163/18670	0.000320349	0.0177995	0.0157674	5048/2534/87/1739/8898/23613/5764/2043/1742/10152/4916/22866/2895/5789/8997/50944/22941/9378/26037/6405/10059/5641/5802/9379/4628/55619/2668/2596/1072/10458/9863/120892/54413/4976	34
GO:0001558	GO:0001558	regulation of cell growth	70/2122	416/18670	0.000491963	0.0233469	0.0206816	5048/2273/387/51447/51009/4133/83737/1785/9706/393/3172/57446/4682/7422/2335/1026/23499/2258/10505/4916/4089/8751/2803/817/9538/323/6259/2395/3611/5245/22883/9798/10509/10718/2475/3897/2664/6405/51330/51265/23327/9564/8692/23136/8425/57144/8725/5802/4099/221927/7046/1982/5467/6195/6597/54617/9826/79577/91/5607/84162/51176/10516/93649/7157/2064/118813/322/4137/984	70
GO:0045185	GO:0045185	maintenance of protein location	24/2122	105/18670	0.000596197	0.0266488	0.0236065	5310/7430/4601/23345/22873/10956/11014/129685/288/5756/286527/50944/1605/375189/11124/57120/23136/81573/9908/585/2934/23353/202018/2316	24
GO:0140056	GO:0140056	organelle localization by membrane tethering	34/2122	169/18670	0.000639074	0.0275122	0.0243713	5048/57545/23332/54930/65009/7531/11064/11190/117177/7283/261734/54806/4957/54536/55823/6811/79867/9793/9814/79600/54903/10806/6813/1781/10490/55125/26258/7840/8675/10121/6809/7846/1488/10540	34
GO:0043254	GO:0043254	regulation of protein complex assembly	76/2122	467/18670	0.000791125	0.0313944	0.0278104	27072/10178/9774/5601/6047/387/22933/57704/23332/1739/832/4133/118/5494/29098/2965/26054/7422/55355/5894/274/79969/9873/4926/10152/5830/8631/6904/58497/10788/6872/6188/5756/2059/51128/286527/55823/10109/23514/7417/29091/375189/11124/27124/51466/6709/2475/6311/84501/56919/89795/9886/10059/5706/57606/10094/10923/7341/10095/6249/80206/4091/2959/9908/585/7157/2966/2934/10018/2039/253260/5702/11273/10…	76
GO:0000910	GO:0000910	cytokinesis	34/2122	171/18670	0.000795039	0.0313944	0.0278104	54443/387/5289/51510/9727/79848/6795/1058/311/11113/805/288/25909/29127/84936/1263/9798/55660/84501/80179/23503/28964/57448/5119/4628/63971/585/55909/201161/1072/9212/29072/801/9055	34
GO:0032886	GO:0032886	regulation of microtubule-based process	41/2122	218/18670	0.000801949	0.0313944	0.0278104	5048/5310/6047/387/57704/23332/10615/4133/51510/57542/55968/4682/4591/29098/26054/79809/11190/23499/2258/1729/79969/4926/6904/58497/90102/6188/23122/58526/85459/27124/89795/2011/22974/57606/7840/6249/5119/585/2064/1111/4137	41
GO:0010171	GO:0010171	body morphogenesis	14/2122	50/18670	0.0010229	0.0366966	0.0325072	23332/2778/59338/22930/5156/90102/23648/23122/55764/1605/444/4313/51176/29123	14
GO:1905332	GO:1905332	positive regulation of morphogenesis of an epithelium	11/2122	35/18670	0.0012379	0.0407694	0.0361151	5076/7422/7482/54806/3687/9500/2475/7849/6608/2668/55366	11
GO:0048753	GO:0048753	pigment granule organization	9/2122	26/18670	0.00159646	0.0478699	0.042405	89781/7306/1130/164/8907/26258/63971/23557/6490	9
GO:0031589	GO:0031589	cell-substrate adhesion	59/2122	354/18670	0.00164437	0.0488208	0.0432473	3674/5310/387/87/55679/23332/1785/7205/10580/5764/7422/2335/10174/23499/8910/8500/10631/8631/6904/8751/90102/8573/6251/7402/11093/10109/23122/83700/3611/5747/1605/613/3897/51330/9748/4287/2192/3693/151887/1845/5467/3676/9270/4814/4091/5861/10516/10018/25890/2039/2199/7059/79834/811/129080/4763/2316/1305/161497	59
