# Supplementary material for: Broad misappropriation of developmental splicing profile by cancer in multiple organs
Source: Nat Commun. 2022 Dec 12;13:7664. doi: 10.1038/s41467-022-35322-1 (PMC9744839; doi:10.1038/s41467-022-35322-1)
Supplement: Supplementary file 9 — Supplementary Data 6 [file 41467_2022_35322_MOESM9_ESM.xlsx]

## Sheet: Sheet1
GeneSym	MGI.Accession	MPID	Phenotype
ZEB2	MGI:1344407	MP:0013010	abnormal neuronal development
ZEB2	MGI:1344407	MP:0013011	abnormal neuronal development
RET	MGI:97902	MP:0009845	abnormal neuronal development
PHOX2B	MGI:1100882	MP:0009845	abnormal neuronal development
SOX10	MGI:98358	MP:0009845	abnormal neuronal development
RTEL1	MGI:2139369	MP:0009845	abnormal neuronal development
ZEB2	MGI:1344407	MP:0009845	abnormal neuronal development
GLI3	MGI:95729	MP:0009845	abnormal neuronal development
HHAT	MGI:2444681	MP:0009845	abnormal neuronal development
TCOF1	MGI:892003	MP:0009845	abnormal neuronal development
PDGFRA	MGI:97530	MP:0009845	abnormal neuronal development
ZIC2	MGI:106679	MP:0009845	abnormal neuronal development
RPS7	MGI:1333818	MP:0009845	abnormal neuronal development
FGFR1	MGI:95522	MP:0009845	abnormal neuronal development
LTBP1	MGI:109151	MP:0009845	abnormal neuronal development
GBX2	MGI:95668	MP:0009845	abnormal neuronal development
EFNB2	MGI:105097	MP:0009845	abnormal neuronal development
CITED2	MGI:1306784	MP:0009845	abnormal neuronal development
MKL2	MGI:3050795	MP:0009845	abnormal neuronal development
ADAMTS20	MGI:2660628	MP:0009845	abnormal neuronal development
EDN3	MGI:95285	MP:0009845	abnormal neuronal development
SIX1	MGI:102780	MP:0009845	abnormal neuronal development
PTK7	MGI:1918711	MP:0009845	abnormal neuronal development
NF1	MGI:97306	MP:0009845	abnormal neuronal development
KIT	MGI:96677	MP:0009845	abnormal neuronal development
KITLG	MGI:96974	MP:0009845	abnormal neuronal development
RET	MGI:97902	MP:0009846	abnormal neuronal development
PAX2	MGI:97486	MP:0009846	abnormal neuronal development
PHOX2B	MGI:1100882	MP:0009846	abnormal neuronal development
SOX10	MGI:98358	MP:0009846	abnormal neuronal development
RTEL1	MGI:2139369	MP:0009846	abnormal neuronal development
NCSTN	MGI:1891700	MP:0009846	abnormal neuronal development
ZEB2	MGI:1344407	MP:0009846	abnormal neuronal development
GLI3	MGI:95729	MP:0009846	abnormal neuronal development
HHAT	MGI:2444681	MP:0009846	abnormal neuronal development
TCOF1	MGI:892003	MP:0009846	abnormal neuronal development
PDGFRA	MGI:97530	MP:0009846	abnormal neuronal development
ZIC2	MGI:106679	MP:0009846	abnormal neuronal development
RPS7	MGI:1333818	MP:0009846	abnormal neuronal development
FGFR1	MGI:95522	MP:0009846	abnormal neuronal development
LTBP1	MGI:109151	MP:0009846	abnormal neuronal development
GBX2	MGI:95668	MP:0009846	abnormal neuronal development
EFNB2	MGI:105097	MP:0009846	abnormal neuronal development
CITED2	MGI:1306784	MP:0009846	abnormal neuronal development
MKL2	MGI:3050795	MP:0009846	abnormal neuronal development
ADAMTS20	MGI:2660628	MP:0009846	abnormal neuronal development
EDN3	MGI:95285	MP:0009846	abnormal neuronal development
SIX1	MGI:102780	MP:0009846	abnormal neuronal development
PTK7	MGI:1918711	MP:0009846	abnormal neuronal development
NF1	MGI:97306	MP:0009846	abnormal neuronal development
KIT	MGI:96677	MP:0009846	abnormal neuronal development
KITLG	MGI:96974	MP:0009846	abnormal neuronal development
RET	MGI:97902	MP:0009843	abnormal neuronal development
PHOX2B	MGI:1100882	MP:0009843	abnormal neuronal development
SOX10	MGI:98358	MP:0009843	abnormal neuronal development
ZEB2	MGI:1344407	MP:0009843	abnormal neuronal development
TCOF1	MGI:892003	MP:0009843	abnormal neuronal development
ZIC2	MGI:106679	MP:0009843	abnormal neuronal development
RPS7	MGI:1333818	MP:0009843	abnormal neuronal development
GBX2	MGI:95668	MP:0009843	abnormal neuronal development
EFNB2	MGI:105097	MP:0009843	abnormal neuronal development
CITED2	MGI:1306784	MP:0009843	abnormal neuronal development
RET	MGI:97902	MP:0013001	abnormal neuronal development
PHOX2B	MGI:1100882	MP:0013001	abnormal neuronal development
ZIC2	MGI:106679	MP:0013001	abnormal neuronal development
RET	MGI:97902	MP:0013002	abnormal neuronal development
PHOX2B	MGI:1100882	MP:0013002	abnormal neuronal development
RET	MGI:97902	MP:0013003	abnormal neuronal development
ASCL1	MGI:96919	MP:0011827	abnormal neuronal development
PHOX2B	MGI:1100882	MP:0011827	abnormal neuronal development
EBF2	MGI:894332	MP:0011827	abnormal neuronal development
EFNB3	MGI:109196	MP:0008960	abnormal neuronal development
EPHB3	MGI:104770	MP:0008960	abnormal neuronal development
CHN2	MGI:1917243	MP:0008960	abnormal neuronal development
PLXNA3	MGI:107683	MP:0008960	abnormal neuronal development
BDNF	MGI:88145	MP:0008960	abnormal neuronal development
EPHB2	MGI:99611	MP:0008960	abnormal neuronal development
EPHB1	MGI:1096337	MP:0008960	abnormal neuronal development
NGFR	MGI:97323	MP:0008960	abnormal neuronal development
CLP1	MGI:2138968	MP:0001080	abnormal neuronal development
ERBB2	MGI:95410	MP:0001080	abnormal neuronal development
NRG1	MGI:96083	MP:0001080	abnormal neuronal development
THRA	MGI:98742	MP:0000913	abnormal neuronal development
ALX3	MGI:1277097	MP:0000913	abnormal neuronal development
BRD2	MGI:99495	MP:0000913	abnormal neuronal development
KMT2B	MGI:109565	MP:0000913	abnormal neuronal development
APOB	MGI:88052	MP:0000913	abnormal neuronal development
MTTP	MGI:106926	MP:0000913	abnormal neuronal development
NR1D1	MGI:2444210	MP:0000913	abnormal neuronal development
ZBTB20	MGI:1929213	MP:0000913	abnormal neuronal development
ERP44	MGI:1923549	MP:0000913	abnormal neuronal development
BAG6	MGI:1919439	MP:0000913	abnormal neuronal development
SALL1	MGI:1889585	MP:0000913	abnormal neuronal development
CTNNBIP1	MGI:1915756	MP:0000913	abnormal neuronal development
LAMA5	MGI:105382	MP:0000913	abnormal neuronal development
LAMC1	MGI:99914	MP:0000913	abnormal neuronal development
PAX2	MGI:97486	MP:0000913	abnormal neuronal development
MAFB	MGI:104555	MP:0000913	abnormal neuronal development
NR4A2	MGI:1352456	MP:0000913	abnormal neuronal development
SRGAP3	MGI:2152938	MP:0000913	abnormal neuronal development
OPHN1	MGI:2151070	MP:0000913	abnormal neuronal development
DLG3	MGI:1888986	MP:0000913	abnormal neuronal development
SYNPO	MGI:1099446	MP:0000913	abnormal neuronal development
MECP2	MGI:99918	MP:0000913	abnormal neuronal development
ARX	MGI:1097716	MP:0000913	abnormal neuronal development
INPP4A	MGI:1931123	MP:0000913	abnormal neuronal development
ZIC1	MGI:106683	MP:0000913	abnormal neuronal development
ZIC4	MGI:107201	MP:0000913	abnormal neuronal development
NEUROD4	MGI:108055	MP:0000913	abnormal neuronal development
LGI1	MGI:1861691	MP:0000913	abnormal neuronal development
SLC17A5	MGI:1924105	MP:0000913	abnormal neuronal development
CACNA1A	MGI:109482	MP:0000913	abnormal neuronal development
CACNA2D2	MGI:1929813	MP:0000913	abnormal neuronal development
SCN8A	MGI:103169	MP:0000913	abnormal neuronal development
DAB1	MGI:108554	MP:0000913	abnormal neuronal development
RELN	MGI:103022	MP:0000913	abnormal neuronal development
CTNNA2	MGI:88275	MP:0000913	abnormal neuronal development
KCNJ6	MGI:104781	MP:0000913	abnormal neuronal development
SKOR2	MGI:3645984	MP:0000913	abnormal neuronal development
UNC5C	MGI:1095412	MP:0000913	abnormal neuronal development
CERS1	MGI:2136690	MP:0000913	abnormal neuronal development
CADPS2	MGI:2443963	MP:0000913	abnormal neuronal development
FOXP2	MGI:2148705	MP:0000913	abnormal neuronal development
KCNA1	MGI:96654	MP:0000913	abnormal neuronal development
GRID2	MGI:95813	MP:0000913	abnormal neuronal development
RORA	MGI:104661	MP:0000913	abnormal neuronal development
LPAR1	MGI:108429	MP:0000913	abnormal neuronal development
CCDC88A	MGI:1925177	MP:0000913	abnormal neuronal development
ID4	MGI:99414	MP:0000913	abnormal neuronal development
MBOAT7	MGI:1924832	MP:0000913	abnormal neuronal development
MAGOH	MGI:1330312	MP:0000913	abnormal neuronal development
WASF1	MGI:1890563	MP:0000913	abnormal neuronal development
GFAP	MGI:95697	MP:0000913	abnormal neuronal development
VAC14	MGI:2157980	MP:0000913	abnormal neuronal development
HSD17B2	MGI:1096386	MP:0000913	abnormal neuronal development
GPR37L1	MGI:1928503	MP:0000913	abnormal neuronal development
CEND1	MGI:1929898	MP:0000913	abnormal neuronal development
ASTN1	MGI:1098567	MP:0000913	abnormal neuronal development
DNER	MGI:2152889	MP:0000913	abnormal neuronal development
TMEM176B	MGI:1916348	MP:0000913	abnormal neuronal development
PLCB4	MGI:107464	MP:0000913	abnormal neuronal development
B4GALT2	MGI:1858493	MP:0000913	abnormal neuronal development
MID1	MGI:1100537	MP:0000913	abnormal neuronal development
EN2	MGI:95390	MP:0000913	abnormal neuronal development
SERPINE2	MGI:101780	MP:0000913	abnormal neuronal development
TRAM2	MGI:1924817	MP:0000913	abnormal neuronal development
SOCS7	MGI:2651588	MP:0000913	abnormal neuronal development
KHDRBS1	MGI:893579	MP:0000913	abnormal neuronal development
PEX5	MGI:1098808	MP:0000913	abnormal neuronal development
CYFIP2	MGI:1924134	MP:0000913	abnormal neuronal development
OR10A4	MGI:109148	MP:0000913	abnormal neuronal development
SEMA3F	MGI:1096347	MP:0000913	abnormal neuronal development
CHN2	MGI:1917243	MP:0000913	abnormal neuronal development
MBD1	MGI:1333811	MP:0000913	abnormal neuronal development
TDO2	MGI:1928486	MP:0000913	abnormal neuronal development
PRX	MGI:108176	MP:0000913	abnormal neuronal development
TEAD2	MGI:104904	MP:0000913	abnormal neuronal development
RALA	MGI:1927243	MP:0000913	abnormal neuronal development
FAM212A	MGI:1915426	MP:0000913	abnormal neuronal development
PFKL	MGI:97547	MP:0000913	abnormal neuronal development
TRIM45	MGI:1918187	MP:0000913	abnormal neuronal development
TPBG	MGI:1341264	MP:0000913	abnormal neuronal development
CCL22	MGI:1306779	MP:0000913	abnormal neuronal development
CCDC57	MGI:1918526	MP:0000913	abnormal neuronal development
PROK2	MGI:1354178	MP:0000913	abnormal neuronal development
OR51E2	MGI:2157548	MP:0000913	abnormal neuronal development
TFAP2E	MGI:2679630	MP:0000913	abnormal neuronal development
RTP1	MGI:2685450	MP:0000913	abnormal neuronal development
TBR1	MGI:107404	MP:0000913	abnormal neuronal development
DCX	MGI:1277171	MP:0000913	abnormal neuronal development
POMK	MGI:1921903	MP:0000913	abnormal neuronal development
LRP8	MGI:1340044	MP:0000913	abnormal neuronal development
CDK5R1	MGI:101764	MP:0000913	abnormal neuronal development
FEZF2	MGI:1859823	MP:0000913	abnormal neuronal development
KIF20B	MGI:2444576	MP:0000913	abnormal neuronal development
SMARCA1	MGI:1935127	MP:0000913	abnormal neuronal development
UCHL5	MGI:1914848	MP:0000913	abnormal neuronal development
REST	MGI:104897	MP:0000913	abnormal neuronal development
PHGDH	MGI:1355330	MP:0000913	abnormal neuronal development
SPTAN1	MGI:98386	MP:0000913	abnormal neuronal development
XRCC2	MGI:1927345	MP:0000913	abnormal neuronal development
NDEL1	MGI:1932915	MP:0000913	abnormal neuronal development
SMARCC1	MGI:1203524	MP:0000913	abnormal neuronal development
ARFGEF2	MGI:2139354	MP:0000913	abnormal neuronal development
OLIG3	MGI:2149955	MP:0000913	abnormal neuronal development
LMNB2	MGI:96796	MP:0000913	abnormal neuronal development
ZBTB18	MGI:1353609	MP:0000913	abnormal neuronal development
TTL	MGI:1916987	MP:0000913	abnormal neuronal development
PTBP2	MGI:1860489	MP:0000913	abnormal neuronal development
GNB1	MGI:95781	MP:0000913	abnormal neuronal development
FBXO45	MGI:2447775	MP:0000913	abnormal neuronal development
TOP2B	MGI:98791	MP:0000913	abnormal neuronal development
GPR56	MGI:1340051	MP:0000913	abnormal neuronal development
NEUROG2	MGI:109619	MP:0000913	abnormal neuronal development
CELSR3	MGI:1858236	MP:0000913	abnormal neuronal development
MAPK8IP3	MGI:1353598	MP:0000913	abnormal neuronal development
LHX5	MGI:107792	MP:0000913	abnormal neuronal development
TUBB2B	MGI:1920960	MP:0000913	abnormal neuronal development
CDK5	MGI:101765	MP:0000913	abnormal neuronal development
NRP2	MGI:1100492	MP:0000913	abnormal neuronal development
SEMA4C	MGI:109252	MP:0000913	abnormal neuronal development
PLXNB2	MGI:2154239	MP:0000913	abnormal neuronal development
ASS1	MGI:88090	MP:0000913	abnormal neuronal development
ASCL1	MGI:96919	MP:0000913	abnormal neuronal development
GSX2	MGI:95843	MP:0000913	abnormal neuronal development
FOXG1	MGI:1347464	MP:0000913	abnormal neuronal development
FEZF1	MGI:1920441	MP:0000913	abnormal neuronal development
OR8A1	MGI:2661338	MP:0000913	abnormal neuronal development
CCKAR	MGI:99478	MP:0000913	abnormal neuronal development
ERBB3	MGI:95411	MP:0000913	abnormal neuronal development
BDNF	MGI:88145	MP:0000913	abnormal neuronal development
NTRK2	MGI:97384	MP:0000913	abnormal neuronal development
NAPA	MGI:104563	MP:0000913	abnormal neuronal development
E2F5	MGI:105091	MP:0000913	abnormal neuronal development
MSI1	MGI:107376	MP:0000913	abnormal neuronal development
CDON	MGI:1926387	MP:0000913	abnormal neuronal development
LLGL1	MGI:102682	MP:0000913	abnormal neuronal development
AK8	MGI:1916120	MP:0000913	abnormal neuronal development
NME7	MGI:2449121	MP:0000913	abnormal neuronal development
DLG5	MGI:1918478	MP:0000913	abnormal neuronal development
TAL2	MGI:99540	MP:0000913	abnormal neuronal development
GDF7	MGI:95690	MP:0000913	abnormal neuronal development
NEK1	MGI:97303	MP:0000913	abnormal neuronal development
COL18A1	MGI:88451	MP:0000913	abnormal neuronal development
RFX4	MGI:1918387	MP:0000913	abnormal neuronal development
FOXJ1	MGI:1347474	MP:0000913	abnormal neuronal development
DNAAF2	MGI:1923566	MP:0000913	abnormal neuronal development
KIF19	MGI:2447024	MP:0000913	abnormal neuronal development
AK7	MGI:1926051	MP:0000913	abnormal neuronal development
SPEF2	MGI:2443727	MP:0000913	abnormal neuronal development
DPCD	MGI:1924407	MP:0000913	abnormal neuronal development
SPAG6	MGI:1354388	MP:0000913	abnormal neuronal development
KIF27	MGI:1922300	MP:0000913	abnormal neuronal development
ULK4	MGI:1921622	MP:0000913	abnormal neuronal development
NME5	MGI:1922783	MP:0000913	abnormal neuronal development
FKRP	MGI:2447586	MP:0000913	abnormal neuronal development
POMGNT1	MGI:1915523	MP:0000913	abnormal neuronal development
L1CAM	MGI:96721	MP:0000913	abnormal neuronal development
DSCAM	MGI:1196281	MP:0000913	abnormal neuronal development
ZNF423	MGI:1891217	MP:0000913	abnormal neuronal development
MAP1B	MGI:1306778	MP:0000913	abnormal neuronal development
NFIA	MGI:108056	MP:0000913	abnormal neuronal development
MYH10	MGI:1930780	MP:0000913	abnormal neuronal development
NR2E1	MGI:1100526	MP:0000913	abnormal neuronal development
ARL6	MGI:1927136	MP:0000913	abnormal neuronal development
BBS1	MGI:1277215	MP:0000913	abnormal neuronal development
MKKS	MGI:1891836	MP:0000913	abnormal neuronal development
STIL	MGI:107477	MP:0000913	abnormal neuronal development
COQ7	MGI:107207	MP:0000913	abnormal neuronal development
TXN2	MGI:1929468	MP:0000913	abnormal neuronal development
RAD9B	MGI:2385231	MP:0000913	abnormal neuronal development
MTHFD1L	MGI:1924836	MP:0000913	abnormal neuronal development
SLC25A19	MGI:1914533	MP:0000913	abnormal neuronal development
FRS2	MGI:1100860	MP:0000913	abnormal neuronal development
NUP50	MGI:1351502	MP:0000913	abnormal neuronal development
PIGA	MGI:99461	MP:0000913	abnormal neuronal development
HDAC8	MGI:1917565	MP:0000913	abnormal neuronal development
NR4A3	MGI:1352457	MP:0000913	abnormal neuronal development
RYBP	MGI:1929059	MP:0000913	abnormal neuronal development
MAPK7	MGI:1346347	MP:0000913	abnormal neuronal development
CDH2	MGI:88355	MP:0000913	abnormal neuronal development
TDG	MGI:108247	MP:0000913	abnormal neuronal development
FOXH1	MGI:1347465	MP:0000913	abnormal neuronal development
PALB2	MGI:3040695	MP:0000913	abnormal neuronal development
HAND1	MGI:103577	MP:0000913	abnormal neuronal development
KDM6A	MGI:1095419	MP:0000913	abnormal neuronal development
HSD17B7	MGI:1330808	MP:0000913	abnormal neuronal development
ABI1	MGI:104913	MP:0000913	abnormal neuronal development
FBXW7	MGI:1354695	MP:0000913	abnormal neuronal development
HIRA	MGI:99430	MP:0000913	abnormal neuronal development
MIB1	MGI:2443157	MP:0000913	abnormal neuronal development
IKBKAP	MGI:1914544	MP:0000913	abnormal neuronal development
MGAT1	MGI:96973	MP:0000913	abnormal neuronal development
UBR5	MGI:1918040	MP:0000913	abnormal neuronal development
IPMK	MGI:1916968	MP:0000913	abnormal neuronal development
COMMD1	MGI:109474	MP:0000913	abnormal neuronal development
TTBK2	MGI:2155779	MP:0000913	abnormal neuronal development
KIF3B	MGI:107688	MP:0000913	abnormal neuronal development
FURIN	MGI:97513	MP:0000913	abnormal neuronal development
CCNF	MGI:102551	MP:0000913	abnormal neuronal development
MLST8	MGI:1929514	MP:0000913	abnormal neuronal development
CTBP2	MGI:1201686	MP:0000913	abnormal neuronal development
NUMB	MGI:107423	MP:0000913	abnormal neuronal development
ADAM10	MGI:109548	MP:0000913	abnormal neuronal development
APH1A	MGI:2385110	MP:0000913	abnormal neuronal development
DLC1	MGI:1354949	MP:0000913	abnormal neuronal development
TCEB3	MGI:1351315	MP:0000913	abnormal neuronal development
ENPP2	MGI:1321390	MP:0000913	abnormal neuronal development
SMAD5	MGI:1328787	MP:0000913	abnormal neuronal development
OVOL2	MGI:1338039	MP:0000913	abnormal neuronal development
NR6A1	MGI:1352459	MP:0000913	abnormal neuronal development
BMP2	MGI:88177	MP:0000913	abnormal neuronal development
TDGF1	MGI:98658	MP:0000913	abnormal neuronal development
SMAD2	MGI:108051	MP:0000913	abnormal neuronal development
LDB1	MGI:894762	MP:0000913	abnormal neuronal development
FGF8	MGI:99604	MP:0000913	abnormal neuronal development
JUN	MGI:96646	MP:0000913	abnormal neuronal development
F2R	MGI:101802	MP:0000913	abnormal neuronal development
PIP5K1C	MGI:1298224	MP:0000913	abnormal neuronal development
CFL1	MGI:101757	MP:0000913	abnormal neuronal development
SUZ12	MGI:1261758	MP:0000913	abnormal neuronal development
AGO2	MGI:2446632	MP:0000913	abnormal neuronal development
RAPGEF2	MGI:2659071	MP:0000913	abnormal neuronal development
PARD3	MGI:2135608	MP:0000913	abnormal neuronal development
NUP133	MGI:2442620	MP:0000913	abnormal neuronal development
LIAS	MGI:1934604	MP:0000913	abnormal neuronal development
BTAF1	MGI:2147538	MP:0000913	abnormal neuronal development
ATP11A	MGI:1354735	MP:0000913	abnormal neuronal development
GLDC	MGI:1341155	MP:0000913	abnormal neuronal development
PSAT1	MGI:2183441	MP:0000913	abnormal neuronal development
VCL	MGI:98927	MP:0000913	abnormal neuronal development
TCF7L1	MGI:1202876	MP:0000913	abnormal neuronal development
CSNK2A1	MGI:88543	MP:0000913	abnormal neuronal development
SALL2	MGI:1354373	MP:0000913	abnormal neuronal development
SOWAHB	MGI:1925338	MP:0000913	abnormal neuronal development
CXORF56	MGI:1924894	MP:0000913	abnormal neuronal development
ITPK1	MGI:2446159	MP:0000913	abnormal neuronal development
AMT	MGI:3646700	MP:0000913	abnormal neuronal development
RGMA	MGI:2679262	MP:0000913	abnormal neuronal development
RNF111	MGI:1934919	MP:0000913	abnormal neuronal development
SPINT2	MGI:1338031	MP:0000913	abnormal neuronal development
BCOR	MGI:1918708	MP:0000913	abnormal neuronal development
FOXP4	MGI:1921373	MP:0000913	abnormal neuronal development
AXIN2	MGI:1270862	MP:0000913	abnormal neuronal development
AMBRA1	MGI:2443564	MP:0000913	abnormal neuronal development
PALLD	MGI:1919583	MP:0000913	abnormal neuronal development
PHACTR4	MGI:2140327	MP:0000913	abnormal neuronal development
C2CD3	MGI:2142166	MP:0000913	abnormal neuronal development
IFT57	MGI:1921166	MP:0000913	abnormal neuronal development
INTU	MGI:2443752	MP:0000913	abnormal neuronal development
DYNC2LI1	MGI:1913996	MP:0000913	abnormal neuronal development
KIF3A	MGI:107689	MP:0000913	abnormal neuronal development
IFT122	MGI:1932386	MP:0000913	abnormal neuronal development
MBD4	MGI:1333850	MP:0000913	abnormal neuronal development
TCTN2	MGI:1915228	MP:0000913	abnormal neuronal development
TCTN1	MGI:3603820	MP:0000913	abnormal neuronal development
GPR161	MGI:2685054	MP:0000913	abnormal neuronal development
RAB23	MGI:99833	MP:0000913	abnormal neuronal development
CEP41	MGI:1891414	MP:0000913	abnormal neuronal development
FOLR1	MGI:95568	MP:0000913	abnormal neuronal development
RPL24	MGI:1915443	MP:0000913	abnormal neuronal development
OPA1	MGI:1921393	MP:0000913	abnormal neuronal development
NODAL	MGI:97359	MP:0000913	abnormal neuronal development
GTF2I	MGI:1202722	MP:0000913	abnormal neuronal development
LHX1	MGI:99783	MP:0000913	abnormal neuronal development
PDPK1	MGI:1338068	MP:0000913	abnormal neuronal development
PATZ1	MGI:1891832	MP:0000913	abnormal neuronal development
POR	MGI:97744	MP:0000913	abnormal neuronal development
MED1	MGI:1100846	MP:0000913	abnormal neuronal development
NCOA6	MGI:1929915	MP:0000913	abnormal neuronal development
HHEX	MGI:96086	MP:0000913	abnormal neuronal development
EP300	MGI:1276116	MP:0000913	abnormal neuronal development
MYCN	MGI:97357	MP:0000913	abnormal neuronal development
MECOM	MGI:95457	MP:0000913	abnormal neuronal development
JMJD6	MGI:1858910	MP:0000913	abnormal neuronal development
LHX2	MGI:96785	MP:0000913	abnormal neuronal development
PTF1A	MGI:1328312	MP:0000913	abnormal neuronal development
NEUROD1	MGI:1339708	MP:0000913	abnormal neuronal development
ROR1	MGI:1347520	MP:0000913	abnormal neuronal development
DHCR7	MGI:1298378	MP:0000913	abnormal neuronal development
NFIB	MGI:103188	MP:0000913	abnormal neuronal development
NPAS3	MGI:1351610	MP:0000913	abnormal neuronal development
HSPA5	MGI:95835	MP:0000913	abnormal neuronal development
OLIG2	MGI:1355331	MP:0000913	abnormal neuronal development
SLC9A3R1	MGI:1349482	MP:0000913	abnormal neuronal development
ALKBH1	MGI:2384034	MP:0000913	abnormal neuronal development
TFAP2A	MGI:104671	MP:0000913	abnormal neuronal development
SIRT1	MGI:2135607	MP:0000913	abnormal neuronal development
OTX2	MGI:97451	MP:0000913	abnormal neuronal development
PAX6	MGI:97490	MP:0000913	abnormal neuronal development
OTX1	MGI:97450	MP:0000913	abnormal neuronal development
LRP6	MGI:1298218	MP:0000913	abnormal neuronal development
SHH	MGI:98297	MP:0000913	abnormal neuronal development
GLI3	MGI:95729	MP:0000913	abnormal neuronal development
FOXC1	MGI:1347466	MP:0000913	abnormal neuronal development
GAS1	MGI:95655	MP:0000913	abnormal neuronal development
MSX2	MGI:97169	MP:0000913	abnormal neuronal development
LMX1B	MGI:1100513	MP:0000913	abnormal neuronal development
BRAF	MGI:88190	MP:0000913	abnormal neuronal development
CREBBP	MGI:1098280	MP:0000913	abnormal neuronal development
CYCS	MGI:88578	MP:0000913	abnormal neuronal development
GTF2IRD1	MGI:1861942	MP:0000913	abnormal neuronal development
APC	MGI:88039	MP:0000913	abnormal neuronal development
HTT	MGI:96067	MP:0000913	abnormal neuronal development
CTNNB1	MGI:88276	MP:0000913	abnormal neuronal development
EN1	MGI:95389	MP:0000913	abnormal neuronal development
WNT1	MGI:98953	MP:0000913	abnormal neuronal development
PEX2	MGI:107486	MP:0000913	abnormal neuronal development
DISP1	MGI:1916147	MP:0000913	abnormal neuronal development
HHAT	MGI:2444681	MP:0000913	abnormal neuronal development
TCOF1	MGI:892003	MP:0000913	abnormal neuronal development
SSBP3	MGI:1919725	MP:0000913	abnormal neuronal development
SIX3	MGI:102764	MP:0000913	abnormal neuronal development
HESX1	MGI:96071	MP:0000913	abnormal neuronal development
CECR2	MGI:1923799	MP:0000913	abnormal neuronal development
SHROOM3	MGI:1351655	MP:0000913	abnormal neuronal development
SCUBE1	MGI:1890616	MP:0000913	abnormal neuronal development
LMO4	MGI:109360	MP:0000913	abnormal neuronal development
PCSK6	MGI:102897	MP:0000913	abnormal neuronal development
PGAP1	MGI:2443342	MP:0000913	abnormal neuronal development
SLC39A4	MGI:1919277	MP:0000913	abnormal neuronal development
GRHL2	MGI:2182543	MP:0000913	abnormal neuronal development
TRPM6	MGI:2675603	MP:0000913	abnormal neuronal development
TULP3	MGI:1329045	MP:0000913	abnormal neuronal development
TRIM71	MGI:2685973	MP:0000913	abnormal neuronal development
ITGB1	MGI:96610	MP:0000913	abnormal neuronal development
YBX1	MGI:99146	MP:0000913	abnormal neuronal development
YY1	MGI:99150	MP:0000913	abnormal neuronal development
FREM2	MGI:2444465	MP:0000913	abnormal neuronal development
PTCH1	MGI:105373	MP:0000913	abnormal neuronal development
SKI	MGI:98310	MP:0000913	abnormal neuronal development
PDGFRA	MGI:97530	MP:0000913	abnormal neuronal development
PSEN1	MGI:1202717	MP:0000913	abnormal neuronal development
ZIC2	MGI:106679	MP:0000913	abnormal neuronal development
MARCKSL1	MGI:97143	MP:0000913	abnormal neuronal development
ARHGAP35	MGI:1929494	MP:0000913	abnormal neuronal development
MARCKS	MGI:96907	MP:0000913	abnormal neuronal development
PTPN9	MGI:1928376	MP:0000913	abnormal neuronal development
CASP9	MGI:1277950	MP:0000913	abnormal neuronal development
KDM2B	MGI:1354737	MP:0000913	abnormal neuronal development
APAF1	MGI:1306796	MP:0000913	abnormal neuronal development
DLX2	MGI:94902	MP:0000913	abnormal neuronal development
MSX1	MGI:97168	MP:0000913	abnormal neuronal development
SOX11	MGI:98359	MP:0000913	abnormal neuronal development
DLX5	MGI:101926	MP:0000913	abnormal neuronal development
DLX6	MGI:101927	MP:0000913	abnormal neuronal development
HOXB1	MGI:96182	MP:0000913	abnormal neuronal development
HOXB2	MGI:96183	MP:0000913	abnormal neuronal development
HOXA2	MGI:96174	MP:0000913	abnormal neuronal development
VAX1	MGI:1277163	MP:0000913	abnormal neuronal development
LHX8	MGI:1096343	MP:0000913	abnormal neuronal development
ZIC5	MGI:1929518	MP:0000913	abnormal neuronal development
ITGAV	MGI:96608	MP:0000913	abnormal neuronal development
ITGB8	MGI:1338035	MP:0000913	abnormal neuronal development
GPR124	MGI:1925810	MP:0000913	abnormal neuronal development
LUZP1	MGI:107629	MP:0000913	abnormal neuronal development
COL2A1	MGI:88452	MP:0000913	abnormal neuronal development
GLI2	MGI:95728	MP:0000913	abnormal neuronal development
RPL38	MGI:1914921	MP:0000913	abnormal neuronal development
SP8	MGI:2443471	MP:0000913	abnormal neuronal development
IFT172	MGI:2682064	MP:0000913	abnormal neuronal development
INPP5E	MGI:1927753	MP:0000913	abnormal neuronal development
TMEM107	MGI:1914160	MP:0000913	abnormal neuronal development
WDR19	MGI:2443231	MP:0000913	abnormal neuronal development
TWIST1	MGI:98872	MP:0000913	abnormal neuronal development
BMP7	MGI:103302	MP:0000913	abnormal neuronal development
BMPER	MGI:1920480	MP:0000913	abnormal neuronal development
FGFRL1	MGI:2150920	MP:0000913	abnormal neuronal development
PYGO2	MGI:1916161	MP:0000913	abnormal neuronal development
GBX2	MGI:95668	MP:0000913	abnormal neuronal development
HOXA1	MGI:96170	MP:0000913	abnormal neuronal development
CHRD	MGI:1313268	MP:0000913	abnormal neuronal development
PAX3	MGI:97487	MP:0000913	abnormal neuronal development
FBLN1	MGI:95487	MP:0000913	abnormal neuronal development
VEGFA	MGI:103178	MP:0000913	abnormal neuronal development
LRP2	MGI:95794	MP:0000913	abnormal neuronal development
NDST1	MGI:104719	MP:0000913	abnormal neuronal development
SUFU	MGI:1345643	MP:0000913	abnormal neuronal development
SMARCA4	MGI:88192	MP:0000913	abnormal neuronal development
HECTD1	MGI:2384768	MP:0000913	abnormal neuronal development
DCTN5	MGI:1891689	MP:0000913	abnormal neuronal development
DNM2	MGI:109547	MP:0000913	abnormal neuronal development
IFT88	MGI:98715	MP:0000913	abnormal neuronal development
MKS1	MGI:3584243	MP:0000913	abnormal neuronal development
RPGRIP1L	MGI:1920563	MP:0000913	abnormal neuronal development
B9D1	MGI:1351471	MP:0000913	abnormal neuronal development
CC2D2A	MGI:1924487	MP:0000913	abnormal neuronal development
DYNC2H1	MGI:107736	MP:0000913	abnormal neuronal development
IFT140	MGI:2146906	MP:0000913	abnormal neuronal development
TBC1D32	MGI:2442827	MP:0000913	abnormal neuronal development
FUZ	MGI:1917550	MP:0000913	abnormal neuronal development
KIF7	MGI:1098239	MP:0000913	abnormal neuronal development
TMEM67	MGI:1923928	MP:0000913	abnormal neuronal development
RERE	MGI:2683486	MP:0000913	abnormal neuronal development
RDH10	MGI:1924238	MP:0000913	abnormal neuronal development
SALL4	MGI:2139360	MP:0000913	abnormal neuronal development
TGIF1	MGI:1194497	MP:0000913	abnormal neuronal development
CCDC40	MGI:2443893	MP:0000913	abnormal neuronal development
MEGF8	MGI:2446294	MP:0000913	abnormal neuronal development
DYX1C1	MGI:1914935	MP:0000913	abnormal neuronal development
ARMC4	MGI:1922184	MP:0000913	abnormal neuronal development
DNAI1	MGI:1916172	MP:0000913	abnormal neuronal development
DNAH5	MGI:107718	MP:0000913	abnormal neuronal development
CITED2	MGI:1306784	MP:0000913	abnormal neuronal development
ATMIN	MGI:2682328	MP:0000913	abnormal neuronal development
PITX2	MGI:109340	MP:0000913	abnormal neuronal development
ZIC3	MGI:106676	MP:0000913	abnormal neuronal development
ZBTB14	MGI:1195345	MP:0000913	abnormal neuronal development
PKD1	MGI:97603	MP:0000913	abnormal neuronal development
NPHP3	MGI:1921275	MP:0000913	abnormal neuronal development
MIB2	MGI:2679684	MP:0000913	abnormal neuronal development
GRHL3	MGI:2655333	MP:0000913	abnormal neuronal development
EGR2	MGI:95296	MP:0000913	abnormal neuronal development
KAT6B	MGI:1858746	MP:0000913	abnormal neuronal development
HMX1	MGI:107178	MP:0000913	abnormal neuronal development
FIGN	MGI:1890647	MP:0000913	abnormal neuronal development
HDAC4	MGI:3036234	MP:0000913	abnormal neuronal development
ATXN1L	MGI:3694797	MP:0000913	abnormal neuronal development
RND3	MGI:1921444	MP:0000913	abnormal neuronal development
NFIX	MGI:97311	MP:0000913	abnormal neuronal development
HYDIN	MGI:2389007	MP:0000913	abnormal neuronal development
STK36	MGI:1920831	MP:0000913	abnormal neuronal development
KAT2A	MGI:1343101	MP:0000913	abnormal neuronal development
FKBP8	MGI:1341070	MP:0000913	abnormal neuronal development
DEAF1	MGI:1858496	MP:0000913	abnormal neuronal development
DVL2	MGI:106613	MP:0000913	abnormal neuronal development
MAP3K4	MGI:1346875	MP:0000913	abnormal neuronal development
MTF2	MGI:105050	MP:0000913	abnormal neuronal development
CYP26A1	MGI:1096359	MP:0000913	abnormal neuronal development
VAV2	MGI:102718	MP:0000913	abnormal neuronal development
FKBP1A	MGI:95541	MP:0000913	abnormal neuronal development
CALR	MGI:88252	MP:0000913	abnormal neuronal development
LEF1	MGI:96770	MP:0000913	abnormal neuronal development
EDA	MGI:1195272	MP:0000913	abnormal neuronal development
EGFR	MGI:95294	MP:0000913	abnormal neuronal development
AHI1	MGI:87971	MP:0000913	abnormal neuronal development
VLDLR	MGI:98935	MP:0000913	abnormal neuronal development
CEP290	MGI:2384917	MP:0000913	abnormal neuronal development
FAT1	MGI:109168	MP:0000913	abnormal neuronal development
ROBO4	MGI:1921394	MP:0000913	abnormal neuronal development
ATOH1	MGI:104654	MP:0000913	abnormal neuronal development
CASP3	MGI:107739	MP:0000913	abnormal neuronal development
NOG	MGI:104327	MP:0000913	abnormal neuronal development
PTK7	MGI:1918711	MP:0000913	abnormal neuronal development
VANGL2	MGI:2135272	MP:0000913	abnormal neuronal development
SCRIB	MGI:2145950	MP:0000913	abnormal neuronal development
EMX2	MGI:95388	MP:0000913	abnormal neuronal development
HES1	MGI:104853	MP:0000913	abnormal neuronal development
IGF1R	MGI:96433	MP:0000913	abnormal neuronal development
LMX1A	MGI:1888519	MP:0000913	abnormal neuronal development
TIAM1	MGI:103306	MP:0000913	abnormal neuronal development
SMURF2	MGI:1913563	MP:0000913	abnormal neuronal development
NUAK2	MGI:1921387	MP:0000913	abnormal neuronal development
SMG1	MGI:1919742	MP:0000913	abnormal neuronal development
KRAS	MGI:96680	MP:0000913	abnormal neuronal development
TSC1	MGI:1929183	MP:0000913	abnormal neuronal development
SPTBN1	MGI:98388	MP:0000913	abnormal neuronal development
NF1	MGI:97306	MP:0000913	abnormal neuronal development
MEN1	MGI:1316736	MP:0000913	abnormal neuronal development
ATP2C1	MGI:1889008	MP:0000913	abnormal neuronal development
HIC1	MGI:1338010	MP:0000913	abnormal neuronal development
PTEN	MGI:109583	MP:0000913	abnormal neuronal development
MET	MGI:96969	MP:0000913	abnormal neuronal development
TOM1L2	MGI:2443306	MP:0000913	abnormal neuronal development
TP53BP2	MGI:2138319	MP:0000913	abnormal neuronal development
TP73	MGI:1336991	MP:0000913	abnormal neuronal development
PLP1	MGI:97623	MP:0000913	abnormal neuronal development
CNTF	MGI:88439	MP:0000913	abnormal neuronal development
ACP2	MGI:87882	MP:0000913	abnormal neuronal development
GALC	MGI:95636	MP:0000913	abnormal neuronal development
NOTCH3	MGI:99460	MP:0000913	abnormal neuronal development
RPL27A	MGI:1347076	MP:0000913	abnormal neuronal development
PURA	MGI:103079	MP:0000913	abnormal neuronal development
HSPG2	MGI:96257	MP:0000913	abnormal neuronal development
GADD45A	MGI:107799	MP:0000913	abnormal neuronal development
HLA-DOA	MGI:95924	MP:0000913	abnormal neuronal development
PAX5	MGI:97489	MP:0000913	abnormal neuronal development
BCL10	MGI:1337994	MP:0000913	abnormal neuronal development
CXCR2	MGI:105303	MP:0000913	abnormal neuronal development
MTOR	MGI:1928394	MP:0000913	abnormal neuronal development
MDK	MGI:96949	MP:0000913	abnormal neuronal development
TBATA	MGI:1923820	MP:0000913	abnormal neuronal development
TCF12	MGI:101877	MP:0000913	abnormal neuronal development
POU1F1	MGI:97588	MP:0000913	abnormal neuronal development
CDK5RAP2	MGI:2384875	MP:0000913	abnormal neuronal development
PRMT3	MGI:1919224	MP:0000913	abnormal neuronal development
ABL1	MGI:87859	MP:0000913	abnormal neuronal development
CXCL12	MGI:103556	MP:0000913	abnormal neuronal development
CXCR4	MGI:109563	MP:0000913	abnormal neuronal development
PFDN1	MGI:1914449	MP:0000913	abnormal neuronal development
COL10A1	MGI:88445	MP:0000913	abnormal neuronal development
FZD9	MGI:1313278	MP:0000913	abnormal neuronal development
TWSG1	MGI:2137520	MP:0000913	abnormal neuronal development
TRAF6	MGI:108072	MP:0000913	abnormal neuronal development
LBR	MGI:2138281	MP:0000913	abnormal neuronal development
MCPH1	MGI:2443308	MP:0000913	abnormal neuronal development
FOXQ1	MGI:1298228	MP:0000913	abnormal neuronal development
ITGA6	MGI:96605	MP:0000913	abnormal neuronal development
TCF4	MGI:98506	MP:0000913	abnormal neuronal development
KIT	MGI:96677	MP:0000913	abnormal neuronal development
KITLG	MGI:96974	MP:0000913	abnormal neuronal development
TP53	MGI:98834	MP:0000913	abnormal neuronal development
BRCA1	MGI:104537	MP:0000913	abnormal neuronal development
ID2	MGI:96397	MP:0000913	abnormal neuronal development
NPY1R	MGI:104963	MP:0000913	abnormal neuronal development
NPY2R	MGI:108418	MP:0000913	abnormal neuronal development
CHD7	MGI:2444748	MP:0000913	abnormal neuronal development
ZEB1	MGI:1344313	MP:0000913	abnormal neuronal development
DLL1	MGI:104659	MP:0000913	abnormal neuronal development
PTPN6	MGI:96055	MP:0000913	abnormal neuronal development
USP18	MGI:1344364	MP:0000913	abnormal neuronal development
IL6ST	MGI:96560	MP:0000913	abnormal neuronal development
F3	MGI:88381	MP:0000913	abnormal neuronal development
NINJ1	MGI:1196617	MP:0000913	abnormal neuronal development
TLR3	MGI:2156367	MP:0000913	abnormal neuronal development
NPM1	MGI:106184	MP:0000913	abnormal neuronal development
ADD1	MGI:87918	MP:0000913	abnormal neuronal development
SLC40A1	MGI:1315204	MP:0000913	abnormal neuronal development
LEP	MGI:104663	MP:0000913	abnormal neuronal development
DRD2	MGI:94924	MP:0000913	abnormal neuronal development
MNS1	MGI:107933	MP:0000913	abnormal neuronal development
DNMT3L	MGI:1859287	MP:0000913	abnormal neuronal development
PAFAH1B1	MGI:109520	MP:0000913	abnormal neuronal development
CCND2	MGI:88314	MP:0000913	abnormal neuronal development
GNPAT	MGI:1343460	MP:0000913	abnormal neuronal development
PROKR2	MGI:2181363	MP:0000913	abnormal neuronal development
SLX4	MGI:106299	MP:0000913	abnormal neuronal development
PFDN5	MGI:1928753	MP:0000913	abnormal neuronal development
TINF2	MGI:107246	MP:0000913	abnormal neuronal development
JAM3	MGI:1933825	MP:0000913	abnormal neuronal development
THRA	MGI:98742	MP:0003861	abnormal neuronal development
ALX3	MGI:1277097	MP:0003861	abnormal neuronal development
HHIP	MGI:1341847	MP:0003861	abnormal neuronal development
BRD2	MGI:99495	MP:0003861	abnormal neuronal development
KMT2B	MGI:109565	MP:0003861	abnormal neuronal development
APOB	MGI:88052	MP:0003861	abnormal neuronal development
MTTP	MGI:106926	MP:0003861	abnormal neuronal development
NR1D1	MGI:2444210	MP:0003861	abnormal neuronal development
ZBTB20	MGI:1929213	MP:0003861	abnormal neuronal development
TNIK	MGI:1916264	MP:0003861	abnormal neuronal development
ERP44	MGI:1923549	MP:0003861	abnormal neuronal development
BAG6	MGI:1919439	MP:0003861	abnormal neuronal development
SALL1	MGI:1889585	MP:0003861	abnormal neuronal development
CTNNBIP1	MGI:1915756	MP:0003861	abnormal neuronal development
LAMA5	MGI:105382	MP:0003861	abnormal neuronal development
RET	MGI:97902	MP:0003861	abnormal neuronal development
LAMC1	MGI:99914	MP:0003861	abnormal neuronal development
PAX2	MGI:97486	MP:0003861	abnormal neuronal development
MAFB	MGI:104555	MP:0003861	abnormal neuronal development
STIP1	MGI:109130	MP:0003861	abnormal neuronal development
EGLN3	MGI:1932288	MP:0003861	abnormal neuronal development
KIDINS220	MGI:1924730	MP:0003861	abnormal neuronal development
ELAVL4	MGI:107427	MP:0003861	abnormal neuronal development
NR4A2	MGI:1352456	MP:0003861	abnormal neuronal development
MAPT	MGI:97180	MP:0003861	abnormal neuronal development
EHMT1	MGI:1924933	MP:0003861	abnormal neuronal development
SHANK1	MGI:3613677	MP:0003861	abnormal neuronal development
SRGAP3	MGI:2152938	MP:0003861	abnormal neuronal development
OPHN1	MGI:2151070	MP:0003861	abnormal neuronal development
DLG3	MGI:1888986	MP:0003861	abnormal neuronal development
SYNPO	MGI:1099446	MP:0003861	abnormal neuronal development
CNR1	MGI:104615	MP:0003861	abnormal neuronal development
KALRN	MGI:2685385	MP:0003861	abnormal neuronal development
NLGN3	MGI:2444609	MP:0003861	abnormal neuronal development
FMR1	MGI:95564	MP:0003861	abnormal neuronal development
MECP2	MGI:99918	MP:0003861	abnormal neuronal development
FEV	MGI:2449712	MP:0003861	abnormal neuronal development
ARX	MGI:1097716	MP:0003861	abnormal neuronal development
INPP4A	MGI:1931123	MP:0003861	abnormal neuronal development
ZIC1	MGI:106683	MP:0003861	abnormal neuronal development
ZIC4	MGI:107201	MP:0003861	abnormal neuronal development
NEUROD4	MGI:108055	MP:0003861	abnormal neuronal development
CNTN1	MGI:105980	MP:0003861	abnormal neuronal development
LGI1	MGI:1861691	MP:0003861	abnormal neuronal development
CHN1	MGI:1915674	MP:0003861	abnormal neuronal development
SLC17A5	MGI:1924105	MP:0003861	abnormal neuronal development
CACNG2	MGI:1316660	MP:0003861	abnormal neuronal development
CACNA1A	MGI:109482	MP:0003861	abnormal neuronal development
CACNA2D2	MGI:1929813	MP:0003861	abnormal neuronal development
SCN8A	MGI:103169	MP:0003861	abnormal neuronal development
DAB1	MGI:108554	MP:0003861	abnormal neuronal development
RELN	MGI:103022	MP:0003861	abnormal neuronal development
CTNNA2	MGI:88275	MP:0003861	abnormal neuronal development
KCNJ6	MGI:104781	MP:0003861	abnormal neuronal development
SKOR2	MGI:3645984	MP:0003861	abnormal neuronal development
UNC5C	MGI:1095412	MP:0003861	abnormal neuronal development
CERS1	MGI:2136690	MP:0003861	abnormal neuronal development
CADPS2	MGI:2443963	MP:0003861	abnormal neuronal development
FOXP2	MGI:2148705	MP:0003861	abnormal neuronal development
KCNA1	MGI:96654	MP:0003861	abnormal neuronal development
GRID2	MGI:95813	MP:0003861	abnormal neuronal development
RORA	MGI:104661	MP:0003861	abnormal neuronal development
LPAR1	MGI:108429	MP:0003861	abnormal neuronal development
CCDC88A	MGI:1925177	MP:0003861	abnormal neuronal development
NCAM1	MGI:97281	MP:0003861	abnormal neuronal development
BASP1	MGI:1917600	MP:0003861	abnormal neuronal development
ID4	MGI:99414	MP:0003861	abnormal neuronal development
MBOAT7	MGI:1924832	MP:0003861	abnormal neuronal development
PEX11B	MGI:1338882	MP:0003861	abnormal neuronal development
MAGOH	MGI:1330312	MP:0003861	abnormal neuronal development
KIF26A	MGI:2447072	MP:0003861	abnormal neuronal development
DAGLA	MGI:2677061	MP:0003861	abnormal neuronal development
HIPK2	MGI:1314872	MP:0003861	abnormal neuronal development
WASF1	MGI:1890563	MP:0003861	abnormal neuronal development
GFAP	MGI:95697	MP:0003861	abnormal neuronal development
VAC14	MGI:2157980	MP:0003861	abnormal neuronal development
PRNP	MGI:97769	MP:0003861	abnormal neuronal development
HSD17B2	MGI:1096386	MP:0003861	abnormal neuronal development
GPR37L1	MGI:1928503	MP:0003861	abnormal neuronal development
CEND1	MGI:1929898	MP:0003861	abnormal neuronal development
ASTN1	MGI:1098567	MP:0003861	abnormal neuronal development
DNER	MGI:2152889	MP:0003861	abnormal neuronal development
TMEM176B	MGI:1916348	MP:0003861	abnormal neuronal development
PLCB4	MGI:107464	MP:0003861	abnormal neuronal development
B4GALT2	MGI:1858493	MP:0003861	abnormal neuronal development
MID1	MGI:1100537	MP:0003861	abnormal neuronal development
EN2	MGI:95390	MP:0003861	abnormal neuronal development
EFNB3	MGI:109196	MP:0003861	abnormal neuronal development
EPHA4	MGI:98277	MP:0003861	abnormal neuronal development
HOXB13	MGI:107730	MP:0003861	abnormal neuronal development
SERPINE2	MGI:101780	MP:0003861	abnormal neuronal development
NRN1	MGI:1915654	MP:0003861	abnormal neuronal development
TRAM2	MGI:1924817	MP:0003861	abnormal neuronal development
SOCS7	MGI:2651588	MP:0003861	abnormal neuronal development
KHDRBS1	MGI:893579	MP:0003861	abnormal neuronal development
PEX5	MGI:1098808	MP:0003861	abnormal neuronal development
CC2D1A	MGI:2384831	MP:0003861	abnormal neuronal development
POU3F2	MGI:101895	MP:0003861	abnormal neuronal development
RBL1	MGI:103300	MP:0003861	abnormal neuronal development
PTPRS	MGI:97815	MP:0003861	abnormal neuronal development
RTN4R	MGI:2136886	MP:0003861	abnormal neuronal development
PTPRF	MGI:102695	MP:0003861	abnormal neuronal development
ACTL6B	MGI:1933548	MP:0003861	abnormal neuronal development
STAU1	MGI:1338864	MP:0003861	abnormal neuronal development
MMP24	MGI:1341867	MP:0003861	abnormal neuronal development
GRASP	MGI:1860303	MP:0003861	abnormal neuronal development
CYFIP2	MGI:1924134	MP:0003861	abnormal neuronal development
SYN1	MGI:98460	MP:0003861	abnormal neuronal development
SYN3	MGI:1351334	MP:0003861	abnormal neuronal development
SYN2	MGI:103020	MP:0003861	abnormal neuronal development
EPHA7	MGI:95276	MP:0003861	abnormal neuronal development
EFNA2	MGI:102707	MP:0003861	abnormal neuronal development
OR10A4	MGI:109148	MP:0003861	abnormal neuronal development
FUT9	MGI:1330859	MP:0003861	abnormal neuronal development
ASAH1	MGI:1277124	MP:0003861	abnormal neuronal development
RTN4	MGI:1915835	MP:0003861	abnormal neuronal development
UNC5D	MGI:2389364	MP:0003861	abnormal neuronal development
NDE1	MGI:1914453	MP:0003861	abnormal neuronal development
ARHGAP32	MGI:2450166	MP:0003861	abnormal neuronal development
NGEF	MGI:1858414	MP:0003861	abnormal neuronal development
EPHA8	MGI:109378	MP:0003861	abnormal neuronal development
EPHB3	MGI:104770	MP:0003861	abnormal neuronal development
P2RY2	MGI:105107	MP:0003861	abnormal neuronal development
CRTAC1	MGI:1920082	MP:0003861	abnormal neuronal development
SEMA7A	MGI:1306826	MP:0003861	abnormal neuronal development
GPM6A	MGI:107671	MP:0003861	abnormal neuronal development
NEFH	MGI:97309	MP:0003861	abnormal neuronal development
NEFM	MGI:97314	MP:0003861	abnormal neuronal development
FERD3L	MGI:2150010	MP:0003861	abnormal neuronal development
GDPD5	MGI:2686926	MP:0003861	abnormal neuronal development
DMRTA2	MGI:2653629	MP:0003861	abnormal neuronal development
SEMA3F	MGI:1096347	MP:0003861	abnormal neuronal development
CHN2	MGI:1917243	MP:0003861	abnormal neuronal development
PLXNA3	MGI:107683	MP:0003861	abnormal neuronal development
MBD1	MGI:1333811	MP:0003861	abnormal neuronal development
TDO2	MGI:1928486	MP:0003861	abnormal neuronal development
VAMP7	MGI:1096399	MP:0003861	abnormal neuronal development
PRX	MGI:108176	MP:0003861	abnormal neuronal development
TEAD2	MGI:104904	MP:0003861	abnormal neuronal development
RALA	MGI:1927243	MP:0003861	abnormal neuronal development
FAM212A	MGI:1915426	MP:0003861	abnormal neuronal development
PFKL	MGI:97547	MP:0003861	abnormal neuronal development
TRIM45	MGI:1918187	MP:0003861	abnormal neuronal development
TPBG	MGI:1341264	MP:0003861	abnormal neuronal development
CCL22	MGI:1306779	MP:0003861	abnormal neuronal development
CCDC57	MGI:1918526	MP:0003861	abnormal neuronal development
PROK2	MGI:1354178	MP:0003861	abnormal neuronal development
OR51E2	MGI:2157548	MP:0003861	abnormal neuronal development
TFAP2E	MGI:2679630	MP:0003861	abnormal neuronal development
RTP1	MGI:2685450	MP:0003861	abnormal neuronal development
TBR1	MGI:107404	MP:0003861	abnormal neuronal development
LRRTM4	MGI:2389180	MP:0003861	abnormal neuronal development
LHX6	MGI:1306803	MP:0003861	abnormal neuronal development
KLK8	MGI:1343327	MP:0003861	abnormal neuronal development
DCX	MGI:1277171	MP:0003861	abnormal neuronal development
POMK	MGI:1921903	MP:0003861	abnormal neuronal development
LRP8	MGI:1340044	MP:0003861	abnormal neuronal development
CDK5R1	MGI:101764	MP:0003861	abnormal neuronal development
BHLHE22	MGI:1930001	MP:0003861	abnormal neuronal development
DCLK1	MGI:1330861	MP:0003861	abnormal neuronal development
PRDM8	MGI:1924880	MP:0003861	abnormal neuronal development
ENAH	MGI:108360	MP:0003861	abnormal neuronal development
FEZF2	MGI:1859823	MP:0003861	abnormal neuronal development
CUX2	MGI:107321	MP:0003861	abnormal neuronal development
KIF20B	MGI:2444576	MP:0003861	abnormal neuronal development
SMARCA1	MGI:1935127	MP:0003861	abnormal neuronal development
UCHL5	MGI:1914848	MP:0003861	abnormal neuronal development
REST	MGI:104897	MP:0003861	abnormal neuronal development
PHGDH	MGI:1355330	MP:0003861	abnormal neuronal development
SPTAN1	MGI:98386	MP:0003861	abnormal neuronal development
XRCC2	MGI:1927345	MP:0003861	abnormal neuronal development
NDEL1	MGI:1932915	MP:0003861	abnormal neuronal development
SMARCC1	MGI:1203524	MP:0003861	abnormal neuronal development
ARFGEF2	MGI:2139354	MP:0003861	abnormal neuronal development
OLIG3	MGI:2149955	MP:0003861	abnormal neuronal development
KIF2A	MGI:108390	MP:0003861	abnormal neuronal development
LMNB2	MGI:96796	MP:0003861	abnormal neuronal development
ZBTB18	MGI:1353609	MP:0003861	abnormal neuronal development
TTL	MGI:1916987	MP:0003861	abnormal neuronal development
PTBP2	MGI:1860489	MP:0003861	abnormal neuronal development
GNB1	MGI:95781	MP:0003861	abnormal neuronal development
FBXO45	MGI:2447775	MP:0003861	abnormal neuronal development
TOP2B	MGI:98791	MP:0003861	abnormal neuronal development
GPR56	MGI:1340051	MP:0003861	abnormal neuronal development
NEUROG2	MGI:109619	MP:0003861	abnormal neuronal development
FZD3	MGI:108476	MP:0003861	abnormal neuronal development
MAP3K12	MGI:1346881	MP:0003861	abnormal neuronal development
TUBB3	MGI:107813	MP:0003861	abnormal neuronal development
MYCBP2	MGI:2179432	MP:0003861	abnormal neuronal development
CELSR3	MGI:1858236	MP:0003861	abnormal neuronal development
MAPK8IP3	MGI:1353598	MP:0003861	abnormal neuronal development
LHX5	MGI:107792	MP:0003861	abnormal neuronal development
TUBB2B	MGI:1920960	MP:0003861	abnormal neuronal development
CDK5	MGI:101765	MP:0003861	abnormal neuronal development
KLF7	MGI:1935151	MP:0003861	abnormal neuronal development
NRP2	MGI:1100492	MP:0003861	abnormal neuronal development
SEMA4C	MGI:109252	MP:0003861	abnormal neuronal development
PLXNB2	MGI:2154239	MP:0003861	abnormal neuronal development
ASS1	MGI:88090	MP:0003861	abnormal neuronal development
ISPD	MGI:1923097	MP:0003861	abnormal neuronal development
MNX1	MGI:109160	MP:0003861	abnormal neuronal development
NMNAT2	MGI:2444155	MP:0003861	abnormal neuronal development
ROBO2	MGI:1890110	MP:0003861	abnormal neuronal development
ASCL1	MGI:96919	MP:0003861	abnormal neuronal development
GSX2	MGI:95843	MP:0003861	abnormal neuronal development
FOXG1	MGI:1347464	MP:0003861	abnormal neuronal development
FEZF1	MGI:1920441	MP:0003861	abnormal neuronal development
OR8A1	MGI:2661338	MP:0003861	abnormal neuronal development
CCKAR	MGI:99478	MP:0003861	abnormal neuronal development
PHOX2B	MGI:1100882	MP:0003861	abnormal neuronal development
PHOX2A	MGI:106633	MP:0003861	abnormal neuronal development
ERBB3	MGI:95411	MP:0003861	abnormal neuronal development
SOX10	MGI:98358	MP:0003861	abnormal neuronal development
BDNF	MGI:88145	MP:0003861	abnormal neuronal development
NTRK2	MGI:97384	MP:0003861	abnormal neuronal development
NTF4	MGI:97381	MP:0003861	abnormal neuronal development
NAPA	MGI:104563	MP:0003861	abnormal neuronal development
E2F5	MGI:105091	MP:0003861	abnormal neuronal development
MSI1	MGI:107376	MP:0003861	abnormal neuronal development
CDON	MGI:1926387	MP:0003861	abnormal neuronal development
LLGL1	MGI:102682	MP:0003861	abnormal neuronal development
AK8	MGI:1916120	MP:0003861	abnormal neuronal development
NME7	MGI:2449121	MP:0003861	abnormal neuronal development
DLG5	MGI:1918478	MP:0003861	abnormal neuronal development
TAL2	MGI:99540	MP:0003861	abnormal neuronal development
GDF7	MGI:95690	MP:0003861	abnormal neuronal development
NEK1	MGI:97303	MP:0003861	abnormal neuronal development
COL18A1	MGI:88451	MP:0003861	abnormal neuronal development
RFX4	MGI:1918387	MP:0003861	abnormal neuronal development
FOXJ1	MGI:1347474	MP:0003861	abnormal neuronal development
DNAAF2	MGI:1923566	MP:0003861	abnormal neuronal development
KIF19	MGI:2447024	MP:0003861	abnormal neuronal development
AK7	MGI:1926051	MP:0003861	abnormal neuronal development
SPEF2	MGI:2443727	MP:0003861	abnormal neuronal development
DPCD	MGI:1924407	MP:0003861	abnormal neuronal development
SPAG6	MGI:1354388	MP:0003861	abnormal neuronal development
KIF27	MGI:1922300	MP:0003861	abnormal neuronal development
ULK4	MGI:1921622	MP:0003861	abnormal neuronal development
NME5	MGI:1922783	MP:0003861	abnormal neuronal development
FKRP	MGI:2447586	MP:0003861	abnormal neuronal development
POMGNT1	MGI:1915523	MP:0003861	abnormal neuronal development
L1CAM	MGI:96721	MP:0003861	abnormal neuronal development
DSCAM	MGI:1196281	MP:0003861	abnormal neuronal development
ZNF423	MGI:1891217	MP:0003861	abnormal neuronal development
MAP1B	MGI:1306778	MP:0003861	abnormal neuronal development
NFIA	MGI:108056	MP:0003861	abnormal neuronal development
MYH10	MGI:1930780	MP:0003861	abnormal neuronal development
NR2E1	MGI:1100526	MP:0003861	abnormal neuronal development
ARL6	MGI:1927136	MP:0003861	abnormal neuronal development
BBS1	MGI:1277215	MP:0003861	abnormal neuronal development
MKKS	MGI:1891836	MP:0003861	abnormal neuronal development
BBS4	MGI:2143311	MP:0003861	abnormal neuronal development
RAPGEF1	MGI:104580	MP:0003861	abnormal neuronal development
BMPR1A	MGI:1338938	MP:0003861	abnormal neuronal development
TXNRD1	MGI:1354175	MP:0003861	abnormal neuronal development
TRIM28	MGI:109274	MP:0003861	abnormal neuronal development
UHRF1	MGI:1338889	MP:0003861	abnormal neuronal development
WASL	MGI:1920428	MP:0003861	abnormal neuronal development
SP2	MGI:1926162	MP:0003861	abnormal neuronal development
STIL	MGI:107477	MP:0003861	abnormal neuronal development
COQ7	MGI:107207	MP:0003861	abnormal neuronal development
RAD54L2	MGI:1933196	MP:0003861	abnormal neuronal development
RRN3	MGI:1925255	MP:0003861	abnormal neuronal development
TXN2	MGI:1929468	MP:0003861	abnormal neuronal development
DZIP1	MGI:1914311	MP:0003861	abnormal neuronal development
PAK2	MGI:1339984	MP:0003861	abnormal neuronal development
RAD9B	MGI:2385231	MP:0003861	abnormal neuronal development
DDX11	MGI:2443590	MP:0003861	abnormal neuronal development
MTHFD1L	MGI:1924836	MP:0003861	abnormal neuronal development
SLC25A19	MGI:1914533	MP:0003861	abnormal neuronal development
EHMT2	MGI:2148922	MP:0003861	abnormal neuronal development
SNX13	MGI:2661416	MP:0003861	abnormal neuronal development
CENPA	MGI:88375	MP:0003861	abnormal neuronal development
FRS2	MGI:1100860	MP:0003861	abnormal neuronal development
PNPLA6	MGI:1354723	MP:0003861	abnormal neuronal development
PMM2	MGI:1859214	MP:0003861	abnormal neuronal development
RTEL1	MGI:2139369	MP:0003861	abnormal neuronal development
NUP50	MGI:1351502	MP:0003861	abnormal neuronal development
TFB1M	MGI:2146851	MP:0003861	abnormal neuronal development
PIGA	MGI:99461	MP:0003861	abnormal neuronal development
HDAC8	MGI:1917565	MP:0003861	abnormal neuronal development
BRD1	MGI:1924161	MP:0003861	abnormal neuronal development
AMN	MGI:1934943	MP:0003861	abnormal neuronal development
XIST	MGI:98974	MP:0003861	abnormal neuronal development
NR4A3	MGI:1352457	MP:0003861	abnormal neuronal development
JAG1	MGI:1095416	MP:0003861	abnormal neuronal development
NES	MGI:101784	MP:0003861	abnormal neuronal development
RYBP	MGI:1929059	MP:0003861	abnormal neuronal development
MED24	MGI:1344385	MP:0003861	abnormal neuronal development
ZFP36L1	MGI:107946	MP:0003861	abnormal neuronal development
MAPK7	MGI:1346347	MP:0003861	abnormal neuronal development
CDH2	MGI:88355	MP:0003861	abnormal neuronal development
LATS2	MGI:1354386	MP:0003861	abnormal neuronal development
ANKRD17	MGI:1932101	MP:0003861	abnormal neuronal development
MAP3K7	MGI:1346877	MP:0003861	abnormal neuronal development
CASP8	MGI:1261423	MP:0003861	abnormal neuronal development
TDG	MGI:108247	MP:0003861	abnormal neuronal development
FOXH1	MGI:1347465	MP:0003861	abnormal neuronal development
GLRX3	MGI:1353653	MP:0003861	abnormal neuronal development
PALB2	MGI:3040695	MP:0003861	abnormal neuronal development
GCM1	MGI:108045	MP:0003861	abnormal neuronal development
PLOD3	MGI:1347008	MP:0003861	abnormal neuronal development
ARID1A	MGI:1935147	MP:0003861	abnormal neuronal development
HAND1	MGI:103577	MP:0003861	abnormal neuronal development
KDM6A	MGI:1095419	MP:0003861	abnormal neuronal development
ARNT	MGI:88071	MP:0003861	abnormal neuronal development
ERF	MGI:109637	MP:0003861	abnormal neuronal development
HSD17B7	MGI:1330808	MP:0003861	abnormal neuronal development
ABI1	MGI:104913	MP:0003861	abnormal neuronal development
FBXW7	MGI:1354695	MP:0003861	abnormal neuronal development
REV3L	MGI:1337131	MP:0003861	abnormal neuronal development
HIRA	MGI:99430	MP:0003861	abnormal neuronal development
MIB1	MGI:2443157	MP:0003861	abnormal neuronal development
IKBKAP	MGI:1914544	MP:0003861	abnormal neuronal development
MGAT1	MGI:96973	MP:0003861	abnormal neuronal development
ARID3B	MGI:1930768	MP:0003861	abnormal neuronal development
MED23	MGI:1917458	MP:0003861	abnormal neuronal development
NCSTN	MGI:1891700	MP:0003861	abnormal neuronal development
UBR5	MGI:1918040	MP:0003861	abnormal neuronal development
SETD2	MGI:1918177	MP:0003861	abnormal neuronal development
GLMN	MGI:2141180	MP:0003861	abnormal neuronal development
SMO	MGI:108075	MP:0003861	abnormal neuronal development
RAD51D	MGI:1261809	MP:0003861	abnormal neuronal development
PTPN12	MGI:104673	MP:0003861	abnormal neuronal development
ITGA5	MGI:96604	MP:0003861	abnormal neuronal development
POGLUT1	MGI:2444232	MP:0003861	abnormal neuronal development
IPMK	MGI:1916968	MP:0003861	abnormal neuronal development
DPH3	MGI:1922658	MP:0003861	abnormal neuronal development
COMMD1	MGI:109474	MP:0003861	abnormal neuronal development
SS18	MGI:107708	MP:0003861	abnormal neuronal development
TTBK2	MGI:2155779	MP:0003861	abnormal neuronal development
KIF3B	MGI:107688	MP:0003861	abnormal neuronal development
RTTN	MGI:2179288	MP:0003861	abnormal neuronal development
CHMP5	MGI:1924209	MP:0003861	abnormal neuronal development
HGS	MGI:104681	MP:0003861	abnormal neuronal development
TMED2	MGI:1929269	MP:0003861	abnormal neuronal development
MLLT4	MGI:1314653	MP:0003861	abnormal neuronal development
MESP1	MGI:107785	MP:0003861	abnormal neuronal development
FURIN	MGI:97513	MP:0003861	abnormal neuronal development
CCNF	MGI:102551	MP:0003861	abnormal neuronal development
HUS1	MGI:1277962	MP:0003861	abnormal neuronal development
MLST8	MGI:1929514	MP:0003861	abnormal neuronal development
CTBP2	MGI:1201686	MP:0003861	abnormal neuronal development
NUMB	MGI:107423	MP:0003861	abnormal neuronal development
ADAM10	MGI:109548	MP:0003861	abnormal neuronal development
APH1A	MGI:2385110	MP:0003861	abnormal neuronal development
DLC1	MGI:1354949	MP:0003861	abnormal neuronal development
PAK4	MGI:1917834	MP:0003861	abnormal neuronal development
TCEB3	MGI:1351315	MP:0003861	abnormal neuronal development
RBL2	MGI:105085	MP:0003861	abnormal neuronal development
ENPP2	MGI:1321390	MP:0003861	abnormal neuronal development
PPAP2B	MGI:1915166	MP:0003861	abnormal neuronal development
FN1	MGI:95566	MP:0003861	abnormal neuronal development
PTK2	MGI:95481	MP:0003861	abnormal neuronal development
SMAD5	MGI:1328787	MP:0003861	abnormal neuronal development
OVOL2	MGI:1338039	MP:0003861	abnormal neuronal development
CSK	MGI:88537	MP:0003861	abnormal neuronal development
NR6A1	MGI:1352459	MP:0003861	abnormal neuronal development
BMP2	MGI:88177	MP:0003861	abnormal neuronal development
TDGF1	MGI:98658	MP:0003861	abnormal neuronal development
SMAD2	MGI:108051	MP:0003861	abnormal neuronal development
LDB1	MGI:894762	MP:0003861	abnormal neuronal development
CRB2	MGI:2679260	MP:0003861	abnormal neuronal development
NCKAP1	MGI:1355333	MP:0003861	abnormal neuronal development
EPB41L5	MGI:103006	MP:0003861	abnormal neuronal development
HIF1A	MGI:106918	MP:0003861	abnormal neuronal development
FGF8	MGI:99604	MP:0003861	abnormal neuronal development
JUN	MGI:96646	MP:0003861	abnormal neuronal development
F2R	MGI:101802	MP:0003861	abnormal neuronal development
PIP5K1C	MGI:1298224	MP:0003861	abnormal neuronal development
CFL1	MGI:101757	MP:0003861	abnormal neuronal development
QKI	MGI:97837	MP:0003861	abnormal neuronal development
MDM4	MGI:107934	MP:0003861	abnormal neuronal development
SUZ12	MGI:1261758	MP:0003861	abnormal neuronal development
AGO2	MGI:2446632	MP:0003861	abnormal neuronal development
EP400	MGI:1276124	MP:0003861	abnormal neuronal development
G6PD	MGI:105979	MP:0003861	abnormal neuronal development
LMO2	MGI:102811	MP:0003861	abnormal neuronal development
RAPGEF2	MGI:2659071	MP:0003861	abnormal neuronal development
KDM8	MGI:1924285	MP:0003861	abnormal neuronal development
XBP1	MGI:98970	MP:0003861	abnormal neuronal development
TGFBR1	MGI:98728	MP:0003861	abnormal neuronal development
PARD3	MGI:2135608	MP:0003861	abnormal neuronal development
NUP133	MGI:2442620	MP:0003861	abnormal neuronal development
LIAS	MGI:1934604	MP:0003861	abnormal neuronal development
BTAF1	MGI:2147538	MP:0003861	abnormal neuronal development
ATP11A	MGI:1354735	MP:0003861	abnormal neuronal development
CHTOP	MGI:1913761	MP:0003861	abnormal neuronal development
GLDC	MGI:1341155	MP:0003861	abnormal neuronal development
PSAT1	MGI:2183441	MP:0003861	abnormal neuronal development
VCL	MGI:98927	MP:0003861	abnormal neuronal development
TCF7L1	MGI:1202876	MP:0003861	abnormal neuronal development
CSNK2A1	MGI:88543	MP:0003861	abnormal neuronal development
SALL2	MGI:1354373	MP:0003861	abnormal neuronal development
SOWAHB	MGI:1925338	MP:0003861	abnormal neuronal development
CORO1C	MGI:1345964	MP:0003861	abnormal neuronal development
CXORF56	MGI:1924894	MP:0003861	abnormal neuronal development
ZDHHC15	MGI:1915336	MP:0003861	abnormal neuronal development
RBM12	MGI:1922960	MP:0003861	abnormal neuronal development
ITPK1	MGI:2446159	MP:0003861	abnormal neuronal development
ADNP	MGI:1338758	MP:0003861	abnormal neuronal development
CYFIP1	MGI:1338801	MP:0003861	abnormal neuronal development
AMT	MGI:3646700	MP:0003861	abnormal neuronal development
RGMA	MGI:2679262	MP:0003861	abnormal neuronal development
RNF111	MGI:1934919	MP:0003861	abnormal neuronal development
SPINT2	MGI:1338031	MP:0003861	abnormal neuronal development
ARL13B	MGI:1915396	MP:0003861	abnormal neuronal development
SERPINH1	MGI:88283	MP:0003861	abnormal neuronal development
STRAP	MGI:1329037	MP:0003861	abnormal neuronal development
SRD5A3	MGI:1930252	MP:0003861	abnormal neuronal development
BCOR	MGI:1918708	MP:0003861	abnormal neuronal development
GATAD2A	MGI:2384585	MP:0003861	abnormal neuronal development
FDFT1	MGI:102706	MP:0003861	abnormal neuronal development
UNC5B	MGI:894703	MP:0003861	abnormal neuronal development
RAD17	MGI:1333807	MP:0003861	abnormal neuronal development
SHB	MGI:98294	MP:0003861	abnormal neuronal development
FLRT3	MGI:1918686	MP:0003861	abnormal neuronal development
FOXP4	MGI:1921373	MP:0003861	abnormal neuronal development
AXIN2	MGI:1270862	MP:0003861	abnormal neuronal development
AMBRA1	MGI:2443564	MP:0003861	abnormal neuronal development
PALLD	MGI:1919583	MP:0003861	abnormal neuronal development
PHACTR4	MGI:2140327	MP:0003861	abnormal neuronal development
MED12	MGI:1926212	MP:0003861	abnormal neuronal development
ZEB2	MGI:1344407	MP:0003861	abnormal neuronal development
NAT1	MGI:109201	MP:0003861	abnormal neuronal development
ZNRF3	MGI:3039616	MP:0003861	abnormal neuronal development
C2CD3	MGI:2142166	MP:0003861	abnormal neuronal development
IFT57	MGI:1921166	MP:0003861	abnormal neuronal development
INTU	MGI:2443752	MP:0003861	abnormal neuronal development
DYNC2LI1	MGI:1913996	MP:0003861	abnormal neuronal development
KIAA0586	MGI:1924217	MP:0003861	abnormal neuronal development
KIF3A	MGI:107689	MP:0003861	abnormal neuronal development
IFT122	MGI:1932386	MP:0003861	abnormal neuronal development
MBD4	MGI:1333850	MP:0003861	abnormal neuronal development
TCTN2	MGI:1915228	MP:0003861	abnormal neuronal development
TMEM231	MGI:2685024	MP:0003861	abnormal neuronal development
TRAF3IP1	MGI:1921269	MP:0003861	abnormal neuronal development
TCTN1	MGI:3603820	MP:0003861	abnormal neuronal development
CLUAP1	MGI:1924029	MP:0003861	abnormal neuronal development
GPR161	MGI:2685054	MP:0003861	abnormal neuronal development
RAB23	MGI:99833	MP:0003861	abnormal neuronal development
CEP41	MGI:1891414	MP:0003861	abnormal neuronal development
DCTN1	MGI:107745	MP:0003861	abnormal neuronal development
DNMT1	MGI:94912	MP:0003861	abnormal neuronal development
GCM2	MGI:1861438	MP:0003861	abnormal neuronal development
FOLR1	MGI:95568	MP:0003861	abnormal neuronal development
USP9X	MGI:894681	MP:0003861	abnormal neuronal development
CCDC160	MGI:3588225	MP:0003861	abnormal neuronal development
RPL24	MGI:1915443	MP:0003861	abnormal neuronal development
OPA1	MGI:1921393	MP:0003861	abnormal neuronal development
CHST14	MGI:1919386	MP:0003861	abnormal neuronal development
IGF2BP1	MGI:1890357	MP:0003861	abnormal neuronal development
DYRK1A	MGI:1330299	MP:0003861	abnormal neuronal development
LARP7	MGI:107634	MP:0003861	abnormal neuronal development
EPCAM	MGI:106653	MP:0003861	abnormal neuronal development
PIKFYVE	MGI:1335106	MP:0003861	abnormal neuronal development
NODAL	MGI:97359	MP:0003861	abnormal neuronal development
SMAD1	MGI:109452	MP:0003861	abnormal neuronal development
GTF2I	MGI:1202722	MP:0003861	abnormal neuronal development
LHX1	MGI:99783	MP:0003861	abnormal neuronal development
PDPK1	MGI:1338068	MP:0003861	abnormal neuronal development
PATZ1	MGI:1891832	MP:0003861	abnormal neuronal development
MTHFD1	MGI:1342005	MP:0003861	abnormal neuronal development
DNM1L	MGI:1921256	MP:0003861	abnormal neuronal development
POR	MGI:97744	MP:0003861	abnormal neuronal development
MED1	MGI:1100846	MP:0003861	abnormal neuronal development
NCOA6	MGI:1929915	MP:0003861	abnormal neuronal development
HHEX	MGI:96086	MP:0003861	abnormal neuronal development
EP300	MGI:1276116	MP:0003861	abnormal neuronal development
PTPN11	MGI:99511	MP:0003861	abnormal neuronal development
RAF1	MGI:97847	MP:0003861	abnormal neuronal development
MYCN	MGI:97357	MP:0003861	abnormal neuronal development
MECOM	MGI:95457	MP:0003861	abnormal neuronal development
JMJD6	MGI:1858910	MP:0003861	abnormal neuronal development
LHX2	MGI:96785	MP:0003861	abnormal neuronal development
GRIP1	MGI:1921303	MP:0003861	abnormal neuronal development
GDF11	MGI:1338027	MP:0003861	abnormal neuronal development
PTF1A	MGI:1328312	MP:0003861	abnormal neuronal development
NEUROD1	MGI:1339708	MP:0003861	abnormal neuronal development
INSM1	MGI:1859980	MP:0003861	abnormal neuronal development
ROR1	MGI:1347520	MP:0003861	abnormal neuronal development
DHCR7	MGI:1298378	MP:0003861	abnormal neuronal development
ROBO3	MGI:1343102	MP:0003861	abnormal neuronal development
NFIB	MGI:103188	MP:0003861	abnormal neuronal development
NPAS3	MGI:1351610	MP:0003861	abnormal neuronal development
HSPA5	MGI:95835	MP:0003861	abnormal neuronal development
FSTL1	MGI:102793	MP:0003861	abnormal neuronal development
CARD10	MGI:2146012	MP:0003861	abnormal neuronal development
AGRN	MGI:87961	MP:0003861	abnormal neuronal development
MUSK	MGI:103581	MP:0003861	abnormal neuronal development
GPHN	MGI:109602	MP:0003861	abnormal neuronal development
OLIG2	MGI:1355331	MP:0003861	abnormal neuronal development
SLC9A3R1	MGI:1349482	MP:0003861	abnormal neuronal development
ALKBH1	MGI:2384034	MP:0003861	abnormal neuronal development
GJA1	MGI:95713	MP:0003861	abnormal neuronal development
TGFB2	MGI:98726	MP:0003861	abnormal neuronal development
TFAP2A	MGI:104671	MP:0003861	abnormal neuronal development
SIRT1	MGI:2135607	MP:0003861	abnormal neuronal development
OTX2	MGI:97451	MP:0003861	abnormal neuronal development
PAX6	MGI:97490	MP:0003861	abnormal neuronal development
SOX2	MGI:98364	MP:0003861	abnormal neuronal development
OTX1	MGI:97450	MP:0003861	abnormal neuronal development
LRP6	MGI:1298218	MP:0003861	abnormal neuronal development
SHH	MGI:98297	MP:0003861	abnormal neuronal development
FGFR2	MGI:95523	MP:0003861	abnormal neuronal development
GLI3	MGI:95729	MP:0003861	abnormal neuronal development
FOXC1	MGI:1347466	MP:0003861	abnormal neuronal development
GAS1	MGI:95655	MP:0003861	abnormal neuronal development
MSX2	MGI:97169	MP:0003861	abnormal neuronal development
FOXC2	MGI:1347481	MP:0003861	abnormal neuronal development
LMX1B	MGI:1100513	MP:0003861	abnormal neuronal development
BRAF	MGI:88190	MP:0003861	abnormal neuronal development
CREBBP	MGI:1098280	MP:0003861	abnormal neuronal development
CYCS	MGI:88578	MP:0003861	abnormal neuronal development
RB1	MGI:97874	MP:0003861	abnormal neuronal development
GTF2IRD1	MGI:1861942	MP:0003861	abnormal neuronal development
APC	MGI:88039	MP:0003861	abnormal neuronal development
FOXA2	MGI:1347476	MP:0003861	abnormal neuronal development
HTT	MGI:96067	MP:0003861	abnormal neuronal development
CTNNB1	MGI:88276	MP:0003861	abnormal neuronal development
EN1	MGI:95389	MP:0003861	abnormal neuronal development
WNT1	MGI:98953	MP:0003861	abnormal neuronal development
FOXB1	MGI:1927549	MP:0003861	abnormal neuronal development
PEX2	MGI:107486	MP:0003861	abnormal neuronal development
DISP1	MGI:1916147	MP:0003861	abnormal neuronal development
HHAT	MGI:2444681	MP:0003861	abnormal neuronal development
TCOF1	MGI:892003	MP:0003861	abnormal neuronal development
CNBP	MGI:88431	MP:0003861	abnormal neuronal development
SSBP3	MGI:1919725	MP:0003861	abnormal neuronal development
DKK1	MGI:1329040	MP:0003861	abnormal neuronal development
SIX3	MGI:102764	MP:0003861	abnormal neuronal development
HESX1	MGI:96071	MP:0003861	abnormal neuronal development
CECR2	MGI:1923799	MP:0003861	abnormal neuronal development
SHROOM3	MGI:1351655	MP:0003861	abnormal neuronal development
ALX1	MGI:104621	MP:0003861	abnormal neuronal development
SCUBE1	MGI:1890616	MP:0003861	abnormal neuronal development
LMO4	MGI:109360	MP:0003861	abnormal neuronal development
PCSK6	MGI:102897	MP:0003861	abnormal neuronal development
PGAP1	MGI:2443342	MP:0003861	abnormal neuronal development
SLC39A4	MGI:1919277	MP:0003861	abnormal neuronal development
GRHL2	MGI:2182543	MP:0003861	abnormal neuronal development
TRPM6	MGI:2675603	MP:0003861	abnormal neuronal development
TULP3	MGI:1329045	MP:0003861	abnormal neuronal development
TRIM71	MGI:2685973	MP:0003861	abnormal neuronal development
ITGB1	MGI:96610	MP:0003861	abnormal neuronal development
MED31	MGI:1914529	MP:0003861	abnormal neuronal development
YBX1	MGI:99146	MP:0003861	abnormal neuronal development
YY1	MGI:99150	MP:0003861	abnormal neuronal development
DPH1	MGI:2151233	MP:0003861	abnormal neuronal development
FREM2	MGI:2444465	MP:0003861	abnormal neuronal development
PLAGL1	MGI:1100874	MP:0003861	abnormal neuronal development
PTCH1	MGI:105373	MP:0003861	abnormal neuronal development
SKI	MGI:98310	MP:0003861	abnormal neuronal development
PDGFRA	MGI:97530	MP:0003861	abnormal neuronal development
PSEN1	MGI:1202717	MP:0003861	abnormal neuronal development
ZIC2	MGI:106679	MP:0003861	abnormal neuronal development
RPS7	MGI:1333818	MP:0003861	abnormal neuronal development
MARCKSL1	MGI:97143	MP:0003861	abnormal neuronal development
ARHGAP35	MGI:1929494	MP:0003861	abnormal neuronal development
MARCKS	MGI:96907	MP:0003861	abnormal neuronal development
PTPN9	MGI:1928376	MP:0003861	abnormal neuronal development
CASP9	MGI:1277950	MP:0003861	abnormal neuronal development
KDM2B	MGI:1354737	MP:0003861	abnormal neuronal development
APAF1	MGI:1306796	MP:0003861	abnormal neuronal development
PDGFC	MGI:1859631	MP:0003861	abnormal neuronal development
DLX2	MGI:94902	MP:0003861	abnormal neuronal development
MSX1	MGI:97168	MP:0003861	abnormal neuronal development
HSPB11	MGI:1920188	MP:0003861	abnormal neuronal development
SOX11	MGI:98359	MP:0003861	abnormal neuronal development
DLX5	MGI:101926	MP:0003861	abnormal neuronal development
DLX6	MGI:101927	MP:0003861	abnormal neuronal development
HOXB1	MGI:96182	MP:0003861	abnormal neuronal development
HOXB2	MGI:96183	MP:0003861	abnormal neuronal development
HOXA2	MGI:96174	MP:0003861	abnormal neuronal development
EFNA5	MGI:107444	MP:0003861	abnormal neuronal development
RAX	MGI:109632	MP:0003861	abnormal neuronal development
VAX1	MGI:1277163	MP:0003861	abnormal neuronal development
LHX8	MGI:1096343	MP:0003861	abnormal neuronal development
ZIC5	MGI:1929518	MP:0003861	abnormal neuronal development
ITGAV	MGI:96608	MP:0003861	abnormal neuronal development
ITGB8	MGI:1338035	MP:0003861	abnormal neuronal development
GPR124	MGI:1925810	MP:0003861	abnormal neuronal development
LUZP1	MGI:107629	MP:0003861	abnormal neuronal development
COL2A1	MGI:88452	MP:0003861	abnormal neuronal development
PRRX1	MGI:97712	MP:0003861	abnormal neuronal development
GLI2	MGI:95728	MP:0003861	abnormal neuronal development
FGFR1	MGI:95522	MP:0003861	abnormal neuronal development
RPL38	MGI:1914921	MP:0003861	abnormal neuronal development
SP8	MGI:2443471	MP:0003861	abnormal neuronal development
IFT172	MGI:2682064	MP:0003861	abnormal neuronal development
INPP5E	MGI:1927753	MP:0003861	abnormal neuronal development
TMEM107	MGI:1914160	MP:0003861	abnormal neuronal development
WDR19	MGI:2443231	MP:0003861	abnormal neuronal development
TWIST1	MGI:98872	MP:0003861	abnormal neuronal development
TTC21B	MGI:1920918	MP:0003861	abnormal neuronal development
BMP7	MGI:103302	MP:0003861	abnormal neuronal development
BMPER	MGI:1920480	MP:0003861	abnormal neuronal development
LTBP1	MGI:109151	MP:0003861	abnormal neuronal development
FGFRL1	MGI:2150920	MP:0003861	abnormal neuronal development
PYGO2	MGI:1916161	MP:0003861	abnormal neuronal development
GBX2	MGI:95668	MP:0003861	abnormal neuronal development
HOXA1	MGI:96170	MP:0003861	abnormal neuronal development
CHRD	MGI:1313268	MP:0003861	abnormal neuronal development
TBX1	MGI:98493	MP:0003861	abnormal neuronal development
PAX3	MGI:97487	MP:0003861	abnormal neuronal development
FBLN1	MGI:95487	MP:0003861	abnormal neuronal development
VEGFA	MGI:103178	MP:0003861	abnormal neuronal development
ROBO1	MGI:1274781	MP:0003861	abnormal neuronal development
LRP2	MGI:95794	MP:0003861	abnormal neuronal development
NDST1	MGI:104719	MP:0003861	abnormal neuronal development
SUFU	MGI:1345643	MP:0003861	abnormal neuronal development
SMARCA4	MGI:88192	MP:0003861	abnormal neuronal development
HECTD1	MGI:2384768	MP:0003861	abnormal neuronal development
DCTN5	MGI:1891689	MP:0003861	abnormal neuronal development
DNM2	MGI:109547	MP:0003861	abnormal neuronal development
IFT88	MGI:98715	MP:0003861	abnormal neuronal development
MKS1	MGI:3584243	MP:0003861	abnormal neuronal development
RPGRIP1L	MGI:1920563	MP:0003861	abnormal neuronal development
B9D1	MGI:1351471	MP:0003861	abnormal neuronal development
CC2D2A	MGI:1924487	MP:0003861	abnormal neuronal development
DYNC2H1	MGI:107736	MP:0003861	abnormal neuronal development
IFT140	MGI:2146906	MP:0003861	abnormal neuronal development
TBC1D32	MGI:2442827	MP:0003861	abnormal neuronal development
WDPCP	MGI:2144467	MP:0003861	abnormal neuronal development
FUZ	MGI:1917550	MP:0003861	abnormal neuronal development
KIF7	MGI:1098239	MP:0003861	abnormal neuronal development
TMEM67	MGI:1923928	MP:0003861	abnormal neuronal development
RERE	MGI:2683486	MP:0003861	abnormal neuronal development
NRP1	MGI:106206	MP:0003861	abnormal neuronal development
EFNB2	MGI:105097	MP:0003861	abnormal neuronal development
ALDH1A2	MGI:107928	MP:0003861	abnormal neuronal development
RDH10	MGI:1924238	MP:0003861	abnormal neuronal development
ISL1	MGI:101791	MP:0003861	abnormal neuronal development
SALL4	MGI:2139360	MP:0003861	abnormal neuronal development
TGIF1	MGI:1194497	MP:0003861	abnormal neuronal development
CCDC40	MGI:2443893	MP:0003861	abnormal neuronal development
MEGF8	MGI:2446294	MP:0003861	abnormal neuronal development
DYX1C1	MGI:1914935	MP:0003861	abnormal neuronal development
ARMC4	MGI:1922184	MP:0003861	abnormal neuronal development
DNAI1	MGI:1916172	MP:0003861	abnormal neuronal development
DNAH5	MGI:107718	MP:0003861	abnormal neuronal development
CITED2	MGI:1306784	MP:0003861	abnormal neuronal development
ATMIN	MGI:2682328	MP:0003861	abnormal neuronal development
PITX2	MGI:109340	MP:0003861	abnormal neuronal development
ZIC3	MGI:106676	MP:0003861	abnormal neuronal development
ZBTB14	MGI:1195345	MP:0003861	abnormal neuronal development
PKD1	MGI:97603	MP:0003861	abnormal neuronal development
NPHP3	MGI:1921275	MP:0003861	abnormal neuronal development
MIB2	MGI:2679684	MP:0003861	abnormal neuronal development
GRHL3	MGI:2655333	MP:0003861	abnormal neuronal development
SFRP2	MGI:108078	MP:0003861	abnormal neuronal development
EBF2	MGI:894332	MP:0003861	abnormal neuronal development
EGR2	MGI:95296	MP:0003861	abnormal neuronal development
KAT6B	MGI:1858746	MP:0003861	abnormal neuronal development
HMX1	MGI:107178	MP:0003861	abnormal neuronal development
FIGN	MGI:1890647	MP:0003861	abnormal neuronal development
HDAC4	MGI:3036234	MP:0003861	abnormal neuronal development
ATXN1L	MGI:3694797	MP:0003861	abnormal neuronal development
RND3	MGI:1921444	MP:0003861	abnormal neuronal development
NFIX	MGI:97311	MP:0003861	abnormal neuronal development
HYDIN	MGI:2389007	MP:0003861	abnormal neuronal development
STK36	MGI:1920831	MP:0003861	abnormal neuronal development
NOTO	MGI:3053002	MP:0003861	abnormal neuronal development
TENM4	MGI:2447063	MP:0003861	abnormal neuronal development
KAT2A	MGI:1343101	MP:0003861	abnormal neuronal development
FKBP8	MGI:1341070	MP:0003861	abnormal neuronal development
MDFI	MGI:107687	MP:0003861	abnormal neuronal development
TRAF4	MGI:1202880	MP:0003861	abnormal neuronal development
POFUT1	MGI:2153207	MP:0003861	abnormal neuronal development
TBX6	MGI:102539	MP:0003861	abnormal neuronal development
DLL3	MGI:1096877	MP:0003861	abnormal neuronal development
MESP2	MGI:1096325	MP:0003861	abnormal neuronal development
MSGN1	MGI:1860483	MP:0003861	abnormal neuronal development
T	MGI:98472	MP:0003861	abnormal neuronal development
AXIN1	MGI:1096327	MP:0003861	abnormal neuronal development
WNT3A	MGI:98956	MP:0003861	abnormal neuronal development
DEAF1	MGI:1858496	MP:0003861	abnormal neuronal development
DVL2	MGI:106613	MP:0003861	abnormal neuronal development
MAP3K4	MGI:1346875	MP:0003861	abnormal neuronal development
LASP1	MGI:109656	MP:0003861	abnormal neuronal development
MTF2	MGI:105050	MP:0003861	abnormal neuronal development
SEMA3A	MGI:107558	MP:0003861	abnormal neuronal development
CYP26A1	MGI:1096359	MP:0003861	abnormal neuronal development
DACT1	MGI:1891740	MP:0003861	abnormal neuronal development
SESTD1	MGI:1916262	MP:0003861	abnormal neuronal development
VAV2	MGI:102718	MP:0003861	abnormal neuronal development
GATA4	MGI:95664	MP:0003861	abnormal neuronal development
MKL2	MGI:3050795	MP:0003861	abnormal neuronal development
FKBP1A	MGI:95541	MP:0003861	abnormal neuronal development
NTF3	MGI:97380	MP:0003861	abnormal neuronal development
JARID2	MGI:104813	MP:0003861	abnormal neuronal development
CALR	MGI:88252	MP:0003861	abnormal neuronal development
ERBB2	MGI:95410	MP:0003861	abnormal neuronal development
NRG1	MGI:96083	MP:0003861	abnormal neuronal development
ERBB4	MGI:104771	MP:0003861	abnormal neuronal development
GPR126	MGI:1916151	MP:0003861	abnormal neuronal development
LBX1	MGI:104867	MP:0003861	abnormal neuronal development
LEF1	MGI:96770	MP:0003861	abnormal neuronal development
EDA	MGI:1195272	MP:0003861	abnormal neuronal development
EGFR	MGI:95294	MP:0003861	abnormal neuronal development
ADAMTS20	MGI:2660628	MP:0003861	abnormal neuronal development
EDN3	MGI:95285	MP:0003861	abnormal neuronal development
AHI1	MGI:87971	MP:0003861	abnormal neuronal development
VLDLR	MGI:98935	MP:0003861	abnormal neuronal development
EPHB2	MGI:99611	MP:0003861	abnormal neuronal development
EPHB1	MGI:1096337	MP:0003861	abnormal neuronal development
VAX2	MGI:1346018	MP:0003861	abnormal neuronal development
GAP43	MGI:95639	MP:0003861	abnormal neuronal development
PLXNA4	MGI:2179061	MP:0003861	abnormal neuronal development
CEP290	MGI:2384917	MP:0003861	abnormal neuronal development
FAT1	MGI:109168	MP:0003861	abnormal neuronal development
ROBO4	MGI:1921394	MP:0003861	abnormal neuronal development
EPHA2	MGI:95278	MP:0003861	abnormal neuronal development
ATP2B2	MGI:105368	MP:0003861	abnormal neuronal development
POU4F3	MGI:102523	MP:0003861	abnormal neuronal development
MCOLN3	MGI:1890500	MP:0003861	abnormal neuronal development
ATOH1	MGI:104654	MP:0003861	abnormal neuronal development
CELSR1	MGI:1100883	MP:0003861	abnormal neuronal development
CASP3	MGI:107739	MP:0003861	abnormal neuronal development
GATA3	MGI:95663	MP:0003861	abnormal neuronal development
NGFR	MGI:97323	MP:0003861	abnormal neuronal development
NOG	MGI:104327	MP:0003861	abnormal neuronal development
SIX1	MGI:102780	MP:0003861	abnormal neuronal development
PTK7	MGI:1918711	MP:0003861	abnormal neuronal development
SEC24B	MGI:2139764	MP:0003861	abnormal neuronal development
VANGL2	MGI:2135272	MP:0003861	abnormal neuronal development
DCHS1	MGI:2685011	MP:0003861	abnormal neuronal development
FAT4	MGI:3045256	MP:0003861	abnormal neuronal development
SCRIB	MGI:2145950	MP:0003861	abnormal neuronal development
EMX2	MGI:95388	MP:0003861	abnormal neuronal development
NR2F1	MGI:1352451	MP:0003861	abnormal neuronal development
HES1	MGI:104853	MP:0003861	abnormal neuronal development
IGF1R	MGI:96433	MP:0003861	abnormal neuronal development
FGF3	MGI:95517	MP:0003861	abnormal neuronal development
LMX1A	MGI:1888519	MP:0003861	abnormal neuronal development
HIPK1	MGI:1314873	MP:0003861	abnormal neuronal development
TIAM1	MGI:103306	MP:0003861	abnormal neuronal development
SMURF2	MGI:1913563	MP:0003861	abnormal neuronal development
NKX2-8	MGI:1270158	MP:0003861	abnormal neuronal development
NUAK2	MGI:1921387	MP:0003861	abnormal neuronal development
FEN1	MGI:102779	MP:0003861	abnormal neuronal development
SMG1	MGI:1919742	MP:0003861	abnormal neuronal development
KRAS	MGI:96680	MP:0003861	abnormal neuronal development
TSC1	MGI:1929183	MP:0003861	abnormal neuronal development
TSC2	MGI:102548	MP:0003861	abnormal neuronal development
SPTBN1	MGI:98388	MP:0003861	abnormal neuronal development
NF1	MGI:97306	MP:0003861	abnormal neuronal development
MEN1	MGI:1316736	MP:0003861	abnormal neuronal development
ATP2C1	MGI:1889008	MP:0003861	abnormal neuronal development
HIC1	MGI:1338010	MP:0003861	abnormal neuronal development
PTEN	MGI:109583	MP:0003861	abnormal neuronal development
STK11	MGI:1341870	MP:0003861	abnormal neuronal development
MET	MGI:96969	MP:0003861	abnormal neuronal development
TOM1L2	MGI:2443306	MP:0003861	abnormal neuronal development
DCC	MGI:94869	MP:0003861	abnormal neuronal development
TP53BP2	MGI:2138319	MP:0003861	abnormal neuronal development
TP73	MGI:1336991	MP:0003861	abnormal neuronal development
PLP1	MGI:97623	MP:0003861	abnormal neuronal development
CNTF	MGI:88439	MP:0003861	abnormal neuronal development
ACP2	MGI:87882	MP:0003861	abnormal neuronal development
GALC	MGI:95636	MP:0003861	abnormal neuronal development
NOTCH3	MGI:99460	MP:0003861	abnormal neuronal development
SMPD1	MGI:98325	MP:0003861	abnormal neuronal development
RPL27A	MGI:1347076	MP:0003861	abnormal neuronal development
PURA	MGI:103079	MP:0003861	abnormal neuronal development
PRKAB1	MGI:1336167	MP:0003861	abnormal neuronal development
HSPG2	MGI:96257	MP:0003861	abnormal neuronal development
GADD45A	MGI:107799	MP:0003861	abnormal neuronal development
HLA-DOA	MGI:95924	MP:0003861	abnormal neuronal development
PRKCQ	MGI:97601	MP:0003861	abnormal neuronal development
PAX5	MGI:97489	MP:0003861	abnormal neuronal development
BCL10	MGI:1337994	MP:0003861	abnormal neuronal development
CXCR2	MGI:105303	MP:0003861	abnormal neuronal development
RC3H1	MGI:2685397	MP:0003861	abnormal neuronal development
POLB	MGI:97740	MP:0003861	abnormal neuronal development
MTOR	MGI:1928394	MP:0003861	abnormal neuronal development
SH2D3C	MGI:1351631	MP:0003861	abnormal neuronal development
EBF1	MGI:95275	MP:0003861	abnormal neuronal development
ARHGEF5	MGI:1858952	MP:0003861	abnormal neuronal development
MDK	MGI:96949	MP:0003861	abnormal neuronal development
TBATA	MGI:1923820	MP:0003861	abnormal neuronal development
TCF12	MGI:101877	MP:0003861	abnormal neuronal development
POU1F1	MGI:97588	MP:0003861	abnormal neuronal development
CDK5RAP2	MGI:2384875	MP:0003861	abnormal neuronal development
PRMT3	MGI:1919224	MP:0003861	abnormal neuronal development
ABL1	MGI:87859	MP:0003861	abnormal neuronal development
CXCL12	MGI:103556	MP:0003861	abnormal neuronal development
CXCR4	MGI:109563	MP:0003861	abnormal neuronal development
PFDN1	MGI:1914449	MP:0003861	abnormal neuronal development
COL10A1	MGI:88445	MP:0003861	abnormal neuronal development
FZD9	MGI:1313278	MP:0003861	abnormal neuronal development
TWSG1	MGI:2137520	MP:0003861	abnormal neuronal development
TRAF6	MGI:108072	MP:0003861	abnormal neuronal development
LBR	MGI:2138281	MP:0003861	abnormal neuronal development
MCPH1	MGI:2443308	MP:0003861	abnormal neuronal development
NOTCH1	MGI:97363	MP:0003861	abnormal neuronal development
FOXQ1	MGI:1298228	MP:0003861	abnormal neuronal development
ITGA6	MGI:96605	MP:0003861	abnormal neuronal development
TCF4	MGI:98506	MP:0003861	abnormal neuronal development
DNMT3B	MGI:1261819	MP:0003861	abnormal neuronal development
TGFB1	MGI:98725	MP:0003861	abnormal neuronal development
KIT	MGI:96677	MP:0003861	abnormal neuronal development
KITLG	MGI:96974	MP:0003861	abnormal neuronal development
TP53	MGI:98834	MP:0003861	abnormal neuronal development
CDKN1A	MGI:104556	MP:0003861	abnormal neuronal development
CDKN1B	MGI:104565	MP:0003861	abnormal neuronal development
CDKN2C	MGI:105388	MP:0003861	abnormal neuronal development
BRCA1	MGI:104537	MP:0003861	abnormal neuronal development
BRCA2	MGI:109337	MP:0003861	abnormal neuronal development
MYC	MGI:97250	MP:0003861	abnormal neuronal development
TERC	MGI:109558	MP:0003861	abnormal neuronal development
TERT	MGI:1202709	MP:0003861	abnormal neuronal development
ID2	MGI:96397	MP:0003861	abnormal neuronal development
NPY1R	MGI:104963	MP:0003861	abnormal neuronal development
NPY2R	MGI:108418	MP:0003861	abnormal neuronal development
CHD7	MGI:2444748	MP:0003861	abnormal neuronal development
ZEB1	MGI:1344313	MP:0003861	abnormal neuronal development
DLL1	MGI:104659	MP:0003861	abnormal neuronal development
PTPN6	MGI:96055	MP:0003861	abnormal neuronal development
USP18	MGI:1344364	MP:0003861	abnormal neuronal development
IL6ST	MGI:96560	MP:0003861	abnormal neuronal development
TLR4	MGI:96824	MP:0003861	abnormal neuronal development
MYD88	MGI:108005	MP:0003861	abnormal neuronal development
TLR2	MGI:1346060	MP:0003861	abnormal neuronal development
NEIL3	MGI:2384588	MP:0003861	abnormal neuronal development
CHRM1	MGI:88396	MP:0003861	abnormal neuronal development
F3	MGI:88381	MP:0003861	abnormal neuronal development
CHRNA7	MGI:99779	MP:0003861	abnormal neuronal development
NINJ1	MGI:1196617	MP:0003861	abnormal neuronal development
TLR3	MGI:2156367	MP:0003861	abnormal neuronal development
NPM1	MGI:106184	MP:0003861	abnormal neuronal development
ADD1	MGI:87918	MP:0003861	abnormal neuronal development
FGF2	MGI:95516	MP:0003861	abnormal neuronal development
FBXL5	MGI:2152883	MP:0003861	abnormal neuronal development
TFRC	MGI:98822	MP:0003861	abnormal neuronal development
SLC40A1	MGI:1315204	MP:0003861	abnormal neuronal development
SLC31A1	MGI:1333843	MP:0003861	abnormal neuronal development
HPRT1	MGI:96217	MP:0003861	abnormal neuronal development
CAV1	MGI:102709	MP:0003861	abnormal neuronal development
LEP	MGI:104663	MP:0003861	abnormal neuronal development
LEPR	MGI:104993	MP:0003861	abnormal neuronal development
DRD2	MGI:94924	MP:0003861	abnormal neuronal development
NOS1	MGI:97360	MP:0003861	abnormal neuronal development
LRRK2	MGI:1913975	MP:0003861	abnormal neuronal development
FST	MGI:95586	MP:0003861	abnormal neuronal development
BMPR1B	MGI:107191	MP:0003861	abnormal neuronal development
BCL2L2	MGI:108052	MP:0003861	abnormal neuronal development
MNS1	MGI:107933	MP:0003861	abnormal neuronal development
DNMT3L	MGI:1859287	MP:0003861	abnormal neuronal development
PAFAH1B1	MGI:109520	MP:0003861	abnormal neuronal development
CCND2	MGI:88314	MP:0003861	abnormal neuronal development
GNPAT	MGI:1343460	MP:0003861	abnormal neuronal development
PROKR2	MGI:2181363	MP:0003861	abnormal neuronal development
NR5A1	MGI:1346833	MP:0003861	abnormal neuronal development
SLX4	MGI:106299	MP:0003861	abnormal neuronal development
ZNF148	MGI:1332234	MP:0003861	abnormal neuronal development
PLK4	MGI:101783	MP:0003861	abnormal neuronal development
BAX	MGI:99702	MP:0003861	abnormal neuronal development
PFDN5	MGI:1928753	MP:0003861	abnormal neuronal development
TINF2	MGI:107246	MP:0003861	abnormal neuronal development
JAM3	MGI:1933825	MP:0003861	abnormal neuronal development
ZBTB20	MGI:1929213	MP:0000808	abnormal neuronal development
ARX	MGI:1097716	MP:0000808	abnormal neuronal development
ID4	MGI:99414	MP:0000808	abnormal neuronal development
SEMA3F	MGI:1096347	MP:0000808	abnormal neuronal development
CHN2	MGI:1917243	MP:0000808	abnormal neuronal development
MBD1	MGI:1333811	MP:0000808	abnormal neuronal development
LHX5	MGI:107792	MP:0000808	abnormal neuronal development
NR4A3	MGI:1352457	MP:0000808	abnormal neuronal development
NEUROD1	MGI:1339708	MP:0000808	abnormal neuronal development
NFIB	MGI:103188	MP:0000808	abnormal neuronal development
PSEN1	MGI:1202717	MP:0000808	abnormal neuronal development
ZIC5	MGI:1929518	MP:0000808	abnormal neuronal development
LEF1	MGI:96770	MP:0000808	abnormal neuronal development
LMX1A	MGI:1888519	MP:0000808	abnormal neuronal development
TP73	MGI:1336991	MP:0000808	abnormal neuronal development
MDK	MGI:96949	MP:0000808	abnormal neuronal development
CHD7	MGI:2444748	MP:0000808	abnormal neuronal development
PTPN6	MGI:96055	MP:0000808	abnormal neuronal development
TLR3	MGI:2156367	MP:0000808	abnormal neuronal development
THRA	MGI:98742	MP:0006108	abnormal neuronal development
NR1D1	MGI:2444210	MP:0006108	abnormal neuronal development
MAFB	MGI:104555	MP:0006108	abnormal neuronal development
INPP4A	MGI:1931123	MP:0006108	abnormal neuronal development
ZIC1	MGI:106683	MP:0006108	abnormal neuronal development
ZIC4	MGI:107201	MP:0006108	abnormal neuronal development
NEUROD4	MGI:108055	MP:0006108	abnormal neuronal development
LGI1	MGI:1861691	MP:0006108	abnormal neuronal development
CACNA1A	MGI:109482	MP:0006108	abnormal neuronal development
CACNA2D2	MGI:1929813	MP:0006108	abnormal neuronal development
SCN8A	MGI:103169	MP:0006108	abnormal neuronal development
DAB1	MGI:108554	MP:0006108	abnormal neuronal development
RELN	MGI:103022	MP:0006108	abnormal neuronal development
CTNNA2	MGI:88275	MP:0006108	abnormal neuronal development
KCNJ6	MGI:104781	MP:0006108	abnormal neuronal development
SKOR2	MGI:3645984	MP:0006108	abnormal neuronal development
UNC5C	MGI:1095412	MP:0006108	abnormal neuronal development
CERS1	MGI:2136690	MP:0006108	abnormal neuronal development
CADPS2	MGI:2443963	MP:0006108	abnormal neuronal development
FOXP2	MGI:2148705	MP:0006108	abnormal neuronal development
GRID2	MGI:95813	MP:0006108	abnormal neuronal development
RORA	MGI:104661	MP:0006108	abnormal neuronal development
GPR37L1	MGI:1928503	MP:0006108	abnormal neuronal development
CEND1	MGI:1929898	MP:0006108	abnormal neuronal development
ASTN1	MGI:1098567	MP:0006108	abnormal neuronal development
DNER	MGI:2152889	MP:0006108	abnormal neuronal development
TMEM176B	MGI:1916348	MP:0006108	abnormal neuronal development
PLCB4	MGI:107464	MP:0006108	abnormal neuronal development
B4GALT2	MGI:1858493	MP:0006108	abnormal neuronal development
MID1	MGI:1100537	MP:0006108	abnormal neuronal development
EN2	MGI:95390	MP:0006108	abnormal neuronal development
SERPINE2	MGI:101780	MP:0006108	abnormal neuronal development
KHDRBS1	MGI:893579	MP:0006108	abnormal neuronal development
POMK	MGI:1921903	MP:0006108	abnormal neuronal development
LRP8	MGI:1340044	MP:0006108	abnormal neuronal development
LMNB2	MGI:96796	MP:0006108	abnormal neuronal development
ZBTB18	MGI:1353609	MP:0006108	abnormal neuronal development
NEUROG2	MGI:109619	MP:0006108	abnormal neuronal development
CDK5	MGI:101765	MP:0006108	abnormal neuronal development
PLXNB2	MGI:2154239	MP:0006108	abnormal neuronal development
ASS1	MGI:88090	MP:0006108	abnormal neuronal development
GSX2	MGI:95843	MP:0006108	abnormal neuronal development
ERBB3	MGI:95411	MP:0006108	abnormal neuronal development
BDNF	MGI:88145	MP:0006108	abnormal neuronal development
NTRK2	MGI:97384	MP:0006108	abnormal neuronal development
FKRP	MGI:2447586	MP:0006108	abnormal neuronal development
POMGNT1	MGI:1915523	MP:0006108	abnormal neuronal development
DSCAM	MGI:1196281	MP:0006108	abnormal neuronal development
ZNF423	MGI:1891217	MP:0006108	abnormal neuronal development
MAP1B	MGI:1306778	MP:0006108	abnormal neuronal development
NFIA	MGI:108056	MP:0006108	abnormal neuronal development
MYH10	MGI:1930780	MP:0006108	abnormal neuronal development
FRS2	MGI:1100860	MP:0006108	abnormal neuronal development
HIRA	MGI:99430	MP:0006108	abnormal neuronal development
CCNF	MGI:102551	MP:0006108	abnormal neuronal development
NUMB	MGI:107423	MP:0006108	abnormal neuronal development
ADAM10	MGI:109548	MP:0006108	abnormal neuronal development
DLC1	MGI:1354949	MP:0006108	abnormal neuronal development
SMAD2	MGI:108051	MP:0006108	abnormal neuronal development
LDB1	MGI:894762	MP:0006108	abnormal neuronal development
DYNC2LI1	MGI:1913996	MP:0006108	abnormal neuronal development
LHX1	MGI:99783	MP:0006108	abnormal neuronal development
PTF1A	MGI:1328312	MP:0006108	abnormal neuronal development
NFIB	MGI:103188	MP:0006108	abnormal neuronal development
NPAS3	MGI:1351610	MP:0006108	abnormal neuronal development
OLIG2	MGI:1355331	MP:0006108	abnormal neuronal development
OTX2	MGI:97451	MP:0006108	abnormal neuronal development
PAX6	MGI:97490	MP:0006108	abnormal neuronal development
OTX1	MGI:97450	MP:0006108	abnormal neuronal development
SHH	MGI:98297	MP:0006108	abnormal neuronal development
GLI3	MGI:95729	MP:0006108	abnormal neuronal development
FOXC1	MGI:1347466	MP:0006108	abnormal neuronal development
GAS1	MGI:95655	MP:0006108	abnormal neuronal development
MSX2	MGI:97169	MP:0006108	abnormal neuronal development
LMX1B	MGI:1100513	MP:0006108	abnormal neuronal development
APC	MGI:88039	MP:0006108	abnormal neuronal development
HTT	MGI:96067	MP:0006108	abnormal neuronal development
EN1	MGI:95389	MP:0006108	abnormal neuronal development
WNT1	MGI:98953	MP:0006108	abnormal neuronal development
PEX2	MGI:107486	MP:0006108	abnormal neuronal development
TULP3	MGI:1329045	MP:0006108	abnormal neuronal development
ZIC2	MGI:106679	MP:0006108	abnormal neuronal development
HOXB1	MGI:96182	MP:0006108	abnormal neuronal development
HOXB2	MGI:96183	MP:0006108	abnormal neuronal development
HOXA2	MGI:96174	MP:0006108	abnormal neuronal development
GLI2	MGI:95728	MP:0006108	abnormal neuronal development
IFT172	MGI:2682064	MP:0006108	abnormal neuronal development
GBX2	MGI:95668	MP:0006108	abnormal neuronal development
HOXA1	MGI:96170	MP:0006108	abnormal neuronal development
FBLN1	MGI:95487	MP:0006108	abnormal neuronal development
SUFU	MGI:1345643	MP:0006108	abnormal neuronal development
IFT88	MGI:98715	MP:0006108	abnormal neuronal development
RDH10	MGI:1924238	MP:0006108	abnormal neuronal development
TGIF1	MGI:1194497	MP:0006108	abnormal neuronal development
EGR2	MGI:95296	MP:0006108	abnormal neuronal development
FIGN	MGI:1890647	MP:0006108	abnormal neuronal development
CYP26A1	MGI:1096359	MP:0006108	abnormal neuronal development
EGFR	MGI:95294	MP:0006108	abnormal neuronal development
AHI1	MGI:87971	MP:0006108	abnormal neuronal development
VLDLR	MGI:98935	MP:0006108	abnormal neuronal development
CEP290	MGI:2384917	MP:0006108	abnormal neuronal development
ATOH1	MGI:104654	MP:0006108	abnormal neuronal development
CASP3	MGI:107739	MP:0006108	abnormal neuronal development
LMX1A	MGI:1888519	MP:0006108	abnormal neuronal development
MET	MGI:96969	MP:0006108	abnormal neuronal development
ACP2	MGI:87882	MP:0006108	abnormal neuronal development
RPL27A	MGI:1347076	MP:0006108	abnormal neuronal development
PURA	MGI:103079	MP:0006108	abnormal neuronal development
PAX5	MGI:97489	MP:0006108	abnormal neuronal development
TBATA	MGI:1923820	MP:0006108	abnormal neuronal development
POU1F1	MGI:97588	MP:0006108	abnormal neuronal development
ABL1	MGI:87859	MP:0006108	abnormal neuronal development
CXCL12	MGI:103556	MP:0006108	abnormal neuronal development
CXCR4	MGI:109563	MP:0006108	abnormal neuronal development
KITLG	MGI:96974	MP:0006108	abnormal neuronal development
TP53	MGI:98834	MP:0006108	abnormal neuronal development
CCND2	MGI:88314	MP:0006108	abnormal neuronal development
GNPAT	MGI:1343460	MP:0006108	abnormal neuronal development
THRA	MGI:98742	MP:0000854	abnormal neuronal development
NR1D1	MGI:2444210	MP:0000854	abnormal neuronal development
INPP4A	MGI:1931123	MP:0000854	abnormal neuronal development
ZIC1	MGI:106683	MP:0000854	abnormal neuronal development
ZIC4	MGI:107201	MP:0000854	abnormal neuronal development
NEUROD4	MGI:108055	MP:0000854	abnormal neuronal development
LGI1	MGI:1861691	MP:0000854	abnormal neuronal development
CACNA1A	MGI:109482	MP:0000854	abnormal neuronal development
SCN8A	MGI:103169	MP:0000854	abnormal neuronal development
DAB1	MGI:108554	MP:0000854	abnormal neuronal development
RELN	MGI:103022	MP:0000854	abnormal neuronal development
CTNNA2	MGI:88275	MP:0000854	abnormal neuronal development
KCNJ6	MGI:104781	MP:0000854	abnormal neuronal development
SKOR2	MGI:3645984	MP:0000854	abnormal neuronal development
UNC5C	MGI:1095412	MP:0000854	abnormal neuronal development
CERS1	MGI:2136690	MP:0000854	abnormal neuronal development
CADPS2	MGI:2443963	MP:0000854	abnormal neuronal development
FOXP2	MGI:2148705	MP:0000854	abnormal neuronal development
GRID2	MGI:95813	MP:0000854	abnormal neuronal development
RORA	MGI:104661	MP:0000854	abnormal neuronal development
GPR37L1	MGI:1928503	MP:0000854	abnormal neuronal development
CEND1	MGI:1929898	MP:0000854	abnormal neuronal development
ASTN1	MGI:1098567	MP:0000854	abnormal neuronal development
DNER	MGI:2152889	MP:0000854	abnormal neuronal development
TMEM176B	MGI:1916348	MP:0000854	abnormal neuronal development
PLCB4	MGI:107464	MP:0000854	abnormal neuronal development
B4GALT2	MGI:1858493	MP:0000854	abnormal neuronal development
MID1	MGI:1100537	MP:0000854	abnormal neuronal development
EN2	MGI:95390	MP:0000854	abnormal neuronal development
SERPINE2	MGI:101780	MP:0000854	abnormal neuronal development
KHDRBS1	MGI:893579	MP:0000854	abnormal neuronal development
POMK	MGI:1921903	MP:0000854	abnormal neuronal development
LRP8	MGI:1340044	MP:0000854	abnormal neuronal development
LMNB2	MGI:96796	MP:0000854	abnormal neuronal development
ZBTB18	MGI:1353609	MP:0000854	abnormal neuronal development
NEUROG2	MGI:109619	MP:0000854	abnormal neuronal development
CDK5	MGI:101765	MP:0000854	abnormal neuronal development
PLXNB2	MGI:2154239	MP:0000854	abnormal neuronal development
ASS1	MGI:88090	MP:0000854	abnormal neuronal development
ERBB3	MGI:95411	MP:0000854	abnormal neuronal development
BDNF	MGI:88145	MP:0000854	abnormal neuronal development
NTRK2	MGI:97384	MP:0000854	abnormal neuronal development
FKRP	MGI:2447586	MP:0000854	abnormal neuronal development
POMGNT1	MGI:1915523	MP:0000854	abnormal neuronal development
DSCAM	MGI:1196281	MP:0000854	abnormal neuronal development
ZNF423	MGI:1891217	MP:0000854	abnormal neuronal development
MAP1B	MGI:1306778	MP:0000854	abnormal neuronal development
NFIA	MGI:108056	MP:0000854	abnormal neuronal development
MYH10	MGI:1930780	MP:0000854	abnormal neuronal development
FRS2	MGI:1100860	MP:0000854	abnormal neuronal development
PTF1A	MGI:1328312	MP:0000854	abnormal neuronal development
NFIB	MGI:103188	MP:0000854	abnormal neuronal development
NPAS3	MGI:1351610	MP:0000854	abnormal neuronal development
PAX6	MGI:97490	MP:0000854	abnormal neuronal development
OTX1	MGI:97450	MP:0000854	abnormal neuronal development
SHH	MGI:98297	MP:0000854	abnormal neuronal development
GLI3	MGI:95729	MP:0000854	abnormal neuronal development
FOXC1	MGI:1347466	MP:0000854	abnormal neuronal development
GAS1	MGI:95655	MP:0000854	abnormal neuronal development
MSX2	MGI:97169	MP:0000854	abnormal neuronal development
HTT	MGI:96067	MP:0000854	abnormal neuronal development
EN1	MGI:95389	MP:0000854	abnormal neuronal development
WNT1	MGI:98953	MP:0000854	abnormal neuronal development
PEX2	MGI:107486	MP:0000854	abnormal neuronal development
GLI2	MGI:95728	MP:0000854	abnormal neuronal development
GBX2	MGI:95668	MP:0000854	abnormal neuronal development
FIGN	MGI:1890647	MP:0000854	abnormal neuronal development
EGFR	MGI:95294	MP:0000854	abnormal neuronal development
AHI1	MGI:87971	MP:0000854	abnormal neuronal development
VLDLR	MGI:98935	MP:0000854	abnormal neuronal development
CEP290	MGI:2384917	MP:0000854	abnormal neuronal development
ATOH1	MGI:104654	MP:0000854	abnormal neuronal development
CASP3	MGI:107739	MP:0000854	abnormal neuronal development
LMX1A	MGI:1888519	MP:0000854	abnormal neuronal development
MET	MGI:96969	MP:0000854	abnormal neuronal development
ACP2	MGI:87882	MP:0000854	abnormal neuronal development
RPL27A	MGI:1347076	MP:0000854	abnormal neuronal development
PURA	MGI:103079	MP:0000854	abnormal neuronal development
PAX5	MGI:97489	MP:0000854	abnormal neuronal development
TBATA	MGI:1923820	MP:0000854	abnormal neuronal development
POU1F1	MGI:97588	MP:0000854	abnormal neuronal development
ABL1	MGI:87859	MP:0000854	abnormal neuronal development
CXCL12	MGI:103556	MP:0000854	abnormal neuronal development
CXCR4	MGI:109563	MP:0000854	abnormal neuronal development
TP53	MGI:98834	MP:0000854	abnormal neuronal development
CCND2	MGI:88314	MP:0000854	abnormal neuronal development
GNPAT	MGI:1343460	MP:0000854	abnormal neuronal development
ZIC1	MGI:106683	MP:0000857	abnormal neuronal development
ZIC4	MGI:107201	MP:0000857	abnormal neuronal development
NEUROD4	MGI:108055	MP:0000857	abnormal neuronal development
DAB1	MGI:108554	MP:0000857	abnormal neuronal development
RELN	MGI:103022	MP:0000857	abnormal neuronal development
CTNNA2	MGI:88275	MP:0000857	abnormal neuronal development
KCNJ6	MGI:104781	MP:0000857	abnormal neuronal development
SKOR2	MGI:3645984	MP:0000857	abnormal neuronal development
UNC5C	MGI:1095412	MP:0000857	abnormal neuronal development
CERS1	MGI:2136690	MP:0000857	abnormal neuronal development
FOXP2	MGI:2148705	MP:0000857	abnormal neuronal development
GRID2	MGI:95813	MP:0000857	abnormal neuronal development
RORA	MGI:104661	MP:0000857	abnormal neuronal development
DNER	MGI:2152889	MP:0000857	abnormal neuronal development
TMEM176B	MGI:1916348	MP:0000857	abnormal neuronal development
PLCB4	MGI:107464	MP:0000857	abnormal neuronal development
B4GALT2	MGI:1858493	MP:0000857	abnormal neuronal development
MID1	MGI:1100537	MP:0000857	abnormal neuronal development
EN2	MGI:95390	MP:0000857	abnormal neuronal development
KHDRBS1	MGI:893579	MP:0000857	abnormal neuronal development
POMK	MGI:1921903	MP:0000857	abnormal neuronal development
LRP8	MGI:1340044	MP:0000857	abnormal neuronal development
LMNB2	MGI:96796	MP:0000857	abnormal neuronal development
ZBTB18	MGI:1353609	MP:0000857	abnormal neuronal development
CDK5	MGI:101765	MP:0000857	abnormal neuronal development
PLXNB2	MGI:2154239	MP:0000857	abnormal neuronal development
FKRP	MGI:2447586	MP:0000857	abnormal neuronal development
POMGNT1	MGI:1915523	MP:0000857	abnormal neuronal development
DSCAM	MGI:1196281	MP:0000857	abnormal neuronal development
ZNF423	MGI:1891217	MP:0000857	abnormal neuronal development
MAP1B	MGI:1306778	MP:0000857	abnormal neuronal development
NFIA	MGI:108056	MP:0000857	abnormal neuronal development
MYH10	MGI:1930780	MP:0000857	abnormal neuronal development
NFIB	MGI:103188	MP:0000857	abnormal neuronal development
NPAS3	MGI:1351610	MP:0000857	abnormal neuronal development
OTX1	MGI:97450	MP:0000857	abnormal neuronal development
GLI3	MGI:95729	MP:0000857	abnormal neuronal development
GAS1	MGI:95655	MP:0000857	abnormal neuronal development
EN1	MGI:95389	MP:0000857	abnormal neuronal development
PEX2	MGI:107486	MP:0000857	abnormal neuronal development
GLI2	MGI:95728	MP:0000857	abnormal neuronal development
FIGN	MGI:1890647	MP:0000857	abnormal neuronal development
AHI1	MGI:87971	MP:0000857	abnormal neuronal development
VLDLR	MGI:98935	MP:0000857	abnormal neuronal development
CEP290	MGI:2384917	MP:0000857	abnormal neuronal development
ATOH1	MGI:104654	MP:0000857	abnormal neuronal development
LMX1A	MGI:1888519	MP:0000857	abnormal neuronal development
MET	MGI:96969	MP:0000857	abnormal neuronal development
PAX5	MGI:97489	MP:0000857	abnormal neuronal development
POU1F1	MGI:97588	MP:0000857	abnormal neuronal development
ABL1	MGI:87859	MP:0000857	abnormal neuronal development
CXCR4	MGI:109563	MP:0000857	abnormal neuronal development
TP53	MGI:98834	MP:0000857	abnormal neuronal development
CCND2	MGI:88314	MP:0000857	abnormal neuronal development
GNPAT	MGI:1343460	MP:0000857	abnormal neuronal development
THRA	MGI:98742	MP:0000872	abnormal neuronal development
NR1D1	MGI:2444210	MP:0000872	abnormal neuronal development
INPP4A	MGI:1931123	MP:0000872	abnormal neuronal development
NEUROD4	MGI:108055	MP:0000872	abnormal neuronal development
LGI1	MGI:1861691	MP:0000872	abnormal neuronal development
CACNA1A	MGI:109482	MP:0000872	abnormal neuronal development
SCN8A	MGI:103169	MP:0000872	abnormal neuronal development
RELN	MGI:103022	MP:0000872	abnormal neuronal development
KCNJ6	MGI:104781	MP:0000872	abnormal neuronal development
UNC5C	MGI:1095412	MP:0000872	abnormal neuronal development
CADPS2	MGI:2443963	MP:0000872	abnormal neuronal development
FOXP2	MGI:2148705	MP:0000872	abnormal neuronal development
GRID2	MGI:95813	MP:0000872	abnormal neuronal development
RORA	MGI:104661	MP:0000872	abnormal neuronal development
GPR37L1	MGI:1928503	MP:0000872	abnormal neuronal development
CEND1	MGI:1929898	MP:0000872	abnormal neuronal development
ASTN1	MGI:1098567	MP:0000872	abnormal neuronal development
DNER	MGI:2152889	MP:0000872	abnormal neuronal development
TMEM176B	MGI:1916348	MP:0000872	abnormal neuronal development
PLCB4	MGI:107464	MP:0000872	abnormal neuronal development
MID1	MGI:1100537	MP:0000872	abnormal neuronal development
EN2	MGI:95390	MP:0000872	abnormal neuronal development
SERPINE2	MGI:101780	MP:0000872	abnormal neuronal development
LMNB2	MGI:96796	MP:0000872	abnormal neuronal development
NEUROG2	MGI:109619	MP:0000872	abnormal neuronal development
PLXNB2	MGI:2154239	MP:0000872	abnormal neuronal development
ASS1	MGI:88090	MP:0000872	abnormal neuronal development
BDNF	MGI:88145	MP:0000872	abnormal neuronal development
MYH10	MGI:1930780	MP:0000872	abnormal neuronal development
PAX6	MGI:97490	MP:0000872	abnormal neuronal development
SHH	MGI:98297	MP:0000872	abnormal neuronal development
GAS1	MGI:95655	MP:0000872	abnormal neuronal development
PEX2	MGI:107486	MP:0000872	abnormal neuronal development
GLI2	MGI:95728	MP:0000872	abnormal neuronal development
EGFR	MGI:95294	MP:0000872	abnormal neuronal development
ATOH1	MGI:104654	MP:0000872	abnormal neuronal development
CASP3	MGI:107739	MP:0000872	abnormal neuronal development
ACP2	MGI:87882	MP:0000872	abnormal neuronal development
RPL27A	MGI:1347076	MP:0000872	abnormal neuronal development
PURA	MGI:103079	MP:0000872	abnormal neuronal development
TBATA	MGI:1923820	MP:0000872	abnormal neuronal development
CXCL12	MGI:103556	MP:0000872	abnormal neuronal development
CXCR4	MGI:109563	MP:0000872	abnormal neuronal development
CCND2	MGI:88314	MP:0000872	abnormal neuronal development
CTNNA2	MGI:88275	MP:0009719	abnormal neuronal development
SKOR2	MGI:3645984	MP:0009719	abnormal neuronal development
UNC5C	MGI:1095412	MP:0009719	abnormal neuronal development
CERS1	MGI:2136690	MP:0009719	abnormal neuronal development
GRID2	MGI:95813	MP:0009719	abnormal neuronal development
RORA	MGI:104661	MP:0009719	abnormal neuronal development
KHDRBS1	MGI:893579	MP:0009719	abnormal neuronal development
ZNF423	MGI:1891217	MP:0009719	abnormal neuronal development
GLI2	MGI:95728	MP:0009719	abnormal neuronal development
AHI1	MGI:87971	MP:0009719	abnormal neuronal development
CEP290	MGI:2384917	MP:0009719	abnormal neuronal development
LMX1A	MGI:1888519	MP:0009719	abnormal neuronal development
MET	MGI:96969	MP:0009719	abnormal neuronal development
NEUROD4	MGI:108055	MP:0006097	abnormal neuronal development
CTNNA2	MGI:88275	MP:0006097	abnormal neuronal development
KCNJ6	MGI:104781	MP:0006097	abnormal neuronal development
SKOR2	MGI:3645984	MP:0006097	abnormal neuronal development
UNC5C	MGI:1095412	MP:0006097	abnormal neuronal development
B4GALT2	MGI:1858493	MP:0006097	abnormal neuronal development
MID1	MGI:1100537	MP:0006097	abnormal neuronal development
EN1	MGI:95389	MP:0006097	abnormal neuronal development
FIGN	MGI:1890647	MP:0006097	abnormal neuronal development
PAX5	MGI:97489	MP:0006097	abnormal neuronal development
INPP4A	MGI:1931123	MP:0000873	abnormal neuronal development
GRID2	MGI:95813	MP:0000873	abnormal neuronal development
GPR37L1	MGI:1928503	MP:0000873	abnormal neuronal development
EN2	MGI:95390	MP:0000873	abnormal neuronal development
LMNB2	MGI:96796	MP:0000873	abnormal neuronal development
GLI2	MGI:95728	MP:0000873	abnormal neuronal development
ACP2	MGI:87882	MP:0000873	abnormal neuronal development
RPL27A	MGI:1347076	MP:0000873	abnormal neuronal development
CXCL12	MGI:103556	MP:0000873	abnormal neuronal development
CXCR4	MGI:109563	MP:0000873	abnormal neuronal development
CCND2	MGI:88314	MP:0000873	abnormal neuronal development
FOXG1	MGI:1347464	MP:0009690	abnormal neuronal development
ID4	MGI:99414	MP:0004274	abnormal neuronal development
CUX2	MGI:107321	MP:0004274	abnormal neuronal development
PHGDH	MGI:1355330	MP:0004274	abnormal neuronal development
SPTAN1	MGI:98386	MP:0004274	abnormal neuronal development
TOP2B	MGI:98791	MP:0004274	abnormal neuronal development
CELSR3	MGI:1858236	MP:0004274	abnormal neuronal development
GSX2	MGI:95843	MP:0004274	abnormal neuronal development
FOXG1	MGI:1347464	MP:0004274	abnormal neuronal development
FEZF1	MGI:1920441	MP:0004274	abnormal neuronal development
NR2E1	MGI:1100526	MP:0004274	abnormal neuronal development
FRS2	MGI:1100860	MP:0004274	abnormal neuronal development
PIKFYVE	MGI:1335106	MP:0004274	abnormal neuronal development
PATZ1	MGI:1891832	MP:0004274	abnormal neuronal development
HHEX	MGI:96086	MP:0004274	abnormal neuronal development
PAX6	MGI:97490	MP:0004274	abnormal neuronal development
SHH	MGI:98297	MP:0004274	abnormal neuronal development
HTT	MGI:96067	MP:0004274	abnormal neuronal development
PSEN1	MGI:1202717	MP:0004274	abnormal neuronal development
APAF1	MGI:1306796	MP:0004274	abnormal neuronal development
SOX11	MGI:98359	MP:0004274	abnormal neuronal development
VAX1	MGI:1277163	MP:0004274	abnormal neuronal development
ITGB8	MGI:1338035	MP:0004274	abnormal neuronal development
GPR124	MGI:1925810	MP:0004274	abnormal neuronal development
ROBO1	MGI:1274781	MP:0004274	abnormal neuronal development
IFT88	MGI:98715	MP:0004274	abnormal neuronal development
FKBP8	MGI:1341070	MP:0004274	abnormal neuronal development
TP53BP2	MGI:2138319	MP:0004274	abnormal neuronal development
EBF1	MGI:95275	MP:0004274	abnormal neuronal development
CDK5RAP2	MGI:2384875	MP:0004274	abnormal neuronal development
ID4	MGI:99414	MP:0004277	abnormal neuronal development
GSX2	MGI:95843	MP:0004277	abnormal neuronal development
NR2E1	MGI:1100526	MP:0004277	abnormal neuronal development
PSEN1	MGI:1202717	MP:0004277	abnormal neuronal development
VAX1	MGI:1277163	MP:0004277	abnormal neuronal development
IFT88	MGI:98715	MP:0004277	abnormal neuronal development
EBF1	MGI:95275	MP:0004277	abnormal neuronal development
ZBTB20	MGI:1929213	MP:0003232	abnormal neuronal development
CTNNBIP1	MGI:1915756	MP:0003232	abnormal neuronal development
LAMC1	MGI:99914	MP:0003232	abnormal neuronal development
DLG3	MGI:1888986	MP:0003232	abnormal neuronal development
SYNPO	MGI:1099446	MP:0003232	abnormal neuronal development
ARX	MGI:1097716	MP:0003232	abnormal neuronal development
DAB1	MGI:108554	MP:0003232	abnormal neuronal development
RELN	MGI:103022	MP:0003232	abnormal neuronal development
ID4	MGI:99414	MP:0003232	abnormal neuronal development
SEMA3F	MGI:1096347	MP:0003232	abnormal neuronal development
CHN2	MGI:1917243	MP:0003232	abnormal neuronal development
MBD1	MGI:1333811	MP:0003232	abnormal neuronal development
PRX	MGI:108176	MP:0003232	abnormal neuronal development
CDK5R1	MGI:101764	MP:0003232	abnormal neuronal development
FEZF2	MGI:1859823	MP:0003232	abnormal neuronal development
KIF20B	MGI:2444576	MP:0003232	abnormal neuronal development
SMARCA1	MGI:1935127	MP:0003232	abnormal neuronal development
REST	MGI:104897	MP:0003232	abnormal neuronal development
SPTAN1	MGI:98386	MP:0003232	abnormal neuronal development
XRCC2	MGI:1927345	MP:0003232	abnormal neuronal development
NDEL1	MGI:1932915	MP:0003232	abnormal neuronal development
LMNB2	MGI:96796	MP:0003232	abnormal neuronal development
ZBTB18	MGI:1353609	MP:0003232	abnormal neuronal development
TTL	MGI:1916987	MP:0003232	abnormal neuronal development
PTBP2	MGI:1860489	MP:0003232	abnormal neuronal development
GNB1	MGI:95781	MP:0003232	abnormal neuronal development
FBXO45	MGI:2447775	MP:0003232	abnormal neuronal development
TOP2B	MGI:98791	MP:0003232	abnormal neuronal development
GPR56	MGI:1340051	MP:0003232	abnormal neuronal development
NEUROG2	MGI:109619	MP:0003232	abnormal neuronal development
CELSR3	MGI:1858236	MP:0003232	abnormal neuronal development
MAPK8IP3	MGI:1353598	MP:0003232	abnormal neuronal development
LHX5	MGI:107792	MP:0003232	abnormal neuronal development
TUBB2B	MGI:1920960	MP:0003232	abnormal neuronal development
CDK5	MGI:101765	MP:0003232	abnormal neuronal development
ASCL1	MGI:96919	MP:0003232	abnormal neuronal development
GSX2	MGI:95843	MP:0003232	abnormal neuronal development
FOXG1	MGI:1347464	MP:0003232	abnormal neuronal development
NAPA	MGI:104563	MP:0003232	abnormal neuronal development
MAP1B	MGI:1306778	MP:0003232	abnormal neuronal development
NR2E1	MGI:1100526	MP:0003232	abnormal neuronal development
RAD9B	MGI:2385231	MP:0003232	abnormal neuronal development
NR4A3	MGI:1352457	MP:0003232	abnormal neuronal development
RYBP	MGI:1929059	MP:0003232	abnormal neuronal development
TDG	MGI:108247	MP:0003232	abnormal neuronal development
HAND1	MGI:103577	MP:0003232	abnormal neuronal development
KDM6A	MGI:1095419	MP:0003232	abnormal neuronal development
HSD17B7	MGI:1330808	MP:0003232	abnormal neuronal development
IKBKAP	MGI:1914544	MP:0003232	abnormal neuronal development
MLST8	MGI:1929514	MP:0003232	abnormal neuronal development
CTBP2	MGI:1201686	MP:0003232	abnormal neuronal development
NUMB	MGI:107423	MP:0003232	abnormal neuronal development
ADAM10	MGI:109548	MP:0003232	abnormal neuronal development
APH1A	MGI:2385110	MP:0003232	abnormal neuronal development
DLC1	MGI:1354949	MP:0003232	abnormal neuronal development
ENPP2	MGI:1321390	MP:0003232	abnormal neuronal development
OVOL2	MGI:1338039	MP:0003232	abnormal neuronal development
SMAD2	MGI:108051	MP:0003232	abnormal neuronal development
FGF8	MGI:99604	MP:0003232	abnormal neuronal development
AGO2	MGI:2446632	MP:0003232	abnormal neuronal development
PARD3	MGI:2135608	MP:0003232	abnormal neuronal development
CSNK2A1	MGI:88543	MP:0003232	abnormal neuronal development
BCOR	MGI:1918708	MP:0003232	abnormal neuronal development
AMBRA1	MGI:2443564	MP:0003232	abnormal neuronal development
TCTN1	MGI:3603820	MP:0003232	abnormal neuronal development
OPA1	MGI:1921393	MP:0003232	abnormal neuronal development
MED1	MGI:1100846	MP:0003232	abnormal neuronal development
HHEX	MGI:96086	MP:0003232	abnormal neuronal development
MYCN	MGI:97357	MP:0003232	abnormal neuronal development
MECOM	MGI:95457	MP:0003232	abnormal neuronal development
LHX2	MGI:96785	MP:0003232	abnormal neuronal development
NEUROD1	MGI:1339708	MP:0003232	abnormal neuronal development
NFIB	MGI:103188	MP:0003232	abnormal neuronal development
HSPA5	MGI:95835	MP:0003232	abnormal neuronal development
OTX2	MGI:97451	MP:0003232	abnormal neuronal development
PAX6	MGI:97490	MP:0003232	abnormal neuronal development
OTX1	MGI:97450	MP:0003232	abnormal neuronal development
LRP6	MGI:1298218	MP:0003232	abnormal neuronal development
GLI3	MGI:95729	MP:0003232	abnormal neuronal development
FOXC1	MGI:1347466	MP:0003232	abnormal neuronal development
BRAF	MGI:88190	MP:0003232	abnormal neuronal development
CTNNB1	MGI:88276	MP:0003232	abnormal neuronal development
HHAT	MGI:2444681	MP:0003232	abnormal neuronal development
TCOF1	MGI:892003	MP:0003232	abnormal neuronal development
SSBP3	MGI:1919725	MP:0003232	abnormal neuronal development
SIX3	MGI:102764	MP:0003232	abnormal neuronal development
HESX1	MGI:96071	MP:0003232	abnormal neuronal development
PCSK6	MGI:102897	MP:0003232	abnormal neuronal development
PGAP1	MGI:2443342	MP:0003232	abnormal neuronal development
PTCH1	MGI:105373	MP:0003232	abnormal neuronal development
PSEN1	MGI:1202717	MP:0003232	abnormal neuronal development
ZIC2	MGI:106679	MP:0003232	abnormal neuronal development
MARCKS	MGI:96907	MP:0003232	abnormal neuronal development
CASP9	MGI:1277950	MP:0003232	abnormal neuronal development
APAF1	MGI:1306796	MP:0003232	abnormal neuronal development
SOX11	MGI:98359	MP:0003232	abnormal neuronal development
VAX1	MGI:1277163	MP:0003232	abnormal neuronal development
LHX8	MGI:1096343	MP:0003232	abnormal neuronal development
ZIC5	MGI:1929518	MP:0003232	abnormal neuronal development
GPR124	MGI:1925810	MP:0003232	abnormal neuronal development
COL2A1	MGI:88452	MP:0003232	abnormal neuronal development
FGFRL1	MGI:2150920	MP:0003232	abnormal neuronal development
GBX2	MGI:95668	MP:0003232	abnormal neuronal development
PAX3	MGI:97487	MP:0003232	abnormal neuronal development
VEGFA	MGI:103178	MP:0003232	abnormal neuronal development
LRP2	MGI:95794	MP:0003232	abnormal neuronal development
NDST1	MGI:104719	MP:0003232	abnormal neuronal development
SUFU	MGI:1345643	MP:0003232	abnormal neuronal development
IFT88	MGI:98715	MP:0003232	abnormal neuronal development
MKS1	MGI:3584243	MP:0003232	abnormal neuronal development
TMEM67	MGI:1923928	MP:0003232	abnormal neuronal development
RERE	MGI:2683486	MP:0003232	abnormal neuronal development
TGIF1	MGI:1194497	MP:0003232	abnormal neuronal development
KAT6B	MGI:1858746	MP:0003232	abnormal neuronal development
KAT2A	MGI:1343101	MP:0003232	abnormal neuronal development
LEF1	MGI:96770	MP:0003232	abnormal neuronal development
ROBO4	MGI:1921394	MP:0003232	abnormal neuronal development
VANGL2	MGI:2135272	MP:0003232	abnormal neuronal development
SCRIB	MGI:2145950	MP:0003232	abnormal neuronal development
EMX2	MGI:95388	MP:0003232	abnormal neuronal development
LMX1A	MGI:1888519	MP:0003232	abnormal neuronal development
TP53BP2	MGI:2138319	MP:0003232	abnormal neuronal development
TP73	MGI:1336991	MP:0003232	abnormal neuronal development
MTOR	MGI:1928394	MP:0003232	abnormal neuronal development
MDK	MGI:96949	MP:0003232	abnormal neuronal development
CDK5RAP2	MGI:2384875	MP:0003232	abnormal neuronal development
FZD9	MGI:1313278	MP:0003232	abnormal neuronal development
MCPH1	MGI:2443308	MP:0003232	abnormal neuronal development
ITGA6	MGI:96605	MP:0003232	abnormal neuronal development
KIT	MGI:96677	MP:0003232	abnormal neuronal development
CHD7	MGI:2444748	MP:0003232	abnormal neuronal development
PTPN6	MGI:96055	MP:0003232	abnormal neuronal development
IL6ST	MGI:96560	MP:0003232	abnormal neuronal development
F3	MGI:88381	MP:0003232	abnormal neuronal development
[truncated: 21,418 more rows]
