# Supplementary material for: Broad misappropriation of developmental splicing profile by cancer in multiple organs
Source: Nat Commun. 2022 Dec 12;13:7664. doi: 10.1038/s41467-022-35322-1 (PMC9744839; doi:10.1038/s41467-022-35322-1)
Supplement: Supplementary file 10 — Supplementary Data 7 [file 41467_2022_35322_MOESM10_ESM.xlsx]

## Sheet: Sheet1
Developmetnal event information				major Transcript information			Gene and strand information				Exon infomration		link to external database
Tissue	Exon	Domain	exon Type	Identifier	majorTranscript	transcripType	ensemblID	ENTREZID	SYMBOL	strand	exon	exonNumber	geneURLs
Brain	ENSG00000000003.14;SE:chrX:100630866-100632485:100632568-100633405:-	transmembrane-region	EP-Brain	chrX/100632484/100632568/ENST00000373020/-	ENST00000373020.8	inclusion	ENSG00000000003.14	7105	TSPAN6	-	ENSE00000401072.1	6	https://ccsm.uth.edu/ExonSkipDB/gene_search_result.cgi?page=page&type=quick_search&quick_search=7105
Liver	ENSG00000002933.7;SE:chr7:150803832-150804362:150804472-150804827:+	transmembrane-region	EP-Liver	chr7/150804361/150804472/ENST00000004103/+	ENST00000004103.7	inclusion	ENSG00000002933.7	55365	TMEM176A	+	ENSE00003604647.1	6	https://ccsm.uth.edu/ExonSkipDB/gene_search_result.cgi?page=page&type=quick_search&quick_search=55365
Kidney	ENSG00000002933.7;SE:chr7:150803832-150804362:150804472-150804827:+	transmembrane-region	EP-Kidney	chr7/150804361/150804472/ENST00000461345/+	ENST00000461345.5	inclusion	ENSG00000002933.7	55365	TMEM176A	+	ENSE00003604647.1	5	https://ccsm.uth.edu/ExonSkipDB/gene_search_result.cgi?page=page&type=quick_search&quick_search=55365
Liver	ENSG00000002933.7;SE:chr7:150803832-150804362:150804485-150804827:+	transmembrane-region	EP-Liver	chr7/150804361/150804485/ENST00000475536/+	ENST00000475536.5	inclusion	ENSG00000002933.7	55365	TMEM176A	+	ENSE00003512904.1	5	https://ccsm.uth.edu/ExonSkipDB/gene_search_result.cgi?page=page&type=quick_search&quick_search=55365
Brain	ENSG00000005448.16;SE:chr2:74423982-74424875:74424975-74425075:+	WD40	EP-Brain	chr2/74424874/74424975/ENST00000348227/+	ENST00000348227.4	inclusion	ENSG00000005448.16	84058	WDR54	+	ENSE00003467978.1	7	https://ccsm.uth.edu/ExonSkipDB/gene_search_result.cgi?page=page&type=quick_search&quick_search=84058
Brain	ENSG00000005961.17;SE:chr17:44372423-44374354:44374470-44374659:-	transmembrane-region	EP-Brain	chr17/44374353/44374470/ENST00000262407/-	ENST00000262407.5	inclusion	ENSG00000005961.17	3674	ITGA2B	-	ENSE00000854277.1	29	https://ccsm.uth.edu/ExonSkipDB/gene_search_result.cgi?page=page&type=quick_search&quick_search=3674
Liver	ENSG00000005961.17;SE:chr17:44372423-44374354:44374470-44374659:-	transmembrane-region	EN-Liver	chr17/44374353/44374470/ENST00000262407/-	ENST00000262407.5	inclusion	ENSG00000005961.17	3674	ITGA2B	-	ENSE00000854277.1	29	https://ccsm.uth.edu/ExonSkipDB/gene_search_result.cgi?page=page&type=quick_search&quick_search=3674
Brain	ENSG00000007168.12;SE:chr17:2674288-2676505:2676606-2680164:+	WD40	EN-Brain	chr17/2676504/2676606/ENST00000397195/+	ENST00000397195.9	inclusion	ENSG00000007168.12	5048	PAFAH1B1	+	ENSE00003515283.1	9	https://ccsm.uth.edu/ExonSkipDB/gene_search_result.cgi?page=page&type=quick_search&quick_search=5048
Brain	ENSG00000009830.11;SE:chr14:77306441-77311949:77312033-77320434:-	transmembrane-region	EN-Brain	chr14/77311948/77312033/ENST00000261534/-	ENST00000261534.8	inclusion	ENSG00000009830.11	29954	POMT2	-	ENSE00003519224.1	2	https://ccsm.uth.edu/ExonSkipDB/gene_search_result.cgi?page=page&type=quick_search&quick_search=29954
Brain	ENSG00000010282.14;SE:chr3:42698351-42698708:42698902-42699032:-	transmembrane-region	EN-Brain	chr3/42698707/42698902/ENST00000310417/-	ENST00000310417.9	inclusion	ENSG00000010282.14	57467	HHATL	-	ENSE00003661536.1	6	https://ccsm.uth.edu/ExonSkipDB/gene_search_result.cgi?page=page&type=quick_search&quick_search=57467
Liver	ENSG00000011021.21;SE:chr1:11828219-11828458:11828624-11829196:+	transmembrane-region	EN-Liver	chr1/11828457/11828624/ENST00000346436/+	ENST00000346436.10	inclusion	ENSG00000011021.21	1185	CLCN6	+	ENSE00001770331.1	12	https://ccsm.uth.edu/ExonSkipDB/gene_search_result.cgi?page=page&type=quick_search&quick_search=1185
Brain	ENSG00000011021.21;SE:chr1:11828219-11828458:11828624-11829196:+	transmembrane-region	EN-Brain	chr1/11828457/11828624/ENST00000346436/+	ENST00000346436.10	inclusion	ENSG00000011021.21	1185	CLCN6	+	ENSE00001770331.1	12	https://ccsm.uth.edu/ExonSkipDB/gene_search_result.cgi?page=page&type=quick_search&quick_search=1185
Liver	ENSG00000011260.13;SE:chr17:51288203-51293903:51294045-51296965:+	WD40	EP-Liver	chr17/51293902/51294045/ENST00000225298/+	ENST00000225298.11	inclusion	ENSG00000011260.13	51096	UTP18	+	ENSE00003554598.1	12	https://ccsm.uth.edu/ExonSkipDB/gene_search_result.cgi?page=page&type=quick_search&quick_search=51096
Kidney	ENSG00000013588.5;SE:chr12:12891664-12908243:12909171-12912084:+	transmembrane-region	EN-Kidney	chr12/12908242/12909171/ENST00000014914/+	ENST00000014914.5	inclusion	ENSG00000013588.5	9052	GPRC5A	+	ENSE00000822076.3	2	https://ccsm.uth.edu/ExonSkipDB/gene_search_result.cgi?page=page&type=quick_search&quick_search=9052
Liver	ENSG00000021488.12;SE:chr19:32864338-32864629:32864776-32868448:-	transmembrane-region	EP-Liver	chr19/32864628/32864776/ENST00000590341/-	ENST00000590341.5	inclusion	ENSG00000021488.12	11136	SLC7A9	-	ENSE00000428116.1	3	https://ccsm.uth.edu/ExonSkipDB/gene_search_result.cgi?page=page&type=quick_search&quick_search=11136
Kidney	ENSG00000029364.11;SE:chr14:69424202-69442069:69442266-69453241:+	transmembrane-region	EN-Kidney	chr14/69442068/69442266/ENST00000556605/+	ENST00000556605.5	inclusion	ENSG00000029364.11	55334	SLC39A9	+	ENSE00003688718.1	3	https://ccsm.uth.edu/ExonSkipDB/gene_search_result.cgi?page=page&type=quick_search&quick_search=55334
Liver	ENSG00000029364.11;SE:chr14:69424202-69442069:69442266-69453241:+	transmembrane-region	EN-Liver	chr14/69442068/69442266/ENST00000556605/+	ENST00000556605.5	inclusion	ENSG00000029364.11	55334	SLC39A9	+	ENSE00003688718.1	3	https://ccsm.uth.edu/ExonSkipDB/gene_search_result.cgi?page=page&type=quick_search&quick_search=55334
Liver	ENSG00000029364.11;SE:chr14:69442266-69453241:69453309-69454812:+	transmembrane-region	EN-Liver	chr14/69453240/69453309/ENST00000556605/+	ENST00000556605.5	inclusion	ENSG00000029364.11	55334	SLC39A9	+	ENSE00003612015.1	4	https://ccsm.uth.edu/ExonSkipDB/gene_search_result.cgi?page=page&type=quick_search&quick_search=55334
Kidney	ENSG00000029364.11;SE:chr14:69442266-69453241:69453309-69454812:+	transmembrane-region	EN-Kidney	chr14/69453240/69453309/ENST00000556605/+	ENST00000556605.5	inclusion	ENSG00000029364.11	55334	SLC39A9	+	ENSE00003612015.1	4	https://ccsm.uth.edu/ExonSkipDB/gene_search_result.cgi?page=page&type=quick_search&quick_search=55334
Brain	ENSG00000033867.16;SE:chr3:27404963-27409356:27409530-27411642:-	transmembrane-region	EN-Brain	chr3/27409355/27409530/ENST00000419036/-	ENST00000419036.5	inclusion	ENSG00000033867.16	9497	SLC4A7	-	ENSE00001633619.1	5	https://ccsm.uth.edu/ExonSkipDB/gene_search_result.cgi?page=page&type=quick_search&quick_search=9497
Brain	ENSG00000040487.12;SE:chr1:19312889-19317600:19317841-19324633:+	transmembrane-region	EP-Brain	chr1/19317599/19317841/ENST00000375155/+	ENST00000375155.7	inclusion	ENSG00000040487.12	54896	SLC66A1	+	ENSE00002267461.1	3	https://ccsm.uth.edu/ExonSkipDB/gene_search_result.cgi?page=page&type=quick_search&quick_search=54896
Liver	ENSG00000051108.14;SE:chr16:56936817-56939895:56940245-56942132:+	transmembrane-region	EP-Liver	chr16/56939894/56940245/ENST00000563911/+	ENST00000563911.5	inclusion	ENSG00000051108.14	9709	HERPUD1	+	ENSE00003483560.1	2	https://ccsm.uth.edu/ExonSkipDB/gene_search_result.cgi?page=page&type=quick_search&quick_search=9709
Kidney	ENSG00000051596.9;SE:chr5:175965155-175967111:175967267-175967942:-	WD40	EP-Kidney	chr5/175967110/175967267/ENST00000265097/-	ENST00000265097.8	inclusion	ENSG00000051596.9	84321	THOC3	-	ENSE00003681177.1	2	https://ccsm.uth.edu/ExonSkipDB/gene_search_result.cgi?page=page&type=quick_search&quick_search=84321
Brain	ENSG00000061938.16;SE:chr3:195879175-195882051:195882328-195883157:-	nitrosylation	EN-Brain	chr3/195882050/195882328/ENST00000333602/-	ENST00000333602.10	inclusion	ENSG00000061938.16	10188	TNK2	-	ENSE00003582850.1	6	https://ccsm.uth.edu/ExonSkipDB/gene_search_result.cgi?page=page&type=quick_search&quick_search=10188
Kidney	ENSG00000062716.10;SE:chr17:59735473-59738837:59738947-59764971:+	transmembrane-region	EP-Kidney	chr17/59738836/59738947/ENST00000585847/+	ENST00000585847.5	inclusion	ENSG00000062716.10	81671	VMP1	+	ENSE00003503450.1	4	https://ccsm.uth.edu/ExonSkipDB/gene_search_result.cgi?page=page&type=quick_search&quick_search=81671
Brain	ENSG00000064201.15;SE:chr11:2304204-2308736:2308810-2313654:+	transmembrane-region	EP-Brain	chr11/2308735/2308810/ENST00000461200/+	ENST00000461200.5	inclusion	ENSG00000064201.15	10077	TSPAN32	+	ENSE00003468674.1	5	https://ccsm.uth.edu/ExonSkipDB/gene_search_result.cgi?page=page&type=quick_search&quick_search=10077
Liver	ENSG00000064687.12;SE:chr19:1057429-1057969:1058059-1058146:+	transmembrane-region	EN-Liver	chr19/1057968/1058059/ENST00000525073/+	ENST00000525073.6	inclusion	ENSG00000064687.12	10347	ABCA7	+	ENSE00002173507.1	3	https://ccsm.uth.edu/ExonSkipDB/gene_search_result.cgi?page=page&type=quick_search&quick_search=10347
Liver	ENSG00000065665.20;SE:chr10:12149961-12155778:12155931-12156907:+	transmembrane-region	EN-Liver	chr10/12155777/12155931/ENST00000379033/+	ENST00000379033.7	inclusion	ENSG00000065665.20	55176	SEC61A2	+	ENSE00003514961.1	6	https://ccsm.uth.edu/ExonSkipDB/gene_search_result.cgi?page=page&type=quick_search&quick_search=55176
Brain	ENSG00000065717.14;SE:chr19:2997955-3000647:3000723-3002353:-	WD40	EN-Brain	chr19/3000646/3000723/ENST00000455444/-	ENST00000455444.6	inclusion	ENSG00000065717.14	7089	TLE2	-	ENSE00000663897.1	17	https://ccsm.uth.edu/ExonSkipDB/gene_search_result.cgi?page=page&type=quick_search&quick_search=7089
Liver	ENSG00000066322.12;SE:chr1:43365008-43365186:43365376-43365564:-	transmembrane-region	EN-Liver	chr1/43365185/43365376/ENST00000372458/-	ENST00000372458.7	inclusion	ENSG00000066322.12	64834	ELOVL1	-	ENSE00003636673.1	3	https://ccsm.uth.edu/ExonSkipDB/gene_search_result.cgi?page=page&type=quick_search&quick_search=64834
Brain	ENSG00000066933.15;SE:chr15:72032588-72045724:72046634-72117680:-	transmembrane-region	EN-Brain	chr15/72045723/72046634/ENST00000356056/-	ENST00000356056.9	inclusion	ENSG00000066933.15	4649	MYO9A	-	ENSE00003498053.1	2	https://ccsm.uth.edu/ExonSkipDB/gene_search_result.cgi?page=page&type=quick_search&quick_search=4649
Brain	ENSG00000067113.16;SE:chr5:55468149-55475299:55475450-55534572:-	transmembrane-region	EN-Brain	chr5/55475298/55475450/ENST00000307259/-	ENST00000307259.8	inclusion	ENSG00000067113.16	8611	PLPP1	-	ENSE00003689402.1	2	https://ccsm.uth.edu/ExonSkipDB/gene_search_result.cgi?page=page&type=quick_search&quick_search=8611
Liver	ENSG00000067113.16;SE:chr5:55468149-55475299:55475450-55534572:-	transmembrane-region	EN-Liver	chr5/55475298/55475450/ENST00000307259/-	ENST00000307259.8	inclusion	ENSG00000067113.16	8611	PLPP1	-	ENSE00003689402.1	2	https://ccsm.uth.edu/ExonSkipDB/gene_search_result.cgi?page=page&type=quick_search&quick_search=8611
Kidney	ENSG00000067113.16;SE:chr5:55468149-55475299:55475450-55534572:-	transmembrane-region	EN-Kidney	chr5/55475298/55475450/ENST00000307259/-	ENST00000307259.8	inclusion	ENSG00000067113.16	8611	PLPP1	-	ENSE00003689402.1	2	https://ccsm.uth.edu/ExonSkipDB/gene_search_result.cgi?page=page&type=quick_search&quick_search=8611
Kidney	ENSG00000067560.10;SE:chr3:49362626-49368428:49368548-49375434:-	nitrosylation	EN-Kidney	chr3/49368427/49368548/ENST00000418115/-	ENST00000418115.5	inclusion	ENSG00000067560.10	387	RHOA	-	ENSE00000861567.1	3	https://ccsm.uth.edu/ExonSkipDB/gene_search_result.cgi?page=page&type=quick_search&quick_search=387
Liver	ENSG00000067560.10;SE:chr3:49362626-49368428:49368548-49375434:-	nitrosylation	EN-Liver	chr3/49368427/49368548/ENST00000418115/-	ENST00000418115.5	inclusion	ENSG00000067560.10	387	RHOA	-	ENSE00000861567.1	3	https://ccsm.uth.edu/ExonSkipDB/gene_search_result.cgi?page=page&type=quick_search&quick_search=387
Liver	ENSG00000069943.9;SE:chr15:55319413-55327531:55327635-55329724:+	transmembrane-region	EP-Liver	chr15/55327530/55327635/ENST00000570059/+	ENST00000570059.1	inclusion	ENSG00000069943.9	9488	PIGB	+	ENSE00003500315.1	2	https://ccsm.uth.edu/ExonSkipDB/gene_search_result.cgi?page=page&type=quick_search&quick_search=9488
Kidney	ENSG00000069966.18;SE:chr15:52141272-52147459:52147535-52149884:-	WD40	EP-Kidney	chr15/52147458/52147535/ENST00000358784/-	ENST00000358784.11	inclusion	ENSG00000069966.18	10681	GNB5	-	ENSE00000688926.1	4	https://ccsm.uth.edu/ExonSkipDB/gene_search_result.cgi?page=page&type=quick_search&quick_search=10681
Brain	ENSG00000070018.8;SE:chr12:12125432-12126691:12126921-12130783:-	transmembrane-region	EN-Brain	chr12/12126690/12126921/ENST00000261349/-	ENST00000261349.8	inclusion	ENSG00000070018.8	4040	LRP6	-	ENSE00000721602.1	20	https://ccsm.uth.edu/ExonSkipDB/gene_search_result.cgi?page=page&type=quick_search&quick_search=4040
Brain	ENSG00000070269.13;SE:chr14:56585912-56603815:56603992-56605570:+	transmembrane-region	EN-Brain	chr14/56603814/56603992/ENST00000556422/+	ENST00000556422.5	inclusion	ENSG00000070269.13	54916	TMEM260	+	ENSE00003640299.1	4	https://ccsm.uth.edu/ExonSkipDB/gene_search_result.cgi?page=page&type=quick_search&quick_search=54916
Brain	ENSG00000070269.13;SE:chr14:56616027-56617183:56617297-56618594:+	transmembrane-region	EN-Brain	chr14/56617182/56617297/ENST00000556422/+	ENST00000556422.5	inclusion	ENSG00000070269.13	54916	TMEM260	+	ENSE00003538568.1	9	https://ccsm.uth.edu/ExonSkipDB/gene_search_result.cgi?page=page&type=quick_search&quick_search=54916
Liver	ENSG00000070540.12;SE:chr17:68433575-68434556:68434626-68435620:-	WD40	EN-Liver	chr17/68434555/68434626/ENST00000262139/-	ENST00000262139.9	inclusion	ENSG00000070540.12	55062	WIPI1	-	ENSE00003472970.1	7	https://ccsm.uth.edu/ExonSkipDB/gene_search_result.cgi?page=page&type=quick_search&quick_search=55062
Kidney	ENSG00000070961.14;SE:chr12:89599299-89601326:89601433-89603043:-	transmembrane-region	EP-Kidney	chr12/89601325/89601433/ENST00000261173/-	ENST00000261173.6	inclusion	ENSG00000070961.14	490	ATP2B1	-	ENSE00000909423.1	18	https://ccsm.uth.edu/ExonSkipDB/gene_search_result.cgi?page=page&type=quick_search&quick_search=490
Brain	ENSG00000072041.16;SE:chr12:84886068-84891832:84892308-84912523:-	transmembrane-region	EN-Brain	chr12/84891831/84892308/ENST00000450363/-	ENST00000450363.3	inclusion	ENSG00000072041.16	55117	SLC6A15	-	ENSE00002206643.1	2	https://ccsm.uth.edu/ExonSkipDB/gene_search_result.cgi?page=page&type=quick_search&quick_search=55117
Liver	ENSG00000072274.12;SE:chr3:196074125-196075159:196075360-196077064:-	transmembrane-region	EP-Liver	chr3/196075158/196075360/ENST00000360110/-	ENST00000360110.8	inclusion	ENSG00000072274.12	7037	TFRC	-	ENSE00003531157.1	3	https://ccsm.uth.edu/ExonSkipDB/gene_search_result.cgi?page=page&type=quick_search&quick_search=7037
Liver	ENSG00000072849.10;SE:chr17:5480144-5480387:5480543-5481101:-	transmembrane-region	EP-Liver	chr17/5480386/5480543/ENST00000571971/-	ENST00000571971.1	inclusion	ENSG00000072849.10	51009	DERL2	-	ENSE00003477627.1	6	https://ccsm.uth.edu/ExonSkipDB/gene_search_result.cgi?page=page&type=quick_search&quick_search=51009
Kidney	ENSG00000072849.10;SE:chr17:5480582-5481296:5481389-5482809:-	transmembrane-region	EP-Kidney	chr17/5481295/5481389/ENST00000158771/-	ENST00000158771.8	inclusion	ENSG00000072849.10	51009	DERL2	-	ENSE00000887166.1	4	https://ccsm.uth.edu/ExonSkipDB/gene_search_result.cgi?page=page&type=quick_search&quick_search=51009
Kidney	ENSG00000072849.10;SE:chr17:5481142-5481296:5481389-5482809:-	transmembrane-region	EN-Kidney	chr17/5481295/5481389/ENST00000571971/-	ENST00000571971.1	inclusion	ENSG00000072849.10	51009	DERL2	-	ENSE00000887166.1	4	https://ccsm.uth.edu/ExonSkipDB/gene_search_result.cgi?page=page&type=quick_search&quick_search=51009
Brain	ENSG00000075413.17;SE:chr14:103462461-103465557:103465793-103465972:+	nitrosylation	EN-Brain	chr14/103465556/103465793/ENST00000553942/+	ENST00000553942.5	inclusion	ENSG00000075413.17	4140	MARK3	+	ENSE00001676776.1	8	https://ccsm.uth.edu/ExonSkipDB/gene_search_result.cgi?page=page&type=quick_search&quick_search=4140
Kidney	ENSG00000075790.10;SE:chr7:107580301-107580646:107580864-107583882:+	transmembrane-region	EN-Kidney	chr7/107580645/107580864/ENST00000479917/+	ENST00000479917.5	inclusion	ENSG00000075790.10	55973	BCAP29	+	ENSE00001919405.1	2	https://ccsm.uth.edu/ExonSkipDB/gene_search_result.cgi?page=page&type=quick_search&quick_search=55973
Liver	ENSG00000075790.10;SE:chr7:107580301-107580646:107580864-107583882:+	transmembrane-region	EP-Liver	chr7/107580645/107580864/ENST00000479917/+	ENST00000479917.5	inclusion	ENSG00000075790.10	55973	BCAP29	+	ENSE00001919405.1	2	https://ccsm.uth.edu/ExonSkipDB/gene_search_result.cgi?page=page&type=quick_search&quick_search=55973
Brain	ENSG00000075826.16;SE:chr10:100506420-100507425:100507567-100507908:-	WD40	EN-Brain	chr10/100507424/100507567/ENST00000370345/-	ENST00000370345.7	inclusion	ENSG00000075826.16	25956	SEC31B	-	ENSE00003648471.1	7	https://ccsm.uth.edu/ExonSkipDB/gene_search_result.cgi?page=page&type=quick_search&quick_search=25956
Brain	ENSG00000076351.12;SE:chr17:28400766-28402238:28402321-28404616:-	transmembrane-region	EN-Brain	chr17/28402237/28402321/ENST00000612814/-	ENST00000612814.4	inclusion	ENSG00000076351.12	113235	SLC46A1	-	ENSE00003714955.1	3	https://ccsm.uth.edu/ExonSkipDB/gene_search_result.cgi?page=page&type=quick_search&quick_search=113235
Brain	ENSG00000079112.9;SE:chr8:94128340-94130626:94130739-94130876:-	transmembrane-region	EP-Brain	chr8/94130625/94130739/ENST00000027335/-	ENST00000027335.7	inclusion	ENSG00000079112.9	1015	CDH17	-	ENSE00000980941.1	17	https://ccsm.uth.edu/ExonSkipDB/gene_search_result.cgi?page=page&type=quick_search&quick_search=1015
Brain	ENSG00000080189.14;SE:chr20:46355241-46355802:46355874-46356574:-	transmembrane-region	EN-Brain	chr20/46355801/46355874/ENST00000372230/-	ENST00000372230.9	inclusion	ENSG00000080189.14	51006	SLC35C2	-	ENSE00003611269.1	5	https://ccsm.uth.edu/ExonSkipDB/gene_search_result.cgi?page=page&type=quick_search&quick_search=51006
Kidney	ENSG00000080293.9;SE:chr2:119464255-119465789:119465886-119473453:-	transmembrane-region	EN-Kidney	chr2/119465788/119465886/ENST00000019103/-	ENST00000019103.7	inclusion	ENSG00000080293.9	6344	SCTR	-	ENSE00000774723.1	5	https://ccsm.uth.edu/ExonSkipDB/gene_search_result.cgi?page=page&type=quick_search&quick_search=6344
Brain	ENSG00000080709.14;SE:chr5:114364001-114404438:114404856-114463049:+	transmembrane-region	EN-Brain	chr5/114404437/114404856/ENST00000631899/+	ENST00000631899.1	inclusion	ENSG00000080709.14	3781	KCNN2	+	ENSE00002244471.1	3	https://ccsm.uth.edu/ExonSkipDB/gene_search_result.cgi?page=page&type=quick_search&quick_search=3781
Brain	ENSG00000080822.16;SE:chr3:98518995-98521330:98521442-98522849:-	transmembrane-region	EP-Brain	chr3/98521329/98521442/ENST00000512147/-	ENST00000512147.5	inclusion	ENSG00000080822.16	56650	CLDND1	-	ENSE00002049307.1	2	https://ccsm.uth.edu/ExonSkipDB/gene_search_result.cgi?page=page&type=quick_search&quick_search=56650
Kidney	ENSG00000083454.21;SE:chr17:3679784-3681896:3681978-3688012:-	transmembrane-region	EP-Kidney	chr17/3681895/3681978/ENST00000551178/-	ENST00000551178.5	inclusion	ENSG00000083454.21	5026	P2RX5	-	ENSE00003642841.1	9	https://ccsm.uth.edu/ExonSkipDB/gene_search_result.cgi?page=page&type=quick_search&quick_search=5026
Brain	ENSG00000084453.16;SE:chr12:21314681-21318782:21318923-21334588:-	transmembrane-region	EN-Brain	chr12/21318781/21318923/ENST00000307378/-	ENST00000307378.10	inclusion	ENSG00000084453.16	6579	SLCO1A2	-	ENSE00003469379.1	4	https://ccsm.uth.edu/ExonSkipDB/gene_search_result.cgi?page=page&type=quick_search&quick_search=6579
Liver	ENSG00000085365.17;SE:chr5:78421960-78449933:78450034-78459245:+	transmembrane-region	EP-Liver	chr5/78449932/78450034/ENST00000621999/+	ENST00000621999.4	inclusion	ENSG00000085365.17	9522	SCAMP1	+	ENSE00003716665.1	7	https://ccsm.uth.edu/ExonSkipDB/gene_search_result.cgi?page=page&type=quick_search&quick_search=9522
Brain	ENSG00000085514.15;SE:chr7:100374433-100389888:100390106-100397879:+	transmembrane-region	EP-Brain	chr7/100389887/100390106/ENST00000198536/+	ENST00000198536.6	inclusion	ENSG00000085514.15	29992	PILRA	+	ENSE00000824860.1	3	https://ccsm.uth.edu/ExonSkipDB/gene_search_result.cgi?page=page&type=quick_search&quick_search=29992
Brain	ENSG00000086848.14;SE:chr11:111853736-111857602:111857737-111860547:-	transmembrane-region	EP-Brain	chr11/111857601/111857737/ENST00000614444/-	ENST00000614444.4	inclusion	ENSG00000086848.14	79796	ALG9	-	ENSE00003485249.1	6	https://ccsm.uth.edu/ExonSkipDB/gene_search_result.cgi?page=page&type=quick_search&quick_search=79796
Kidney	ENSG00000088543.14;SE:chr3:50561747-50565466:50565861-50566006:-	transmembrane-region	EN-Kidney	chr3/50565465/50565861/ENST00000357203/-	ENST00000357203.7	inclusion	ENSG00000088543.14	51161	C3orf18	-	ENSE00000561888.1	3	https://ccsm.uth.edu/ExonSkipDB/gene_search_result.cgi?page=page&type=quick_search&quick_search=51161
Brain	ENSG00000088766.11;SE:chr20:6015490-6031285:6031370-6032012:+	transmembrane-region	EP-Brain	chr20/6031284/6031370/ENST00000378868/+	ENST00000378868.4	inclusion	ENSG00000088766.11	54675	CRLS1	+	ENSE00003470377.1	4	https://ccsm.uth.edu/ExonSkipDB/gene_search_result.cgi?page=page&type=quick_search&quick_search=54675
Brain	ENSG00000089060.11;SE:chr12:113319071-113320331:113320498-113320581:-	transmembrane-region	EN-Brain	chr12/113320330/113320498/ENST00000552014/-	ENST00000552014.5	inclusion	ENSG00000089060.11	80024	SLC8B1	-	ENSE00003614561.1	8	https://ccsm.uth.edu/ExonSkipDB/gene_search_result.cgi?page=page&type=quick_search&quick_search=80024
Brain	ENSG00000090554.12;SE:chr19:49479047-49480298:49480476-49480552:+	transmembrane-region	EN-Brain	chr19/49480297/49480476/ENST00000595510/+	ENST00000595510.1	inclusion	ENSG00000090554.12	2323	FLT3LG	+	ENSE00003603662.1	6	https://ccsm.uth.edu/ExonSkipDB/gene_search_result.cgi?page=page&type=quick_search&quick_search=2323
Liver	ENSG00000090661.11;SE:chr19:8241457-8251076:8251249-8254499:+	transmembrane-region	EP-Liver	chr19/8251075/8251249/ENST00000558877/+	ENST00000558877.1	inclusion	ENSG00000090661.11	79603	CERS4	+	ENSE00001157184.1	3	https://ccsm.uth.edu/ExonSkipDB/gene_search_result.cgi?page=page&type=quick_search&quick_search=79603
Brain	ENSG00000092068.18;SE:chr14:23139547-23140471:23140624-23143079:-	transmembrane-region	EP-Brain	chr14/23140470/23140624/ENST00000316902/-	ENST00000316902.11	inclusion	ENSG00000092068.18	23428	SLC7A8	-	ENSE00003610632.1	5	https://ccsm.uth.edu/ExonSkipDB/gene_search_result.cgi?page=page&type=quick_search&quick_search=23428
Kidney	ENSG00000092068.18;SE:chr14:23139547-23140471:23140624-23143079:-	transmembrane-region	EP-Kidney	chr14/23140470/23140624/ENST00000316902/-	ENST00000316902.11	inclusion	ENSG00000092068.18	23428	SLC7A8	-	ENSE00003610632.1	5	https://ccsm.uth.edu/ExonSkipDB/gene_search_result.cgi?page=page&type=quick_search&quick_search=23428
Brain	ENSG00000092096.14;SE:chr14:23347731-23347891:23347996-23348161:-	transmembrane-region	EP-Brain	chr14/23347890/23347996/ENST00000354772/-	ENST00000354772.7	inclusion	ENSG00000092096.14	51310	SLC22A17	-	ENSE00001627900.1	7	https://ccsm.uth.edu/ExonSkipDB/gene_search_result.cgi?page=page&type=quick_search&quick_search=51310
Brain	ENSG00000093183.13;SE:chr3:42548657-42555930:42555995-42557578:-	transmembrane-region	EP-Brain	chr3/42555929/42555995/ENST00000273156/-	ENST00000273156.11	inclusion	ENSG00000093183.13	9117	SEC22C	-	ENSE00003570836.1	6	https://ccsm.uth.edu/ExonSkipDB/gene_search_result.cgi?page=page&type=quick_search&quick_search=9117
Liver	ENSG00000094914.12;SE:chr12:53314441-53314751:53314849-53315094:-	WD40	EP-Liver	chr12/53314750/53314849/ENST00000209873/-	ENST00000209873.8	inclusion	ENSG00000094914.12	8086	AAAS	-	ENSE00003489674.1	6	https://ccsm.uth.edu/ExonSkipDB/gene_search_result.cgi?page=page&type=quick_search&quick_search=8086
Kidney	ENSG00000094914.12;SE:chr12:53314441-53314751:53314849-53315094:-	WD40	EP-Kidney	chr12/53314750/53314849/ENST00000209873/-	ENST00000209873.8	inclusion	ENSG00000094914.12	8086	AAAS	-	ENSE00003489674.1	6	https://ccsm.uth.edu/ExonSkipDB/gene_search_result.cgi?page=page&type=quick_search&quick_search=8086
Brain	ENSG00000094914.12;SE:chr12:53314441-53314751:53314849-53315094:-	WD40	EP-Brain	chr12/53314750/53314849/ENST00000209873/-	ENST00000209873.8	inclusion	ENSG00000094914.12	8086	AAAS	-	ENSE00003489674.1	6	https://ccsm.uth.edu/ExonSkipDB/gene_search_result.cgi?page=page&type=quick_search&quick_search=8086
Brain	ENSG00000095539.15;SE:chr10:100981229-100983305:100984357-100984490:+	transmembrane-region	EN-Brain	chr10/100983304/100984357/ENST00000521006/+	ENST00000521006.5	inclusion	ENSG00000095539.15	57715	SEMA4G	+	ENSE00002094942.1	15	https://ccsm.uth.edu/ExonSkipDB/gene_search_result.cgi?page=page&type=quick_search&quick_search=57715
Brain	ENSG00000099219.13;SE:chr9:5801328-5805027:5805217-5805611:-	transmembrane-region	EN-Brain	chr9/5805026/5805217/ENST00000214893/-	ENST00000214893.9	inclusion	ENSG00000099219.13	79956	ERMP1	-	ENSE00003464028.1	9	https://ccsm.uth.edu/ExonSkipDB/gene_search_result.cgi?page=page&type=quick_search&quick_search=79956
Kidney	ENSG00000099785.10;SE:chr19:8426804-8430658:8430867-8438388:+	transmembrane-region	EN-Kidney	chr19/8430657/8430867/ENST00000602117/+	ENST00000602117.1	inclusion	ENSG00000099785.10	51257	MARCHF2	+	ENSE00000655621.1	4	https://ccsm.uth.edu/ExonSkipDB/gene_search_result.cgi?page=page&type=quick_search&quick_search=51257
Kidney	ENSG00000099797.11;SE:chr19:14565290-14565618:14565663-14565744:+	transmembrane-region	EP-Kidney	chr19/14565617/14565663/ENST00000215567/+	ENST00000215567.9	inclusion	ENSG00000099797.11	9524	TECR	+	ENSE00003472442.1	12	https://ccsm.uth.edu/ExonSkipDB/gene_search_result.cgi?page=page&type=quick_search&quick_search=9524
Brain	ENSG00000100100.12;SE:chr22:31283288-31289315:31289393-31289499:-	transmembrane-region	EN-Brain	chr22/31289314/31289393/ENST00000215912/-	ENST00000215912.9	inclusion	ENSG00000100100.12	113791	PIK3IP1	-	ENSE00003521281.1	5	https://ccsm.uth.edu/ExonSkipDB/gene_search_result.cgi?page=page&type=quick_search&quick_search=113791
Brain	ENSG00000101146.12;SE:chr20:57368812-57373475:57373581-57373663:+	WD40	EN-Brain	chr20/57373474/57373581/ENST00000371242/+	ENST00000371242.6	inclusion	ENSG00000101146.12	8480	RAE1	+	ENSE00000907054.1	9	https://ccsm.uth.edu/ExonSkipDB/gene_search_result.cgi?page=page&type=quick_search&quick_search=8480
Liver	ENSG00000101146.12;SE:chr20:57368812-57373475:57373581-57373663:+	WD40	EN-Liver	chr20/57373474/57373581/ENST00000371242/+	ENST00000371242.6	inclusion	ENSG00000101146.12	8480	RAE1	+	ENSE00000907054.1	9	https://ccsm.uth.edu/ExonSkipDB/gene_search_result.cgi?page=page&type=quick_search&quick_search=8480
Brain	ENSG00000101187.15;SE:chr20:62667910-62668012:62668184-62668477:+	transmembrane-region	EP-Brain	chr20/62668011/62668184/ENST00000470412/+	ENST00000470412.5	inclusion	ENSG00000101187.15	28231	SLCO4A1	+	ENSE00003663400.1	3	https://ccsm.uth.edu/ExonSkipDB/gene_search_result.cgi?page=page&type=quick_search&quick_search=28231
Brain	ENSG00000101276.14;SE:chr20:761824-763498:764003-765208:-	transmembrane-region	EN-Brain	chr20/763497/764003/ENST00000217254/-	ENST00000217254.11	inclusion	ENSG00000101276.14	113278	SLC52A3	-	ENSE00000655119.1	4	https://ccsm.uth.edu/ExonSkipDB/gene_search_result.cgi?page=page&type=quick_search&quick_search=113278
Kidney	ENSG00000101294.16;SE:chr20:31550121-31554746:31554829-31559611:+	transmembrane-region	EN-Kidney	chr20/31554745/31554829/ENST00000340852/+	ENST00000340852.9	inclusion	ENSG00000101294.16	81502	HM13	+	ENSE00003610198.1	8	https://ccsm.uth.edu/ExonSkipDB/gene_search_result.cgi?page=page&type=quick_search&quick_search=81502
Brain	ENSG00000101294.16;SE:chr20:31561736-31566210:31566295-31569120:+	transmembrane-region	EP-Brain	chr20/31566209/31566295/ENST00000340852/+	ENST00000340852.9	inclusion	ENSG00000101294.16	81502	HM13	+	ENSE00003505212.1	11	https://ccsm.uth.edu/ExonSkipDB/gene_search_result.cgi?page=page&type=quick_search&quick_search=81502
Liver	ENSG00000101294.16;SE:chr20:31561736-31566210:31566295-31569120:+	transmembrane-region	EP-Liver	chr20/31566209/31566295/ENST00000340852/+	ENST00000340852.9	inclusion	ENSG00000101294.16	81502	HM13	+	ENSE00003505212.1	11	https://ccsm.uth.edu/ExonSkipDB/gene_search_result.cgi?page=page&type=quick_search&quick_search=81502
Brain	ENSG00000101417.11;SE:chr20:33707969-33710555:33710753-33714674:-	transmembrane-region	EN-Brain	chr20/33710554/33710753/ENST00000409299/-	ENST00000409299.7	inclusion	ENSG00000101417.11	11264	PXMP4	-	ENSE00000860063.1	3	https://ccsm.uth.edu/ExonSkipDB/gene_search_result.cgi?page=page&type=quick_search&quick_search=11264
Liver	ENSG00000101928.12;SE:chrX:134889192-134891479:134891640-134896817:-	transmembrane-region	EN-Liver	chrX/134891478/134891640/ENST00000370783/-	ENST00000370783.7	inclusion	ENSG00000101928.12	56180	MOSPD1	-	ENSE00003479115.1	5	https://ccsm.uth.edu/ExonSkipDB/gene_search_result.cgi?page=page&type=quick_search&quick_search=56180
Brain	ENSG00000102312.20;SE:chrX:48509956-48511366:48511487-48511892:+	transmembrane-region	EP-Brain	chrX/48511365/48511487/ENST00000491243/+	ENST00000491243.5	inclusion	ENSG00000102312.20	64840	PORCN	+	ENSE00003687027.1	3	https://ccsm.uth.edu/ExonSkipDB/gene_search_result.cgi?page=page&type=quick_search&quick_search=64840
Brain	ENSG00000102882.11;SE:chr16:30117784-30118099:30118163-30118349:-	nitrosylation	EN-Brain	chr16/30118098/30118163/ENST00000478356/-	ENST00000478356.5	inclusion	ENSG00000102882.11	5595	MAPK3	-	ENSE00001831973.1	4	https://ccsm.uth.edu/ExonSkipDB/gene_search_result.cgi?page=page&type=quick_search&quick_search=5595
Brain	ENSG00000103064.13;SE:chr16:68275249-68287746:68287871-68291209:+	transmembrane-region	EN-Brain	chr16/68287745/68287871/ENST00000379152/+	ENST00000379152.7	inclusion	ENSG00000103064.13	9057	SLC7A6	+	ENSE00003637599.1	4	https://ccsm.uth.edu/ExonSkipDB/gene_search_result.cgi?page=page&type=quick_search&quick_search=9057
Brain	ENSG00000103064.13;SE:chr16:68287871-68290396:68290540-68291209:+	transmembrane-region	EP-Brain	chr16/68290395/68290540/ENST00000219343/+	ENST00000219343.10	inclusion	ENSG00000103064.13	9057	SLC7A6	+	ENSE00000691805.1	5	https://ccsm.uth.edu/ExonSkipDB/gene_search_result.cgi?page=page&type=quick_search&quick_search=9057
Liver	ENSG00000103429.10;SE:chr16:14644609-14648388:14648592-14649804:+	transmembrane-region	EP-Liver	chr16/14648387/14648592/ENST00000261658/+	ENST00000261658.6	inclusion	ENSG00000103429.10	51283	BFAR	+	ENSE00003460996.1	3	https://ccsm.uth.edu/ExonSkipDB/gene_search_result.cgi?page=page&type=quick_search&quick_search=51283
Kidney	ENSG00000103502.13;SE:chr16:29861259-29862586:29862635-29862815:-	transmembrane-region	EP-Kidney	chr16/29862585/29862635/ENST00000564296/-	ENST00000564296.5	inclusion	ENSG00000103502.13	10423	CDIPT	-	ENSE00002611947.1	2	https://ccsm.uth.edu/ExonSkipDB/gene_search_result.cgi?page=page&type=quick_search&quick_search=10423
Brain	ENSG00000103502.13;SE:chr16:29861259-29862586:29862720-29862815:-	transmembrane-region	EN-Brain	chr16/29862585/29862720/ENST00000569956/-	ENST00000569956.5	inclusion	ENSG00000103502.13	10423	CDIPT	-	ENSE00000681573.3	3	https://ccsm.uth.edu/ExonSkipDB/gene_search_result.cgi?page=page&type=quick_search&quick_search=10423
Kidney	ENSG00000103502.13;SE:chr16:29861259-29862586:29862720-29862815:-	transmembrane-region	EP-Kidney	chr16/29862585/29862720/ENST00000569956/-	ENST00000569956.5	inclusion	ENSG00000103502.13	10423	CDIPT	-	ENSE00000681573.3	3	https://ccsm.uth.edu/ExonSkipDB/gene_search_result.cgi?page=page&type=quick_search&quick_search=10423
Brain	ENSG00000103534.16;SE:chr16:19469825-19472088:19472243-19474125:+	transmembrane-region	EN-Brain	chr16/19472087/19472243/ENST00000542583/+	ENST00000542583.6	inclusion	ENSG00000103534.16	79838	TMC5	+	ENSE00003557904.1	11	https://ccsm.uth.edu/ExonSkipDB/gene_search_result.cgi?page=page&type=quick_search&quick_search=79838
Liver	ENSG00000103534.16;SE:chr16:19487020-19487193:19487326-19490395:+	transmembrane-region	EN-Liver	chr16/19487192/19487326/ENST00000219821/+	ENST00000219821.9	inclusion	ENSG00000103534.16	79838	TMC5	+	ENSE00003500117.1	13	https://ccsm.uth.edu/ExonSkipDB/gene_search_result.cgi?page=page&type=quick_search&quick_search=79838
Brain	ENSG00000103534.16;SE:chr16:19487020-19487193:19487326-19490395:+	transmembrane-region	EN-Brain	chr16/19487192/19487326/ENST00000542583/+	ENST00000542583.6	inclusion	ENSG00000103534.16	79838	TMC5	+	ENSE00003500117.1	17	https://ccsm.uth.edu/ExonSkipDB/gene_search_result.cgi?page=page&type=quick_search&quick_search=79838
Brain	ENSG00000103534.16;SE:chr16:19487326-19490395:19490568-19492150:+	transmembrane-region	EN-Brain	chr16/19490394/19490568/ENST00000542583/+	ENST00000542583.6	inclusion	ENSG00000103534.16	79838	TMC5	+	ENSE00003685161.1	18	https://ccsm.uth.edu/ExonSkipDB/gene_search_result.cgi?page=page&type=quick_search&quick_search=79838
Brain	ENSG00000104093.13;SE:chr15:51450346-51451645:51451697-51453550:-	WD40	EN-Brain	chr15/51451644/51451697/ENST00000560891/-	ENST00000560891.5	inclusion	ENSG00000104093.13	23312	DMXL2	-	ENSE00001716330.1	19	https://ccsm.uth.edu/ExonSkipDB/gene_search_result.cgi?page=page&type=quick_search&quick_search=23312
Brain	ENSG00000104660.17;SE:chr8:30095528-30101898:30101973-30104300:+	transmembrane-region	EN-Brain	chr8/30101897/30101973/ENST00000321250/+	ENST00000321250.12	inclusion	ENSG00000104660.17	23484	LEPROTL1	+	ENSE00001281725.2	2	https://ccsm.uth.edu/ExonSkipDB/gene_search_result.cgi?page=page&type=quick_search&quick_search=23484
Brain	ENSG00000104723.20;SE:chr8:15743612-15748375:15748465-15764203:+	transmembrane-region	EP-Brain	chr8/15748374/15748465/ENST00000515859/+	ENST00000515859.5	inclusion	ENSG00000104723.20	7991	TUSC3	+	ENSE00003499007.1	8	https://ccsm.uth.edu/ExonSkipDB/gene_search_result.cgi?page=page&type=quick_search&quick_search=7991
Kidney	ENSG00000104870.12;SE:chr19:49514486-49524507:49525573-49526010:+	transmembrane-region	EP-Kidney	chr19/49524506/49525573/ENST00000595881/+	ENST00000595881.1	inclusion	ENSG00000104870.12	2217	FCGRT	+	ENSE00003123870.1	2	https://ccsm.uth.edu/ExonSkipDB/gene_search_result.cgi?page=page&type=quick_search&quick_search=2217
Liver	ENSG00000104938.16;SE:chr19:7763476-7765185:7765268-7765638:+	transmembrane-region	EN-Liver	chr19/7765184/7765268/ENST00000248228/+	ENST00000248228.8	inclusion	ENSG00000104938.16	10332	CLEC4M	+	ENSE00003554996.1	3	https://ccsm.uth.edu/ExonSkipDB/gene_search_result.cgi?page=page&type=quick_search&quick_search=10332
Kidney	ENSG00000104938.16;SE:chr19:7763312-7765185:7765268-7765638:+	transmembrane-region	EP-Kidney	chr19/7765184/7765268/ENST00000596363/+	ENST00000596363.5	inclusion	ENSG00000104938.16	10332	CLEC4M	+	ENSE00003554996.1	2	https://ccsm.uth.edu/ExonSkipDB/gene_search_result.cgi?page=page&type=quick_search&quick_search=10332
Brain	ENSG00000105143.12;SE:chr19:14954329-14956476:14956709-14962002:-	transmembrane-region	EN-Brain	chr19/14956475/14956709/ENST00000221742/-	ENST00000221742.7	inclusion	ENSG00000105143.12	6511	SLC1A6	-	ENSE00000689562.1	6	https://ccsm.uth.edu/ExonSkipDB/gene_search_result.cgi?page=page&type=quick_search&quick_search=6511
Kidney	ENSG00000105146.12;SE:chr19:57232685-57233460:57233608-57234884:+	nitrosylation	EP-Kidney	chr19/57233459/57233608/ENST00000601799/+	ENST00000601799.5	inclusion	ENSG00000105146.12	6795	AURKC	+	ENSE00003517511.1	4	https://ccsm.uth.edu/ExonSkipDB/gene_search_result.cgi?page=page&type=quick_search&quick_search=6795
Liver	ENSG00000105374.9;SE:chr19:51372074-51372161:51372202-51372379:-	transmembrane-region	EP-Liver	chr19/51372160/51372202/ENST00000595157/-	ENST00000595157.1	inclusion	ENSG00000105374.9	4818	NKG7	-	ENSE00002980459.1	2	https://ccsm.uth.edu/ExonSkipDB/gene_search_result.cgi?page=page&type=quick_search&quick_search=4818
Brain	ENSG00000105374.9;SE:chr19:51372074-51372161:51372307-51372379:-	transmembrane-region	EP-Brain	chr19/51372160/51372307/ENST00000221978/-	ENST00000221978.9	inclusion	ENSG00000105374.9	4818	NKG7	-	ENSE00000722337.1	2	https://ccsm.uth.edu/ExonSkipDB/gene_search_result.cgi?page=page&type=quick_search&quick_search=4818
Liver	ENSG00000105793.15;SE:chr7:90355230-90372155:90372228-90374302:+	nitrosylation	EP-Liver	chr7/90372154/90372228/ENST00000222511/+	ENST00000222511.10	inclusion	ENSG00000105793.15	85865	GTPBP10	+	ENSE00003520965.1	5	https://ccsm.uth.edu/ExonSkipDB/gene_search_result.cgi?page=page&type=quick_search&quick_search=85865
Liver	ENSG00000106263.17;SE:chr7:2366448-2366525:2366591-2366999:+	WD40	EN-Liver	chr7/2366524/2366591/ENST00000360876/+	ENST00000360876.8	inclusion	ENSG00000106263.17	8662	EIF3B	+	ENSE00000831523.2	8	https://ccsm.uth.edu/ExonSkipDB/gene_search_result.cgi?page=page&type=quick_search&quick_search=8662
Kidney	ENSG00000106263.17;SE:chr7:2366448-2366525:2366591-2366999:+	WD40	EN-Kidney	chr7/2366524/2366591/ENST00000397011/+	ENST00000397011.2	inclusion	ENSG00000106263.17	8662	EIF3B	+	ENSE00000831523.2	8	https://ccsm.uth.edu/ExonSkipDB/gene_search_result.cgi?page=page&type=quick_search&quick_search=8662
Brain	ENSG00000106484.14;SE:chr7:130502720-130503933:130503996-130504939:+	transmembrane-region	EN-Brain	chr7/130503932/130503996/ENST00000393187/+	ENST00000393187.5	inclusion	ENSG00000106484.14	4232	MEST	+	ENSE00003337101.1	11	https://ccsm.uth.edu/ExonSkipDB/gene_search_result.cgi?page=page&type=quick_search&quick_search=4232
Liver	ENSG00000106565.17;SE:chr7:150793600-150793961:150794071-150796366:-	transmembrane-region	EP-Liver	chr7/150793960/150794071/ENST00000326442/-	ENST00000326442.9	inclusion	ENSG00000106565.17	28959	TMEM176B	-	ENSE00000729866.1	3	https://ccsm.uth.edu/ExonSkipDB/gene_search_result.cgi?page=page&type=quick_search&quick_search=28959
Kidney	ENSG00000106565.17;SE:chr7:150793600-150793961:150794071-150796366:-	transmembrane-region	EP-Kidney	chr7/150793960/150794071/ENST00000326442/-	ENST00000326442.9	inclusion	ENSG00000106565.17	28959	TMEM176B	-	ENSE00000729866.1	3	https://ccsm.uth.edu/ExonSkipDB/gene_search_result.cgi?page=page&type=quick_search&quick_search=28959
Brain	ENSG00000106609.16;SE:chr7:66948694-66950952:66951135-66953226:+	transmembrane-region	EN-Brain	chr7/66950951/66951135/ENST00000341567/+	ENST00000341567.8	inclusion	ENSG00000106609.16	55069	TMEM248	+	ENSE00001700077.1	5	https://ccsm.uth.edu/ExonSkipDB/gene_search_result.cgi?page=page&type=quick_search&quick_search=55069
Brain	ENSG00000107140.15;SE:chr9:35606983-35607327:35607409-35607582:+	nitrosylation	EP-Brain	chr9/35607326/35607409/ENST00000336395/+	ENST00000336395.5	inclusion	ENSG00000107140.15	7016	TESK1	+	ENSE00000698882.1	5	https://ccsm.uth.edu/ExonSkipDB/gene_search_result.cgi?page=page&type=quick_search&quick_search=7016
Brain	ENSG00000108528.13;SE:chr17:4938975-4939060:4939212-4939816:-	transmembrane-region	EN-Brain	chr17/4939059/4939212/ENST00000225665/-	ENST00000225665.11	inclusion	ENSG00000108528.13	8402	SLC25A11	-	ENSE00000887081.1	2	https://ccsm.uth.edu/ExonSkipDB/gene_search_result.cgi?page=page&type=quick_search&quick_search=8402
Brain	ENSG00000108639.7;SE:chr17:78171054-78171510:78171649-78171739:+	transmembrane-region	EP-Brain	chr17/78171509/78171649/ENST00000585591/+	ENST00000585591.5	inclusion	ENSG00000108639.7	9144	SYNGR2	+	ENSE00003491282.1	3	https://ccsm.uth.edu/ExonSkipDB/gene_search_result.cgi?page=page&type=quick_search&quick_search=9144
Liver	ENSG00000109046.14;SE:chr17:27294435-27301788:27301956-27303367:+	WD40	EN-Liver	chr17/27301787/27301956/ENST00000467843/+	ENST00000467843.6	inclusion	ENSG00000109046.14	26118	WSB1	+	ENSE00003648562.1	2	https://ccsm.uth.edu/ExonSkipDB/gene_search_result.cgi?page=page&type=quick_search&quick_search=26118
Brain	ENSG00000109084.13;SE:chr17:28319365-28325503:28325647-28326534:+	transmembrane-region	EN-Brain	chr17/28325502/28325647/ENST00000226230/+	ENST00000226230.7	inclusion	ENSG00000109084.13	27346	TMEM97	+	ENSE00003638227.1	2	https://ccsm.uth.edu/ExonSkipDB/gene_search_result.cgi?page=page&type=quick_search&quick_search=27346
Liver	ENSG00000109084.13;SE:chr17:28319365-28325503:28325647-28326534:+	transmembrane-region	EN-Liver	chr17/28325502/28325647/ENST00000226230/+	ENST00000226230.7	inclusion	ENSG00000109084.13	27346	TMEM97	+	ENSE00003638227.1	2	https://ccsm.uth.edu/ExonSkipDB/gene_search_result.cgi?page=page&type=quick_search&quick_search=27346
Brain	ENSG00000109736.14;SE:chr4:2931465-2931555:2931663-2931825:-	transmembrane-region	EP-Brain	chr4/2931554/2931663/ENST00000514800/-	ENST00000514800.5	inclusion	ENSG00000109736.14	10227	MFSD10	-	ENSE00003491805.1	8	https://ccsm.uth.edu/ExonSkipDB/gene_search_result.cgi?page=page&type=quick_search&quick_search=10227
Brain	ENSG00000109738.10;SE:chr4:157143959-157152718:157153010-157170432:+	transmembrane-region	EP-Brain	chr4/157152717/157153010/ENST00000264428/+	ENST00000264428.8	inclusion	ENSG00000109738.10	2743	GLRB	+	ENSE00000740254.1	9	https://ccsm.uth.edu/ExonSkipDB/gene_search_result.cgi?page=page&type=quick_search&quick_search=2743
Kidney	ENSG00000110074.10;SE:chr11:126269291-126271437:126271657-126272969:+	transmembrane-region	EN-Kidney	chr11/126271436/126271657/ENST00000263578/+	ENST00000263578.9	inclusion	ENSG00000110074.10	55572	FOXRED1	+	ENSE00001686195.1	2	https://ccsm.uth.edu/ExonSkipDB/gene_search_result.cgi?page=page&type=quick_search&quick_search=55572
Brain	ENSG00000110079.16;SE:chr11:60301057-60302559:60302717-60306100:+	transmembrane-region	EN-Brain	chr11/60302558/60302717/ENST00000337908/+	ENST00000337908.4	inclusion	ENSG00000110079.16	51338	MS4A4A	+	ENSE00003671813.1	5	https://ccsm.uth.edu/ExonSkipDB/gene_search_result.cgi?page=page&type=quick_search&quick_search=51338
Liver	ENSG00000110107.8;SE:chr11:60897951-60898101:60898271-60898541:-	WD40	EP-Liver	chr11/60898100/60898271/ENST00000227524/-	ENST00000227524.8	inclusion	ENSG00000110107.8	27339	PRPF19	-	ENSE00003510056.1	14	https://ccsm.uth.edu/ExonSkipDB/gene_search_result.cgi?page=page&type=quick_search&quick_search=27339
Brain	ENSG00000110148.9;SE:chr11:6260079-6269669:6269920-6270088:+	transmembrane-region	EN-Brain	chr11/6269668/6269920/ENST00000334619/+	ENST00000334619.6	inclusion	ENSG00000110148.9	887	CCKBR	+	ENSE00001252585.1	2	https://ccsm.uth.edu/ExonSkipDB/gene_search_result.cgi?page=page&type=quick_search&quick_search=887
Liver	ENSG00000111181.12;SE:chr12:197501-197900:198003-198797:-	transmembrane-region	EN-Liver	chr12/197899/198003/ENST00000545058/-	ENST00000545058.5	inclusion	ENSG00000111181.12	6539	SLC6A12	-	ENSE00003522907.1	2	https://ccsm.uth.edu/ExonSkipDB/gene_search_result.cgi?page=page&type=quick_search&quick_search=6539
Liver	ENSG00000111450.13;SE:chr12:130791977-130795995:130796120-130798525:-	transmembrane-region	EP-Liver	chr12/130795994/130796120/ENST00000392373/-	ENST00000392373.6	inclusion	ENSG00000111450.13	2054	STX2	-	ENSE00001203001.4	10	https://ccsm.uth.edu/ExonSkipDB/gene_search_result.cgi?page=page&type=quick_search&quick_search=2054
Brain	ENSG00000111450.13;SE:chr12:130791977-130795995:130796120-130798525:-	transmembrane-region	EP-Brain	chr12/130795994/130796120/ENST00000392373/-	ENST00000392373.6	inclusion	ENSG00000111450.13	2054	STX2	-	ENSE00001203001.4	10	https://ccsm.uth.edu/ExonSkipDB/gene_search_result.cgi?page=page&type=quick_search&quick_search=2054
Liver	ENSG00000111540.15;SE:chr12:55987123-55989947:55990098-55990682:+	nitrosylation	EP-Liver	chr12/55989946/55990098/ENST00000553116/+	ENST00000553116.5	inclusion	ENSG00000111540.15	5869	RAB5B	+	ENSE00000938754.1	3	https://ccsm.uth.edu/ExonSkipDB/gene_search_result.cgi?page=page&type=quick_search&quick_search=5869
Kidney	ENSG00000111540.15;SE:chr12:55987123-55989947:55990098-55990682:+	nitrosylation	EP-Kidney	chr12/55989946/55990098/ENST00000553116/+	ENST00000553116.5	inclusion	ENSG00000111540.15	5869	RAB5B	+	ENSE00000938754.1	3	https://ccsm.uth.edu/ExonSkipDB/gene_search_result.cgi?page=page&type=quick_search&quick_search=5869
Brain	ENSG00000111711.9;SE:chr12:21501948-21506885:21506976-21508383:+	transmembrane-region	EN-Brain	chr12/21506884/21506976/ENST00000229314/+	ENST00000229314.9	inclusion	ENSG00000111711.9	51026	GOLT1B	+	ENSE00003633372.1	2	https://ccsm.uth.edu/ExonSkipDB/gene_search_result.cgi?page=page&type=quick_search&quick_search=51026
Liver	ENSG00000111843.13;SE:chr6:10723241-10724961:10725037-10725907:+	transmembrane-region	EN-Liver	chr6/10724960/10725037/ENST00000467415/+	ENST00000467415.5	inclusion	ENSG00000111843.13	51522	TMEM14C	+	ENSE00003546574.1	2	https://ccsm.uth.edu/ExonSkipDB/gene_search_result.cgi?page=page&type=quick_search&quick_search=51522
Brain	ENSG00000111843.13;SE:chr6:10723241-10724961:10725037-10725907:+	transmembrane-region	EN-Brain	chr6/10724960/10725037/ENST00000467415/+	ENST00000467415.5	inclusion	ENSG00000111843.13	51522	TMEM14C	+	ENSE00003546574.1	2	https://ccsm.uth.edu/ExonSkipDB/gene_search_result.cgi?page=page&type=quick_search&quick_search=51522
Brain	ENSG00000112473.16;SE:chr6:33200938-33201242:33201656-33201745:+	transmembrane-region	EP-Brain	chr6/33201241/33201656/ENST00000374675/+	ENST00000374675.7	inclusion	ENSG00000112473.16	7922	SLC39A7	+	ENSE00001732423.1	2	https://ccsm.uth.edu/ExonSkipDB/gene_search_result.cgi?page=page&type=quick_search&quick_search=7922
Brain	ENSG00000113161.15;SE:chr5:75354697-75355056:75355214-75355365:+	nitrosylation	EN-Brain	chr5/75355055/75355214/ENST00000287936/+	ENST00000287936.8	inclusion	ENSG00000113161.15	3156	HMGCR	+	ENSE00000753595.1	13	https://ccsm.uth.edu/ExonSkipDB/gene_search_result.cgi?page=page&type=quick_search&quick_search=3156
Liver	ENSG00000113161.15;SE:chr5:75354697-75355056:75355214-75355365:+	nitrosylation	EN-Liver	chr5/75355055/75355214/ENST00000287936/+	ENST00000287936.8	inclusion	ENSG00000113161.15	3156	HMGCR	+	ENSE00000753595.1	13	https://ccsm.uth.edu/ExonSkipDB/gene_search_result.cgi?page=page&type=quick_search&quick_search=3156
Brain	ENSG00000113494.16;SE:chr5:35068285-35068779:35068878-35070124:-	transmembrane-region	EN-Brain	chr5/35068778/35068878/ENST00000620785/-	ENST00000620785.4	inclusion	ENSG00000113494.16	5618	PRLR	-	ENSE00003506299.1	5	https://ccsm.uth.edu/ExonSkipDB/gene_search_result.cgi?page=page&type=quick_search&quick_search=5618
Brain	ENSG00000113593.11;SE:chr5:65563506-65567513:65567615-65569632:+	WD40	EP-Brain	chr5/65567512/65567615/ENST00000261308/+	ENST00000261308.9	inclusion	ENSG00000113593.11	23398	PPWD1	+	ENSE00003625551.1	2	https://ccsm.uth.edu/ExonSkipDB/gene_search_result.cgi?page=page&type=quick_search&quick_search=23398
Liver	ENSG00000113732.8;SE:chr5:172983964-172994775:172994822-173020238:+	transmembrane-region	EP-Liver	chr5/172994774/172994822/ENST00000517669/+	ENST00000517669.1	inclusion	ENSG00000113732.8	8992	ATP6V0E1	+	ENSE00000769475.1	2	https://ccsm.uth.edu/ExonSkipDB/gene_search_result.cgi?page=page&type=quick_search&quick_search=8992
Brain	ENSG00000113732.8;SE:chr5:172983964-172994775:172994822-173020238:+	transmembrane-region	EP-Brain	chr5/172994774/172994822/ENST00000517669/+	ENST00000517669.1	inclusion	ENSG00000113732.8	8992	ATP6V0E1	+	ENSE00000769475.1	2	https://ccsm.uth.edu/ExonSkipDB/gene_search_result.cgi?page=page&type=quick_search&quick_search=8992
Liver	ENSG00000113845.9;SE:chr3:119500860-119503532:119503620-119503954:+	transmembrane-region	EP-Liver	chr3/119503531/119503620/ENST00000264244/+	ENST00000264244.7	inclusion	ENSG00000113845.9	51300	TIMMDC1	+	ENSE00003578554.1	3	https://ccsm.uth.edu/ExonSkipDB/gene_search_result.cgi?page=page&type=quick_search&quick_search=51300
Kidney	ENSG00000113845.9;SE:chr3:119500860-119503532:119503620-119503954:+	transmembrane-region	EN-Kidney	chr3/119503531/119503620/ENST00000264244/+	ENST00000264244.7	inclusion	ENSG00000113845.9	51300	TIMMDC1	+	ENSE00003578554.1	3	https://ccsm.uth.edu/ExonSkipDB/gene_search_result.cgi?page=page&type=quick_search&quick_search=51300
Liver	ENSG00000113845.9;SE:chr3:119504021-119513641:119513719-119517205:+	transmembrane-region	EN-Liver	chr3/119513640/119513719/ENST00000492164/+	ENST00000492164.5	inclusion	ENSG00000113845.9	51300	TIMMDC1	+	ENSE00003487569.1	4	https://ccsm.uth.edu/ExonSkipDB/gene_search_result.cgi?page=page&type=quick_search&quick_search=51300
Brain	ENSG00000114450.9;SE:chr3:179401319-179405190:179405406-179413412:-	WD40	EN-Brain	chr3/179405189/179405406/ENST00000232564/-	ENST00000232564.7	inclusion	ENSG00000114450.9	59345	GNB4	-	ENSE00000780684.1	9	https://ccsm.uth.edu/ExonSkipDB/gene_search_result.cgi?page=page&type=quick_search&quick_search=59345
Liver	ENSG00000114742.13;SE:chr3:39063190-39065791:39065889-39066548:+	WD40	EN-Liver	chr3/39065790/39065889/ENST00000433841/+	ENST00000433841.6	inclusion	ENSG00000114742.13	57599	WDR48	+	ENSE00001610383.1	3	https://ccsm.uth.edu/ExonSkipDB/gene_search_result.cgi?page=page&type=quick_search&quick_search=57599
Brain	ENSG00000114742.13;SE:chr3:39063190-39065811:39065889-39066548:+	WD40	EN-Brain	chr3/39065810/39065889/ENST00000420940/+	ENST00000420940.6	inclusion	ENSG00000114742.13	57599	WDR48	+	ENSE00003458653.1	3	https://ccsm.uth.edu/ExonSkipDB/gene_search_result.cgi?page=page&type=quick_search&quick_search=57599
Brain	ENSG00000114742.13;SE:chr3:39066630-39066727:39066875-39068771:+	WD40	EP-Brain	chr3/39066726/39066875/ENST00000423296/+	ENST00000423296.6	inclusion	ENSG00000114742.13	57599	WDR48	+	ENSE00001649007.1	5	https://ccsm.uth.edu/ExonSkipDB/gene_search_result.cgi?page=page&type=quick_search&quick_search=57599
Liver	ENSG00000114742.13;SE:chr3:39066630-39066746:39066875-39068771:+	WD40	EP-Liver	chr3/39066745/39066875/ENST00000302313/+	ENST00000302313.9	inclusion	ENSG00000114742.13	57599	WDR48	+	ENSE00003687754.1	5	https://ccsm.uth.edu/ExonSkipDB/gene_search_result.cgi?page=page&type=quick_search&quick_search=57599
Brain	ENSG00000114742.13;SE:chr3:39066630-39066746:39066875-39068771:+	WD40	EP-Brain	chr3/39066745/39066875/ENST00000302313/+	ENST00000302313.9	inclusion	ENSG00000114742.13	57599	WDR48	+	ENSE00003687754.1	5	https://ccsm.uth.edu/ExonSkipDB/gene_search_result.cgi?page=page&type=quick_search&quick_search=57599
Kidney	ENSG00000114742.13;SE:chr3:39066630-39066746:39066875-39068771:+	WD40	EP-Kidney	chr3/39066745/39066875/ENST00000302313/+	ENST00000302313.9	inclusion	ENSG00000114742.13	57599	WDR48	+	ENSE00003687754.1	5	https://ccsm.uth.edu/ExonSkipDB/gene_search_result.cgi?page=page&type=quick_search&quick_search=57599
Liver	ENSG00000114812.12;SE:chr3:42528123-42530779:42530932-42531471:+	transmembrane-region	EN-Liver	chr3/42530778/42530932/ENST00000325123/+	ENST00000325123.4	inclusion	ENSG00000114812.12	7433	VIPR1	+	ENSE00003488172.1	7	https://ccsm.uth.edu/ExonSkipDB/gene_search_result.cgi?page=page&type=quick_search&quick_search=7433
Brain	ENSG00000114948.12;SE:chr2:206596162-206609910:206610000-206617579:+	transmembrane-region	EN-Brain	chr2/206609909/206610000/ENST00000264377/+	ENST00000264377.7	inclusion	ENSG00000114948.12	8745	ADAM23	+	ENSE00002400920.1	25	https://ccsm.uth.edu/ExonSkipDB/gene_search_result.cgi?page=page&type=quick_search&quick_search=8745
Kidney	ENSG00000115155.16;SE:chr2:26458220-26460008:26460205-26460647:-	transmembrane-region	EN-Kidney	chr2/26460007/26460205/ENST00000272371/-	ENST00000272371.6	inclusion	ENSG00000115155.16	9381	OTOF	-	ENSE00001035590.1	46	https://ccsm.uth.edu/ExonSkipDB/gene_search_result.cgi?page=page&type=quick_search&quick_search=9381
Liver	ENSG00000115155.16;SE:chr2:26458220-26460008:26460205-26460647:-	transmembrane-region	EN-Liver	chr2/26460007/26460205/ENST00000338581/-	ENST00000338581.10	inclusion	ENSG00000115155.16	9381	OTOF	-	ENSE00001035590.1	29	https://ccsm.uth.edu/ExonSkipDB/gene_search_result.cgi?page=page&type=quick_search&quick_search=9381
Liver	ENSG00000115486.11;SE:chr2:85559075-85560815:85560985-85561386:-	transmembrane-region	EN-Liver	chr2/85560814/85560985/ENST00000233838/-	ENST00000233838.8	inclusion	ENSG00000115486.11	2677	GGCX	-	ENSE00003635113.1	2	https://ccsm.uth.edu/ExonSkipDB/gene_search_result.cgi?page=page&type=quick_search&quick_search=2677
Brain	ENSG00000115657.12;SE:chr2:219216832-219217670:219217807-219218125:-	transmembrane-region	EP-Brain	chr2/219217669/219217807/ENST00000265316/-	ENST00000265316.7	inclusion	ENSG00000115657.12	10058	ABCB6	-	ENSE00003691860.1	2	https://ccsm.uth.edu/ExonSkipDB/gene_search_result.cgi?page=page&type=quick_search&quick_search=10058
Brain	ENSG00000115761.15;SE:chr2:10654547-10657742:10657891-10659172:-	WD40	EP-Brain	chr2/10657741/10657891/ENST00000381685/-	ENST00000381685.9	inclusion	ENSG00000115761.15	79954	NOL10	-	ENSE00000710699.1	11	https://ccsm.uth.edu/ExonSkipDB/gene_search_result.cgi?page=page&type=quick_search&quick_search=79954
Brain	ENSG00000115902.10;SE:chr2:65010763-65016440:65016673-65018071:+	transmembrane-region	EN-Brain	chr2/65016439/65016673/ENST00000234256/+	ENST00000234256.3	inclusion	ENSG00000115902.10	6509	SLC1A4	+	ENSE00003654516.1	5	https://ccsm.uth.edu/ExonSkipDB/gene_search_result.cgi?page=page&type=quick_search&quick_search=6509
Brain	ENSG00000116237.15;SE:chr1:6232119-6233474:6233643-6234886:-	transmembrane-region	EN-Brain	chr1/6233473/6233643/ENST00000343813/-	ENST00000343813.9	inclusion	ENSG00000116237.15	23463	ICMT	-	ENSE00003483716.1	3	https://ccsm.uth.edu/ExonSkipDB/gene_search_result.cgi?page=page&type=quick_search&quick_search=23463
Kidney	ENSG00000117009.11;SE:chr1:241588830-241590012:241590113-241590204:+	transmembrane-region	EN-Kidney	chr1/241590011/241590113/ENST00000366559/+	ENST00000366559.8	inclusion	ENSG00000117009.11	8564	KMO	+	ENSE00000793713.1	13	https://ccsm.uth.edu/ExonSkipDB/gene_search_result.cgi?page=page&type=quick_search&quick_search=8564
Liver	ENSG00000117009.11;SE:chr1:241588830-241590051:241590113-241590204:+	transmembrane-region	EP-Liver	chr1/241590050/241590113/ENST00000366558/+	ENST00000366558.7	inclusion	ENSG00000117009.11	8564	KMO	+	ENSE00001442029.1	13	https://ccsm.uth.edu/ExonSkipDB/gene_search_result.cgi?page=page&type=quick_search&quick_search=8564
Liver	ENSG00000117394.19;SE:chr1:42929780-42929873:42930035-42930626:-	transmembrane-region	EP-Liver	chr1/42929872/42930035/ENST00000439722/-	ENST00000439722.2	inclusion	ENSG00000117394.19	6513	SLC2A1	-	ENSE00003766593.1	3	https://ccsm.uth.edu/ExonSkipDB/gene_search_result.cgi?page=page&type=quick_search&quick_search=6513
Brain	ENSG00000117410.13;SE:chr1:43976379-43976590:43976659-43976773:+	transmembrane-region	EN-Brain	chr1/43976589/43976659/ENST00000498664/+	ENST00000498664.1	inclusion	ENSG00000117410.13	533	ATP6V0B	+	ENSE00003639190.1	3	https://ccsm.uth.edu/ExonSkipDB/gene_search_result.cgi?page=page&type=quick_search&quick_search=533
Brain	ENSG00000117479.12;SE:chr1:169470186-169477155:169477757-169485563:-	transmembrane-region	EP-Brain	chr1/169477154/169477757/ENST00000236137/-	ENST00000236137.9	inclusion	ENSG00000117479.12	10560	SLC19A2	-	ENSE00000789596.1	2	https://ccsm.uth.edu/ExonSkipDB/gene_search_result.cgi?page=page&type=quick_search&quick_search=10560
Liver	ENSG00000117479.12;SE:chr1:169470186-169477155:169477757-169485563:-	transmembrane-region	EP-Liver	chr1/169477154/169477757/ENST00000236137/-	ENST00000236137.9	inclusion	ENSG00000117479.12	10560	SLC19A2	-	ENSE00000789596.1	2	https://ccsm.uth.edu/ExonSkipDB/gene_search_result.cgi?page=page&type=quick_search&quick_search=10560
Brain	ENSG00000117600.12;SE:chr1:99300966-99301724:99301897-99305685:+	transmembrane-region	EN-Brain	chr1/99301723/99301897/ENST00000370184/+	ENST00000370184.1	inclusion	ENSG00000117600.12	9890	PLPPR4	+	ENSE00000777606.1	3	https://ccsm.uth.edu/ExonSkipDB/gene_search_result.cgi?page=page&type=quick_search&quick_search=9890
Brain	ENSG00000118160.13;SE:chr19:47457594-47465729:47466147-47471789:-	transmembrane-region	EP-Brain	chr19/47465728/47466147/ENST00000594353/-	ENST00000594353.1	inclusion	ENSG00000118160.13	6543	SLC8A2	-	ENSE00003106705.1	2	https://ccsm.uth.edu/ExonSkipDB/gene_search_result.cgi?page=page&type=quick_search&quick_search=6543
Kidney	ENSG00000118705.16;SE:chr20:37230059-37232296:37232391-37234020:+	transmembrane-region	EP-Kidney	chr20/37232295/37232391/ENST00000237530/+	ENST00000237530.10	inclusion	ENSG00000118705.16	6185	RPN2	+	ENSE00001747005.1	14	https://ccsm.uth.edu/ExonSkipDB/gene_search_result.cgi?page=page&type=quick_search&quick_search=6185
Liver	ENSG00000118705.16;SE:chr20:37230059-37232296:37232391-37234020:+	transmembrane-region	EP-Liver	chr20/37232295/37232391/ENST00000237530/+	ENST00000237530.10	inclusion	ENSG00000118705.16	6185	RPN2	+	ENSE00001747005.1	14	https://ccsm.uth.edu/ExonSkipDB/gene_search_result.cgi?page=page&type=quick_search&quick_search=6185
Brain	ENSG00000118705.16;SE:chr20:37234095-37236580:37236709-37241303:+	transmembrane-region	EP-Brain	chr20/37236579/37236709/ENST00000237530/+	ENST00000237530.10	inclusion	ENSG00000118705.16	6185	RPN2	+	ENSE00003520078.1	16	https://ccsm.uth.edu/ExonSkipDB/gene_search_result.cgi?page=page&type=quick_search&quick_search=6185
Brain	ENSG00000118762.7;SE:chr4:88043457-88046642:88046870-88051991:+	transmembrane-region	EN-Brain	chr4/88046641/88046870/ENST00000237596/+	ENST00000237596.6	inclusion	ENSG00000118762.7	5311	PKD2	+	ENSE00000801168.1	6	https://ccsm.uth.edu/ExonSkipDB/gene_search_result.cgi?page=page&type=quick_search&quick_search=5311
Liver	ENSG00000119333.11;SE:chr9:128636438-128636918:128637027-128640691:-	WD40	EN-Liver	chr9/128636917/128637027/ENST00000372715/-	ENST00000372715.6	inclusion	ENSG00000119333.11	89891	WDR34	-	ENSE00000807000.1	3	https://ccsm.uth.edu/ExonSkipDB/gene_search_result.cgi?page=page&type=quick_search&quick_search=89891
Liver	ENSG00000119537.15;SE:chr18:63331901-63335257:63335358-63338800:-	transmembrane-region	EN-Liver	chr18/63335256/63335358/ENST00000406396/-	ENST00000406396.7	inclusion	ENSG00000119537.15	2531	KDSR	-	ENSE00003639354.1	9	https://ccsm.uth.edu/ExonSkipDB/gene_search_result.cgi?page=page&type=quick_search&quick_search=2531
Brain	ENSG00000119537.15;SE:chr18:63331901-63335257:63335358-63338800:-	transmembrane-region	EN-Brain	chr18/63335256/63335358/ENST00000406396/-	ENST00000406396.7	inclusion	ENSG00000119537.15	2531	KDSR	-	ENSE00003639354.1	9	https://ccsm.uth.edu/ExonSkipDB/gene_search_result.cgi?page=page&type=quick_search&quick_search=2531
Brain	ENSG00000119688.20;SE:chr14:74298069-74299548:74299675-74300150:-	transmembrane-region	EP-Brain	chr14/74299547/74299675/ENST00000477803/-	ENST00000477803.5	inclusion	ENSG00000119688.20	5826	ABCD4	-	ENSE00003633706.1	3	https://ccsm.uth.edu/ExonSkipDB/gene_search_result.cgi?page=page&type=quick_search&quick_search=5826
Brain	ENSG00000119820.10;SE:chr2:32290636-32292177:32292348-32298234:+	transmembrane-region	EN-Brain	chr2/32292176/32292348/ENST00000238831/+	ENST00000238831.8	inclusion	ENSG00000119820.10	84272	YIPF4	+	ENSE00000809492.1	3	https://ccsm.uth.edu/ExonSkipDB/gene_search_result.cgi?page=page&type=quick_search&quick_search=84272
Brain	ENSG00000120088.14;SE:chr17:45830214-45830417:45830570-45830880:+	transmembrane-region	EP-Brain	chr17/45830416/45830570/ENST00000398285/+	ENST00000398285.7	inclusion	ENSG00000120088.14	1394	CRHR1	+	ENSE00003530333.1	8	https://ccsm.uth.edu/ExonSkipDB/gene_search_result.cgi?page=page&type=quick_search&quick_search=1394
Brain	ENSG00000120088.14;SE:chr17:45833210-45833452:45833537-45833714:+	transmembrane-region	EP-Brain	chr17/45833451/45833537/ENST00000398285/+	ENST00000398285.7	inclusion	ENSG00000120088.14	1394	CRHR1	+	ENSE00003620701.1	11	https://ccsm.uth.edu/ExonSkipDB/gene_search_result.cgi?page=page&type=quick_search&quick_search=1394
Kidney	ENSG00000120253.13;SE:chr6:149738778-149742390:149742570-149743638:-	WD40	EN-Kidney	chr6/149742389/149742570/ENST00000340413/-	ENST00000340413.6	inclusion	ENSG00000120253.13	348995	NUP43	-	ENSE00002163697.1	4	https://ccsm.uth.edu/ExonSkipDB/gene_search_result.cgi?page=page&type=quick_search&quick_search=348995
Brain	ENSG00000120805.13;SE:chr12:101402946-101405844:101405981-101407642:-	nitrosylation	EN-Brain	chr12/101405843/101405981/ENST00000261636/-	ENST00000261636.12	inclusion	ENSG00000120805.13	400	ARL1	-	ENSE00003518889.1	2	https://ccsm.uth.edu/ExonSkipDB/gene_search_result.cgi?page=page&type=quick_search&quick_search=400
Brain	ENSG00000120868.13;SE:chr12:98699569-98703371:98703499-98706485:+	WD40	EN-Brain	chr12/98703370/98703499/ENST00000550527/+	ENST00000550527.5	inclusion	ENSG00000120868.13	317	APAF1	+	ENSE00003512160.1	17	https://ccsm.uth.edu/ExonSkipDB/gene_search_result.cgi?page=page&type=quick_search&quick_search=317
Brain	ENSG00000120942.13;SE:chr1:11274060-11285644:11285732-11294873:+	transmembrane-region	EN-Brain	chr1/11285643/11285732/ENST00000483738/+	ENST00000483738.1	inclusion	ENSG00000120942.13	29914	UBIAD1	+	ENSE00001916772.1	2	https://ccsm.uth.edu/ExonSkipDB/gene_search_result.cgi?page=page&type=quick_search&quick_search=29914
Liver	ENSG00000120942.13;SE:chr1:11274060-11285644:11285732-11294873:+	transmembrane-region	EN-Liver	chr1/11285643/11285732/ENST00000483738/+	ENST00000483738.1	inclusion	ENSG00000120942.13	29914	UBIAD1	+	ENSE00001916772.1	2	https://ccsm.uth.edu/ExonSkipDB/gene_search_result.cgi?page=page&type=quick_search&quick_search=29914
Brain	ENSG00000121764.11;SE:chr1:31618816-31619051:31619391-31620843:+	transmembrane-region	EN-Brain	chr1/31619050/31619391/ENST00000468521/+	ENST00000468521.1	inclusion	ENSG00000121764.11	3061	HCRTR1	+	ENSE00003680717.1	4	https://ccsm.uth.edu/ExonSkipDB/gene_search_result.cgi?page=page&type=quick_search&quick_search=3061
Kidney	ENSG00000122335.13;SE:chr6:158150589-158155315:158155351-158158273:-	transmembrane-region	EN-Kidney	chr6/158155314/158155351/ENST00000367104/-	ENST00000367104.7	inclusion	ENSG00000122335.13	84947	SERAC1	-	ENSE00001028490.1	3	https://ccsm.uth.edu/ExonSkipDB/gene_search_result.cgi?page=page&type=quick_search&quick_search=84947
Liver	ENSG00000122741.15;SE:chr9:37819401-37842089:37842286-37854780:+	WD40	EN-Liver	chr9/37842088/37842286/ENST00000242323/+	ENST00000242323.8	inclusion	ENSG00000122741.15	79269	DCAF10	+	ENSE00001433066.1	3	https://ccsm.uth.edu/ExonSkipDB/gene_search_result.cgi?page=page&type=quick_search&quick_search=79269
Liver	ENSG00000122912.14;SE:chr10:68493198-68493449:68493570-68503632:-	transmembrane-region	EN-Liver	chr10/68493448/68493570/ENST00000609923/-	ENST00000609923.5	inclusion	ENSG00000122912.14	8034	SLC25A16	-	ENSE00003505522.1	5	https://ccsm.uth.edu/ExonSkipDB/gene_search_result.cgi?page=page&type=quick_search&quick_search=8034
Brain	ENSG00000122912.14;SE:chr10:68493198-68493449:68493570-68503632:-	transmembrane-region	EP-Brain	chr10/68493448/68493570/ENST00000609923/-	ENST00000609923.5	inclusion	ENSG00000122912.14	8034	SLC25A16	-	ENSE00003505522.1	5	https://ccsm.uth.edu/ExonSkipDB/gene_search_result.cgi?page=page&type=quick_search&quick_search=8034
Liver	ENSG00000123179.13;SE:chr13:49661208-49663057:49663195-49669777:-	transmembrane-region	EP-Liver	chr13/49663056/49663195/ENST00000242827/-	ENST00000242827.10	inclusion	ENSG00000123179.13	84650	EBPL	-	ENSE00003673328.1	3	https://ccsm.uth.edu/ExonSkipDB/gene_search_result.cgi?page=page&type=quick_search&quick_search=84650
Brain	ENSG00000124140.12;SE:chr20:46036795-46037255:46037385-46040373:+	transmembrane-region	EN-Brain	chr20/46037254/46037385/ENST00000243964/+	ENST00000243964.6	inclusion	ENSG00000124140.12	57468	SLC12A5	+	ENSE00001648996.1	6	https://ccsm.uth.edu/ExonSkipDB/gene_search_result.cgi?page=page&type=quick_search&quick_search=57468
Brain	ENSG00000125257.13;SE:chr13:95210781-95234610:95234834-95246975:-	transmembrane-region	EP-Brain	chr13/95234609/95234834/ENST00000376887/-	ENST00000376887.8	inclusion	ENSG00000125257.13	10257	ABCC4	-	ENSE00003516640.1	4	https://ccsm.uth.edu/ExonSkipDB/gene_search_result.cgi?page=page&type=quick_search&quick_search=10257
Liver	ENSG00000125505.16;SE:chr19:54183680-54187161:54187287-54188217:-	transmembrane-region	EP-Liver	chr19/54187160/54187287/ENST00000464098/-	ENST00000464098.5	inclusion	ENSG00000125505.16	79143	MBOAT7	-	ENSE00003603411.1	2	https://ccsm.uth.edu/ExonSkipDB/gene_search_result.cgi?page=page&type=quick_search&quick_search=79143
Kidney	ENSG00000125505.16;SE:chr19:54183680-54187161:54187287-54188217:-	transmembrane-region	EP-Kidney	chr19/54187160/54187287/ENST00000464098/-	ENST00000464098.5	inclusion	ENSG00000125505.16	79143	MBOAT7	-	ENSE00003603411.1	2	https://ccsm.uth.edu/ExonSkipDB/gene_search_result.cgi?page=page&type=quick_search&quick_search=79143
Kidney	ENSG00000125505.16;SE:chr19:54188346-54188433:54188511-54189338:-	transmembrane-region	EP-Kidney	chr19/54188432/54188511/ENST00000437868/-	ENST00000437868.5	inclusion	ENSG00000125505.16	79143	MBOAT7	-	ENSE00003663765.1	2	https://ccsm.uth.edu/ExonSkipDB/gene_search_result.cgi?page=page&type=quick_search&quick_search=79143
Brain	ENSG00000125629.14;SE:chr2:118088541-118096419:118096800-118103197:+	transmembrane-region	EP-Brain	chr2/118096418/118096800/ENST00000245787/+	ENST00000245787.8	inclusion	ENSG00000125629.14	51141	INSIG2	+	ENSE00001141042.3	2	https://ccsm.uth.edu/ExonSkipDB/gene_search_result.cgi?page=page&type=quick_search&quick_search=51141
Liver	ENSG00000125629.14;SE:chr2:118088541-118096419:118096800-118103197:+	transmembrane-region	EP-Liver	chr2/118096418/118096800/ENST00000245787/+	ENST00000245787.8	inclusion	ENSG00000125629.14	51141	INSIG2	+	ENSE00001141042.3	2	https://ccsm.uth.edu/ExonSkipDB/gene_search_result.cgi?page=page&type=quick_search&quick_search=51141
Liver	ENSG00000125629.14;SE:chr2:118106903-118107090:118107189-118108281:+	transmembrane-region	EP-Liver	chr2/118107089/118107189/ENST00000245787/+	ENST00000245787.8	inclusion	ENSG00000125629.14	51141	INSIG2	+	ENSE00003588431.1	5	https://ccsm.uth.edu/ExonSkipDB/gene_search_result.cgi?page=page&type=quick_search&quick_search=51141
Brain	ENSG00000125648.14;SE:chr19:6444301-6452312:6452479-6453981:-	transmembrane-region	EN-Brain	chr19/6452311/6452479/ENST00000301454/-	ENST00000301454.8	inclusion	ENSG00000125648.14	79085	SLC25A23	-	ENSE00001714127.1	8	https://ccsm.uth.edu/ExonSkipDB/gene_search_result.cgi?page=page&type=quick_search&quick_search=79085
Brain	ENSG00000125648.14;SE:chr19:6444301-6453981:6454088-6454323:-	transmembrane-region	EP-Brain	chr19/6453980/6454088/ENST00000600682/-	ENST00000600682.5	inclusion	ENSG00000125648.14	79085	SLC25A23	-	ENSE00001612652.1	3	https://ccsm.uth.edu/ExonSkipDB/gene_search_result.cgi?page=page&type=quick_search&quick_search=79085
Brain	ENSG00000125746.14;SE:chr19:45616853-45617630:45617697-45619060:-	WD40	EP-Brain	chr19/45617629/45617697/ENST00000586195/-	ENST00000586195.5	inclusion	ENSG00000125746.14	24139	EML2	-	ENSE00003584203.1	11	https://ccsm.uth.edu/ExonSkipDB/gene_search_result.cgi?page=page&type=quick_search&quick_search=24139
Brain	ENSG00000125746.14;SE:chr19:45621637-45624719:45624818-45626705:-	WD40	EN-Brain	chr19/45624718/45624818/ENST00000586195/-	ENST00000586195.5	inclusion	ENSG00000125746.14	24139	EML2	-	ENSE00003629349.1	7	https://ccsm.uth.edu/ExonSkipDB/gene_search_result.cgi?page=page&type=quick_search&quick_search=24139
Liver	ENSG00000126773.12;SE:chr14:60092419-60107586:60108327-60114700:+	transmembrane-region	EP-Liver	chr14/60107585/60108327/ENST00000406854/+	ENST00000406854.5	inclusion	ENSG00000126773.12	64430	PCNX4	+	ENSE00001509391.2	2	https://ccsm.uth.edu/ExonSkipDB/gene_search_result.cgi?page=page&type=quick_search&quick_search=64430
Kidney	ENSG00000126773.12;SE:chr14:60092419-60107586:60108327-60114700:+	transmembrane-region	EP-Kidney	chr14/60107585/60108327/ENST00000406854/+	ENST00000406854.5	inclusion	ENSG00000126773.12	64430	PCNX4	+	ENSE00001509391.2	2	https://ccsm.uth.edu/ExonSkipDB/gene_search_result.cgi?page=page&type=quick_search&quick_search=64430
Brain	ENSG00000126773.12;SE:chr14:60092419-60107586:60108327-60114700:+	transmembrane-region	EP-Brain	chr14/60107585/60108327/ENST00000406854/+	ENST00000406854.5	inclusion	ENSG00000126773.12	64430	PCNX4	+	ENSE00001509391.2	2	https://ccsm.uth.edu/ExonSkipDB/gene_search_result.cgi?page=page&type=quick_search&quick_search=64430
Brain	ENSG00000127325.18;SE:chr12:69693907-69694370:69694464-69699205:-	transmembrane-region	EP-Brain	chr12/69694369/69694464/ENST00000533674/-	ENST00000533674.1	inclusion	ENSG00000127325.18	144453	BEST3	-	ENSE00003567039.1	2	https://ccsm.uth.edu/ExonSkipDB/gene_search_result.cgi?page=page&type=quick_search&quick_search=144453
Liver	ENSG00000127954.12;SE:chr7:88281079-88282641:88283168-88283814:-	transmembrane-region	EN-Liver	chr7/88282640/88283168/ENST00000380079/-	ENST00000380079.8	inclusion	ENSG00000127954.12	79689	STEAP4	-	ENSE00001483677.1	3	https://ccsm.uth.edu/ExonSkipDB/gene_search_result.cgi?page=page&type=quick_search&quick_search=79689
Brain	ENSG00000128039.10;SE:chr4:55359488-55364074:55364271-55369832:+	transmembrane-region	EP-Brain	chr4/55364073/55364271/ENST00000514398/+	ENST00000514398.1	inclusion	ENSG00000128039.10	79644	SRD5A3	+	ENSE00003680082.1	3	https://ccsm.uth.edu/ExonSkipDB/gene_search_result.cgi?page=page&type=quick_search&quick_search=79644
Brain	ENSG00000128039.10;SE:chr4:55364271-55367588:55367722-55369832:+	transmembrane-region	EN-Brain	chr4/55367587/55367722/ENST00000264228/+	ENST00000264228.8	inclusion	ENSG00000128039.10	79644	SRD5A3	+	ENSE00001001874.1	4	https://ccsm.uth.edu/ExonSkipDB/gene_search_result.cgi?page=page&type=quick_search&quick_search=79644
Brain	ENSG00000128463.12;SE:chr15:34227846-34228429:34228589-34229753:+	transmembrane-region	EP-Brain	chr15/34228428/34228589/ENST00000267750/+	ENST00000267750.8	inclusion	ENSG00000128463.12	51234	EMC4	+	ENSE00003691355.1	4	https://ccsm.uth.edu/ExonSkipDB/gene_search_result.cgi?page=page&type=quick_search&quick_search=51234
Kidney	ENSG00000128463.12;SE:chr15:34227846-34228429:34228589-34229753:+	transmembrane-region	EP-Kidney	chr15/34228428/34228589/ENST00000267750/+	ENST00000267750.8	inclusion	ENSG00000128463.12	51234	EMC4	+	ENSE00003691355.1	4	https://ccsm.uth.edu/ExonSkipDB/gene_search_result.cgi?page=page&type=quick_search&quick_search=51234
Liver	ENSG00000128463.12;SE:chr15:34227846-34228429:34228589-34229753:+	transmembrane-region	EP-Liver	chr15/34228428/34228589/ENST00000267750/+	ENST00000267750.8	inclusion	ENSG00000128463.12	51234	EMC4	+	ENSE00003691355.1	4	https://ccsm.uth.edu/ExonSkipDB/gene_search_result.cgi?page=page&type=quick_search&quick_search=51234
Brain	ENSG00000128596.16;SE:chr7:128815931-128817758:128817864-128821799:+	transmembrane-region	EN-Brain	chr7/128817757/128817864/ENST00000297788/+	ENST00000297788.8	inclusion	ENSG00000128596.16	64753	CCDC136	+	ENSE00001602312.1	17	https://ccsm.uth.edu/ExonSkipDB/gene_search_result.cgi?page=page&type=quick_search&quick_search=64753
Kidney	ENSG00000129255.14;SE:chr17:7586777-7586899:7587017-7587161:+	transmembrane-region	EP-Kidney	chr17/7586898/7587017/ENST00000574558/+	ENST00000574558.1	inclusion	ENSG00000129255.14	9526	MPDU1	+	ENSE00003512088.1	3	https://ccsm.uth.edu/ExonSkipDB/gene_search_result.cgi?page=page&type=quick_search&quick_search=9526
Brain	ENSG00000129353.14;SE:chr19:10626301-10627722:10627795-10627920:+	transmembrane-region	EN-Brain	chr19/10627721/10627795/ENST00000586078/+	ENST00000586078.5	inclusion	ENSG00000129353.14	57153	SLC44A2	+	ENSE00003613488.1	3	https://ccsm.uth.edu/ExonSkipDB/gene_search_result.cgi?page=page&type=quick_search&quick_search=57153
Brain	ENSG00000129353.14;SE:chr19:10637929-10638023:10638093-10638227:+	transmembrane-region	EN-Brain	chr19/10638022/10638093/ENST00000586078/+	ENST00000586078.5	inclusion	ENSG00000129353.14	57153	SLC44A2	+	ENSE00003618492.1	19	https://ccsm.uth.edu/ExonSkipDB/gene_search_result.cgi?page=page&type=quick_search&quick_search=57153
Brain	ENSG00000129562.10;SE:chr14:22565137-22575059:22575233-22588947:-	transmembrane-region	EP-Brain	chr14/22575058/22575233/ENST00000250498/-	ENST00000250498.8	inclusion	ENSG00000129562.10	1603	DAD1	-	ENSE00003543249.1	2	https://ccsm.uth.edu/ExonSkipDB/gene_search_result.cgi?page=page&type=quick_search&quick_search=1603
Brain	ENSG00000129566.12;SE:chr14:20371632-20372733:20372857-20373011:-	WD40	EN-Brain	chr14/20372732/20372857/ENST00000553365/-	ENST00000553365.5	inclusion	ENSG00000129566.12	7011	TEP1	-	ENSE00003575250.1	2	https://ccsm.uth.edu/ExonSkipDB/gene_search_result.cgi?page=page&type=quick_search&quick_search=7011
Kidney	ENSG00000129566.12;SE:chr14:20371632-20372733:20372857-20373011:-	WD40	EN-Kidney	chr14/20372732/20372857/ENST00000553365/-	ENST00000553365.5	inclusion	ENSG00000129566.12	7011	TEP1	-	ENSE00003575250.1	2	https://ccsm.uth.edu/ExonSkipDB/gene_search_result.cgi?page=page&type=quick_search&quick_search=7011
Liver	ENSG00000129625.12;SE:chr5:112887183-112902380:112902518-112921163:-	transmembrane-region	EN-Liver	chr5/112902379/112902518/ENST00000379638/-	ENST00000379638.8	inclusion	ENSG00000129625.12	7905	REEP5	-	ENSE00003626661.1	3	https://ccsm.uth.edu/ExonSkipDB/gene_search_result.cgi?page=page&type=quick_search&quick_search=7905
Brain	ENSG00000129925.10;SE:chr16:372283-372611:372727-374005:-	transmembrane-region	EP-Brain	chr16/372610/372727/ENST00000431232/-	ENST00000431232.6	inclusion	ENSG00000129925.10	58986	PGAP6	-	ENSE00000892464.1	12	https://ccsm.uth.edu/ExonSkipDB/gene_search_result.cgi?page=page&type=quick_search&quick_search=58986
Liver	ENSG00000129925.10;SE:chr16:372283-372611:372727-374005:-	transmembrane-region	EP-Liver	chr16/372610/372727/ENST00000431232/-	ENST00000431232.6	inclusion	ENSG00000129925.10	58986	PGAP6	-	ENSE00000892464.1	12	https://ccsm.uth.edu/ExonSkipDB/gene_search_result.cgi?page=page&type=quick_search&quick_search=58986
Kidney	ENSG00000129925.10;SE:chr16:372283-372611:372727-374005:-	transmembrane-region	EP-Kidney	chr16/372610/372727/ENST00000431232/-	ENST00000431232.6	inclusion	ENSG00000129925.10	58986	PGAP6	-	ENSE00000892464.1	12	https://ccsm.uth.edu/ExonSkipDB/gene_search_result.cgi?page=page&type=quick_search&quick_search=58986
Kidney	ENSG00000130714.15;SE:chr9:131503073-131504189:131504340-131506114:+	transmembrane-region	EN-Kidney	chr9/131504188/131504340/ENST00000402686/+	ENST00000402686.7	inclusion	ENSG00000130714.15	10585	POMT1	+	ENSE00003644502.1	2	https://ccsm.uth.edu/ExonSkipDB/gene_search_result.cgi?page=page&type=quick_search&quick_search=10585
Liver	ENSG00000130714.15;SE:chr9:131503073-131504189:131504340-131506403:+	transmembrane-region	EP-Liver	chr9/131504188/131504340/ENST00000415075/+	ENST00000415075.5	inclusion	ENSG00000130714.15	10585	POMT1	+	ENSE00003467979.1	2	https://ccsm.uth.edu/ExonSkipDB/gene_search_result.cgi?page=page&type=quick_search&quick_search=10585
Brain	ENSG00000130714.15;SE:chr9:131503073-131506114:131506220-131506403:+	transmembrane-region	EN-Brain	chr9/131506113/131506220/ENST00000483472/+	ENST00000483472.1	inclusion	ENSG00000130714.15	10585	POMT1	+	ENSE00003665352.1	2	https://ccsm.uth.edu/ExonSkipDB/gene_search_result.cgi?page=page&type=quick_search&quick_search=10585
Brain	ENSG00000131389.16;SE:chr3:14416453-14443624:14443863-14445717:+	transmembrane-region	EN-Brain	chr3/14443623/14443863/ENST00000622186/+	ENST00000622186.4	inclusion	ENSG00000131389.16	6533	SLC6A6	+	ENSE00001409707.1	3	https://ccsm.uth.edu/ExonSkipDB/gene_search_result.cgi?page=page&type=quick_search&quick_search=6533
Brain	ENSG00000131389.16;SE:chr3:14467956-14468088:14468212-14472205:+	transmembrane-region	EP-Brain	chr3/14468087/14468212/ENST00000622186/+	ENST00000622186.4	inclusion	ENSG00000131389.16	6533	SLC6A6	+	ENSE00003754601.1	9	https://ccsm.uth.edu/ExonSkipDB/gene_search_result.cgi?page=page&type=quick_search&quick_search=6533
Brain	ENSG00000131652.13;SE:chr16:3027280-3027366:3027500-3027577:+	WD40	EP-Brain	chr16/3027365/3027500/ENST00000326266/+	ENST00000326266.12	inclusion	ENSG00000131652.13	79228	THOC6	+	ENSE00000901618.1	12	https://ccsm.uth.edu/ExonSkipDB/gene_search_result.cgi?page=page&type=quick_search&quick_search=79228
Kidney	ENSG00000131748.15;SE:chr17:39657852-39657973:39658026-39658405:+	transmembrane-region	EP-Kidney	chr17/39657972/39658026/ENST00000578232/+	ENST00000578232.5	inclusion	ENSG00000131748.15	10948	STARD3	+	ENSE00003536871.1	5	https://ccsm.uth.edu/ExonSkipDB/gene_search_result.cgi?page=page&type=quick_search&quick_search=10948
Brain	ENSG00000132004.12;SE:chr19:12691257-12691342:12691454-12694594:-	WD40	EP-Brain	chr19/12691341/12691454/ENST00000393261/-	ENST00000393261.7	inclusion	ENSG00000132004.12	84261	FBXW9	-	ENSE00001806609.1	4	https://ccsm.uth.edu/ExonSkipDB/gene_search_result.cgi?page=page&type=quick_search&quick_search=84261
Kidney	ENSG00000132004.12;SE:chr19:12691257-12691342:12691454-12694594:-	WD40	EP-Kidney	chr19/12691341/12691454/ENST00000393261/-	ENST00000393261.7	inclusion	ENSG00000132004.12	84261	FBXW9	-	ENSE00001806609.1	4	https://ccsm.uth.edu/ExonSkipDB/gene_search_result.cgi?page=page&type=quick_search&quick_search=84261
Brain	ENSG00000132004.12;SE:chr19:12694722-12694799:12694938-12696173:-	WD40	EP-Brain	chr19/12694798/12694938/ENST00000393261/-	ENST00000393261.7	inclusion	ENSG00000132004.12	84261	FBXW9	-	ENSE00001788153.1	2	https://ccsm.uth.edu/ExonSkipDB/gene_search_result.cgi?page=page&type=quick_search&quick_search=84261
Kidney	ENSG00000132004.12;SE:chr19:12694722-12694799:12694938-12696173:-	WD40	EP-Kidney	chr19/12694798/12694938/ENST00000393261/-	ENST00000393261.7	inclusion	ENSG00000132004.12	84261	FBXW9	-	ENSE00001788153.1	2	https://ccsm.uth.edu/ExonSkipDB/gene_search_result.cgi?page=page&type=quick_search&quick_search=84261
Liver	ENSG00000132356.11;SE:chr5:40767690-40769416:40769503-40771719:-	nitrosylation	EN-Liver	chr5/40769415/40769503/ENST00000397128/-	ENST00000397128.6	inclusion	ENSG00000132356.11	5562	PRKAA1	-	ENSE00003681543.1	5	https://ccsm.uth.edu/ExonSkipDB/gene_search_result.cgi?page=page&type=quick_search&quick_search=5562
Kidney	ENSG00000132698.13;SE:chr1:156061443-156065911:156066106-156068270:+	nitrosylation	EP-Kidney	chr1/156065910/156066106/ENST00000361084/+	ENST00000361084.9	inclusion	ENSG00000132698.13	57111	RAB25	+	ENSE00000855863.1	2	https://ccsm.uth.edu/ExonSkipDB/gene_search_result.cgi?page=page&type=quick_search&quick_search=57111
Kidney	ENSG00000132716.18;SE:chr1:160224549-160225062:160225119-160225591:-	WD40	EN-Kidney	chr1/160225061/160225119/ENST00000368074/-	ENST00000368074.5	inclusion	ENSG00000132716.18	50717	DCAF8	-	ENSE00003526819.1	9	https://ccsm.uth.edu/ExonSkipDB/gene_search_result.cgi?page=page&type=quick_search&quick_search=50717
Liver	ENSG00000132716.18;SE:chr1:160224549-160225062:160225119-160225591:-	WD40	EN-Liver	chr1/160225061/160225119/ENST00000368074/-	ENST00000368074.5	inclusion	ENSG00000132716.18	50717	DCAF8	-	ENSE00003526819.1	9	https://ccsm.uth.edu/ExonSkipDB/gene_search_result.cgi?page=page&type=quick_search&quick_search=50717
Kidney	ENSG00000133460.19;SE:chr22:23877171-23877385:23877869-23882459:+	transmembrane-region	EP-Kidney	chr22/23877384/23877869/ENST00000405340/+	ENST00000405340.6	inclusion	ENSG00000133460.19	66035	SLC2A11	+	ENSE00001682228.1	6	https://ccsm.uth.edu/ExonSkipDB/gene_search_result.cgi?page=page&type=quick_search&quick_search=66035
Brain	ENSG00000133460.19;SE:chr22:23877171-23877721:23877869-23882459:+	transmembrane-region	EN-Brain	chr22/23877720/23877869/ENST00000345044/+	ENST00000345044.10	inclusion	ENSG00000133460.19	66035	SLC2A11	+	ENSE00003500933.1	6	https://ccsm.uth.edu/ExonSkipDB/gene_search_result.cgi?page=page&type=quick_search&quick_search=66035
Liver	ENSG00000133983.14;SE:chr14:70329236-70342658:70342729-70359519:-	transmembrane-region	EP-Liver	chr14/70342657/70342729/ENST00000389912/-	ENST00000389912.6	inclusion	ENSG00000133983.14	51241	COX16	-	ENSE00003487573.1	2	https://ccsm.uth.edu/ExonSkipDB/gene_search_result.cgi?page=page&type=quick_search&quick_search=51241
Kidney	ENSG00000133983.14;SE:chr14:70329236-70342658:70342729-70359519:-	transmembrane-region	EN-Kidney	chr14/70342657/70342729/ENST00000389912/-	ENST00000389912.6	inclusion	ENSG00000133983.14	51241	COX16	-	ENSE00003487573.1	2	https://ccsm.uth.edu/ExonSkipDB/gene_search_result.cgi?page=page&type=quick_search&quick_search=51241
Liver	ENSG00000134287.9;SE:chr12:48939779-48939997:48940107-48940948:-	nitrosylation	EP-Liver	chr12/48939996/48940107/ENST00000256682/-	ENST00000256682.8	inclusion	ENSG00000134287.9	377	ARF3	-	ENSE00003706828.1	3	https://ccsm.uth.edu/ExonSkipDB/gene_search_result.cgi?page=page&type=quick_search&quick_search=377
Brain	ENSG00000134294.13;SE:chr12:46362638-46363021:46363145-46363726:-	transmembrane-region	EN-Brain	chr12/46363020/46363145/ENST00000256689/-	ENST00000256689.9	inclusion	ENSG00000134294.13	54407	SLC38A2	-	ENSE00003473348.1	13	https://ccsm.uth.edu/ExonSkipDB/gene_search_result.cgi?page=page&type=quick_search&quick_search=54407
Brain	ENSG00000134294.13;SE:chr12:46367340-46370512:46370627-46370776:-	transmembrane-region	EN-Brain	chr12/46370511/46370627/ENST00000256689/-	ENST00000256689.9	inclusion	ENSG00000134294.13	54407	SLC38A2	-	ENSE00003595318.1	4	https://ccsm.uth.edu/ExonSkipDB/gene_search_result.cgi?page=page&type=quick_search&quick_search=54407
Liver	ENSG00000134318.13;SE:chr2:11227398-11235702:11235962-11249661:-	nitrosylation	EN-Liver	chr2/11235701/11235962/ENST00000315872/-	ENST00000315872.10	inclusion	ENSG00000134318.13	9475	ROCK2	-	ENSE00001606097.1	5	https://ccsm.uth.edu/ExonSkipDB/gene_search_result.cgi?page=page&type=quick_search&quick_search=9475
Brain	ENSG00000134490.13;SE:chr18:23370261-23371422:23371470-23373712:-	transmembrane-region	EN-Brain	chr18/23371421/23371470/ENST00000383233/-	ENST00000383233.7	inclusion	ENSG00000134490.13	85019	TMEM241	-	ENSE00003560190.1	8	https://ccsm.uth.edu/ExonSkipDB/gene_search_result.cgi?page=page&type=quick_search&quick_search=85019
Liver	ENSG00000134759.13;SE:chr18:36130071-36133238:36133316-36136307:+	WD40	EN-Liver	chr18/36133237/36133316/ENST00000351393/+	ENST00000351393.10	inclusion	ENSG00000134759.13	55250	ELP2	+	ENSE00003680049.1	2	https://ccsm.uth.edu/ExonSkipDB/gene_search_result.cgi?page=page&type=quick_search&quick_search=55250
Brain	ENSG00000134759.13;SE:chr18:36138426-36138795:36138872-36141137:+	WD40	EN-Brain	chr18/36138794/36138872/ENST00000358232/+	ENST00000358232.10	inclusion	ENSG00000134759.13	55250	ELP2	+	ENSE00003642433.1	5	https://ccsm.uth.edu/ExonSkipDB/gene_search_result.cgi?page=page&type=quick_search&quick_search=55250
Liver	ENSG00000134759.13;SE:chr18:36138426-36138795:36138872-36141137:+	WD40	EN-Liver	chr18/36138794/36138872/ENST00000358232/+	ENST00000358232.10	inclusion	ENSG00000134759.13	55250	ELP2	+	ENSE00003642433.1	5	https://ccsm.uth.edu/ExonSkipDB/gene_search_result.cgi?page=page&type=quick_search&quick_search=55250
Liver	ENSG00000134910.12;SE:chr11:125592918-125595881:125596003-125597059:+	transmembrane-region	EN-Liver	chr11/125595880/125596003/ENST00000392708/+	ENST00000392708.8	inclusion	ENSG00000134910.12	3703	STT3A	+	ENSE00003459288.1	2	https://ccsm.uth.edu/ExonSkipDB/gene_search_result.cgi?page=page&type=quick_search&quick_search=3703
Brain	ENSG00000134910.12;SE:chr11:125609589-125611428:125611519-125612592:+	transmembrane-region	EP-Brain	chr11/125611427/125611519/ENST00000531491/+	ENST00000531491.5	inclusion	ENSG00000134910.12	3703	STT3A	+	ENSE00003548597.1	10	https://ccsm.uth.edu/ExonSkipDB/gene_search_result.cgi?page=page&type=quick_search&quick_search=3703
Liver	ENSG00000134910.12;SE:chr11:125609589-125611428:125611519-125612592:+	transmembrane-region	EP-Liver	chr11/125611427/125611519/ENST00000531491/+	ENST00000531491.5	inclusion	ENSG00000134910.12	3703	STT3A	+	ENSE00003548597.1	10	https://ccsm.uth.edu/ExonSkipDB/gene_search_result.cgi?page=page&type=quick_search&quick_search=3703
Liver	ENSG00000134955.11;SE:chr11:125083877-125084234:125084319-125084825:+	transmembrane-region	EP-Liver	chr11/125084233/125084319/ENST00000403796/+	ENST00000403796.6	inclusion	ENSG00000134955.11	219855	SLC37A2	+	ENSE00000994863.1	12	https://ccsm.uth.edu/ExonSkipDB/gene_search_result.cgi?page=page&type=quick_search&quick_search=219855
Brain	ENSG00000135472.8;SE:chr12:49889202-49889481:49889568-49890117:-	transmembrane-region	EN-Brain	chr12/49889480/49889568/ENST00000320634/-	ENST00000320634.7	inclusion	ENSG00000135472.8	23017	FAIM2	-	ENSE00001222018.1	9	https://ccsm.uth.edu/ExonSkipDB/gene_search_result.cgi?page=page&type=quick_search&quick_search=23017
Brain	ENSG00000135749.18;SE:chr1:233139855-233160283:233160433-233161271:-	transmembrane-region	EN-Brain	chr1/233160282/233160433/ENST00000258229/-	ENST00000258229.13	inclusion	ENSG00000135749.18	80003	PCNX2	-	ENSE00003687654.1	19	https://ccsm.uth.edu/ExonSkipDB/gene_search_result.cgi?page=page&type=quick_search&quick_search=80003
Brain	ENSG00000135916.15;SE:chr2:230865145-230873417:230873557-230875620:+	transmembrane-region	EP-Brain	chr2/230873416/230873557/ENST00000326427/+	ENST00000326427.10	inclusion	ENSG00000135916.15	81618	ITM2C	+	ENSE00003548237.1	2	https://ccsm.uth.edu/ExonSkipDB/gene_search_result.cgi?page=page&type=quick_search&quick_search=81618
Liver	ENSG00000136240.9;SE:chr7:6463175-6466071:6466323-6469596:-	transmembrane-region	EN-Liver	chr7/6466070/6466323/ENST00000258739/-	ENST00000258739.8	inclusion	ENSG00000136240.9	11014	KDELR2	-	ENSE00003531130.1	4	https://ccsm.uth.edu/ExonSkipDB/gene_search_result.cgi?page=page&type=quick_search&quick_search=11014
Kidney	ENSG00000136521.12;SE:chr3:179607812-179615985:179616049-179616983:+	transmembrane-region	EN-Kidney	chr3/179615984/179616049/ENST00000472629/+	ENST00000472629.5	inclusion	ENSG00000136521.12	4711	NDUFB5	+	ENSE00001865192.1	3	https://ccsm.uth.edu/ExonSkipDB/gene_search_result.cgi?page=page&type=quick_search&quick_search=4711
Brain	ENSG00000137210.13;SE:chr6:10749268-10749622:10749698-10755142:+	transmembrane-region	EP-Brain	chr6/10749621/10749698/ENST00000379530/+	ENST00000379530.7	inclusion	ENSG00000137210.13	81853	TMEM14B	+	ENSE00003699580.1	3	https://ccsm.uth.edu/ExonSkipDB/gene_search_result.cgi?page=page&type=quick_search&quick_search=81853
Liver	ENSG00000137210.13;SE:chr6:10749268-10749622:10749698-10755142:+	transmembrane-region	EP-Liver	chr6/10749621/10749698/ENST00000379530/+	ENST00000379530.7	inclusion	ENSG00000137210.13	81853	TMEM14B	+	ENSE00003699580.1	3	https://ccsm.uth.edu/ExonSkipDB/gene_search_result.cgi?page=page&type=quick_search&quick_search=81853
Kidney	ENSG00000137210.13;SE:chr6:10749698-10751133:10751234-10755142:+	transmembrane-region	EN-Kidney	chr6/10751132/10751234/ENST00000379542/+	ENST00000379542.9	inclusion	ENSG00000137210.13	81853	TMEM14B	+	ENSE00003602437.1	4	https://ccsm.uth.edu/ExonSkipDB/gene_search_result.cgi?page=page&type=quick_search&quick_search=81853
Liver	ENSG00000137210.13;SE:chr6:10749698-10751133:10751234-10770077:+	transmembrane-region	EP-Liver	chr6/10751132/10751234/ENST00000478732/+	ENST00000478732.1	inclusion	ENSG00000137210.13	81853	TMEM14B	+	ENSE00003602437.1	2	https://ccsm.uth.edu/ExonSkipDB/gene_search_result.cgi?page=page&type=quick_search&quick_search=81853
Kidney	ENSG00000137216.18;SE:chr6:44153843-44154073:44154188-44154365:+	transmembrane-region	EP-Kidney	chr6/44154072/44154188/ENST00000371893/+	ENST00000371893.6	inclusion	ENSG00000137216.18	55362	TMEM63B	+	ENSE00000929778.1	19	https://ccsm.uth.edu/ExonSkipDB/gene_search_result.cgi?page=page&type=quick_search&quick_search=55362
Brain	ENSG00000137404.14;SE:chr6:30688942-30690047:30690243-30690842:-	transmembrane-region	EP-Brain	chr6/30690046/30690243/ENST00000376420/-	ENST00000376420.9	inclusion	ENSG00000137404.14	11270	NRM	-	ENSE00001692301.1	2	https://ccsm.uth.edu/ExonSkipDB/gene_search_result.cgi?page=page&type=quick_search&quick_search=11270
Brain	ENSG00000137571.10;SE:chr8:69673326-69676609:69676673-69679378:-	transmembrane-region	EN-Brain	chr8/69676608/69676673/ENST00000260126/-	ENST00000260126.8	inclusion	ENSG00000137571.10	81796	SLCO5A1	-	ENSE00003541217.1	9	https://ccsm.uth.edu/ExonSkipDB/gene_search_result.cgi?page=page&type=quick_search&quick_search=81796
Brain	ENSG00000137672.12;SE:chr11:101473773-101476301:101476534-101482949:-	transmembrane-region	EN-Brain	chr11/101476300/101476534/ENST00000344327/-	ENST00000344327.7	inclusion	ENSG00000137672.12	7225	TRPC6	-	ENSE00001097731.1	6	https://ccsm.uth.edu/ExonSkipDB/gene_search_result.cgi?page=page&type=quick_search&quick_search=7225
Liver	ENSG00000137700.16;SE:chr11:119026080-119026506:119026688-119026937:-	transmembrane-region	EP-Liver	chr11/119026505/119026688/ENST00000525372/-	ENST00000525372.5	inclusion	ENSG00000137700.16	2542	SLC37A4	-	ENSE00002174794.1	5	https://ccsm.uth.edu/ExonSkipDB/gene_search_result.cgi?page=page&type=quick_search&quick_search=2542
Liver	ENSG00000137700.16;SE:chr11:119026080-119026603:119026688-119026937:-	transmembrane-region	EN-Liver	chr11/119026602/119026688/ENST00000527992/-	ENST00000527992.5	inclusion	ENSG00000137700.16	2542	SLC37A4	-	ENSE00003520050.1	6	https://ccsm.uth.edu/ExonSkipDB/gene_search_result.cgi?page=page&type=quick_search&quick_search=2542
Brain	ENSG00000137747.14;SE:chr11:117914514-117917170:117917274-117918409:-	transmembrane-region	EN-Brain	chr11/117917169/117917274/ENST00000524993/-	ENST00000524993.5	inclusion	ENSG00000137747.14	84000	TMPRSS13	-	ENSE00000991437.1	3	https://ccsm.uth.edu/ExonSkipDB/gene_search_result.cgi?page=page&type=quick_search&quick_search=84000
Brain	ENSG00000137802.13;SE:chr15:41813781-41814550:41814739-41815259:+	WD40	EN-Brain	chr15/41814549/41814739/ENST00000457542/+	ENST00000457542.6	inclusion	ENSG00000137802.13	23005	MAPKBP1	+	ENSE00003680057.1	10	https://ccsm.uth.edu/ExonSkipDB/gene_search_result.cgi?page=page&type=quick_search&quick_search=23005
Brain	ENSG00000137802.13;SE:chr15:41814739-41815259:41815405-41815624:+	WD40	EN-Brain	chr15/41815258/41815405/ENST00000457542/+	ENST00000457542.6	inclusion	ENSG00000137802.13	23005	MAPKBP1	+	ENSE00003465611.1	11	https://ccsm.uth.edu/ExonSkipDB/gene_search_result.cgi?page=page&type=quick_search&quick_search=23005
Liver	ENSG00000137842.6;SE:chr15:43169677-43178607:43178711-43181181:+	transmembrane-region	EN-Liver	chr15/43178606/43178711/ENST00000563859/+	ENST00000563859.5	inclusion	ENSG00000137842.6	80021	TMEM62	+	ENSE00003532758.1	3	https://ccsm.uth.edu/ExonSkipDB/gene_search_result.cgi?page=page&type=quick_search&quick_search=80021
Brain	ENSG00000138459.8;SE:chr3:112569269-112570540:112570670-112573889:+	transmembrane-region	EN-Brain	chr3/112570539/112570670/ENST00000261034/+	ENST00000261034.6	inclusion	ENSG00000138459.8	55032	SLC35A5	+	ENSE00003589242.1	4	https://ccsm.uth.edu/ExonSkipDB/gene_search_result.cgi?page=page&type=quick_search&quick_search=55032
Liver	ENSG00000138459.8;SE:chr3:112569269-112570540:112570670-112573889:+	transmembrane-region	EN-Liver	chr3/112570539/112570670/ENST00000261034/+	ENST00000261034.6	inclusion	ENSG00000138459.8	55032	SLC35A5	+	ENSE00003589242.1	4	https://ccsm.uth.edu/ExonSkipDB/gene_search_result.cgi?page=page&type=quick_search&quick_search=55032
Brain	ENSG00000138600.9;SE:chr15:50731039-50732603:50732684-50736101:-	transmembrane-region	EN-Brain	chr15/50732602/50732684/ENST00000261854/-	ENST00000261854.9	inclusion	ENSG00000138600.9	84888	SPPL2A	-	ENSE00000931394.1	9	https://ccsm.uth.edu/ExonSkipDB/gene_search_result.cgi?page=page&type=quick_search&quick_search=84888
Kidney	ENSG00000138600.9;SE:chr15:50731039-50732603:50732684-50736101:-	transmembrane-region	EN-Kidney	chr15/50732602/50732684/ENST00000261854/-	ENST00000261854.9	inclusion	ENSG00000138600.9	84888	SPPL2A	-	ENSE00000931394.1	9	https://ccsm.uth.edu/ExonSkipDB/gene_search_result.cgi?page=page&type=quick_search&quick_search=84888
Liver	ENSG00000138821.12;SE:chr4:102315830-102344444:102344915-102345345:-	transmembrane-region	EN-Liver	chr4/102344443/102344915/ENST00000356736/-	ENST00000356736.4	inclusion	ENSG00000138821.12	64116	SLC39A8	-	ENSE00001411230.1	2	https://ccsm.uth.edu/ExonSkipDB/gene_search_result.cgi?page=page&type=quick_search&quick_search=64116
Brain	ENSG00000139350.11;SE:chr12:96907856-96917621:96917737-96919985:+	WD40	EN-Brain	chr12/96917620/96917737/ENST00000411739/+	ENST00000411739.6	inclusion	ENSG00000139350.11	121441	NEDD1	+	ENSE00003644682.1	3	https://ccsm.uth.edu/ExonSkipDB/gene_search_result.cgi?page=page&type=quick_search&quick_search=121441
Liver	ENSG00000139370.10;SE:chr12:128809473-128809943:128810111-128814775:-	transmembrane-region	EP-Liver	chr12/128809942/128810111/ENST00000266771/-	ENST00000266771.9	inclusion	ENSG00000139370.10	121260	SLC15A4	-	ENSE00000937822.1	3	https://ccsm.uth.edu/ExonSkipDB/gene_search_result.cgi?page=page&type=quick_search&quick_search=121260
Brain	ENSG00000139370.10;SE:chr12:128809473-128809943:128810111-128814775:-	transmembrane-region	EP-Brain	chr12/128809942/128810111/ENST00000266771/-	ENST00000266771.9	inclusion	ENSG00000139370.10	121260	SLC15A4	-	ENSE00000937822.1	3	https://ccsm.uth.edu/ExonSkipDB/gene_search_result.cgi?page=page&type=quick_search&quick_search=121260
Brain	ENSG00000139624.12;SE:chr12:50138617-50142053:50142110-50143074:-	transmembrane-region	EP-Brain	chr12/50142052/50142110/ENST00000317551/-	ENST00000317551.10	inclusion	ENSG00000139624.12	91012	CERS5	-	ENSE00003697911.1	4	https://ccsm.uth.edu/ExonSkipDB/gene_search_result.cgi?page=page&type=quick_search&quick_search=91012
Liver	ENSG00000139636.15;SE:chr12:49097739-49097944:49098105-49100388:-	transmembrane-region	EP-Liver	chr12/49097943/49098105/ENST00000552577/-	ENST00000552577.5	inclusion	ENSG00000139636.15	55716	LMBR1L	-	ENSE00003582602.1	10	https://ccsm.uth.edu/ExonSkipDB/gene_search_result.cgi?page=page&type=quick_search&quick_search=55716
Brain	ENSG00000139636.15;SE:chr12:49097739-49097944:49098105-49100388:-	transmembrane-region	EP-Brain	chr12/49097943/49098105/ENST00000553040/-	ENST00000553040.5	inclusion	ENSG00000139636.15	55716	LMBR1L	-	ENSE00003484518.1	6	https://ccsm.uth.edu/ExonSkipDB/gene_search_result.cgi?page=page&type=quick_search&quick_search=55716
Brain	ENSG00000139974.15;SE:chr14:61052135-61052349:61052985-61078810:+	transmembrane-region	EN-Brain	chr14/61052348/61052985/ENST00000525723/+	ENST00000525723.6	inclusion	ENSG00000139974.15	145389	SLC38A6	+	ENSE00002169538.2	18	https://ccsm.uth.edu/ExonSkipDB/gene_search_result.cgi?page=page&type=quick_search&quick_search=145389
Brain	ENSG00000139990.17;SE:chr14:69119230-69122217:69122360-69152944:-	WD40	EN-Brain	chr14/69122216/69122360/ENST00000554681/-	ENST00000554681.1	inclusion	ENSG00000139990.17	8816	DCAF5	-	ENSE00003643548.1	2	https://ccsm.uth.edu/ExonSkipDB/gene_search_result.cgi?page=page&type=quick_search&quick_search=8816
Liver	ENSG00000140391.14;SE:chr15:77054279-77055789:77055863-77070892:-	transmembrane-region	EN-Liver	chr15/77055788/77055863/ENST00000424443/-	ENST00000424443.7	inclusion	ENSG00000140391.14	10099	TSPAN3	-	ENSE00003582030.1	2	https://ccsm.uth.edu/ExonSkipDB/gene_search_result.cgi?page=page&type=quick_search&quick_search=10099
Brain	ENSG00000140391.14;SE:chr15:77055863-77056064:77056255-77070892:-	transmembrane-region	EP-Brain	chr15/77056063/77056255/ENST00000267970/-	ENST00000267970.8	inclusion	ENSG00000140391.14	10099	TSPAN3	-	ENSE00003545790.1	2	https://ccsm.uth.edu/ExonSkipDB/gene_search_result.cgi?page=page&type=quick_search&quick_search=10099
Kidney	ENSG00000140538.16;SE:chr15:88033045-88126271:88126373-88127162:-	transmembrane-region	EP-Kidney	chr15/88126270/88126373/ENST00000317501/-	ENST00000317501.7	inclusion	ENSG00000140538.16	4916	NTRK3	-	ENSE00003330291.1	11	https://ccsm.uth.edu/ExonSkipDB/gene_search_result.cgi?page=page&type=quick_search&quick_search=4916
Brain	ENSG00000140798.15;SE:chr16:48101009-48104142:48104368-48105139:-	transmembrane-region	EN-Brain	chr16/48104141/48104368/ENST00000311303/-	ENST00000311303.7	inclusion	ENSG00000140798.15	94160	ABCC12	-	ENSE00003485107.1	20	https://ccsm.uth.edu/ExonSkipDB/gene_search_result.cgi?page=page&type=quick_search&quick_search=94160
Kidney	ENSG00000140931.19;SE:chr16:66608464-66609435:66609530-66609883:+	transmembrane-region	EN-Kidney	chr16/66609434/66609530/ENST00000460097/+	ENST00000460097.5	inclusion	ENSG00000140931.19	123920	CMTM3	+	ENSE00000945627.1	3	https://ccsm.uth.edu/ExonSkipDB/gene_search_result.cgi?page=page&type=quick_search&quick_search=123920
Liver	ENSG00000140931.19;SE:chr16:66608464-66609435:66609530-66609883:+	transmembrane-region	EN-Liver	chr16/66609434/66609530/ENST00000460097/+	ENST00000460097.5	inclusion	ENSG00000140931.19	123920	CMTM3	+	ENSE00000945627.1	3	https://ccsm.uth.edu/ExonSkipDB/gene_search_result.cgi?page=page&type=quick_search&quick_search=123920
Liver	ENSG00000141349.8;SE:chr17:44074770-44074969:44075087-44075310:+	transmembrane-region	EP-Liver	chr17/44074968/44075087/ENST00000269097/+	ENST00000269097.8	inclusion	ENSG00000141349.8	92579	G6PC3	+	ENSE00003582796.1	4	https://ccsm.uth.edu/ExonSkipDB/gene_search_result.cgi?page=page&type=quick_search&quick_search=92579
Brain	ENSG00000141349.8;SE:chr17:44074770-44074969:44075087-44075310:+	transmembrane-region	EP-Brain	chr17/44074968/44075087/ENST00000269097/+	ENST00000269097.8	inclusion	ENSG00000141349.8	92579	G6PC3	+	ENSE00003582796.1	4	https://ccsm.uth.edu/ExonSkipDB/gene_search_result.cgi?page=page&type=quick_search&quick_search=92579
Kidney	ENSG00000141349.8;SE:chr17:44074770-44074969:44075087-44075310:+	transmembrane-region	EP-Kidney	chr17/44074968/44075087/ENST00000269097/+	ENST00000269097.8	inclusion	ENSG00000141349.8	92579	G6PC3	+	ENSE00003582796.1	4	https://ccsm.uth.edu/ExonSkipDB/gene_search_result.cgi?page=page&type=quick_search&quick_search=92579
Brain	ENSG00000141469.16;SE:chr18:45736648-45739163:45739310-45739528:+	transmembrane-region	EN-Brain	chr18/45739162/45739310/ENST00000321925/+	ENST00000321925.8	inclusion	ENSG00000141469.16	6563	SLC14A1	+	ENSE00003673767.1	7	https://ccsm.uth.edu/ExonSkipDB/gene_search_result.cgi?page=page&type=quick_search&quick_search=6563
Brain	ENSG00000141485.15;SE:chr17:6686338-6687529:6687666-6690779:-	transmembrane-region	EN-Brain	chr17/6687528/6687666/ENST00000293800/-	ENST00000293800.10	inclusion	ENSG00000141485.15	284111	SLC13A5	-	ENSE00001699681.1	11	https://ccsm.uth.edu/ExonSkipDB/gene_search_result.cgi?page=page&type=quick_search&quick_search=284111
Brain	ENSG00000141485.15;SE:chr17:6686338-6687529:6687666-6690779:-	nitrosylation	EN-Brain	chr17/6687528/6687666/ENST00000293800/-	ENST00000293800.10	inclusion	ENSG00000141485.15	284111	SLC13A5	-	ENSE00001699681.1	11	https://ccsm.uth.edu/ExonSkipDB/gene_search_result.cgi?page=page&type=quick_search&quick_search=284111
Brain	ENSG00000141485.15;SE:chr17:6706778-6707028:6707156-6713232:-	nitrosylation	EN-Brain	chr17/6707027/6707156/ENST00000293800/-	ENST00000293800.10	inclusion	ENSG00000141485.15	284111	SLC13A5	-	ENSE00000949009.1	2	https://ccsm.uth.edu/ExonSkipDB/gene_search_result.cgi?page=page&type=quick_search&quick_search=284111
Brain	ENSG00000141485.15;SE:chr17:6706778-6707028:6707156-6713232:-	transmembrane-region	EN-Brain	chr17/6707027/6707156/ENST00000293800/-	ENST00000293800.10	inclusion	ENSG00000141485.15	284111	SLC13A5	-	ENSE00000949009.1	2	https://ccsm.uth.edu/ExonSkipDB/gene_search_result.cgi?page=page&type=quick_search&quick_search=284111
Liver	ENSG00000141505.11;SE:chr17:7177076-7177210:7177326-7178494:-	transmembrane-region	EP-Liver	chr17/7177209/7177326/ENST00000269299/-	ENST00000269299.7	inclusion	ENSG00000141505.11	432	ASGR1	-	ENSE00003574529.1	3	https://ccsm.uth.edu/ExonSkipDB/gene_search_result.cgi?page=page&type=quick_search&quick_search=432
Brain	ENSG00000143036.16;SE:chr1:94891267-94892281:94892517-94894818:+	transmembrane-region	EP-Brain	chr1/94892280/94892517/ENST00000532427/+	ENST00000532427.5	inclusion	ENSG00000143036.16	126969	SLC44A3	+	ENSE00003609773.1	13	https://ccsm.uth.edu/ExonSkipDB/gene_search_result.cgi?page=page&type=quick_search&quick_search=126969
Liver	ENSG00000143226.13;SE:chr1:161510074-161510834:161510956-161513895:+	transmembrane-region	EN-Liver	chr1/161510833/161510956/ENST00000271450/+	ENST00000271450.10	inclusion	ENSG00000143226.13	2212	FCGR2A	+	ENSE00003463328.1	5	https://ccsm.uth.edu/ExonSkipDB/gene_search_result.cgi?page=page&type=quick_search&quick_search=2212
Brain	ENSG00000143252.14;SE:chr1:161340655-161356677:161356840-161362329:+	transmembrane-region	EP-Brain	chr1/161356676/161356840/ENST00000392169/+	ENST00000392169.6	inclusion	ENSG00000143252.14	6391	SDHC	+	ENSE00003557623.1	3	https://ccsm.uth.edu/ExonSkipDB/gene_search_result.cgi?page=page&type=quick_search&quick_search=6391
Liver	ENSG00000143252.14;SE:chr1:161340655-161356677:161356840-161362329:+	transmembrane-region	EP-Liver	chr1/161356676/161356840/ENST00000392169/+	ENST00000392169.6	inclusion	ENSG00000143252.14	6391	SDHC	+	ENSE00003557623.1	3	https://ccsm.uth.edu/ExonSkipDB/gene_search_result.cgi?page=page&type=quick_search&quick_search=6391
Liver	ENSG00000143324.13;SE:chr1:180835045-180836522:180836716-180863708:+	transmembrane-region	EN-Liver	chr1/180836521/180836716/ENST00000367590/+	ENST00000367590.8	inclusion	ENSG00000143324.13	9213	XPR1	+	ENSE00001068589.1	11	https://ccsm.uth.edu/ExonSkipDB/gene_search_result.cgi?page=page&type=quick_search&quick_search=9213
Brain	ENSG00000143324.13;SE:chr1:180835045-180836522:180836716-180863708:+	transmembrane-region	EN-Brain	chr1/180836521/180836716/ENST00000367590/+	ENST00000367590.8	inclusion	ENSG00000143324.13	9213	XPR1	+	ENSE00001068589.1	11	https://ccsm.uth.edu/ExonSkipDB/gene_search_result.cgi?page=page&type=quick_search&quick_search=9213
Brain	ENSG00000143384.12;SE:chr1:150577491-150578244:150578491-150578843:-	nitrosylation	EN-Brain	chr1/150578243/150578491/ENST00000620947/-	ENST00000620947.4	inclusion	ENSG00000143384.12	4170	MCL1	-	ENSE00000959746.1	3	https://ccsm.uth.edu/ExonSkipDB/gene_search_result.cgi?page=page&type=quick_search&quick_search=4170
Liver	ENSG00000143418.19;SE:chr1:150968512-150968918:150969131-150974619:-	transmembrane-region	EN-Liver	chr1/150968917/150969131/ENST00000271688/-	ENST00000271688.10	inclusion	ENSG00000143418.19	29956	CERS2	-	ENSE00001335851.2	2	https://ccsm.uth.edu/ExonSkipDB/gene_search_result.cgi?page=page&type=quick_search&quick_search=29956
Brain	ENSG00000143418.19;SE:chr1:150968512-150968918:150969131-150974619:-	transmembrane-region	EN-Brain	chr1/150968917/150969131/ENST00000361419/-	ENST00000361419.9	inclusion	ENSG00000143418.19	29956	CERS2	-	ENSE00001335851.2	2	https://ccsm.uth.edu/ExonSkipDB/gene_search_result.cgi?page=page&type=quick_search&quick_search=29956
Brain	ENSG00000143476.17;SE:chr1:212035942-212042993:212043118-212044660:+	WD40	EP-Brain	chr1/212042992/212043118/ENST00000366991/+	ENST00000366991.4	inclusion	ENSG00000143476.17	51514	DTL	+	ENSE00001068413.1	2	https://ccsm.uth.edu/ExonSkipDB/gene_search_result.cgi?page=page&type=quick_search&quick_search=51514
Kidney	ENSG00000143476.17;SE:chr1:212035942-212042993:212043118-212044660:+	WD40	EP-Kidney	chr1/212042992/212043118/ENST00000366991/+	ENST00000366991.4	inclusion	ENSG00000143476.17	51514	DTL	+	ENSE00001068413.1	2	https://ccsm.uth.edu/ExonSkipDB/gene_search_result.cgi?page=page&type=quick_search&quick_search=51514
Brain	ENSG00000143630.9;SE:chr1:155282840-155283974:155284135-155284539:+	transmembrane-region	EN-Brain	chr1/155283973/155284135/ENST00000368358/+	ENST00000368358.3	inclusion	ENSG00000143630.9	57657	HCN3	+	ENSE00001765873.1	3	https://ccsm.uth.edu/ExonSkipDB/gene_search_result.cgi?page=page&type=quick_search&quick_search=57657
Liver	ENSG00000144021.2;SE:chr2:96266489-96267321:96267469-96267625:+	WD40	EP-Liver	chr2/96267320/96267469/ENST00000488633/+	ENST00000488633.1	inclusion	ENSG00000144021.2	9391	CIAO1	+	ENSE00003668391.1	2	https://ccsm.uth.edu/ExonSkipDB/gene_search_result.cgi?page=page&type=quick_search&quick_search=9391
Brain	ENSG00000144021.2;SE:chr2:96266489-96267321:96267469-96267625:+	WD40	EP-Brain	chr2/96267320/96267469/ENST00000488633/+	ENST00000488633.1	inclusion	ENSG00000144021.2	9391	CIAO1	+	ENSE00003668391.1	2	https://ccsm.uth.edu/ExonSkipDB/gene_search_result.cgi?page=page&type=quick_search&quick_search=9391
Kidney	ENSG00000144021.2;SE:chr2:96266489-96267321:96267469-96267625:+	WD40	EN-Kidney	chr2/96267320/96267469/ENST00000488633/+	ENST00000488633.1	inclusion	ENSG00000144021.2	9391	CIAO1	+	ENSE00003668391.1	2	https://ccsm.uth.edu/ExonSkipDB/gene_search_result.cgi?page=page&type=quick_search&quick_search=9391
Brain	ENSG00000144040.12;SE:chr2:72945099-72961131:72961248-72968448:-	transmembrane-region	EP-Brain	chr2/72961130/72961248/ENST00000272433/-	ENST00000272433.6	inclusion	ENSG00000144040.12	94097	SFXN5	-	ENSE00003661947.1	13	https://ccsm.uth.edu/ExonSkipDB/gene_search_result.cgi?page=page&type=quick_search&quick_search=94097
Liver	ENSG00000144040.12;SE:chr2:72945099-72961131:72961248-72968448:-	transmembrane-region	EP-Liver	chr2/72961130/72961248/ENST00000272433/-	ENST00000272433.6	inclusion	ENSG00000144040.12	94097	SFXN5	-	ENSE00003661947.1	13	https://ccsm.uth.edu/ExonSkipDB/gene_search_result.cgi?page=page&type=quick_search&quick_search=94097
Liver	ENSG00000144668.11;SE:chr3:37785078-37803823:37803942-37818891:+	transmembrane-region	EP-Liver	chr3/37803822/37803942/ENST00000264741/+	ENST00000264741.9	inclusion	ENSG00000144668.11	3680	ITGA9	+	ENSE00001300482.1	27	https://ccsm.uth.edu/ExonSkipDB/gene_search_result.cgi?page=page&type=quick_search&quick_search=3680
Brain	ENSG00000144868.13;SE:chr3:133229351-133379752:133381161-133390180:+	transmembrane-region	EP-Brain	chr3/133379751/133381161/ENST00000393130/+	ENST00000393130.7	inclusion	ENSG00000144868.13	66000	TMEM108	+	ENSE00001223724.5	4	https://ccsm.uth.edu/ExonSkipDB/gene_search_result.cgi?page=page&type=quick_search&quick_search=66000
Liver	ENSG00000144895.11;SE:chr3:150558462-150562557:150562660-150563515:+	WD40	EN-Liver	chr3/150562556/150562660/ENST00000273435/+	ENST00000273435.9	inclusion	ENSG00000144895.11	83939	EIF2A	+	ENSE00001877562.1	4	https://ccsm.uth.edu/ExonSkipDB/gene_search_result.cgi?page=page&type=quick_search&quick_search=83939
Brain	ENSG00000145428.14;SE:chr4:153723458-153728207:153728361-153748645:-	transmembrane-region	EN-Brain	chr4/153728206/153728361/ENST00000347063/-	ENST00000347063.8	inclusion	ENSG00000145428.14	285533	RNF175	-	ENSE00003584091.1	4	https://ccsm.uth.edu/ExonSkipDB/gene_search_result.cgi?page=page&type=quick_search&quick_search=285533
Brain	ENSG00000145428.14;SE:chr4:153728361-153748645:153748786-153751438:-	transmembrane-region	EN-Brain	chr4/153748644/153748786/ENST00000347063/-	ENST00000347063.8	inclusion	ENSG00000145428.14	285533	RNF175	-	ENSE00003571351.1	3	https://ccsm.uth.edu/ExonSkipDB/gene_search_result.cgi?page=page&type=quick_search&quick_search=285533
Brain	ENSG00000145495.14;SE:chr5:10378832-10381800:10381943-10386994:+	transmembrane-region	EN-Brain	chr5/10381799/10381943/ENST00000274140/+	ENST00000274140.9	inclusion	ENSG00000145495.14	10299	MARCHF6	+	ENSE00003581150.1	4	https://ccsm.uth.edu/ExonSkipDB/gene_search_result.cgi?page=page&type=quick_search&quick_search=10299
Kidney	ENSG00000145545.11;SE:chr5:6633869-6651842:6652008-6656078:+	transmembrane-region	EN-Kidney	chr5/6651841/6652008/ENST00000274192/+	ENST00000274192.6	inclusion	ENSG00000145545.11	6715	SRD5A1	+	ENSE00003559472.1	2	https://ccsm.uth.edu/ExonSkipDB/gene_search_result.cgi?page=page&type=quick_search&quick_search=6715
Brain	ENSG00000145545.11;SE:chr5:6633869-6651842:6652008-6656078:+	transmembrane-region	EN-Brain	chr5/6651841/6652008/ENST00000274192/+	ENST00000274192.6	inclusion	ENSG00000145545.11	6715	SRD5A1	+	ENSE00003559472.1	2	https://ccsm.uth.edu/ExonSkipDB/gene_search_result.cgi?page=page&type=quick_search&quick_search=6715
Brain	ENSG00000145730.20;SE:chr5:103019843-103025131:103025334-103028182:+	transmembrane-region	EP-Brain	chr5/103025130/103025334/ENST00000304400/+	ENST00000304400.11	inclusion	ENSG00000145730.20	5066	PAM	+	ENSE00003512809.1	23	https://ccsm.uth.edu/ExonSkipDB/gene_search_result.cgi?page=page&type=quick_search&quick_search=5066
Brain	ENSG00000145730.20;SE:chr5:103019843-103025131:103025334-103028887:+	transmembrane-region	EN-Brain	chr5/103025130/103025334/ENST00000504691/+	ENST00000504691.1	inclusion	ENSG00000145730.20	5066	PAM	+	ENSE00003512809.1	5	https://ccsm.uth.edu/ExonSkipDB/gene_search_result.cgi?page=page&type=quick_search&quick_search=5066
Kidney	ENSG00000145730.20;SE:chr5:103019843-103025134:103025334-103028182:+	transmembrane-region	EN-Kidney	chr5/103025133/103025334/ENST00000504456/+	ENST00000504456.1	inclusion	ENSG00000145730.20	5066	PAM	+	ENSE00003633004.1	5	https://ccsm.uth.edu/ExonSkipDB/gene_search_result.cgi?page=page&type=quick_search&quick_search=5066
Liver	ENSG00000146802.12;SE:chr7:112775318-112783698:112784953-112790160:-	transmembrane-region	EN-Liver	chr7/112783697/112784953/ENST00000312814/-	ENST00000312814.10	inclusion	ENSG00000146802.12	64418	TMEM168	-	ENSE00001250523.1	2	https://ccsm.uth.edu/ExonSkipDB/gene_search_result.cgi?page=page&type=quick_search&quick_search=64418
Brain	ENSG00000146802.12;SE:chr7:112775318-112783698:112784953-112790160:-	transmembrane-region	EN-Brain	chr7/112783697/112784953/ENST00000312814/-	ENST00000312814.10	inclusion	ENSG00000146802.12	64418	TMEM168	-	ENSE00001250523.1	2	https://ccsm.uth.edu/ExonSkipDB/gene_search_result.cgi?page=page&type=quick_search&quick_search=64418
Brain	ENSG00000147100.9;SE:chrX:74525893-74529213:74529441-74531333:+	transmembrane-region	EN-Brain	chrX/74529212/74529441/ENST00000587091/+	ENST00000587091.5	inclusion	ENSG00000147100.9	6567	SLC16A2	+	ENSE00001159895.1	5	https://ccsm.uth.edu/ExonSkipDB/gene_search_result.cgi?page=page&type=quick_search&quick_search=6567
Liver	ENSG00000147100.9;SE:chrX:74525893-74529213:74529441-74531333:+	transmembrane-region	EN-Liver	chrX/74529212/74529441/ENST00000587091/+	ENST00000587091.5	inclusion	ENSG00000147100.9	6567	SLC16A2	+	ENSE00001159895.1	5	https://ccsm.uth.edu/ExonSkipDB/gene_search_result.cgi?page=page&type=quick_search&quick_search=6567
Brain	ENSG00000147535.16;SE:chr8:38267960-38268371:38268461-38268882:-	transmembrane-region	EN-Brain	chr8/38268370/38268461/ENST00000424479/-	ENST00000424479.6	inclusion	ENSG00000147535.16	84513	PLPP5	-	ENSE00003486456.1	3	https://ccsm.uth.edu/ExonSkipDB/gene_search_result.cgi?page=page&type=quick_search&quick_search=84513
Liver	ENSG00000148399.11;SE:chr9:137564606-137564893:137564958-137565085:-	WD40	EN-Liver	chr9/137564892/137564958/ENST00000485189/-	ENST00000485189.5	inclusion	ENSG00000148399.11	92715	DPH7	-	ENSE00003558548.1	4	https://ccsm.uth.edu/ExonSkipDB/gene_search_result.cgi?page=page&type=quick_search&quick_search=92715
Brain	ENSG00000148399.11;SE:chr9:137576167-137577470:137577603-137578625:-	WD40	EP-Brain	chr9/137577469/137577603/ENST00000277540/-	ENST00000277540.6	inclusion	ENSG00000148399.11	92715	DPH7	-	ENSE00003603357.1	2	https://ccsm.uth.edu/ExonSkipDB/gene_search_result.cgi?page=page&type=quick_search&quick_search=92715
Liver	ENSG00000148399.11;SE:chr9:137576402-137577470:137577603-137578625:-	WD40	EN-Liver	chr9/137577469/137577603/ENST00000472113/-	ENST00000472113.5	inclusion	ENSG00000148399.11	92715	DPH7	-	ENSE00003537139.1	2	https://ccsm.uth.edu/ExonSkipDB/gene_search_result.cgi?page=page&type=quick_search&quick_search=92715
Brain	ENSG00000148399.11;SE:chr9:137576402-137577470:137577603-137578510:-	WD40	EN-Brain	chr9/137577469/137577603/ENST00000481839/-	ENST00000481839.5	inclusion	ENSG00000148399.11	92715	DPH7	-	ENSE00003537139.1	2	https://ccsm.uth.edu/ExonSkipDB/gene_search_result.cgi?page=page&type=quick_search&quick_search=92715
Brain	ENSG00000148468.16;SE:chr10:15214601-15215996:15216110-15220944:-	transmembrane-region	EN-Brain	chr10/15215995/15216110/ENST00000378116/-	ENST00000378116.8	inclusion	ENSG00000148468.16	221061	FAM171A1	-	ENSE00001760275.1	7	https://ccsm.uth.edu/ExonSkipDB/gene_search_result.cgi?page=page&type=quick_search&quick_search=221061
Kidney	ENSG00000148985.19;SE:chr11:3808315-3811250:3811424-3823883:+	transmembrane-region	EN-Kidney	chr11/3811249/3811424/ENST00000300730/+	ENST00000300730.10	inclusion	ENSG00000148985.19	27315	PGAP2	+	ENSE00003744203.1	3	https://ccsm.uth.edu/ExonSkipDB/gene_search_result.cgi?page=page&type=quick_search&quick_search=27315
Brain	ENSG00000149547.14;SE:chr11:125580204-125581211:125581322-125582346:+	transmembrane-region	EP-Brain	chr11/125581210/125581322/ENST00000278903/+	ENST00000278903.10	inclusion	ENSG00000149547.14	9538	EI24	+	ENSE00003561769.1	9	https://ccsm.uth.edu/ExonSkipDB/gene_search_result.cgi?page=page&type=quick_search&quick_search=9538
Brain	ENSG00000149582.15;SE:chr11:118533207-118533420:118533551-118533857:+	transmembrane-region	EP-Brain	chr11/118533419/118533551/ENST00000354284/+	ENST00000354284.8	inclusion	ENSG00000149582.15	84866	TMEM25	+	ENSE00000991515.1	5	https://ccsm.uth.edu/ExonSkipDB/gene_search_result.cgi?page=page&type=quick_search&quick_search=84866
Brain	ENSG00000150787.7;SE:chr11:112228673-112230626:112230682-112233163:+	nitrosylation	EN-Brain	chr11/112230625/112230682/ENST00000528679/+	ENST00000528679.5	inclusion	ENSG00000150787.7	5805	PTS	+	ENSE00003608700.1	3	https://ccsm.uth.edu/ExonSkipDB/gene_search_result.cgi?page=page&type=quick_search&quick_search=5805
Kidney	ENSG00000151366.12;SE:chr11:78070036-78072998:78073141-78079579:-	transmembrane-region	EP-Kidney	chr11/78072997/78073141/ENST00000281031/-	ENST00000281031.4	inclusion	ENSG00000151366.12	4718	NDUFC2	-	ENSE00003498557.1	2	https://ccsm.uth.edu/ExonSkipDB/gene_search_result.cgi?page=page&type=quick_search&quick_search=4718
Kidney	ENSG00000151665.12;SE:chr2:46612344-46613694:46613785-46614937:-	transmembrane-region	EN-Kidney	chr2/46613693/46613785/ENST00000306465/-	ENST00000306465.8	inclusion	ENSG00000151665.12	5281	PIGF	-	ENSE00001000980.1	3	https://ccsm.uth.edu/ExonSkipDB/gene_search_result.cgi?page=page&type=quick_search&quick_search=5281
Brain	ENSG00000151881.14;SE:chr5:43446557-43453658:43454043-43479890:-	transmembrane-region	EP-Brain	chr5/43453657/43454043/ENST00000506860/-	ENST00000506860.1	inclusion	ENSG00000151881.14	64417	TMEM267	-	ENSE00001307550.1	3	https://ccsm.uth.edu/ExonSkipDB/gene_search_result.cgi?page=page&type=quick_search&quick_search=64417
Brain	ENSG00000152763.16;SE:chr1:66827046-66827812:66827910-66833585:-	WD40	EN-Brain	chr1/66827811/66827910/ENST00000371026/-	ENST00000371026.7	inclusion	ENSG00000152763.16	79819	WDR78	-	ENSE00003684695.1	14	https://ccsm.uth.edu/ExonSkipDB/gene_search_result.cgi?page=page&type=quick_search&quick_search=79819
Brain	ENSG00000152763.16;SE:chr1:66834148-66835626:66835777-66837710:-	WD40	EP-Brain	chr1/66835625/66835777/ENST00000371026/-	ENST00000371026.7	inclusion	ENSG00000152763.16	79819	WDR78	-	ENSE00001006971.1	11	https://ccsm.uth.edu/ExonSkipDB/gene_search_result.cgi?page=page&type=quick_search&quick_search=79819
Kidney	ENSG00000152953.12;SE:chr4:5398244-5416845:5416934-5446673:+	nitrosylation	EP-Kidney	chr4/5416844/5416934/ENST00000510398/+	ENST00000510398.1	inclusion	ENSG00000152953.12	55351	STK32B	+	ENSE00003604538.1	6	https://ccsm.uth.edu/ExonSkipDB/gene_search_result.cgi?page=page&type=quick_search&quick_search=55351
Kidney	ENSG00000153551.13;SE:chr3:32442013-32449454:32449552-32452392:+	transmembrane-region	EN-Kidney	chr3/32449453/32449552/ENST00000334983/+	ENST00000334983.9	inclusion	ENSG00000153551.13	112616	CMTM7	+	ENSE00001011370.1	3	https://ccsm.uth.edu/ExonSkipDB/gene_search_result.cgi?page=page&type=quick_search&quick_search=112616
Kidney	ENSG00000153551.13;SE:chr3:32442013-32452392:32452473-32454241:+	transmembrane-region	EP-Kidney	chr3/32452391/32452473/ENST00000349718/+	ENST00000349718.8	inclusion	ENSG00000153551.13	112616	CMTM7	+	ENSE00001011368.3	3	https://ccsm.uth.edu/ExonSkipDB/gene_search_result.cgi?page=page&type=quick_search&quick_search=112616
Liver	ENSG00000153551.13;SE:chr3:32442013-32452392:32452473-32454241:+	transmembrane-region	EP-Liver	chr3/32452391/32452473/ENST00000349718/+	ENST00000349718.8	inclusion	ENSG00000153551.13	112616	CMTM7	+	ENSE00001011368.3	3	https://ccsm.uth.edu/ExonSkipDB/gene_search_result.cgi?page=page&type=quick_search&quick_search=112616
Liver	ENSG00000154258.16;SE:chr17:68996014-69007759:69007872-69008062:-	transmembrane-region	EP-Liver	chr17/69007758/69007872/ENST00000340001/-	ENST00000340001.8	inclusion	ENSG00000154258.16	10350	ABCA9	-	ENSE00001104921.1	25	https://ccsm.uth.edu/ExonSkipDB/gene_search_result.cgi?page=page&type=quick_search&quick_search=10350
Brain	ENSG00000154263.17;SE:chr17:69174394-69174607:69174777-69175406:-	transmembrane-region	EP-Brain	chr17/69174606/69174777/ENST00000522406/-	ENST00000522406.5	inclusion	ENSG00000154263.17	10349	ABCA10	-	ENSE00003654517.1	26	https://ccsm.uth.edu/ExonSkipDB/gene_search_result.cgi?page=page&type=quick_search&quick_search=10349
Brain	ENSG00000154263.17;SE:chr17:69219771-69221792:69221895-69222533:-	transmembrane-region	EP-Brain	chr17/69221791/69221895/ENST00000522406/-	ENST00000522406.5	inclusion	ENSG00000154263.17	10349	ABCA10	-	ENSE00001105057.1	5	https://ccsm.uth.edu/ExonSkipDB/gene_search_result.cgi?page=page&type=quick_search&quick_search=10349
Brain	ENSG00000154917.10;SE:chr3:133841663-133864584:133864642-133895397:-	nitrosylation	EN-Brain	chr3/133864583/133864642/ENST00000285208/-	ENST00000285208.8	inclusion	ENSG00000154917.10	51560	RAB6B	-	ENSE00003496756.1	2	https://ccsm.uth.edu/ExonSkipDB/gene_search_result.cgi?page=page&type=quick_search&quick_search=51560
Brain	ENSG00000155287.10;SE:chr10:99612599-99613696:99613924-99620045:-	transmembrane-region	EP-Brain	chr10/99613695/99613924/ENST00000370495/-	ENST00000370495.5	inclusion	ENSG00000155287.10	81894	SLC25A28	-	ENSE00003633917.1	2	https://ccsm.uth.edu/ExonSkipDB/gene_search_result.cgi?page=page&type=quick_search&quick_search=81894
Liver	ENSG00000155287.10;SE:chr10:99612599-99613696:99613924-99620045:-	transmembrane-region	EP-Liver	chr10/99613695/99613924/ENST00000370495/-	ENST00000370495.5	inclusion	ENSG00000155287.10	81894	SLC25A28	-	ENSE00003633917.1	2	https://ccsm.uth.edu/ExonSkipDB/gene_search_result.cgi?page=page&type=quick_search&quick_search=81894
Kidney	ENSG00000155465.18;SE:chr14:22774116-22774354:22774503-22775444:-	transmembrane-region	EP-Kidney	chr14/22774353/22774503/ENST00000554061/-	ENST00000554061.5	inclusion	ENSG00000155465.18	9056	SLC7A7	-	ENSE00003670367.1	7	https://ccsm.uth.edu/ExonSkipDB/gene_search_result.cgi?page=page&type=quick_search&quick_search=9056
Brain	ENSG00000156162.16;SE:chr8:94761834-94765183:94765314-94765711:+	transmembrane-region	EN-Brain	chr8/94765182/94765314/ENST00000414645/+	ENST00000414645.6	inclusion	ENSG00000156162.16	286148	DPY19L4	+	ENSE00001241438.1	9	https://ccsm.uth.edu/ExonSkipDB/gene_search_result.cgi?page=page&type=quick_search&quick_search=286148
Brain	ENSG00000156398.12;SE:chr10:102728529-102729319:102729394-102729723:+	transmembrane-region	EN-Brain	chr10/102729318/102729394/ENST00000369893/+	ENST00000369893.9	inclusion	ENSG00000156398.12	118980	SFXN2	+	ENSE00001135719.1	5	https://ccsm.uth.edu/ExonSkipDB/gene_search_result.cgi?page=page&type=quick_search&quick_search=118980
Brain	ENSG00000156411.9;SE:chr14:103913984-103915066:103915189-103921470:-	transmembrane-region	EN-Brain	chr14/103915065/103915189/ENST00000286953/-	ENST00000286953.7	inclusion	ENSG00000156411.9	9556	ATP5MPL	-	ENSE00003758826.1	2	https://ccsm.uth.edu/ExonSkipDB/gene_search_result.cgi?page=page&type=quick_search&quick_search=9556
Brain	ENSG00000156599.10;SE:chr11:57668187-57672021:57673194-57682422:+	transmembrane-region	EN-Brain	chr11/57672020/57673194/ENST00000287169/+	ENST00000287169.7	inclusion	ENSG00000156599.10	25921	ZDHHC5	+	ENSE00001027369.1	2	https://ccsm.uth.edu/ExonSkipDB/gene_search_result.cgi?page=page&type=quick_search&quick_search=25921
Brain	ENSG00000156599.10;SE:chr11:57673194-57682422:57682543-57688508:+	transmembrane-region	EN-Brain	chr11/57682421/57682543/ENST00000287169/+	ENST00000287169.7	inclusion	ENSG00000156599.10	25921	ZDHHC5	+	ENSE00003595086.1	3	https://ccsm.uth.edu/ExonSkipDB/gene_search_result.cgi?page=page&type=quick_search&quick_search=25921
Liver	ENSG00000156599.10;SE:chr11:57688665-57690031:57690437-57692611:+	transmembrane-region	EN-Liver	chr11/57690030/57690437/ENST00000529480/+	ENST00000529480.1	inclusion	ENSG00000156599.10	25921	ZDHHC5	+	ENSE00002151001.1	4	https://ccsm.uth.edu/ExonSkipDB/gene_search_result.cgi?page=page&type=quick_search&quick_search=25921
Kidney	ENSG00000156599.10;SE:chr11:57688665-57690031:57690437-57692611:+	transmembrane-region	EN-Kidney	chr11/57690030/57690437/ENST00000529480/+	ENST00000529480.1	inclusion	ENSG00000156599.10	25921	ZDHHC5	+	ENSE00002151001.1	4	https://ccsm.uth.edu/ExonSkipDB/gene_search_result.cgi?page=page&type=quick_search&quick_search=25921
Brain	ENSG00000156599.10;SE:chr11:57688665-57690031:57690437-57692611:+	transmembrane-region	EN-Brain	chr11/57690030/57690437/ENST00000529480/+	ENST00000529480.1	inclusion	ENSG00000156599.10	25921	ZDHHC5	+	ENSE00002151001.1	4	https://ccsm.uth.edu/ExonSkipDB/gene_search_result.cgi?page=page&type=quick_search&quick_search=25921
Brain	ENSG00000156787.16;SE:chr8:123077257-123082702:123082817-123084162:+	WD40	EP-Brain	chr8/123082701/123082817/ENST00000287380/+	ENST00000287380.5	inclusion	ENSG00000156787.16	93594	TBC1D31	+	ENSE00003680144.1	3	https://ccsm.uth.edu/ExonSkipDB/gene_search_result.cgi?page=page&type=quick_search&quick_search=93594
Brain	ENSG00000157181.14;SE:chr1:186383156-186385988:186386083-186388442:+	transmembrane-region	EN-Brain	chr1/186385987/186386083/ENST00000287859/+	ENST00000287859.10	inclusion	ENSG00000157181.14	54953	ODR4	+	ENSE00001068239.1	4	https://ccsm.uth.edu/ExonSkipDB/gene_search_result.cgi?page=page&type=quick_search&quick_search=54953
Liver	ENSG00000157570.11;SE:chr11:44906479-44909705:44909899-44917972:+	transmembrane-region	EN-Liver	chr11/44909704/44909899/ENST00000340160/+	ENST00000340160.7	inclusion	ENSG00000157570.11	90139	TSPAN18	+	ENSE00001182625.1	4	https://ccsm.uth.edu/ExonSkipDB/gene_search_result.cgi?page=page&type=quick_search&quick_search=90139
Brain	ENSG00000157593.16;SE:chr6:44255644-44256342:44256496-44256685:-	transmembrane-region	EP-Brain	chr6/44256341/44256496/ENST00000615337/-	ENST00000615337.4	inclusion	ENSG00000157593.16	347734	SLC35B2	-	ENSE00003516322.1	3	https://ccsm.uth.edu/ExonSkipDB/gene_search_result.cgi?page=page&type=quick_search&quick_search=347734
Brain	ENSG00000157593.16;SE:chr6:44256496-44256685:44256878-44257400:-	transmembrane-region	EP-Brain	chr6/44256684/44256878/ENST00000393812/-	ENST00000393812.3	inclusion	ENSG00000157593.16	347734	SLC35B2	-	ENSE00003590173.1	2	https://ccsm.uth.edu/ExonSkipDB/gene_search_result.cgi?page=page&type=quick_search&quick_search=347734
Brain	ENSG00000157796.17;SE:chr4:39182563-39185726:39185817-39186539:+	WD40	EN-Brain	chr4/39185725/39185817/ENST00000399820/+	ENST00000399820.7	inclusion	ENSG00000157796.17	57728	WDR19	+	ENSE00003498369.1	2	https://ccsm.uth.edu/ExonSkipDB/gene_search_result.cgi?page=page&type=quick_search&quick_search=57728
Brain	ENSG00000157800.17;SE:chr7:140335504-140337284:140337349-140343412:-	transmembrane-region	EP-Brain	chr7/140337283/140337349/ENST00000326232/-	ENST00000326232.13	inclusion	ENSG00000157800.17	84255	SLC37A3	-	ENSE00003465444.1	14	https://ccsm.uth.edu/ExonSkipDB/gene_search_result.cgi?page=page&type=quick_search&quick_search=84255
Brain	ENSG00000157800.17;SE:chr7:140355764-140358640:140358785-140364408:-	transmembrane-region	EP-Brain	chr7/140358639/140358785/ENST00000326232/-	ENST00000326232.13	inclusion	ENSG00000157800.17	84255	SLC37A3	-	ENSE00003497782.1	6	https://ccsm.uth.edu/ExonSkipDB/gene_search_result.cgi?page=page&type=quick_search&quick_search=84255
Kidney	ENSG00000157800.17;SE:chr7:140355764-140358640:140358785-140364408:-	transmembrane-region	EN-Kidney	chr7/140358639/140358785/ENST00000326232/-	ENST00000326232.13	inclusion	ENSG00000157800.17	84255	SLC37A3	-	ENSE00003497782.1	6	https://ccsm.uth.edu/ExonSkipDB/gene_search_result.cgi?page=page&type=quick_search&quick_search=84255
Brain	ENSG00000157916.18;SE:chr1:2397220-2399415:2399514-2400857:+	transmembrane-region	EN-Brain	chr1/2399414/2399514/ENST00000605895/+	ENST00000605895.5	inclusion	ENSG00000157916.18	11079	RER1	+	ENSE00001035866.1	4	https://ccsm.uth.edu/ExonSkipDB/gene_search_result.cgi?page=page&type=quick_search&quick_search=11079
Brain	ENSG00000158296.13;SE:chr20:46583669-46588059:46588163-46589160:-	transmembrane-region	EN-Brain	chr20/46588058/46588163/ENST00000290317/-	ENST00000290317.9	inclusion	ENSG00000158296.13	64849	SLC13A3	-	ENSE00003590813.1	8	https://ccsm.uth.edu/ExonSkipDB/gene_search_result.cgi?page=page&type=quick_search&quick_search=64849
Kidney	ENSG00000158296.13;SE:chr20:46583669-46588059:46588163-46589160:-	transmembrane-region	EN-Kidney	chr20/46588058/46588163/ENST00000290317/-	ENST00000290317.9	inclusion	ENSG00000158296.13	64849	SLC13A3	-	ENSE00003590813.1	8	https://ccsm.uth.edu/ExonSkipDB/gene_search_result.cgi?page=page&type=quick_search&quick_search=64849
Kidney	ENSG00000158296.13;SE:chr20:46583669-46588059:46588163-46589160:-	nitrosylation	EN-Kidney	chr20/46588058/46588163/ENST00000290317/-	ENST00000290317.9	inclusion	ENSG00000158296.13	64849	SLC13A3	-	ENSE00003590813.1	8	https://ccsm.uth.edu/ExonSkipDB/gene_search_result.cgi?page=page&type=quick_search&quick_search=64849
Brain	ENSG00000158296.13;SE:chr20:46583669-46588059:46588163-46589160:-	nitrosylation	EN-Brain	chr20/46588058/46588163/ENST00000290317/-	ENST00000290317.9	inclusion	ENSG00000158296.13	64849	SLC13A3	-	ENSE00003590813.1	8	https://ccsm.uth.edu/ExonSkipDB/gene_search_result.cgi?page=page&type=quick_search&quick_search=64849
Brain	ENSG00000158555.14;SE:chr11:75449610-75449885:75449983-75456757:-	transmembrane-region	EP-Brain	chr11/75449884/75449983/ENST00000336898/-	ENST00000336898.7	inclusion	ENSG00000158555.14	81544	GDPD5	-	ENSE00003528535.1	7	https://ccsm.uth.edu/ExonSkipDB/gene_search_result.cgi?page=page&type=quick_search&quick_search=81544
Liver	ENSG00000158865.12;SE:chr16:24862672-24869901:24870005-24872160:+	transmembrane-region	EN-Liver	chr16/24869900/24870005/ENST00000565769/+	ENST00000565769.5	inclusion	ENSG00000158865.12	115584	SLC5A11	+	ENSE00003621329.1	4	https://ccsm.uth.edu/ExonSkipDB/gene_search_result.cgi?page=page&type=quick_search&quick_search=115584
Liver	ENSG00000158869.10;SE:chr1:161215370-161217986:161218077-161218241:+	transmembrane-region	EP-Liver	chr1/161217985/161218077/ENST00000289902/+	ENST00000289902.1	inclusion	ENSG00000158869.10	2207	FCER1G	+	ENSE00001041693.1	2	https://ccsm.uth.edu/ExonSkipDB/gene_search_result.cgi?page=page&type=quick_search&quick_search=2207
Brain	ENSG00000159363.17;SE:chr1:16986358-16986463:16986632-16986805:-	transmembrane-region	EP-Brain	chr1/16986462/16986632/ENST00000326735/-	ENST00000326735.12	inclusion	ENSG00000159363.17	23400	ATP13A2	-	ENSE00001045132.1	28	https://ccsm.uth.edu/ExonSkipDB/gene_search_result.cgi?page=page&type=quick_search&quick_search=23400
Kidney	ENSG00000159363.17;SE:chr1:16986358-16986463:16986632-16986805:-	transmembrane-region	EP-Kidney	chr1/16986462/16986632/ENST00000326735/-	ENST00000326735.12	inclusion	ENSG00000159363.17	23400	ATP13A2	-	ENSE00001045132.1	28	https://ccsm.uth.edu/ExonSkipDB/gene_search_result.cgi?page=page&type=quick_search&quick_search=23400
Brain	ENSG00000159363.17;SE:chr1:16996300-16996386:16996478-16997020:-	transmembrane-region	EP-Brain	chr1/16996385/16996478/ENST00000506174/-	ENST00000506174.5	inclusion	ENSG00000159363.17	23400	ATP13A2	-	ENSE00002027705.1	4	https://ccsm.uth.edu/ExonSkipDB/gene_search_result.cgi?page=page&type=quick_search&quick_search=23400
Brain	ENSG00000159363.17;SE:chr1:16996300-16996386:16996496-16997020:-	transmembrane-region	EP-Brain	chr1/16996385/16996496/ENST00000326735/-	ENST00000326735.12	inclusion	ENSG00000159363.17	23400	ATP13A2	-	ENSE00003495349.1	13	https://ccsm.uth.edu/ExonSkipDB/gene_search_result.cgi?page=page&type=quick_search&quick_search=23400
Kidney	ENSG00000159714.10;SE:chr16:67398324-67398573:67398731-67398820:-	transmembrane-region	EN-Kidney	chr16/67398572/67398731/ENST00000348579/-	ENST00000348579.6	inclusion	ENSG00000159714.10	29800	ZDHHC1	-	ENSE00001047308.1	7	https://ccsm.uth.edu/ExonSkipDB/gene_search_result.cgi?page=page&type=quick_search&quick_search=29800
Liver	ENSG00000160695.14;SE:chr11:119069344-119069442:119069577-119070234:+	WD40	EP-Liver	chr11/119069441/119069577/ENST00000621676/+	ENST00000621676.4	inclusion	ENSG00000160695.14	55823	VPS11	+	ENSE00003718603.1	3	https://ccsm.uth.edu/ExonSkipDB/gene_search_result.cgi?page=page&type=quick_search&quick_search=55823
Liver	ENSG00000160746.12;SE:chr3:43574864-43576692:43577261-43580353:-	transmembrane-region	EP-Liver	chr3/43576691/43577261/ENST00000396091/-	ENST00000396091.7	inclusion	ENSG00000160746.12	55129	ANO10	-	ENSE00001054145.1	5	https://ccsm.uth.edu/ExonSkipDB/gene_search_result.cgi?page=page&type=quick_search&quick_search=55129
Kidney	ENSG00000160746.12;SE:chr3:43574864-43576692:43577261-43580353:-	transmembrane-region	EP-Kidney	chr3/43576691/43577261/ENST00000396091/-	ENST00000396091.7	inclusion	ENSG00000160746.12	55129	ANO10	-	ENSE00001054145.1	5	https://ccsm.uth.edu/ExonSkipDB/gene_search_result.cgi?page=page&type=quick_search&quick_search=55129
Brain	ENSG00000160767.20;SE:chr1:155253732-155254400:155254456-155254653:-	transmembrane-region	EP-Brain	chr1/155254399/155254456/ENST00000472550/-	ENST00000472550.5	inclusion	ENSG00000160767.20	10712	FAM189B	-	ENSE00003667060.1	2	https://ccsm.uth.edu/ExonSkipDB/gene_search_result.cgi?page=page&type=quick_search&quick_search=10712
Brain	ENSG00000160781.15;SE:chr1:156244911-156245782:156245987-156246123:-	transmembrane-region	EP-Brain	chr1/156245781/156245987/ENST00000540423/-	ENST00000540423.5	inclusion	ENSG00000160781.15	79957	PAQR6	-	ENSE00003542173.1	3	https://ccsm.uth.edu/ExonSkipDB/gene_search_result.cgi?page=page&type=quick_search&quick_search=79957
Kidney	ENSG00000160781.15;SE:chr1:156244911-156245782:156245987-156246123:-	transmembrane-region	EN-Kidney	chr1/156245781/156245987/ENST00000540423/-	ENST00000540423.5	inclusion	ENSG00000160781.15	79957	PAQR6	-	ENSE00003542173.1	3	https://ccsm.uth.edu/ExonSkipDB/gene_search_result.cgi?page=page&type=quick_search&quick_search=79957
Brain	ENSG00000160785.13;SE:chr1:156200472-156207886:156208013-156210240:+	transmembrane-region	EN-Brain	chr1/156207885/156208013/ENST00000359511/+	ENST00000359511.4	inclusion	ENSG00000160785.13	9673	SLC25A44	+	ENSE00003668866.1	3	https://ccsm.uth.edu/ExonSkipDB/gene_search_result.cgi?page=page&type=quick_search&quick_search=9673
Brain	ENSG00000160796.16;SE:chr3:47006449-47007066:47007155-47007241:+	WD40	EP-Brain	chr3/47007065/47007155/ENST00000450053/+	ENST00000450053.7	inclusion	ENSG00000160796.16	23218	NBEAL2	+	ENSE00001078653.1	46	https://ccsm.uth.edu/ExonSkipDB/gene_search_result.cgi?page=page&type=quick_search&quick_search=23218
Kidney	ENSG00000160796.16;SE:chr3:47006449-47007066:47007155-47007241:+	WD40	EP-Kidney	chr3/47007065/47007155/ENST00000450053/+	ENST00000450053.7	inclusion	ENSG00000160796.16	23218	NBEAL2	+	ENSE00001078653.1	46	https://ccsm.uth.edu/ExonSkipDB/gene_search_result.cgi?page=page&type=quick_search&quick_search=23218
Kidney	ENSG00000160796.16;SE:chr3:47006449-47007241:47007350-47007525:+	WD40	EN-Kidney	chr3/47007240/47007350/ENST00000443829/+	ENST00000443829.5	inclusion	ENSG00000160796.16	23218	NBEAL2	+	ENSE00001078658.1	16	https://ccsm.uth.edu/ExonSkipDB/gene_search_result.cgi?page=page&type=quick_search&quick_search=23218
Brain	ENSG00000160796.16;SE:chr3:47007350-47007525:47007697-47007816:+	WD40	EP-Brain	chr3/47007524/47007697/ENST00000450053/+	ENST00000450053.7	inclusion	ENSG00000160796.16	23218	NBEAL2	+	ENSE00001078659.1	48	https://ccsm.uth.edu/ExonSkipDB/gene_search_result.cgi?page=page&type=quick_search&quick_search=23218
Liver	ENSG00000161091.12;SE:chr19:3546168-3546255:3546425-3547272:-	transmembrane-region	EN-Liver	chr19/3546254/3546425/ENST00000355415/-	ENST00000355415.6	inclusion	ENSG00000161091.12	126321	MFSD12	-	ENSE00001115268.1	7	https://ccsm.uth.edu/ExonSkipDB/gene_search_result.cgi?page=page&type=quick_search&quick_search=126321
Brain	ENSG00000161395.12;SE:chr17:39673255-39673514:39673650-39673993:-	transmembrane-region	EP-Brain	chr17/39673513/39673650/ENST00000300658/-	ENST00000300658.8	inclusion	ENSG00000161395.12	93210	PGAP3	-	ENSE00003534702.1	6	https://ccsm.uth.edu/ExonSkipDB/gene_search_result.cgi?page=page&type=quick_search&quick_search=93210
Liver	ENSG00000161395.12;SE:chr17:39674054-39674617:39674679-39684597:-	transmembrane-region	EN-Liver	chr17/39674616/39674679/ENST00000619169/-	ENST00000619169.4	inclusion	ENSG00000161395.12	93210	PGAP3	-	ENSE00003668234.1	2	https://ccsm.uth.edu/ExonSkipDB/gene_search_result.cgi?page=page&type=quick_search&quick_search=93210
Kidney	ENSG00000161996.17;SE:chr16:662331-662679:662844-665679:+	WD40	EP-Kidney	chr16/662678/662844/ENST00000293879/+	ENST00000293879.8	inclusion	ENSG00000161996.17	197335	WDR90	+	ENSE00001237894.5	34	https://ccsm.uth.edu/ExonSkipDB/gene_search_result.cgi?page=page&type=quick_search&quick_search=197335
Kidney	ENSG00000161996.17;SE:chr16:666350-666455:666598-666673:+	WD40	EP-Kidney	chr16/666454/666598/ENST00000547944/+	ENST00000547944.5	inclusion	ENSG00000161996.17	197335	WDR90	+	ENSE00003618037.1	4	https://ccsm.uth.edu/ExonSkipDB/gene_search_result.cgi?page=page&type=quick_search&quick_search=197335
Brain	ENSG00000162073.13;SE:chr16:2969840-2971157:2971378-2971515:+	transmembrane-region	EP-Brain	chr16/2971156/2971378/ENST00000318782/+	ENST00000318782.8	inclusion	ENSG00000162073.13	124222	PAQR4	+	ENSE00003632502.1	2	https://ccsm.uth.edu/ExonSkipDB/gene_search_result.cgi?page=page&type=quick_search&quick_search=124222
Liver	ENSG00000162241.12;SE:chr11:65377076-65379376:65379561-65379867:-	transmembrane-region	EN-Liver	chr11/65379375/65379561/ENST00000398802/-	ENST00000398802.5	inclusion	ENSG00000162241.12	283130	SLC25A45	-	ENSE00003622004.1	5	https://ccsm.uth.edu/ExonSkipDB/gene_search_result.cgi?page=page&type=quick_search&quick_search=283130
Brain	ENSG00000162341.15;SE:chr11:69084016-69085210:69085286-69085671:+	transmembrane-region	EP-Brain	chr11/69085209/69085286/ENST00000294309/+	ENST00000294309.7	inclusion	ENSG00000162341.15	219931	TPCN2	+	ENSE00001117329.1	20	https://ccsm.uth.edu/ExonSkipDB/gene_search_result.cgi?page=page&type=quick_search&quick_search=219931
Liver	ENSG00000162753.11;SE:chr1:173548552-173554733:173554814-173557340:-	transmembrane-region	EP-Liver	chr1/173554732/173554814/ENST00000367714/-	ENST00000367714.3	inclusion	ENSG00000162753.11	284525	SLC9C2	-	ENSE00003541982.1	11	https://ccsm.uth.edu/ExonSkipDB/gene_search_result.cgi?page=page&type=quick_search&quick_search=284525
Brain	ENSG00000162769.12;SE:chr1:212863869-212872678:212872818-212883371:+	transmembrane-region	EN-Brain	chr1/212872677/212872818/ENST00000366971/+	ENST00000366971.8	inclusion	ENSG00000162769.12	28982	FLVCR1	+	ENSE00003529134.1	3	https://ccsm.uth.edu/ExonSkipDB/gene_search_result.cgi?page=page&type=quick_search&quick_search=28982
Liver	ENSG00000162769.12;SE:chr1:212885396-212887891:212888001-212888489:+	transmembrane-region	EN-Liver	chr1/212887890/212888001/ENST00000366971/+	ENST00000366971.8	inclusion	ENSG00000162769.12	28982	FLVCR1	+	ENSE00001068430.1	6	https://ccsm.uth.edu/ExonSkipDB/gene_search_result.cgi?page=page&type=quick_search&quick_search=28982
Brain	ENSG00000162769.12;SE:chr1:212885396-212887891:212888001-212888489:+	transmembrane-region	EN-Brain	chr1/212887890/212888001/ENST00000366971/+	ENST00000366971.8	inclusion	ENSG00000162769.12	28982	FLVCR1	+	ENSE00001068430.1	6	https://ccsm.uth.edu/ExonSkipDB/gene_search_result.cgi?page=page&type=quick_search&quick_search=28982
Brain	ENSG00000163291.14;SE:chr4:78930325-78935121:78935283-78939040:-	transmembrane-region	EP-Brain	chr4/78935120/78935283/ENST00000395594/-	ENST00000395594.2	inclusion	ENSG00000163291.14	152559	PAQR3	-	ENSE00001258993.1	2	https://ccsm.uth.edu/ExonSkipDB/gene_search_result.cgi?page=page&type=quick_search&quick_search=152559
Kidney	ENSG00000163354.14;SE:chr1:155023959-155026302:155026402-155026548:-	transmembrane-region	EP-Kidney	chr1/155026301/155026402/ENST00000498036/-	ENST00000498036.1	inclusion	ENSG00000163354.14	127579	DCST2	-	ENSE00003671075.1	2	https://ccsm.uth.edu/ExonSkipDB/gene_search_result.cgi?page=page&type=quick_search&quick_search=127579
Brain	ENSG00000163354.14;SE:chr1:155023959-155026302:155026402-155026548:-	transmembrane-region	EP-Brain	chr1/155026301/155026402/ENST00000498036/-	ENST00000498036.1	inclusion	ENSG00000163354.14	127579	DCST2	-	ENSE00003671075.1	2	https://ccsm.uth.edu/ExonSkipDB/gene_search_result.cgi?page=page&type=quick_search&quick_search=127579
Liver	ENSG00000163354.14;SE:chr1:155023959-155026302:155026402-155026548:-	transmembrane-region	EP-Liver	chr1/155026301/155026402/ENST00000498036/-	ENST00000498036.1	inclusion	ENSG00000163354.14	127579	DCST2	-	ENSE00003671075.1	2	https://ccsm.uth.edu/ExonSkipDB/gene_search_result.cgi?page=page&type=quick_search&quick_search=127579
Brain	ENSG00000163406.10;SE:chr3:121897529-121911574:121911666-121913021:+	transmembrane-region	EN-Brain	chr3/121911573/121911666/ENST00000489711/+	ENST00000489711.5	inclusion	ENSG00000163406.10	6565	SLC15A2	+	ENSE00001074200.1	4	https://ccsm.uth.edu/ExonSkipDB/gene_search_result.cgi?page=page&type=quick_search&quick_search=6565
Liver	ENSG00000163581.13;SE:chr3:171007263-171009958:171010082-171014469:-	transmembrane-region	EN-Liver	chr3/171009957/171010082/ENST00000314251/-	ENST00000314251.7	inclusion	ENSG00000163581.13	6514	SLC2A2	-	ENSE00003593217.1	4	https://ccsm.uth.edu/ExonSkipDB/gene_search_result.cgi?page=page&type=quick_search&quick_search=6514
Brain	ENSG00000163630.10;SE:chr3:63278742-63480832:63480956-63556543:+	transmembrane-region	EN-Brain	chr3/63480831/63480956/ENST00000478300/+	ENST00000478300.5	inclusion	ENSG00000163630.10	132204	SYNPR	+	ENSE00003585776.1	3	https://ccsm.uth.edu/ExonSkipDB/gene_search_result.cgi?page=page&type=quick_search&quick_search=132204
Brain	ENSG00000163683.11;SE:chr4:39552158-39556428:39556570-39572415:-	transmembrane-region	EN-Brain	chr4/39556427/39556570/ENST00000295958/-	ENST00000295958.9	inclusion	ENSG00000163683.11	201895	SMIM14	-	ENSE00003617936.1	4	https://ccsm.uth.edu/ExonSkipDB/gene_search_result.cgi?page=page&type=quick_search&quick_search=201895
Kidney	ENSG00000163683.11;SE:chr4:39552158-39556428:39556570-39572415:-	transmembrane-region	EN-Kidney	chr4/39556427/39556570/ENST00000295958/-	ENST00000295958.9	inclusion	ENSG00000163683.11	201895	SMIM14	-	ENSE00003617936.1	4	https://ccsm.uth.edu/ExonSkipDB/gene_search_result.cgi?page=page&type=quick_search&quick_search=201895
Kidney	ENSG00000163817.15;SE:chr3:45771458-45772505:45772615-45775761:-	transmembrane-region	EN-Kidney	chr3/45772504/45772615/ENST00000358525/-	ENST00000358525.8	inclusion	ENSG00000163817.15	54716	SLC6A20	-	ENSE00001078587.1	5	https://ccsm.uth.edu/ExonSkipDB/gene_search_result.cgi?page=page&type=quick_search&quick_search=54716
Liver	ENSG00000163817.15;SE:chr3:45771458-45772505:45772615-45775761:-	transmembrane-region	EN-Liver	chr3/45772504/45772615/ENST00000358525/-	ENST00000358525.8	inclusion	ENSG00000163817.15	54716	SLC6A20	-	ENSE00001078587.1	5	https://ccsm.uth.edu/ExonSkipDB/gene_search_result.cgi?page=page&type=quick_search&quick_search=54716
Kidney	ENSG00000163870.14;SE:chr3:127575265-127575403:127575505-127575940:-	transmembrane-region	EP-Kidney	chr3/127575402/127575505/ENST00000393400/-	ENST00000393400.6	inclusion	ENSG00000163870.14	131601	TPRA1	-	ENSE00003650484.1	8	https://ccsm.uth.edu/ExonSkipDB/gene_search_result.cgi?page=page&type=quick_search&quick_search=131601
Kidney	ENSG00000163913.11;SE:chr3:129458677-129460854:129461006-129461228:+	WD40	EP-Kidney	chr3/129460853/129461006/ENST00000507564/+	ENST00000507564.5	inclusion	ENSG00000163913.11	55764	IFT122	+	ENSE00001079575.1	5	https://ccsm.uth.edu/ExonSkipDB/gene_search_result.cgi?page=page&type=quick_search&quick_search=55764
Brain	ENSG00000163913.11;SE:chr3:129463626-129464635:129464781-129469342:+	WD40	EN-Brain	chr3/129464634/129464781/ENST00000347300/+	ENST00000347300.6	inclusion	ENSG00000163913.11	55764	IFT122	+	ENSE00003609417.1	7	https://ccsm.uth.edu/ExonSkipDB/gene_search_result.cgi?page=page&type=quick_search&quick_search=55764
Liver	ENSG00000163933.9;SE:chr3:53111908-53119884:53120021-53121699:-	transmembrane-region	EN-Liver	chr3/53119883/53120021/ENST00000394738/-	ENST00000394738.7	inclusion	ENSG00000163933.9	91869	RFT1	-	ENSE00003640205.1	5	https://ccsm.uth.edu/ExonSkipDB/gene_search_result.cgi?page=page&type=quick_search&quick_search=91869
Kidney	ENSG00000163933.9;SE:chr3:53111908-53119884:53120021-53121699:-	transmembrane-region	EN-Kidney	chr3/53119883/53120021/ENST00000394738/-	ENST00000394738.7	inclusion	ENSG00000163933.9	91869	RFT1	-	ENSE00003640205.1	5	https://ccsm.uth.edu/ExonSkipDB/gene_search_result.cgi?page=page&type=quick_search&quick_search=91869
Brain	ENSG00000163933.9;SE:chr3:53111908-53119884:53120021-53121699:-	transmembrane-region	EN-Brain	chr3/53119883/53120021/ENST00000394738/-	ENST00000394738.7	inclusion	ENSG00000163933.9	91869	RFT1	-	ENSE00003640205.1	5	https://ccsm.uth.edu/ExonSkipDB/gene_search_result.cgi?page=page&type=quick_search&quick_search=91869
Brain	ENSG00000163933.9;SE:chr3:53122563-53123724:53123840-53125909:-	transmembrane-region	EN-Brain	chr3/53123723/53123840/ENST00000296292/-	ENST00000296292.7	inclusion	ENSG00000163933.9	91869	RFT1	-	ENSE00001079768.1	3	https://ccsm.uth.edu/ExonSkipDB/gene_search_result.cgi?page=page&type=quick_search&quick_search=91869
Liver	ENSG00000163959.9;SE:chr3:196228273-196228809:196228920-196229915:+	transmembrane-region	EP-Liver	chr3/196228808/196228920/ENST00000296327/+	ENST00000296327.9	inclusion	ENSG00000163959.9	200931	SLC51A	+	ENSE00003497730.1	6	https://ccsm.uth.edu/ExonSkipDB/gene_search_result.cgi?page=page&type=quick_search&quick_search=200931
Brain	ENSG00000164023.14;SE:chr4:107858553-107895310:107896008-107899575:+	transmembrane-region	EN-Brain	chr4/107895309/107896008/ENST00000394684/+	ENST00000394684.8	inclusion	ENSG00000164023.14	166929	SGMS2	+	ENSE00001136427.1	3	https://ccsm.uth.edu/ExonSkipDB/gene_search_result.cgi?page=page&type=quick_search&quick_search=166929
Liver	ENSG00000164038.14;SE:chr4:103026591-103028747:103028883-103031700:-	transmembrane-region	EN-Liver	chr4/103028746/103028883/ENST00000394785/-	ENST00000394785.7	inclusion	ENSG00000164038.14	133308	SLC9B2	-	ENSE00001338592.1	11	https://ccsm.uth.edu/ExonSkipDB/gene_search_result.cgi?page=page&type=quick_search&quick_search=133308
Liver	ENSG00000164038.14;SE:chr4:103050382-103057801:103057971-103066327:-	transmembrane-region	EN-Liver	chr4/103057800/103057971/ENST00000394785/-	ENST00000394785.7	inclusion	ENSG00000164038.14	133308	SLC9B2	-	ENSE00001080713.3	4	https://ccsm.uth.edu/ExonSkipDB/gene_search_result.cgi?page=page&type=quick_search&quick_search=133308
Brain	ENSG00000164073.9;SE:chr4:127921771-127921860:127921963-127930683:-	transmembrane-region	EN-Brain	chr4/127921859/127921963/ENST00000296468/-	ENST00000296468.7	inclusion	ENSG00000164073.9	256471	MFSD8	-	ENSE00001081122.1	11	https://ccsm.uth.edu/ExonSkipDB/gene_search_result.cgi?page=page&type=quick_search&quick_search=256471
Brain	ENSG00000164125.15;SE:chr4:158155825-158170466:158171599-158172868:-	transmembrane-region	EN-Brain	chr4/158170465/158171599/ENST00000585682/-	ENST00000585682.5	inclusion	ENSG00000164125.15	51313	GASK1B	-	ENSE00001354267.1	2	https://ccsm.uth.edu/ExonSkipDB/gene_search_result.cgi?page=page&type=quick_search&quick_search=51313
Brain	ENSG00000164180.13;SE:chr5:88196488-88197669:88197765-88198976:-	transmembrane-region	EP-Brain	chr5/88197668/88197765/ENST00000296595/-	ENST00000296595.10	inclusion	ENSG00000164180.13	153396	TMEM161B	-	ENSE00003574686.1	11	https://ccsm.uth.edu/ExonSkipDB/gene_search_result.cgi?page=page&type=quick_search&quick_search=153396
Liver	ENSG00000164180.13;SE:chr5:88196488-88197669:88197765-88198976:-	transmembrane-region	EP-Liver	chr5/88197668/88197765/ENST00000296595/-	ENST00000296595.10	inclusion	ENSG00000164180.13	153396	TMEM161B	-	ENSE00003574686.1	11	https://ccsm.uth.edu/ExonSkipDB/gene_search_result.cgi?page=page&type=quick_search&quick_search=153396
Kidney	ENSG00000164414.16;SE:chr6:87477539-87500508:87500667-87501158:+	transmembrane-region	EN-Kidney	chr6/87500507/87500667/ENST00000369552/+	ENST00000369552.8	inclusion	ENSG00000164414.16	10559	SLC35A1	+	ENSE00003579515.1	3	https://ccsm.uth.edu/ExonSkipDB/gene_search_result.cgi?page=page&type=quick_search&quick_search=10559
Brain	ENSG00000164414.16;SE:chr6:87477539-87500508:87500667-87501158:+	transmembrane-region	EN-Brain	chr6/87500507/87500667/ENST00000369552/+	ENST00000369552.8	inclusion	ENSG00000164414.16	10559	SLC35A1	+	ENSE00003579515.1	3	https://ccsm.uth.edu/ExonSkipDB/gene_search_result.cgi?page=page&type=quick_search&quick_search=10559
Kidney	ENSG00000164414.16;SE:chr6:87501310-87506382:87506448-87509041:+	transmembrane-region	EP-Kidney	chr6/87506381/87506448/ENST00000369556/+	ENST00000369556.7	inclusion	ENSG00000164414.16	10559	SLC35A1	+	ENSE00003731152.1	5	https://ccsm.uth.edu/ExonSkipDB/gene_search_result.cgi?page=page&type=quick_search&quick_search=10559
Brain	ENSG00000164414.16;SE:chr6:87501310-87506382:87506448-87509041:+	transmembrane-region	EP-Brain	chr6/87506381/87506448/ENST00000369556/+	ENST00000369556.7	inclusion	ENSG00000164414.16	10559	SLC35A1	+	ENSE00003731152.1	5	https://ccsm.uth.edu/ExonSkipDB/gene_search_result.cgi?page=page&type=quick_search&quick_search=10559
Liver	ENSG00000164414.16;SE:chr6:87501310-87506382:87506448-87509041:+	transmembrane-region	EP-Liver	chr6/87506381/87506448/ENST00000369556/+	ENST00000369556.7	inclusion	ENSG00000164414.16	10559	SLC35A1	+	ENSE00003731152.1	5	https://ccsm.uth.edu/ExonSkipDB/gene_search_result.cgi?page=page&type=quick_search&quick_search=10559
Brain	ENSG00000164414.16;SE:chr6:87501310-87508420:87508596-87509041:+	transmembrane-region	EP-Brain	chr6/87508419/87508596/ENST00000464978/+	ENST00000464978.5	inclusion	ENSG00000164414.16	10559	SLC35A1	+	ENSE00003473007.1	5	https://ccsm.uth.edu/ExonSkipDB/gene_search_result.cgi?page=page&type=quick_search&quick_search=10559
Brain	ENSG00000164535.14;SE:chr7:6432959-6434762:6435020-6436362:-	transmembrane-region	EN-Brain	chr7/6434761/6435020/ENST00000297056/-	ENST00000297056.10	inclusion	ENSG00000164535.14	221955	DAGLB	-	ENSE00001085278.1	4	https://ccsm.uth.edu/ExonSkipDB/gene_search_result.cgi?page=page&type=quick_search&quick_search=221955
Liver	ENSG00000164615.4;SE:chr5:134738792-134741063:134741523-134743987:+	transmembrane-region	EP-Liver	chr5/134741062/134741523/ENST00000297156/+	ENST00000297156.3	inclusion	ENSG00000164615.4	819	CAMLG	+	ENSE00001085910.1	2	https://ccsm.uth.edu/ExonSkipDB/gene_search_result.cgi?page=page&type=quick_search&quick_search=819
Brain	ENSG00000164707.15;SE:chr7:135681700-135684124:135684261-135685522:-	transmembrane-region	EP-Brain	chr7/135684123/135684261/ENST00000354042/-	ENST00000354042.8	inclusion	ENSG00000164707.15	26266	SLC13A4	-	ENSE00003667610.1	15	https://ccsm.uth.edu/ExonSkipDB/gene_search_result.cgi?page=page&type=quick_search&quick_search=26266
Brain	ENSG00000164707.15;SE:chr7:135681700-135684124:135684261-135685522:-	nitrosylation	EP-Brain	chr7/135684123/135684261/ENST00000354042/-	ENST00000354042.8	inclusion	ENSG00000164707.15	26266	SLC13A4	-	ENSE00003667610.1	15	https://ccsm.uth.edu/ExonSkipDB/gene_search_result.cgi?page=page&type=quick_search&quick_search=26266
Brain	ENSG00000164933.11;SE:chr8:103402054-103403164:103403324-103404776:-	transmembrane-region	EN-Brain	chr8/103403163/103403324/ENST00000297578/-	ENST00000297578.8	inclusion	ENSG00000164933.11	81034	SLC25A32	-	ENSE00003477724.1	4	https://ccsm.uth.edu/ExonSkipDB/gene_search_result.cgi?page=page&type=quick_search&quick_search=81034
Liver	ENSG00000164933.11;SE:chr8:103402054-103403164:103403324-103407634:-	transmembrane-region	EP-Liver	chr8/103403163/103403324/ENST00000523866/-	ENST00000523866.1	inclusion	ENSG00000164933.11	81034	SLC25A32	-	ENSE00003694188.1	3	https://ccsm.uth.edu/ExonSkipDB/gene_search_result.cgi?page=page&type=quick_search&quick_search=81034
Brain	ENSG00000165186.10;SE:chrX:23335226-23379591:23380251-23392531:+	transmembrane-region	EN-Brain	chrX/23379590/23380251/ENST00000379361/+	ENST00000379361.4	inclusion	ENSG00000165186.10	139411	PTCHD1	+	ENSE00001091065.3	2	https://ccsm.uth.edu/ExonSkipDB/gene_search_result.cgi?page=page&type=quick_search&quick_search=139411
Liver	ENSG00000165240.17;SE:chrX:78011674-78012879:78013112-78014662:+	transmembrane-region	EP-Liver	chrX/78012878/78013112/ENST00000341514/+	ENST00000341514.10	inclusion	ENSG00000165240.17	538	ATP7A	+	ENSE00001628072.1	10	https://ccsm.uth.edu/ExonSkipDB/gene_search_result.cgi?page=page&type=quick_search&quick_search=538
Kidney	ENSG00000165264.10;SE:chr9:32558954-32570960:32571052-32572881:-	transmembrane-region	EP-Kidney	chr9/32570959/32571052/ENST00000379847/-	ENST00000379847.7	inclusion	ENSG00000165264.10	4712	NDUFB6	-	ENSE00001091736.1	2	https://ccsm.uth.edu/ExonSkipDB/gene_search_result.cgi?page=page&type=quick_search&quick_search=4712
Brain	ENSG00000165264.10;SE:chr9:32558954-32570960:32571052-32572881:-	transmembrane-region	EP-Brain	chr9/32570959/32571052/ENST00000379847/-	ENST00000379847.7	inclusion	ENSG00000165264.10	4712	NDUFB6	-	ENSE00001091736.1	2	https://ccsm.uth.edu/ExonSkipDB/gene_search_result.cgi?page=page&type=quick_search&quick_search=4712
Brain	ENSG00000165269.12;SE:chr9:33386541-33386969:33387092-33395078:-	transmembrane-region	EN-Brain	chr9/33386968/33387092/ENST00000379507/-	ENST00000379507.7	inclusion	ENSG00000165269.12	364	AQP7	-	ENSE00003583886.1	2	https://ccsm.uth.edu/ExonSkipDB/gene_search_result.cgi?page=page&type=quick_search&quick_search=364
Liver	ENSG00000165269.12;SE:chr9:33386541-33386969:33387092-33395078:-	transmembrane-region	EN-Liver	chr9/33386968/33387092/ENST00000379507/-	ENST00000379507.7	inclusion	ENSG00000165269.12	364	AQP7	-	ENSE00003583886.1	2	https://ccsm.uth.edu/ExonSkipDB/gene_search_result.cgi?page=page&type=quick_search&quick_search=364
Liver	ENSG00000165282.13;SE:chr9:35089450-35090066:35090280-35090466:-	transmembrane-region	EP-Liver	chr9/35090065/35090280/ENST00000361778/-	ENST00000361778.6	inclusion	ENSG00000165282.13	84720	PIGO	-	ENSE00001091876.1	10	https://ccsm.uth.edu/ExonSkipDB/gene_search_result.cgi?page=page&type=quick_search&quick_search=84720
Liver	ENSG00000165682.14;SE:chr12:9997279-9998282:9998380-9999037:-	transmembrane-region	EP-Liver	chr12/9998281/9998380/ENST00000298527/-	ENST00000298527.10	inclusion	ENSG00000165682.14	51266	CLEC1B	-	ENSE00001626056.1	2	https://ccsm.uth.edu/ExonSkipDB/gene_search_result.cgi?page=page&type=quick_search&quick_search=51266
Brain	ENSG00000165970.11;SE:chr11:20601665-20604286:20604424-20607007:+	transmembrane-region	EN-Brain	chr11/20604285/20604424/ENST00000525748/+	ENST00000525748.5	inclusion	ENSG00000165970.11	9152	SLC6A5	+	ENSE00001098537.1	3	https://ccsm.uth.edu/ExonSkipDB/gene_search_result.cgi?page=page&type=quick_search&quick_search=9152
Brain	ENSG00000166484.19;SE:chr17:19378101-19380608:19381686-19381781:+	nitrosylation	EN-Brain	chr17/19380607/19381686/ENST00000299612/+	ENST00000299612.11	inclusion	ENSG00000166484.19	5598	MAPK7	+	ENSE00003673274.1	2	https://ccsm.uth.edu/ExonSkipDB/gene_search_result.cgi?page=page&type=quick_search&quick_search=5598
Kidney	ENSG00000166484.19;SE:chr17:19378101-19380608:19381686-19381781:+	nitrosylation	EP-Kidney	chr17/19380607/19381686/ENST00000299612/+	ENST00000299612.11	inclusion	ENSG00000166484.19	5598	MAPK7	+	ENSE00003673274.1	2	https://ccsm.uth.edu/ExonSkipDB/gene_search_result.cgi?page=page&type=quick_search&quick_search=5598
Kidney	ENSG00000166676.14;SE:chr16:10770331-10771670:10771798-10773313:-	transmembrane-region	EP-Kidney	chr16/10771669/10771798/ENST00000572428/-	ENST00000572428.5	inclusion	ENSG00000166676.14	780776	TVP23A	-	ENSE00003487700.1	4	https://ccsm.uth.edu/ExonSkipDB/gene_search_result.cgi?page=page&type=quick_search&quick_search=780776
Kidney	ENSG00000166881.9;SE:chr12:57063344-57064071:57064185-57064646:-	transmembrane-region	EN-Kidney	chr12/57064070/57064185/ENST00000300128/-	ENST00000300128.8	inclusion	ENSG00000166881.9	23306	NEMP1	-	ENSE00001107411.1	6	https://ccsm.uth.edu/ExonSkipDB/gene_search_result.cgi?page=page&type=quick_search&quick_search=23306
Liver	ENSG00000166881.9;SE:chr12:57063344-57064071:57064185-57064646:-	transmembrane-region	EN-Liver	chr12/57064070/57064185/ENST00000300128/-	ENST00000300128.8	inclusion	ENSG00000166881.9	23306	NEMP1	-	ENSE00001107411.1	6	https://ccsm.uth.edu/ExonSkipDB/gene_search_result.cgi?page=page&type=quick_search&quick_search=23306
Brain	ENSG00000166881.9;SE:chr12:57063344-57064071:57064185-57064646:-	transmembrane-region	EN-Brain	chr12/57064070/57064185/ENST00000300128/-	ENST00000300128.8	inclusion	ENSG00000166881.9	23306	NEMP1	-	ENSE00001107411.1	6	https://ccsm.uth.edu/ExonSkipDB/gene_search_result.cgi?page=page&type=quick_search&quick_search=23306
Brain	ENSG00000166900.14;SE:chr11:59795482-59797283:59797396-59800855:+	transmembrane-region	EN-Brain	chr11/59797282/59797396/ENST00000300150/+	ENST00000300150.11	inclusion	ENSG00000166900.14	6809	STX3	+	ENSE00001170551.1	11	https://ccsm.uth.edu/ExonSkipDB/gene_search_result.cgi?page=page&type=quick_search&quick_search=6809
Liver	ENSG00000166927.12;SE:chr11:60383288-60385088:60385222-60386717:+	transmembrane-region	EP-Liver	chr11/60385087/60385222/ENST00000300184/+	ENST00000300184.7	inclusion	ENSG00000166927.12	58475	MS4A7	+	ENSE00001107869.1	3	https://ccsm.uth.edu/ExonSkipDB/gene_search_result.cgi?page=page&type=quick_search&quick_search=58475
Liver	ENSG00000167130.17;SE:chr9:129085616-129086139:129086267-129086709:+	transmembrane-region	EP-Liver	chr9/129086138/129086267/ENST00000372546/+	ENST00000372546.8	inclusion	ENSG00000167130.17	57171	DOLPP1	+	ENSE00001110098.1	6	https://ccsm.uth.edu/ExonSkipDB/gene_search_result.cgi?page=page&type=quick_search&quick_search=57171
Brain	ENSG00000167397.14;SE:chr16:31091342-31093312:31093482-31094557:-	transmembrane-region	EN-Brain	chr16/31093311/31093482/ENST00000300851/-	ENST00000300851.10	inclusion	ENSG00000167397.14	79001	VKORC1	-	ENSE00001520178.1	2	https://ccsm.uth.edu/ExonSkipDB/gene_search_result.cgi?page=page&type=quick_search&quick_search=79001
Brain	ENSG00000167695.14;SE:chr17:738047-740505:740600-741301:+	transmembrane-region	EP-Brain	chr17/740504/740600/ENST00000308278/+	ENST00000308278.12	inclusion	ENSG00000167695.14	79850	TLCD3A	+	ENSE00003573634.1	4	https://ccsm.uth.edu/ExonSkipDB/gene_search_result.cgi?page=page&type=quick_search&quick_search=79850
Brain	ENSG00000168000.14;SE:chr11:62691141-62691280:62691421-62692376:-	transmembrane-region	EN-Brain	chr11/62691279/62691421/ENST00000301781/-	ENST00000301781.10	inclusion	ENSG00000168000.14	26580	BSCL2	-	ENSE00003529211.1	7	https://ccsm.uth.edu/ExonSkipDB/gene_search_result.cgi?page=page&type=quick_search&quick_search=26580
Kidney	ENSG00000168010.10;SE:chr11:72828776-72828883:72828984-72829303:+	WD40	EP-Kidney	chr11/72828882/72828984/ENST00000439504/+	ENST00000439504.6	inclusion	ENSG00000168010.10	89849	ATG16L2	+	ENSE00003685477.1	15	https://ccsm.uth.edu/ExonSkipDB/gene_search_result.cgi?page=page&type=quick_search&quick_search=89849
Brain	ENSG00000168374.10;SE:chr3:57577387-57584384:57584464-57597074:-	nitrosylation	EP-Brain	chr3/57584383/57584464/ENST00000483848/-	ENST00000483848.5	inclusion	ENSG00000168374.10	378	ARF4	-	ENSE00003699120.1	2	https://ccsm.uth.edu/ExonSkipDB/gene_search_result.cgi?page=page&type=quick_search&quick_search=378
Brain	ENSG00000169169.14;SE:chr19:49697465-49700684:49700855-49701317:+	transmembrane-region	EP-Brain	chr19/49700683/49700855/ENST00000598293/+	ENST00000598293.5	inclusion	ENSG00000169169.14	126129	CPT1C	+	ENSE00003606574.1	5	https://ccsm.uth.edu/ExonSkipDB/gene_search_result.cgi?page=page&type=quick_search&quick_search=126129
Kidney	ENSG00000169228.13;SE:chr5:177302644-177302752:177302830-177303009:-	nitrosylation	EN-Kidney	chr5/177302751/177302830/ENST00000393611/-	ENST00000393611.6	inclusion	ENSG00000169228.13	53917	RAB24	-	ENSE00003476005.1	4	https://ccsm.uth.edu/ExonSkipDB/gene_search_result.cgi?page=page&type=quick_search&quick_search=53917
Liver	ENSG00000169241.17;SE:chr1:155136376-155136828:155136951-155137979:+	transmembrane-region	EN-Liver	chr1/155136827/155136951/ENST00000303343/+	ENST00000303343.12	inclusion	ENSG00000169241.17	55974	SLC50A1	+	ENSE00003526474.1	3	https://ccsm.uth.edu/ExonSkipDB/gene_search_result.cgi?page=page&type=quick_search&quick_search=55974
Liver	ENSG00000169241.17;SE:chr1:155136951-155137561:155137722-155137979:+	transmembrane-region	EP-Liver	chr1/155137560/155137722/ENST00000368404/+	ENST00000368404.8	inclusion	ENSG00000169241.17	55974	SLC50A1	+	ENSE00003608176.1	4	https://ccsm.uth.edu/ExonSkipDB/gene_search_result.cgi?page=page&type=quick_search&quick_search=55974
Brain	ENSG00000169550.12;SE:chr11:26561225-26563116:26563265-26565165:-	transmembrane-region	EP-Brain	chr11/26563115/26563265/ENST00000455601/-	ENST00000455601.6	inclusion	ENSG00000169550.12	143662	MUC15	-	ENSE00001173179.1	3	https://ccsm.uth.edu/ExonSkipDB/gene_search_result.cgi?page=page&type=quick_search&quick_search=143662
Liver	ENSG00000169758.12;SE:chr15:76137895-76156604:76156758-76160095:+	transmembrane-region	EP-Liver	chr15/76156603/76156758/ENST00000388942/+	ENST00000388942.7	inclusion	ENSG00000169758.12	123591	TMEM266	+	ENSE00001504452.1	4	https://ccsm.uth.edu/ExonSkipDB/gene_search_result.cgi?page=page&type=quick_search&quick_search=123591
Brain	ENSG00000169758.12;SE:chr15:76137895-76156604:76156758-76160095:+	transmembrane-region	EN-Brain	chr15/76156603/76156758/ENST00000388942/+	ENST00000388942.7	inclusion	ENSG00000169758.12	123591	TMEM266	+	ENSE00001504452.1	4	https://ccsm.uth.edu/ExonSkipDB/gene_search_result.cgi?page=page&type=quick_search&quick_search=123591
Liver	ENSG00000169762.16;SE:chr4:16166793-16170653:16170729-16174204:-	transmembrane-region	EN-Liver	chr4/16170652/16170729/ENST00000405303/-	ENST00000405303.6	inclusion	ENSG00000169762.16	202018	TAPT1	-	ENSE00003566124.1	12	https://ccsm.uth.edu/ExonSkipDB/gene_search_result.cgi?page=page&type=quick_search&quick_search=202018
Brain	ENSG00000169762.16;SE:chr4:16166793-16170653:16170729-16174204:-	transmembrane-region	EN-Brain	chr4/16170652/16170729/ENST00000405303/-	ENST00000405303.6	inclusion	ENSG00000169762.16	202018	TAPT1	-	ENSE00003566124.1	12	https://ccsm.uth.edu/ExonSkipDB/gene_search_result.cgi?page=page&type=quick_search&quick_search=202018
Kidney	ENSG00000169762.16;SE:chr4:16191523-16202462:16202580-16226259:-	transmembrane-region	EN-Kidney	chr4/16202461/16202580/ENST00000505603/-	ENST00000505603.5	inclusion	ENSG00000169762.16	202018	TAPT1	-	ENSE00003674944.1	2	https://ccsm.uth.edu/ExonSkipDB/gene_search_result.cgi?page=page&type=quick_search&quick_search=202018
Liver	ENSG00000169902.13;SE:chr7:66205522-66240325:66241270-66286511:+	transmembrane-region	EN-Liver	chr7/66240324/66241270/ENST00000304842/+	ENST00000304842.5	inclusion	ENSG00000169902.13	8460	TPST1	+	ENSE00001131417.4	2	https://ccsm.uth.edu/ExonSkipDB/gene_search_result.cgi?page=page&type=quick_search&quick_search=8460
Kidney	ENSG00000169902.13;SE:chr7:66205522-66240325:66241270-66286511:+	transmembrane-region	EN-Kidney	chr7/66240324/66241270/ENST00000304842/+	ENST00000304842.5	inclusion	ENSG00000169902.13	8460	TPST1	+	ENSE00001131417.4	2	https://ccsm.uth.edu/ExonSkipDB/gene_search_result.cgi?page=page&type=quick_search&quick_search=8460
Liver	ENSG00000169908.10;SE:chr3:149371867-149375443:149375588-149375680:-	transmembrane-region	EN-Liver	chr3/149375442/149375588/ENST00000305366/-	ENST00000305366.7	inclusion	ENSG00000169908.10	4071	TM4SF1	-	ENSE00001244255.1	3	https://ccsm.uth.edu/ExonSkipDB/gene_search_result.cgi?page=page&type=quick_search&quick_search=4071
Liver	ENSG00000170312.15;SE:chr10:60785787-60788060:60788230-60791890:+	nitrosylation	EP-Liver	chr10/60788059/60788230/ENST00000395284/+	ENST00000395284.7	inclusion	ENSG00000170312.15	983	CDK1	+	ENSE00001521217.2	5	https://ccsm.uth.edu/ExonSkipDB/gene_search_result.cgi?page=page&type=quick_search&quick_search=983
Brain	ENSG00000170464.9;SE:chr5:139420225-139422708:139422817-139425005:-	transmembrane-region	EN-Brain	chr5/139422707/139422817/ENST00000302060/-	ENST00000302060.9	inclusion	ENSG00000170464.9	202052	DNAJC18	-	ENSE00001128116.1	6	https://ccsm.uth.edu/ExonSkipDB/gene_search_result.cgi?page=page&type=quick_search&quick_search=202052
Brain	ENSG00000171307.18;SE:chr10:97451918-97452090:97452284-97452415:+	transmembrane-region	EN-Brain	chr10/97452089/97452284/ENST00000420089/+	ENST00000420089.5	inclusion	ENSG00000171307.18	84287	ZDHHC16	+	ENSE00003526332.1	2	https://ccsm.uth.edu/ExonSkipDB/gene_search_result.cgi?page=page&type=quick_search&quick_search=84287
Brain	ENSG00000171928.13;SE:chr17:18789435-18790896:18791040-18797579:+	transmembrane-region	EN-Brain	chr17/18790895/18791040/ENST00000307767/+	ENST00000307767.12	inclusion	ENSG00000171928.13	51030	TVP23B	+	ENSE00003545095.1	3	https://ccsm.uth.edu/ExonSkipDB/gene_search_result.cgi?page=page&type=quick_search&quick_search=51030
Brain	ENSG00000172005.10;SE:chr2:95025885-95047959:95048126-95053381:+	transmembrane-region	EP-Brain	chr2/95047958/95048126/ENST00000353004/+	ENST00000353004.7	inclusion	ENSG00000172005.10	4118	MAL	+	ENSE00001158043.1	2	https://ccsm.uth.edu/ExonSkipDB/gene_search_result.cgi?page=page&type=quick_search&quick_search=4118
Brain	ENSG00000172005.10;SE:chr2:95048126-95049581:95049706-95053381:+	transmembrane-region	EN-Brain	chr2/95049580/95049706/ENST00000309988/+	ENST00000309988.8	inclusion	ENSG00000172005.10	4118	MAL	+	ENSE00001158036.1	3	https://ccsm.uth.edu/ExonSkipDB/gene_search_result.cgi?page=page&type=quick_search&quick_search=4118
Kidney	ENSG00000172139.14;SE:chr3:112263098-112264200:112264343-112266238:-	transmembrane-region	EN-Kidney	chr3/112264199/112264343/ENST00000305815/-	ENST00000305815.9	inclusion	ENSG00000172139.14	285335	SLC9C1	-	ENSE00001200197.1	9	https://ccsm.uth.edu/ExonSkipDB/gene_search_result.cgi?page=page&type=quick_search&quick_search=285335
Brain	ENSG00000172269.16;SE:chr11:119100408-119100630:119100843-119101018:-	transmembrane-region	EP-Brain	chr11/119100629/119100843/ENST00000354202/-	ENST00000354202.8	inclusion	ENSG00000172269.16	1798	DPAGT1	-	ENSE00003620217.1	3	https://ccsm.uth.edu/ExonSkipDB/gene_search_result.cgi?page=page&type=quick_search&quick_search=1798
Brain	ENSG00000172269.16;SE:chr11:119100843-119101018:119101138-119101495:-	transmembrane-region	EP-Brain	chr11/119101017/119101138/ENST00000354202/-	ENST00000354202.8	inclusion	ENSG00000172269.16	1798	DPAGT1	-	ENSE00001260143.2	2	https://ccsm.uth.edu/ExonSkipDB/gene_search_result.cgi?page=page&type=quick_search&quick_search=1798
Brain	ENSG00000172354.9;SE:chr7:100673923-100677352:100677415-100677498:+	WD40	EP-Brain	chr7/100677351/100677415/ENST00000419828/+	ENST00000419828.5	inclusion	ENSG00000172354.9	2783	GNB2	+	ENSE00003536348.1	2	https://ccsm.uth.edu/ExonSkipDB/gene_search_result.cgi?page=page&type=quick_search&quick_search=2783
Brain	ENSG00000172663.8;SE:chr11:67464696-67464803:67464856-67465056:-	transmembrane-region	EP-Brain	chr11/67464802/67464856/ENST00000537601/-	ENST00000537601.5	inclusion	ENSG00000172663.8	80194	TMEM134	-	ENSE00003674127.1	5	https://ccsm.uth.edu/ExonSkipDB/gene_search_result.cgi?page=page&type=quick_search&quick_search=80194
Kidney	ENSG00000172794.19;SE:chr17:74737365-74740768:74740878-74742254:+	nitrosylation	EN-Kidney	chr17/74740767/74740878/ENST00000392613/+	ENST00000392613.9	inclusion	ENSG00000172794.19	326624	RAB37	+	ENSE00003595334.1	2	https://ccsm.uth.edu/ExonSkipDB/gene_search_result.cgi?page=page&type=quick_search&quick_search=326624
Brain	ENSG00000172869.14;SE:chr5:119224769-119233340:119233467-119237322:+	WD40	EN-Brain	chr5/119233339/119233467/ENST00000311085/+	ENST00000311085.8	inclusion	ENSG00000172869.14	1657	DMXL1	+	ENSE00003648795.1	38	https://ccsm.uth.edu/ExonSkipDB/gene_search_result.cgi?page=page&type=quick_search&quick_search=1657
Liver	ENSG00000172869.14;SE:chr5:119237414-119238989:119239080-119240419:+	WD40	EP-Liver	chr5/119238988/119239080/ENST00000311085/+	ENST00000311085.8	inclusion	ENSG00000172869.14	1657	DMXL1	+	ENSE00003495869.1	40	https://ccsm.uth.edu/ExonSkipDB/gene_search_result.cgi?page=page&type=quick_search&quick_search=1657
Brain	ENSG00000172869.14;SE:chr5:119237414-119238989:119239080-119240419:+	WD40	EP-Brain	chr5/119238988/119239080/ENST00000311085/+	ENST00000311085.8	inclusion	ENSG00000172869.14	1657	DMXL1	+	ENSE00003495869.1	40	https://ccsm.uth.edu/ExonSkipDB/gene_search_result.cgi?page=page&type=quick_search&quick_search=1657
Kidney	ENSG00000172869.14;SE:chr5:119237414-119238989:119239080-119240419:+	WD40	EP-Kidney	chr5/119238988/119239080/ENST00000311085/+	ENST00000311085.8	inclusion	ENSG00000172869.14	1657	DMXL1	+	ENSE00003495869.1	40	https://ccsm.uth.edu/ExonSkipDB/gene_search_result.cgi?page=page&type=quick_search&quick_search=1657
Kidney	ENSG00000173020.10;SE:chr11:67281952-67282271:67282365-67282435:+	nitrosylation	EN-Kidney	chr11/67282270/67282365/ENST00000308595/+	ENST00000308595.9	inclusion	ENSG00000173020.10	156	GRK2	+	ENSE00003500142.1	12	https://ccsm.uth.edu/ExonSkipDB/gene_search_result.cgi?page=page&type=quick_search&quick_search=156
Liver	ENSG00000173262.11;SE:chr12:7830006-7831604:7831764-7832722:-	transmembrane-region	EP-Liver	chr12/7831603/7831764/ENST00000616981/-	ENST00000616981.4	inclusion	ENSG00000173262.11	144195	SLC2A14	-	ENSE00001624160.1	3	https://ccsm.uth.edu/ExonSkipDB/gene_search_result.cgi?page=page&type=quick_search&quick_search=144195
Brain	ENSG00000173852.13;SE:chr7:34955367-34957984:34958070-34966894:-	transmembrane-region	EN-Brain	chr7/34957983/34958070/ENST00000310974/-	ENST00000310974.8	inclusion	ENSG00000173852.13	23333	DPY19L1	-	ENSE00001595454.1	11	https://ccsm.uth.edu/ExonSkipDB/gene_search_result.cgi?page=page&type=quick_search&quick_search=23333
Kidney	ENSG00000174032.16;SE:chr13:45405977-45411362:45411480-45418300:-	transmembrane-region	EN-Kidney	chr13/45411361/45411480/ENST00000463262/-	ENST00000463262.1	inclusion	ENSG00000174032.16	253512	SLC25A30	-	ENSE00002692420.1	2	https://ccsm.uth.edu/ExonSkipDB/gene_search_result.cgi?page=page&type=quick_search&quick_search=253512
Kidney	ENSG00000174326.11;SE:chr17:7041908-7041996:7042763-7042930:-	transmembrane-region	EN-Kidney	chr17/7041995/7042763/ENST00000308009/-	ENST00000308009.5	inclusion	ENSG00000174326.11	162515	SLC16A11	-	ENSE00001285624.1	3	https://ccsm.uth.edu/ExonSkipDB/gene_search_result.cgi?page=page&type=quick_search&quick_search=162515
Brain	ENSG00000174640.12;SE:chr3:133953761-133954966:133955193-133973663:-	transmembrane-region	EN-Brain	chr3/133954965/133955193/ENST00000310926/-	ENST00000310926.8	inclusion	ENSG00000174640.12	6578	SLCO2A1	-	ENSE00003617669.1	4	https://ccsm.uth.edu/ExonSkipDB/gene_search_result.cgi?page=page&type=quick_search&quick_search=6578
Brain	ENSG00000174903.14;SE:chr11:66272252-66272365:66272460-66275804:+	nitrosylation	EN-Brain	chr11/66272364/66272460/ENST00000311481/+	ENST00000311481.10	inclusion	ENSG00000174903.14	81876	RAB1B	+	ENSE00001189431.1	4	https://ccsm.uth.edu/ExonSkipDB/gene_search_result.cgi?page=page&type=quick_search&quick_search=81876
Kidney	ENSG00000174915.11;SE:chr11:460288-473895:473977-479085:+	transmembrane-region	EN-Kidney	chr11/473894/473977/ENST00000308020/+	ENST00000308020.5	inclusion	ENSG00000174915.11	81490	PTDSS2	+	ENSE00003658128.1	3	https://ccsm.uth.edu/ExonSkipDB/gene_search_result.cgi?page=page&type=quick_search&quick_search=81490
Liver	ENSG00000175193.12;SE:chr3:183833589-183833724:183833825-183840570:-	transmembrane-region	EP-Liver	chr3/183833723/183833825/ENST00000317096/-	ENST00000317096.8	inclusion	ENSG00000175193.12	55486	PARL	-	ENSE00003688290.1	8	https://ccsm.uth.edu/ExonSkipDB/gene_search_result.cgi?page=page&type=quick_search&quick_search=55486
Kidney	ENSG00000175193.12;SE:chr3:183833589-183833724:183833825-183840570:-	transmembrane-region	EP-Kidney	chr3/183833723/183833825/ENST00000317096/-	ENST00000317096.8	inclusion	ENSG00000175193.12	55486	PARL	-	ENSE00003688290.1	8	https://ccsm.uth.edu/ExonSkipDB/gene_search_result.cgi?page=page&type=quick_search&quick_search=55486
Liver	ENSG00000175193.12;SE:chr3:183840640-183842298:183842384-183844231:-	transmembrane-region	EN-Liver	chr3/183842297/183842384/ENST00000417784/-	ENST00000417784.5	inclusion	ENSG00000175193.12	55486	PARL	-	ENSE00001803288.1	2	https://ccsm.uth.edu/ExonSkipDB/gene_search_result.cgi?page=page&type=quick_search&quick_search=55486
Brain	ENSG00000175471.19;SE:chr5:94779163-94799013:94799132-94868333:-	transmembrane-region	EN-Brain	chr5/94799012/94799132/ENST00000515393/-	ENST00000515393.5	inclusion	ENSG00000175471.19	79772	MCTP1	-	ENSE00001207244.3	18	https://ccsm.uth.edu/ExonSkipDB/gene_search_result.cgi?page=page&type=quick_search&quick_search=79772
Brain	ENSG00000175582.19;SE:chr11:73716362-73718613:73718718-73720846:-	nitrosylation	EN-Brain	chr11/73718612/73718718/ENST00000336083/-	ENST00000336083.7	inclusion	ENSG00000175582.19	5870	RAB6A	-	ENSE00001184543.1	4	https://ccsm.uth.edu/ExonSkipDB/gene_search_result.cgi?page=page&type=quick_search&quick_search=5870
Liver	ENSG00000176894.9;SE:chr12:132690376-132695884:132696046-132701250:+	transmembrane-region	EP-Liver	chr12/132695883/132696046/ENST00000317479/+	ENST00000317479.7	inclusion	ENSG00000176894.9	5827	PXMP2	+	ENSE00003715973.1	3	https://ccsm.uth.edu/ExonSkipDB/gene_search_result.cgi?page=page&type=quick_search&quick_search=5827
Brain	ENSG00000177990.11;SE:chr12:63621337-63624040:63624131-63626469:-	transmembrane-region	EN-Brain	chr12/63624039/63624131/ENST00000324472/-	ENST00000324472.8	inclusion	ENSG00000177990.11	283417	DPY19L2	-	ENSE00001784419.1	8	https://ccsm.uth.edu/ExonSkipDB/gene_search_result.cgi?page=page&type=quick_search&quick_search=283417
Kidney	ENSG00000178826.10;SE:chr7:143284974-143285941:143286202-143286424:+	transmembrane-region	EN-Kidney	chr7/143285940/143286202/ENST00000409541/+	ENST00000409541.5	inclusion	ENSG00000178826.10	135932	TMEM139	+	ENSE00001249174.3	2	https://ccsm.uth.edu/ExonSkipDB/gene_search_result.cgi?page=page&type=quick_search&quick_search=135932
Brain	ENSG00000178952.8;SE:chr16:28845055-28845314:28845480-28845912:-	nitrosylation	EN-Brain	chr16/28845313/28845480/ENST00000313511/-	ENST00000313511.7	inclusion	ENSG00000178952.8	7284	TUFM	-	ENSE00001251451.1	3	https://ccsm.uth.edu/ExonSkipDB/gene_search_result.cgi?page=page&type=quick_search&quick_search=7284
Liver	ENSG00000178952.8;SE:chr16:28845055-28845314:28845480-28845912:-	nitrosylation	EN-Liver	chr16/28845313/28845480/ENST00000313511/-	ENST00000313511.7	inclusion	ENSG00000178952.8	7284	TUFM	-	ENSE00001251451.1	3	https://ccsm.uth.edu/ExonSkipDB/gene_search_result.cgi?page=page&type=quick_search&quick_search=7284
Brain	ENSG00000179104.8;SE:chr12:82687669-82857010:82857580-82895818:+	transmembrane-region	EP-Brain	chr12/82857009/82857580/ENST00000321196/+	ENST00000321196.7	inclusion	ENSG00000179104.8	160335	TMTC2	+	ENSE00003488842.1	2	https://ccsm.uth.edu/ExonSkipDB/gene_search_result.cgi?page=page&type=quick_search&quick_search=160335
Liver	ENSG00000180096.11;SE:chr16:30381473-30381760:30381883-30382093:-	nitrosylation	EN-Liver	chr16/30381759/30381883/ENST00000321367/-	ENST00000321367.7	inclusion	ENSG00000180096.11	1731	SEPTIN1	-	ENSE00003514981.1	5	https://ccsm.uth.edu/ExonSkipDB/gene_search_result.cgi?page=page&type=quick_search&quick_search=1731
Brain	ENSG00000180096.11;SE:chr16:30381473-30381760:30381883-30382093:-	nitrosylation	EP-Brain	chr16/30381759/30381883/ENST00000563957/-	ENST00000563957.6	inclusion	ENSG00000180096.11	1731	SEPTIN1	-	ENSE00003556805.1	5	https://ccsm.uth.edu/ExonSkipDB/gene_search_result.cgi?page=page&type=quick_search&quick_search=1731
Brain	ENSG00000181038.13;SE:chr17:76727178-76732978:76733215-76733293:+	transmembrane-region	EN-Brain	chr17/76732977/76733215/ENST00000590964/+	ENST00000590964.5	inclusion	ENSG00000181038.13	124512	METTL23	+	ENSE00003464988.1	2	https://ccsm.uth.edu/ExonSkipDB/gene_search_result.cgi?page=page&type=quick_search&quick_search=124512
Kidney	ENSG00000181264.8;SE:chr11:120325368-120327122:120327640-120329977:+	transmembrane-region	EN-Kidney	chr11/120327121/120327640/ENST00000529187/+	ENST00000529187.1	inclusion	ENSG00000181264.8	219902	TLCD5	+	ENSE00001214149.3	2	https://ccsm.uth.edu/ExonSkipDB/gene_search_result.cgi?page=page&type=quick_search&quick_search=219902
Kidney	ENSG00000181264.8;SE:chr11:120325368-120327441:120327640-120329977:+	transmembrane-region	EN-Kidney	chr11/120327440/120327640/ENST00000375095/+	ENST00000375095.2	inclusion	ENSG00000181264.8	219902	TLCD5	+	ENSE00001676008.1	2	https://ccsm.uth.edu/ExonSkipDB/gene_search_result.cgi?page=page&type=quick_search&quick_search=219902
Liver	ENSG00000181264.8;SE:chr11:120325368-120327441:120327640-120329977:+	transmembrane-region	EP-Liver	chr11/120327440/120327640/ENST00000375095/+	ENST00000375095.2	inclusion	ENSG00000181264.8	219902	TLCD5	+	ENSE00001676008.1	2	https://ccsm.uth.edu/ExonSkipDB/gene_search_result.cgi?page=page&type=quick_search&quick_search=219902
Kidney	ENSG00000181790.10;SE:chr8:142522710-142524238:142524304-142526542:+	transmembrane-region	EN-Kidney	chr8/142524237/142524304/ENST00000323289/+	ENST00000323289.6	inclusion	ENSG00000181790.10	575	ADGRB1	+	ENSE00001749723.1	22	https://ccsm.uth.edu/ExonSkipDB/gene_search_result.cgi?page=page&type=quick_search&quick_search=575
Brain	ENSG00000181804.14;SE:chr3:143795077-143796826:143796903-143832019:-	transmembrane-region	EN-Brain	chr3/143796825/143796903/ENST00000316549/-	ENST00000316549.10	inclusion	ENSG00000181804.14	285195	SLC9A9	-	ENSE00003646808.1	3	https://ccsm.uth.edu/ExonSkipDB/gene_search_result.cgi?page=page&type=quick_search&quick_search=285195
Brain	ENSG00000182885.16;SE:chr16:57680617-57683932:57684212-57684390:+	transmembrane-region	EP-Brain	chr16/57683931/57684212/ENST00000333493/+	ENST00000333493.8	inclusion	ENSG00000182885.16	222487	ADGRG3	+	ENSE00001299310.1	9	https://ccsm.uth.edu/ExonSkipDB/gene_search_result.cgi?page=page&type=quick_search&quick_search=222487
Brain	ENSG00000183654.8;SE:chr5:16067793-16090889:16091081-16177726:-	transmembrane-region	EP-Brain	chr5/16090888/16091081/ENST00000332432/-	ENST00000332432.8	inclusion	ENSG00000183654.8	441061	MARCHF11	-	ENSE00001330612.3	3	https://ccsm.uth.edu/ExonSkipDB/gene_search_result.cgi?page=page&type=quick_search&quick_search=441061
Brain	ENSG00000183726.10;SE:chr1:25351693-25352882:25352974-25356793:+	transmembrane-region	EN-Brain	chr1/25352881/25352974/ENST00000374358/+	ENST00000374358.4	inclusion	ENSG00000183726.10	23585	TMEM50A	+	ENSE00003505699.1	5	https://ccsm.uth.edu/ExonSkipDB/gene_search_result.cgi?page=page&type=quick_search&quick_search=23585
Kidney	ENSG00000184313.19;SE:chr1:54679439-54679891:54680045-54682656:+	transmembrane-region	EN-Kidney	chr1/54679890/54680045/ENST00000422659/+	ENST00000422659.5	inclusion	ENSG00000184313.19	374977	MROH7	+	ENSE00003697668.1	12	https://ccsm.uth.edu/ExonSkipDB/gene_search_result.cgi?page=page&type=quick_search&quick_search=374977
Liver	ENSG00000184465.15;SE:chr6:169457634-169572419:169572540-169582836:-	WD40	EP-Liver	chr6/169572418/169572540/ENST00000448612/-	ENST00000448612.5	inclusion	ENSG00000184465.15	253769	WDR27	-	ENSE00002519451.1	25	https://ccsm.uth.edu/ExonSkipDB/gene_search_result.cgi?page=page&type=quick_search&quick_search=253769
Kidney	ENSG00000184465.15;SE:chr6:169457634-169572419:169572540-169582836:-	WD40	EP-Kidney	chr6/169572418/169572540/ENST00000448612/-	ENST00000448612.5	inclusion	ENSG00000184465.15	253769	WDR27	-	ENSE00002519451.1	25	https://ccsm.uth.edu/ExonSkipDB/gene_search_result.cgi?page=page&type=quick_search&quick_search=253769
Brain	ENSG00000184967.6;SE:chr12:132148895-132150981:132151041-132151258:+	transmembrane-region	EP-Brain	chr12/132150980/132151041/ENST00000330579/+	ENST00000330579.5	inclusion	ENSG00000184967.6	79050	NOC4L	+	ENSE00001294702.1	10	https://ccsm.uth.edu/ExonSkipDB/gene_search_result.cgi?page=page&type=quick_search&quick_search=79050
Brain	ENSG00000185436.11;SE:chr1:24157891-24159052:24159182-24159474:-	transmembrane-region	EP-Brain	chr1/24159051/24159182/ENST00000327535/-	ENST00000327535.5	inclusion	ENSG00000185436.11	163702	IFNLR1	-	ENSE00001309701.1	6	https://ccsm.uth.edu/ExonSkipDB/gene_search_result.cgi?page=page&type=quick_search&quick_search=163702
Brain	ENSG00000185920.15;SE:chr9:95476857-95477547:95477702-95478055:-	transmembrane-region	EN-Brain	chr9/95477546/95477702/ENST00000421141/-	ENST00000421141.5	inclusion	ENSG00000185920.15	5727	PTCH1	-	ENSE00001694942.1	10	https://ccsm.uth.edu/ExonSkipDB/gene_search_result.cgi?page=page&type=quick_search&quick_search=5727
Brain	ENSG00000185920.15;SE:chr9:95485874-95506407:95506599-95516469:-	transmembrane-region	EN-Brain	chr9/95506406/95506599/ENST00000437951/-	ENST00000437951.5	inclusion	ENSG00000185920.15	5727	PTCH1	-	ENSE00003511832.1	2	https://ccsm.uth.edu/ExonSkipDB/gene_search_result.cgi?page=page&type=quick_search&quick_search=5727
Liver	ENSG00000187010.18;SE:chr1:25303459-25306596:25306729-25317000:+	transmembrane-region	EN-Liver	chr1/25306595/25306729/ENST00000328664/+	ENST00000328664.8	inclusion	ENSG00000187010.18	6007	RHD	+	ENSE00001333242.1	7	https://ccsm.uth.edu/ExonSkipDB/gene_search_result.cgi?page=page&type=quick_search&quick_search=6007
Liver	ENSG00000187010.18;SE:chr1:25303459-25306596:25306729-25328898:+	transmembrane-region	EN-Liver	chr1/25306595/25306729/ENST00000357542/+	ENST00000357542.8	inclusion	ENSG00000187010.18	6007	RHD	+	ENSE00001333242.1	7	https://ccsm.uth.edu/ExonSkipDB/gene_search_result.cgi?page=page&type=quick_search&quick_search=6007
Liver	ENSG00000187010.18;SE:chr1:25306729-25317000:25317079-25328898:+	transmembrane-region	EP-Liver	chr1/25316999/25317079/ENST00000568195/+	ENST00000568195.5	inclusion	ENSG00000187010.18	6007	RHD	+	ENSE00003680748.1	8	https://ccsm.uth.edu/ExonSkipDB/gene_search_result.cgi?page=page&type=quick_search&quick_search=6007
Brain	ENSG00000187783.11;SE:chr10:44911582-44927921:44927987-44931998:+	transmembrane-region	EN-Brain	chr10/44927920/44927987/ENST00000389583/+	ENST00000389583.4	inclusion	ENSG00000187783.11	643236	TMEM72	+	ENSE00001368456.1	2	https://ccsm.uth.edu/ExonSkipDB/gene_search_result.cgi?page=page&type=quick_search&quick_search=643236
Brain	ENSG00000188092.14;SE:chr1:147928578-147936627:147936686-147938714:+	transmembrane-region	EN-Brain	chr1/147936626/147936686/ENST00000314163/+	ENST00000314163.11	inclusion	ENSG00000188092.14	51463	GPR89B	+	ENSE00003544211.1	2	https://ccsm.uth.edu/ExonSkipDB/gene_search_result.cgi?page=page&type=quick_search&quick_search=51463
Liver	ENSG00000188672.16;SE:chr1:25375428-25385711:25385844-25388976:-	transmembrane-region	EN-Liver	chr1/25385710/25385844/ENST00000294413/-	ENST00000294413.11	inclusion	ENSG00000188672.16	6006	RHCE	-	ENSE00003609847.1	7	https://ccsm.uth.edu/ExonSkipDB/gene_search_result.cgi?page=page&type=quick_search&quick_search=6006
Liver	ENSG00000188687.15;SE:chr2:74222952-74224840:74224995-74226957:-	transmembrane-region	EP-Liver	chr2/74224839/74224995/ENST00000483195/-	ENST00000483195.5	inclusion	ENSG00000188687.15	57835	SLC4A5	-	ENSE00003468113.1	23	https://ccsm.uth.edu/ExonSkipDB/gene_search_result.cgi?page=page&type=quick_search&quick_search=57835
Brain	ENSG00000188687.15;SE:chr2:74231308-74232469:74232647-74233402:-	transmembrane-region	EN-Brain	chr2/74232468/74232647/ENST00000423644/-	ENST00000423644.5	inclusion	ENSG00000188687.15	57835	SLC4A5	-	ENSE00003495498.1	21	https://ccsm.uth.edu/ExonSkipDB/gene_search_result.cgi?page=page&type=quick_search&quick_search=57835
Brain	ENSG00000196715.5;SE:chr7:65873565-65948671:65948780-65954074:+	transmembrane-region	EN-Brain	chr7/65948670/65948780/ENST00000360768/+	ENST00000360768.3	inclusion	ENSG00000196715.5	154807	VKORC1L1	+	ENSE00001408788.1	2	https://ccsm.uth.edu/ExonSkipDB/gene_search_result.cgi?page=page&type=quick_search&quick_search=154807
Brain	ENSG00000196876.13;SE:chr12:51774362-51780649:51780771-51786542:+	transmembrane-region	EN-Brain	chr12/51780648/51780771/ENST00000354534/+	ENST00000354534.10	inclusion	ENSG00000196876.13	6334	SCN8A	+	ENSE00001631331.1	21	https://ccsm.uth.edu/ExonSkipDB/gene_search_result.cgi?page=page&type=quick_search&quick_search=6334
Brain	ENSG00000197121.14;SE:chr2:196841372-196842721:196842825-196843888:-	transmembrane-region	EN-Brain	chr2/196842720/196842825/ENST00000354764/-	ENST00000354764.8	inclusion	ENSG00000197121.14	80055	PGAP1	-	ENSE00003465764.1	26	https://ccsm.uth.edu/ExonSkipDB/gene_search_result.cgi?page=page&type=quick_search&quick_search=80055
Brain	ENSG00000197150.12;SE:chr7:151028610-151033605:151033917-151034273:+	transmembrane-region	EP-Brain	chr7/151033604/151033917/ENST00000358849/+	ENST00000358849.8	inclusion	ENSG00000197150.12	11194	ABCB8	+	ENSE00003473911.1	2	https://ccsm.uth.edu/ExonSkipDB/gene_search_result.cgi?page=page&type=quick_search&quick_search=11194
Liver	ENSG00000197150.12;SE:chr7:151028610-151033605:151033917-151034273:+	transmembrane-region	EP-Liver	chr7/151033604/151033917/ENST00000477092/+	ENST00000477092.5	inclusion	ENSG00000197150.12	11194	ABCB8	+	ENSE00003473911.1	2	https://ccsm.uth.edu/ExonSkipDB/gene_search_result.cgi?page=page&type=quick_search&quick_search=11194
Kidney	ENSG00000197586.12;SE:chr20:25195867-25207076:25207397-25209849:+	transmembrane-region	EN-Kidney	chr20/25207075/25207397/ENST00000354989/+	ENST00000354989.9	inclusion	ENSG00000197586.12	955	ENTPD6	+	ENSE00001720270.1	2	https://ccsm.uth.edu/ExonSkipDB/gene_search_result.cgi?page=page&type=quick_search&quick_search=955
Liver	ENSG00000197822.10;SE:chr5:69504294-69509141:69509819-69513948:+	transmembrane-region	EP-Liver	chr5/69509140/69509819/ENST00000396442/+	ENST00000396442.6	inclusion	ENSG00000197822.10	100506658	OCLN	+	ENSE00001486184.1	3	https://ccsm.uth.edu/ExonSkipDB/gene_search_result.cgi?page=page&type=quick_search&quick_search=100506658
Brain	ENSG00000198554.11;SE:chr14:55013596-55026711:55026803-55027028:-	WD40	EN-Brain	chr14/55026710/55026803/ENST00000360586/-	ENST00000360586.7	inclusion	ENSG00000198554.11	11169	WDHD1	-	ENSE00003466086.1	2	https://ccsm.uth.edu/ExonSkipDB/gene_search_result.cgi?page=page&type=quick_search&quick_search=11169
Brain	ENSG00000198794.11;SE:chr15:75012805-75016593:75016749-75017870:+	transmembrane-region	EN-Brain	chr15/75016592/75016749/ENST00000425597/+	ENST00000425597.7	inclusion	ENSG00000198794.11	192683	SCAMP5	+	ENSE00003539194.1	4	https://ccsm.uth.edu/ExonSkipDB/gene_search_result.cgi?page=page&type=quick_search&quick_search=192683
Brain	ENSG00000198910.12;SE:chrX:153863549-153863883:153864017-153864322:-	transmembrane-region	EP-Brain	chrX/153863882/153864017/ENST00000370060/-	ENST00000370060.5	inclusion	ENSG00000198910.12	3897	L1CAM	-	ENSE00001435355.1	26	https://ccsm.uth.edu/ExonSkipDB/gene_search_result.cgi?page=page&type=quick_search&quick_search=3897
Liver	ENSG00000204178.9;SE:chr1:25454382-25456653:25456831-25458391:+	transmembrane-region	EN-Liver	chr1/25456652/25456831/ENST00000374343/+	ENST00000374343.4	inclusion	ENSG00000204178.9	55219	MACO1	+	ENSE00001463224.1	5	https://ccsm.uth.edu/ExonSkipDB/gene_search_result.cgi?page=page&type=quick_search&quick_search=55219
Liver	ENSG00000204427.11;SE:chr6:31701028-31701274:31701340-31702074:-	transmembrane-region	EP-Liver	chr6/31701273/31701340/ENST00000395952/-	ENST00000395952.7	inclusion	ENSG00000204427.11	7920	ABHD16A	-	ENSE00003631808.1	3	https://ccsm.uth.edu/ExonSkipDB/gene_search_result.cgi?page=page&type=quick_search&quick_search=7920
Brain	ENSG00000205060.10;SE:chr7:134302110-134304805:134304854-134306672:-	transmembrane-region	EN-Brain	chr7/134304804/134304854/ENST00000378509/-	ENST00000378509.8	inclusion	ENSG00000205060.10	84912	SLC35B4	-	ENSE00003616199.1	4	https://ccsm.uth.edu/ExonSkipDB/gene_search_result.cgi?page=page&type=quick_search&quick_search=84912
Brain	ENSG00000213593.9;SE:chr11:57737668-57737836:57738026-57738354:+	transmembrane-region	EN-Brain	chr11/57737835/57738026/ENST00000529403/+	ENST00000529403.1	inclusion	ENSG00000213593.9	51075	TMX2	+	ENSE00002167570.1	3	https://ccsm.uth.edu/ExonSkipDB/gene_search_result.cgi?page=page&type=quick_search&quick_search=51075
Brain	ENSG00000213625.8;SE:chr1:65425378-65429862:65430048-65431803:+	transmembrane-region	EN-Brain	chr1/65429861/65430048/ENST00000371065/+	ENST00000371065.8	inclusion	ENSG00000213625.8	54741	LEPROT	+	ENSE00000774050.1	3	https://ccsm.uth.edu/ExonSkipDB/gene_search_result.cgi?page=page&type=quick_search&quick_search=54741
Kidney	ENSG00000213625.8;SE:chr1:65425378-65429862:65430048-65431803:+	transmembrane-region	EN-Kidney	chr1/65429861/65430048/ENST00000371065/+	ENST00000371065.8	inclusion	ENSG00000213625.8	54741	LEPROT	+	ENSE00000774050.1	3	https://ccsm.uth.edu/ExonSkipDB/gene_search_result.cgi?page=page&type=quick_search&quick_search=54741
Liver	ENSG00000213699.8;SE:chr2:26775676-26776372:26776482-26778042:+	transmembrane-region	EN-Liver	chr2/26776371/26776482/ENST00000344420/+	ENST00000344420.9	inclusion	ENSG00000213699.8	54978	SLC35F6	+	ENSE00003658115.1	5	https://ccsm.uth.edu/ExonSkipDB/gene_search_result.cgi?page=page&type=quick_search&quick_search=54978
Liver	ENSG00000213901.10;SE:chr2:219164338-219165169:219165422-219167930:-	transmembrane-region	EP-Liver	chr2/219165168/219165422/ENST00000455516/-	ENST00000455516.6	inclusion	ENSG00000213901.10	151295	SLC23A3	-	ENSE00001581895.1	8	https://ccsm.uth.edu/ExonSkipDB/gene_search_result.cgi?page=page&type=quick_search&quick_search=151295
Kidney	ENSG00000214046.8;SE:chr19:16647261-16654035:16654125-16659395:-	transmembrane-region	EN-Kidney	chr19/16654034/16654125/ENST00000593404/-	ENST00000593404.5	inclusion	ENSG00000214046.8	79086	SMIM7	-	ENSE00003520062.1	4	https://ccsm.uth.edu/ExonSkipDB/gene_search_result.cgi?page=page&type=quick_search&quick_search=79086
Liver	ENSG00000214046.8;SE:chr19:16647261-16654035:16654125-16659395:-	transmembrane-region	EN-Liver	chr19/16654034/16654125/ENST00000593404/-	ENST00000593404.5	inclusion	ENSG00000214046.8	79086	SMIM7	-	ENSE00003520062.1	4	https://ccsm.uth.edu/ExonSkipDB/gene_search_result.cgi?page=page&type=quick_search&quick_search=79086
Brain	ENSG00000215193.12;SE:chr22:18083732-18085112:18085258-18087972:+	transmembrane-region	EN-Brain	chr22/18085111/18085258/ENST00000399744/+	ENST00000399744.7	inclusion	ENSG00000215193.12	55670	PEX26	+	ENSE00001755511.1	4	https://ccsm.uth.edu/ExonSkipDB/gene_search_result.cgi?page=page&type=quick_search&quick_search=55670
Kidney	ENSG00000217555.12;SE:chr16:66552793-66558190:66558348-66565886:+	transmembrane-region	EN-Kidney	chr16/66558189/66558348/ENST00000345436/+	ENST00000345436.8	inclusion	ENSG00000217555.12	51192	CKLF	+	ENSE00001104113.1	2	https://ccsm.uth.edu/ExonSkipDB/gene_search_result.cgi?page=page&type=quick_search&quick_search=51192
Brain	ENSG00000241468.7;SE:chr7:99458355-99459147:99459263-99460086:-	transmembrane-region	EN-Brain	chr7/99459146/99459263/ENST00000449683/-	ENST00000449683.5	inclusion	ENSG00000241468.7	9551	ATP5MF	-	ENSE00003462758.1	3	https://ccsm.uth.edu/ExonSkipDB/gene_search_result.cgi?page=page&type=quick_search&quick_search=9551
Liver	ENSG00000242574.8;SE:chr6:32935377-32935536:32935652-32937172:-	transmembrane-region	EP-Liver	chr6/32935535/32935652/ENST00000418107/-	ENST00000418107.2	inclusion	ENSG00000242574.8	3109	HLA-DMB	-	ENSE00001609963.1	4	https://ccsm.uth.edu/ExonSkipDB/gene_search_result.cgi?page=page&type=quick_search&quick_search=3109
Kidney	ENSG00000243279.3;SE:chrX:49072008-49072433:49072650-49073809:-	transmembrane-region	EP-Kidney	chrX/49072432/49072650/ENST00000553851/-	ENST00000553851.2	inclusion	ENSG00000243279.3	11230	PRAF2	-	ENSE00003493885.1	2	https://ccsm.uth.edu/ExonSkipDB/gene_search_result.cgi?page=page&type=quick_search&quick_search=11230
Brain	ENSG00000243279.3;SE:chrX:49072008-49072433:49072650-49073809:-	transmembrane-region	EP-Brain	chrX/49072432/49072650/ENST00000553851/-	ENST00000553851.2	inclusion	ENSG00000243279.3	11230	PRAF2	-	ENSE00003493885.1	2	https://ccsm.uth.edu/ExonSkipDB/gene_search_result.cgi?page=page&type=quick_search&quick_search=11230
Kidney	ENSG00000250510.7;SE:chr12:6821900-6823468:6824765-6825484:+	transmembrane-region	EP-Kidney	chr12/6823467/6824765/ENST00000311268/+	ENST00000311268.7	inclusion	ENSG00000250510.7	27239	GPR162	+	ENSE00000866957.3	2	https://ccsm.uth.edu/ExonSkipDB/gene_search_result.cgi?page=page&type=quick_search&quick_search=27239
Brain	ENSG00000261587.2;SE:chr8:144354149-144354237:144354331-144354617:-	transmembrane-region	EP-Brain	chr8/144354236/144354331/ENST00000565365/-	ENST00000565365.1	inclusion	ENSG00000261587.2	340393	TMEM249	-	ENSE00002609981.1	2	https://ccsm.uth.edu/ExonSkipDB/gene_search_result.cgi?page=page&type=quick_search&quick_search=340393
Brain	ENSG00000278259.4;SE:chr17:36514548-36515113:36515182-36515858:-	nitrosylation	EP-Brain	chr17/36515112/36515182/ENST00000614623/-	ENST00000614623.4	inclusion	ENSG00000278259.4	80179	MYO19	-	ENSE00003722181.1	8	https://ccsm.uth.edu/ExonSkipDB/gene_search_result.cgi?page=page&type=quick_search&quick_search=80179
