# Supplementary material for: Broad misappropriation of developmental splicing profile by cancer in multiple organs
Source: Nat Commun. 2022 Dec 12;13:7664. doi: 10.1038/s41467-022-35322-1 (PMC9744839; doi:10.1038/s41467-022-35322-1)
Supplement: Supplementary file 11 — Supplementary Data 8 [file 41467_2022_35322_MOESM11_ESM.xlsx]

## Sheet: Sheet1
Tissue	Gene	exon	Domain	Inclusion type	Function	Phenotype	Reference
Brain/kidney	ATP13A2	ENSE00001045132.1	transmembrane-region	EP	translocation to lysosome from ER	exclusion of exon increases Parkinson's disease risk.	https://academic.oup.com/hmg/article/20/18/3565/555958
Brain	L1CAM	ENSE00001435355.1	transmembrane-region	EP	cell membrane translocation	skipping exon increase angiogenic activity of endothelial cells in cancer	https://elifesciences.org/articles/44305
Liver	OCLN	ENSE00001486184.1	transmembrane-region	EP		skipping exon reduces HCV Entry	https://journals.asm.org/doi/epub/10.1128/JVI.00196-10	https://journals.asm.org/doi/10.1128/MCB.06029-11
Brain/Kidney/Liver	SLC35A1	ENSE00003731152.1	transmembrane-region	EP	C-terminal tail is essential for exportation signals and ER to Golgi translocation		https://link.springer.com/article/10.1007/s10719-016-9697-8
Brain	APAF1	ENSE00003512160.1	WD40	EN	Anti-apoptosis		https://www.sciencedirect.com/science/article/pii/S0006291X03009951
Brain	BSCL2	ENSE00003529211.1	transmembrane-region	EN		Skipping of exon caused Celia’s Encephalopathy	https://journals.plos.org/plosone/article?id=10.1371/journal.pone.0158874
Brain/Liver	FLVCR1	ENSE00003529134.1	transmembrane-region	EN	cell membrane translocation	Skipping Exon causes Diamond–Blackfan anemia, which predisposes individuals to greater risk of leukaemias.	https://haematologica.org/article/view/5065
Brain/liver	HMGCR	ENSE00000753595.1	nitrosylation	EN		Inclusion of the exon increases sensitivity to Statin	https://www.sciencedirect.com/science/article/pii/S105017380900156X
Brain	MCL1	ENSE00000959746.1	nitrosylation	EN	Anti-apoptosis (BH1 and BH2 domain)		https://www.jbc.org/article/S0021-9258(19)62083-1/fulltext
Brain	PEX26	ENSE00001755511.1	transmembrane-region	EN	cell membrane translocation		https://www.sciencedirect.com/science/article/pii/S000292970762895X
Brain	PKD2	ENSE00000801168.1	transmembrane-region	EN		Skipping E6 caused polycystic kidney disease.	https://onlinelibrary.wiley.com/doi/full/10.1111/j.1399-0004.2010.01555.x
Brain	RAB6A	ENSE00001184543.1	nitrosylation	EN	Golgi-to-endoplasmic reticulum retrograde transport		https://www.molbiolcell.org/doi/full/10.1091/mbc.11.11.3819
Liver/Kidney	RHOA	ENSE00000861567.1	nitrosylation	EN	GTP binding		https://www.sciencedirect.com/science/article/pii/S0006291X17324610
Brain	SCN8A	ENSE00001631331.1	transmembrane-region	EN	cell membrane translocation		https://www.nature.com/articles/nrn.2016.27
Liver	STEAP4	ENSE00001483677.1	transmembrane-region	EN	cell membrane translocation	exclusion of exon decreased IL-6 expression in monocytes, increasing the risk of arthritis.	https://academic.oup.com/cei/article/191/3/338/6412302
Liver	ITGA2B	ENSE00000854277.1	transmembrane-region	EN	Integrin, Alpha 2b	exclusion of this exon resulted in secretion of Integrin into ECM which breaks the adhesion of cells promoting metastasis in multiple cancer types	https://pubmed.ncbi.nlm.nih.gov/17912026/
