# Supplementary material for: Broad misappropriation of developmental splicing profile by cancer in multiple organs
Source: Nat Commun. 2022 Dec 12;13:7664. doi: 10.1038/s41467-022-35322-1 (PMC9744839; doi:10.1038/s41467-022-35322-1)
Supplement: Supplementary file 13 — Source Data [file 41467_2022_35322_MOESM13_ESM.xlsx]

## Sheet: Fig 1B
	28days	35days	42days	49days	56days	63days	70days	77days	84days	91days	112days	365days	369days	380days	384days	545days	586days	635days	1095days	1825days	2920days	3285days	5110days	5475days	6205days	6570days	10950days	12045days	14600days	18615days	19710days	21535days
hsa00010	-0.264734	-0.275385	-0.314155	-0.317668	-0.286538	-0.327795	-0.261355	-0.294084	-0.296847	-0.217568	-0.182233	-0.137451	-0.0629197	0.0681823	-0.0470418	-0.0388693	0.0984711	0.17997	0.318385	0.193327	0.350454	0.227036	0.366384	0.235058	0.279394	0.311405	0.371621	0.197106	0.357062	0.292185	0.317773	0.331829
hsa00020	0.0991449	0.109695	0.123334	0.128579	0.115046	0.133435	0.0994153	0.125154	0.124395	0.0851149	0.089495	0.0252193	-0.024762	-0.0226266	-0.0496871	-0.0655522	-0.0568075	-0.0697149	-0.110329	-0.0955178	-0.100993	-0.0776565	-0.127881	-0.097221	-0.064165	-0.0753204	-0.126621	-0.111029	-0.113483	-0.0923481	-0.0960365	-0.103769
hsa00030	-0.0504346	-0.0829274	-0.138243	-0.18707	-0.191352	-0.189772	-0.134308	-0.10186	-0.184821	-0.0585777	-0.0496621	0.0780987	0.110703	0.173261	0.0349822	-0.0299672	-0.0800314	-0.0259067	0.0665159	0.095076	0.123613	0.0636515	0.123108	-0.00332	0.0322964	0.0683348	0.148343	0.171742	0.110156	0.0305369	0.0523641	0.196848
hsa00040	-0.140115	-0.117322	-0.106973	-0.0778566	-0.0638333	-0.108559	-0.150602	-0.213309	-0.117246	-0.188177	-0.184448	-0.216353	-0.159301	-0.121884	-0.0662324	-0.000978091	0.158493	0.161348	0.226788	0.0856835	0.198005	0.129585	0.208807	0.222413	0.194876	0.218935	0.193827	0.0377624	0.216301	0.251758	0.247957	0.110301
hsa00051	0.138919	0.155313	0.156392	0.147306	0.134748	0.128402	-0.031833	-0.00511323	0.0288295	-0.0617314	-0.0424838	-0.0532255	-0.0676128	-0.0639959	-0.0225383	-0.06673	0.00541545	-0.0212944	-0.0151876	-0.121751	-0.0586458	-0.109925	-0.0521584	-0.0556355	-0.024934	-0.0176618	-0.0845107	-0.0975316	-0.0320638	0.00761182	-0.00709971	-0.0524349
hsa00052	0.218973	0.197403	0.168265	0.114274	0.0865046	0.121039	0.0578321	0.139865	0.0539241	0.0952774	0.0977736	0.187504	0.147991	0.11952	0.0742402	-0.0345912	-0.165014	-0.177132	-0.195536	-0.121962	-0.184898	-0.176099	-0.187375	-0.236405	-0.200151	-0.196291	-0.18623	-0.0270668	-0.186349	-0.212327	-0.214566	-0.0749135
hsa00053	-0.131334	-0.104854	-0.0901539	-0.0568717	-0.0425306	-0.086597	-0.138303	-0.199896	-0.0981786	-0.182044	-0.175001	-0.224911	-0.175202	-0.135336	-0.0779078	-0.0117613	0.161197	0.161878	0.220009	0.0693697	0.188001	0.120288	0.196711	0.21663	0.195813	0.215893	0.178678	0.0144533	0.207158	0.248736	0.243694	0.0947873
hsa00061	-0.265599	-0.284813	-0.314638	-0.31159	-0.278376	-0.294188	-0.136069	-0.156607	-0.203414	-0.0768142	-0.0469839	-0.0375322	-0.000753551	0.117704	-0.0411939	-0.0279738	0.0348658	0.124342	0.207764	0.185098	0.270874	0.213829	0.270319	0.158179	0.212756	0.218391	0.294354	0.171112	0.254165	0.169005	0.201592	0.267151
hsa00062	-0.342791	-0.344941	-0.365554	-0.3431	-0.299913	-0.348984	-0.243125	-0.307997	-0.280811	-0.217196	-0.185761	-0.190054	-0.110138	0.0182509	-0.0693976	-0.0125273	0.15649	0.237808	0.360704	0.229885	0.387394	0.282823	0.403521	0.307511	0.333242	0.353716	0.409115	0.188607	0.392318	0.340012	0.365367	0.325568
hsa00071	-0.211691	-0.229689	-0.262328	-0.267365	-0.245795	-0.25609	-0.124613	-0.131566	-0.181118	-0.0651151	-0.0386232	-0.0240952	0.00294098	0.120506	-0.0518232	-0.054287	0.00201162	0.0849586	0.170412	0.154981	0.240314	0.181343	0.228871	0.119191	0.179663	0.193759	0.256371	0.151271	0.218221	0.139423	0.17041	0.2441
hsa00072	-0.0199598	-0.0538077	-0.0961129	-0.136355	-0.137746	-0.116971	-0.0251306	0.0206922	-0.0861945	0.0500449	0.0611076	0.145497	0.140636	0.186414	0.039751	-0.0263135	-0.118746	-0.0680267	-0.0322777	0.0508768	0.0304831	0.0197714	0.0231638	-0.0800945	-0.030441	-0.0226979	0.0508781	0.112425	0.00875079	-0.0739797	-0.0518182	0.114225
hsa00100	0.347452	0.344785	0.348158	0.312032	0.280955	0.322763	0.167604	0.255312	0.208363	0.154373	0.157115	0.183818	0.107843	0.0173059	0.0849856	-0.0190312	-0.146121	-0.208578	-0.305794	-0.254545	-0.352395	-0.304702	-0.344523	-0.318411	-0.294322	-0.320368	-0.373466	-0.178544	-0.332529	-0.302017	-0.325134	-0.255709
hsa00120	-0.0363022	-0.0638177	-0.108295	-0.150995	-0.155679	-0.162272	-0.134184	-0.122036	-0.17325	-0.0807001	-0.0876415	0.0546582	0.104963	0.119389	0.0703099	0.0292312	-0.0361444	-0.00957776	0.0690072	0.0938573	0.0937002	0.0487875	0.109127	0.0226642	0.00989932	0.0463426	0.124317	0.166971	0.0935105	0.040312	0.0514045	0.151991
hsa00130	-0.186149	-0.171664	-0.17907	-0.157652	-0.13043	-0.172432	-0.189865	-0.227693	-0.174362	-0.197352	-0.158137	-0.200837	-0.156668	-0.047915	-0.0925805	-0.0656441	0.134125	0.180155	0.270225	0.0929203	0.264265	0.155164	0.274701	0.21114	0.257133	0.272359	0.258053	0.0577793	0.282268	0.274714	0.284831	0.20427
hsa00140	-0.23422	-0.234318	-0.243299	-0.226237	-0.200553	-0.24083	-0.175029	-0.239242	-0.197569	-0.169317	-0.168245	-0.144887	-0.0688089	-0.0204936	-0.0181405	0.0443321	0.135143	0.170616	0.253814	0.178833	0.256624	0.199283	0.275717	0.242138	0.210691	0.233374	0.27978	0.149888	0.264102	0.245741	0.256396	0.20139
hsa00190	-0.292065	-0.301809	-0.329669	-0.319551	-0.275309	-0.313153	-0.218221	-0.255244	-0.262528	-0.179483	-0.135448	-0.126671	-0.0651389	0.0621283	-0.0415387	-0.0218056	0.115145	0.199797	0.306242	0.185836	0.329413	0.22693	0.353045	0.230902	0.283627	0.291459	0.351664	0.170611	0.340278	0.272155	0.298166	0.306787
hsa00220	-0.345468	-0.347029	-0.367531	-0.344044	-0.302529	-0.349121	-0.234466	-0.297094	-0.272811	-0.206196	-0.1741	-0.189016	-0.115019	0.023034	-0.0853013	-0.0283608	0.145747	0.231426	0.355164	0.230182	0.392063	0.288733	0.400185	0.303623	0.337349	0.358689	0.410556	0.183758	0.390698	0.336372	0.363907	0.327313
hsa00230	0.107667	0.0933297	0.0944288	0.0801787	0.0586266	0.103717	0.179608	0.223199	0.150689	0.207547	0.187894	0.179473	0.118707	0.0883367	0.0117078	-0.0164136	-0.155987	-0.159805	-0.224546	-0.0575144	-0.170096	-0.0826358	-0.208252	-0.183006	-0.170315	-0.184793	-0.174226	-0.0476302	-0.210811	-0.231303	-0.225149	-0.123843
hsa00232	-0.140619	-0.138677	-0.152369	-0.148998	-0.156174	-0.175944	-0.114647	-0.15149	-0.124411	-0.0989124	-0.115738	-0.10316	-0.0593871	0.00296567	-0.0811784	-0.0383215	0.0287575	0.0606566	0.149924	0.140169	0.20658	0.165027	0.174083	0.157891	0.142121	0.19015	0.20946	0.113694	0.175891	0.164743	0.179272	0.153569
hsa00240	0.360441	0.37031	0.392189	0.372907	0.339602	0.379465	0.206308	0.279317	0.266797	0.166572	0.161745	0.14509	0.0612659	-0.0472232	0.0610256	-0.0155108	-0.119433	-0.200471	-0.320723	-0.277416	-0.380165	-0.31432	-0.37851	-0.304865	-0.297537	-0.328606	-0.411189	-0.231123	-0.360553	-0.299715	-0.329736	-0.3163
hsa00250	-0.20038	-0.210853	-0.230231	-0.223175	-0.201913	-0.20959	-0.0814663	-0.0935745	-0.127967	-0.0372522	-0.0128056	-0.0363031	-0.0227144	0.0859008	-0.0701818	-0.0576605	0.00965992	0.0830737	0.145029	0.132019	0.210002	0.168961	0.1924	0.112729	0.170679	0.175945	0.218174	0.106604	0.185665	0.123213	0.150845	0.195819
hsa00260	-0.318393	-0.337494	-0.379383	-0.382779	-0.354311	-0.389076	-0.240325	-0.283136	-0.304581	-0.177989	-0.160066	-0.104226	-0.024526	0.106498	-0.0486206	-0.0199227	0.0726787	0.166542	0.309361	0.256338	0.377878	0.282791	0.377987	0.252962	0.278892	0.317588	0.409195	0.249818	0.360925	0.27764	0.311762	0.355025
hsa00270	0.327906	0.32812	0.325622	0.288073	0.264658	0.2924	0.0960778	0.180438	0.147959	0.0785689	0.0963361	0.133201	0.0741122	0.00289601	0.0847708	-0.0278849	-0.104184	-0.161324	-0.232233	-0.250845	-0.299296	-0.293603	-0.27522	-0.276349	-0.240417	-0.262494	-0.320245	-0.165489	-0.261322	-0.230153	-0.254722	-0.204135
hsa00280	-0.126108	-0.141597	-0.18552	-0.209311	-0.190446	-0.213028	-0.203933	-0.193428	-0.228607	-0.155705	-0.114464	-0.0498022	-0.00714009	0.0992824	-0.011991	-0.0579483	0.0252591	0.0899311	0.197084	0.0935244	0.217713	0.105633	0.23615	0.0967309	0.163311	0.186135	0.231514	0.137106	0.230942	0.167211	0.18657	0.249531
hsa00290	0.310782	0.295356	0.286792	0.240053	0.210677	0.252982	0.144114	0.228401	0.157843	0.152253	0.145692	0.221432	0.164093	0.0659392	0.123004	0.0185614	-0.157566	-0.210379	-0.292746	-0.201206	-0.326455	-0.272673	-0.31227	-0.305041	-0.299327	-0.318638	-0.33031	-0.107575	-0.311139	-0.303969	-0.321871	-0.211438
hsa00310	0.36335	0.377783	0.406192	0.392484	0.357717	0.394623	0.211884	0.275623	0.280241	0.160928	0.149878	0.125676	0.0451116	-0.075889	0.0584224	-0.0045864	-0.102845	-0.193719	-0.319085	-0.279187	-0.386395	-0.314547	-0.3847	-0.290488	-0.298438	-0.328325	-0.418998	-0.242155	-0.365401	-0.290953	-0.324606	-0.336395
hsa00330	-0.256212	-0.284394	-0.326296	-0.338319	-0.308819	-0.325748	-0.168207	-0.185327	-0.245769	-0.0961479	-0.074226	-0.00985858	0.0442296	0.1481	-0.00147058	-0.000655443	0.0230758	0.110987	0.210731	0.205298	0.273115	0.210914	0.281664	0.153391	0.190327	0.206877	0.308267	0.219235	0.259446	0.16371	0.196324	0.2913
hsa00340	-0.317443	-0.313779	-0.33212	-0.309262	-0.274135	-0.324133	-0.243789	-0.308188	-0.266339	-0.226064	-0.198392	-0.211765	-0.134724	-0.00401496	-0.0926016	-0.034643	0.152548	0.226909	0.355527	0.214456	0.384303	0.27399	0.390491	0.306447	0.331369	0.360746	0.397708	0.168998	0.38562	0.347109	0.370115	0.311288
hsa00350	0.231569	0.203991	0.180016	0.124635	0.0868335	0.132006	0.118278	0.191729	0.0974493	0.159306	0.131522	0.242611	0.204073	0.129398	0.104339	0.0169045	-0.195622	-0.222875	-0.264126	-0.0989399	-0.238536	-0.177068	-0.250614	-0.25873	-0.269211	-0.261935	-0.230011	-0.00740053	-0.256995	-0.279973	-0.2834	-0.128126
hsa00360	0.0549272	0.0163661	-0.0260689	-0.079686	-0.103136	-0.0720626	0.0185305	0.0661213	-0.0431658	0.093736	0.0693352	0.201631	0.200564	0.188923	0.076876	0.0143537	-0.165933	-0.143745	-0.12002	0.0448185	-0.0494887	-0.0201099	-0.0674244	-0.129194	-0.132622	-0.10778	-0.0232842	0.123946	-0.0845467	-0.152638	-0.136738	0.0446988
hsa00380	0.28717	0.274675	0.276894	0.243176	0.209039	0.262656	0.214738	0.293361	0.219504	0.223966	0.206923	0.234131	0.155473	0.0659778	0.0772032	-0.00220303	-0.186547	-0.233184	-0.334818	-0.187356	-0.333547	-0.2434	-0.348626	-0.311027	-0.303043	-0.325971	-0.344709	-0.128778	-0.345332	-0.337744	-0.349864	-0.241771
hsa00400	-0.26817	-0.28916	-0.335665	-0.350147	-0.330293	-0.363472	-0.245681	-0.280066	-0.303111	-0.183464	-0.1723	-0.0861901	-0.00315874	0.109127	-0.0269056	-0.0125402	0.0559259	0.137616	0.283111	0.236531	0.344411	0.247783	0.347447	0.224026	0.238321	0.285193	0.376739	0.250633	0.331041	0.253653	0.283544	0.335972
hsa00410	-0.218887	-0.229384	-0.261484	-0.264023	-0.245947	-0.267983	-0.17122	-0.190104	-0.209803	-0.123713	-0.0996298	-0.084322	-0.0418972	0.0828985	-0.0732312	-0.0656003	0.0336098	0.111293	0.220867	0.164379	0.283148	0.199906	0.270546	0.16662	0.217559	0.246391	0.294603	0.155577	0.265187	0.202522	0.230462	0.265478
hsa00430	-0.115224	-0.106101	-0.0868022	-0.0543546	-0.0535522	-0.048326	0.06792	0.0364535	0.0524617	0.0654932	0.051459	-0.041944	-0.0584139	-0.0217104	-0.0998888	-0.0340492	0.00136567	0.0228399	0.0144341	0.0713851	0.0729576	0.113309	0.0265431	0.0722202	0.0726485	0.0718259	0.0628099	-0.00622833	0.029679	0.0304507	0.0430393	0.00683192
hsa00440	-0.290159	-0.293595	-0.315229	-0.301577	-0.285891	-0.318956	-0.185057	-0.242627	-0.223664	-0.150739	-0.150293	-0.147242	-0.0811801	0.0346858	-0.100263	-0.037925	0.0781624	0.150412	0.274164	0.233003	0.347403	0.277582	0.322695	0.261136	0.266212	0.310482	0.362115	0.188401	0.316199	0.271058	0.299039	0.280094
hsa00450	-0.226238	-0.216159	-0.230343	-0.211413	-0.179498	-0.226229	-0.224207	-0.267334	-0.219805	-0.222065	-0.181165	-0.206693	-0.149107	-0.0293133	-0.0859057	-0.0572467	0.144737	0.201757	0.309511	0.12805	0.308642	0.188253	0.323817	0.241696	0.286872	0.306267	0.309669	0.0973899	0.327192	0.306782	0.320779	0.25108
hsa00471	-0.338468	-0.348016	-0.37983	-0.370114	-0.339805	-0.382037	-0.245094	-0.30358	-0.295555	-0.199859	-0.182785	-0.157076	-0.0742139	0.0599111	-0.0758285	-0.0248376	0.108299	0.196844	0.339772	0.259318	0.400519	0.301765	0.397782	0.294211	0.313315	0.35261	0.425499	0.229595	0.385155	0.319682	0.351025	0.348095
hsa00472	-0.351145	-0.355499	-0.376456	-0.355905	-0.323217	-0.369721	-0.231978	-0.307135	-0.277387	-0.201809	-0.192702	-0.18037	-0.0919711	0.0219427	-0.0722141	0.00302044	0.139168	0.215838	0.34584	0.26523	0.393603	0.309149	0.394873	0.320912	0.316301	0.35183	0.419561	0.21876	0.381442	0.331683	0.358567	0.321308
hsa00480	0.03362	0.0123427	-0.031414	-0.0770141	-0.0924366	-0.0867831	-0.0928335	-0.0518929	-0.112584	-0.0401789	-0.0339857	0.0664428	0.0798225	0.123861	0.0170538	-0.0528643	-0.0895018	-0.0596267	0.0105296	0.0248069	0.0518514	-0.000740436	0.0436998	-0.0488501	-0.0134651	0.0214185	0.0605108	0.0962491	0.0414448	-0.00679313	0.00564606	0.116067
hsa00500	0.247024	0.231828	0.22728	0.19193	0.157974	0.209359	0.188082	0.26327	0.183593	0.208761	0.191925	0.22397	0.152573	0.0864592	0.0590055	-0.0172427	-0.190364	-0.221966	-0.301189	-0.150826	-0.280166	-0.201238	-0.303341	-0.28219	-0.267545	-0.281431	-0.289305	-0.0947567	-0.300966	-0.305977	-0.311787	-0.192722
hsa00510	0.122004	0.113293	0.127245	0.124186	0.121274	0.158245	0.183449	0.222408	0.167832	0.187028	0.185203	0.160738	0.100044	0.0413347	0.0569986	0.028056	-0.0924151	-0.11305	-0.212913	-0.106116	-0.217844	-0.132769	-0.217798	-0.184891	-0.173581	-0.217427	-0.219698	-0.0959814	-0.222654	-0.227503	-0.232406	-0.167476
hsa00511	-0.171001	-0.178335	-0.214867	-0.225097	-0.197305	-0.232521	-0.23492	-0.243278	-0.249412	-0.201761	-0.154393	-0.114016	-0.0600534	0.0565264	-0.0305891	-0.0553434	0.0804699	0.145787	0.260442	0.108838	0.265776	0.137778	0.291392	0.15883	0.222664	0.243372	0.277288	0.132241	0.288228	0.236066	0.253547	0.270324
hsa00512	-0.304402	-0.310842	-0.314232	-0.285205	-0.270513	-0.284081	-0.0571388	-0.123839	-0.120971	-0.0222929	-0.0437148	-0.0790458	-0.0381089	0.0422344	-0.0957028	0.00173096	0.0433106	0.10908	0.175536	0.244602	0.273244	0.28336	0.230402	0.223891	0.203414	0.227845	0.291779	0.165667	0.216837	0.170817	0.201293	0.194805
hsa00513	-0.271488	-0.298552	-0.329398	-0.333953	-0.3255	-0.333978	-0.103212	-0.147034	-0.191691	-0.0338563	-0.0603857	0.00367229	0.0630466	0.129882	-0.023229	0.0308431	-0.00752567	0.0644957	0.156962	0.264029	0.261679	0.260262	0.233298	0.176838	0.148691	0.187429	0.299795	0.24622	0.208866	0.13	0.163889	0.24232
hsa00514	0.282791	0.272428	0.277309	0.247344	0.216167	0.268649	0.216546	0.294194	0.224189	0.222004	0.209392	0.224577	0.143274	0.0575057	0.0717682	-0.00607367	-0.177464	-0.22349	-0.328838	-0.193517	-0.332062	-0.244108	-0.345365	-0.30719	-0.293623	-0.320878	-0.345298	-0.140076	-0.341024	-0.331329	-0.343909	-0.244135
hsa00515	0.132586	0.130604	0.157136	0.16417	0.153157	0.193754	0.229652	0.257433	0.221598	0.2198	0.201648	0.151077	0.0829752	0.006662	0.0351261	0.0315592	-0.0957194	-0.129803	-0.246236	-0.108952	-0.243383	-0.130489	-0.259359	-0.18266	-0.193085	-0.234347	-0.251311	-0.122566	-0.260865	-0.246101	-0.253839	-0.218029
hsa00520	-0.00839371	-0.0113676	-0.0319926	-0.0445988	-0.0306157	-0.0373747	-0.0863286	-0.0552212	-0.0808759	-0.0681119	-0.0202176	-0.0205916	-0.0265595	0.0471511	-0.0199043	-0.0772706	0.00165041	0.0360648	0.0731631	-0.0297211	0.0662273	-0.00947688	0.081265	-0.010016	0.0731287	0.0672732	0.0589739	-0.000160379	0.086853	0.0567436	0.0640196	0.0992993
hsa00524	0.267925	0.265396	0.281339	0.264315	0.232479	0.283302	0.237277	0.302306	0.253193	0.22948	0.212107	0.192907	0.107315	0.0217785	0.0425418	-0.0122068	-0.160802	-0.211432	-0.324981	-0.191267	-0.325863	-0.227697	-0.348855	-0.283486	-0.276776	-0.305104	-0.345672	-0.163702	-0.340757	-0.316319	-0.330143	-0.265082
hsa00531	0.260477	0.24164	0.236072	0.197226	0.171421	0.22077	0.180514	0.259291	0.17355	0.199521	0.189556	0.241728	0.175397	0.0898237	0.104421	0.0167543	-0.173491	-0.211387	-0.302773	-0.16726	-0.308796	-0.231355	-0.308503	-0.29684	-0.286261	-0.31192	-0.310303	-0.0944642	-0.311168	-0.318826	-0.328919	-0.202129
hsa00532	0.253907	0.249479	0.269728	0.255836	0.220903	0.274265	0.261536	0.314978	0.267792	0.253701	0.219738	0.206795	0.12622	0.0194125	0.0527445	0.0182803	-0.163767	-0.220531	-0.342623	-0.16561	-0.335282	-0.210783	-0.363278	-0.273709	-0.295189	-0.321048	-0.349135	-0.146897	-0.359512	-0.332504	-0.346375	-0.282967
hsa00533	0.104512	0.105572	0.120551	0.124235	0.115041	0.148006	0.163614	0.199955	0.164438	0.162552	0.165577	0.102066	0.0351825	0.0198565	-0.0171651	-0.0390915	-0.0924697	-0.101983	-0.176565	-0.10155	-0.158984	-0.097997	-0.183615	-0.152001	-0.116607	-0.146536	-0.176849	-0.113298	-0.177234	-0.174065	-0.174742	-0.137826
hsa00534	0.198759	0.215756	0.258459	0.276504	0.254595	0.290483	0.246755	0.270684	0.283015	0.20155	0.180982	0.0864149	0.00666144	-0.0790265	-0.00855733	-0.00249746	-0.0742856	-0.134901	-0.261677	-0.171916	-0.279934	-0.173914	-0.306005	-0.185759	-0.20009	-0.236286	-0.309312	-0.205089	-0.292263	-0.232456	-0.25138	-0.287366
hsa00561	-0.374583	-0.374884	-0.383442	-0.347792	-0.310927	-0.351265	-0.176541	-0.257511	-0.226416	-0.151886	-0.142331	-0.178627	-0.108243	0.0100321	-0.0985943	-0.00392137	0.138071	0.218206	0.322692	0.26338	0.381045	0.322308	0.371083	0.319198	0.32171	0.3433	0.401588	0.187002	0.358622	0.311257	0.340453	0.291023
hsa00562	-0.322552	-0.323793	-0.333793	-0.307541	-0.291184	-0.323551	-0.149185	-0.227013	-0.195134	-0.122892	-0.138534	-0.151833	-0.0827814	0.0118954	-0.101409	-0.0043918	0.0931435	0.158175	0.265016	0.261363	0.343241	0.305869	0.312818	0.288595	0.263282	0.30451	0.361768	0.191692	0.302727	0.266499	0.293774	0.252703
hsa00563	0.0682625	0.0628152	0.0617502	0.0552884	0.052811	0.0786383	0.0939833	0.136234	0.0855639	0.110389	0.128044	0.0926245	0.0404754	0.0577595	-0.0126742	-0.0543334	-0.0859248	-0.0745181	-0.114239	-0.0737245	-0.092678	-0.0696989	-0.107943	-0.126394	-0.0686718	-0.0919516	-0.104531	-0.0657046	-0.104166	-0.123969	-0.118618	-0.055202
hsa00564	-0.342819	-0.352327	-0.375157	-0.3586	-0.338152	-0.369427	-0.177734	-0.244843	-0.238448	-0.13182	-0.137573	-0.129805	-0.0577442	0.0592463	-0.0932462	-0.0156657	0.0767385	0.159904	0.283838	0.278828	0.373408	0.319698	0.346387	0.283561	0.278937	0.321265	0.397525	0.226039	0.332684	0.272209	0.305892	0.304027
hsa00565	-0.262716	-0.284866	-0.323072	-0.329561	-0.311106	-0.325022	-0.15083	-0.17245	-0.221694	-0.0806469	-0.0682744	-0.0327865	0.0128075	0.135517	-0.0575601	-0.0414879	0.00308505	0.0945164	0.204153	0.216763	0.29646	0.239374	0.275943	0.166256	0.20586	0.23579	0.320634	0.208401	0.260899	0.173311	0.209601	0.289054
hsa00590	-0.207111	-0.240641	-0.288782	-0.313446	-0.300492	-0.303433	-0.130711	-0.131183	-0.213834	-0.0449047	-0.0366447	0.04423	0.084814	0.183432	-0.00724702	-0.0206279	-0.0440627	0.0421438	0.140922	0.19519	0.232801	0.189354	0.219624	0.0959283	0.132045	0.160154	0.265259	0.221222	0.19897	0.0976371	0.133111	0.266449
hsa00591	-0.205307	-0.213998	-0.23546	-0.229489	-0.186157	-0.217178	-0.174337	-0.194942	-0.205368	-0.148527	-0.100739	-0.0877854	-0.0419407	0.0467462	0.000926181	-0.000530347	0.105771	0.166859	0.235429	0.111721	0.224638	0.137307	0.265066	0.157083	0.207527	0.198788	0.244484	0.114229	0.253185	0.199441	0.215241	0.225448
hsa00592	-0.243232	-0.265569	-0.314864	-0.333326	-0.309869	-0.339413	-0.240316	-0.258693	-0.295616	-0.17486	-0.149277	-0.0680994	0.00270572	0.124154	-0.0214868	-0.0297568	0.0440539	0.129759	0.267604	0.203247	0.321526	0.215877	0.330795	0.187918	0.228022	0.265072	0.350603	0.228453	0.315855	0.231818	0.261723	0.331164
hsa00600	-0.338459	-0.344401	-0.367836	-0.34855	-0.312353	-0.349879	-0.206715	-0.261241	-0.255398	-0.167062	-0.139946	-0.153705	-0.0896975	0.0517244	-0.0912321	-0.0390083	0.108454	0.19968	0.319702	0.234144	0.37815	0.28934	0.373564	0.275814	0.314531	0.337534	0.396564	0.189016	0.363209	0.299035	0.330728	0.321526
hsa00601	-0.00704258	-0.0186783	-0.025413	-0.0306519	-0.0338663	-0.00850396	0.0799943	0.107147	0.0472892	0.113885	0.118559	0.0935372	0.0552449	0.0882652	-0.0282801	-0.0472594	-0.0934967	-0.0641802	-0.0815261	0.00281223	-0.0241691	0.00752409	-0.0544574	-0.076767	-0.0324559	-0.0430774	-0.0271063	-0.00154427	-0.0566247	-0.0945751	-0.0796166	0.000656856
hsa00603	0.239362	0.237751	0.22871	0.192817	0.154423	0.178484	0.0652682	0.121674	0.0994829	0.0639498	0.0499024	0.0989588	0.0641527	0.0171243	0.0282845	-0.041326	-0.11959	-0.16005	-0.181309	-0.138737	-0.186078	-0.173874	-0.201578	-0.187359	-0.184356	-0.167955	-0.202806	-0.0789065	-0.1888	-0.165044	-0.177849	-0.130762
hsa00604	-0.219617	-0.218345	-0.200964	-0.16197	-0.151202	-0.151871	0.0464928	-0.0119608	-0.000583603	0.0570502	0.0308726	-0.0447021	-0.0357146	-0.000659716	-0.0831768	0.0169636	0.0290588	0.0650821	0.0692046	0.163124	0.143542	0.198677	0.100946	0.146343	0.117275	0.11878	0.151838	0.0715543	0.0915739	0.0734565	0.0932113	0.0644155
hsa00620	-0.192141	-0.20935	-0.230765	-0.228918	-0.213744	-0.211479	-0.0455094	-0.0535917	-0.107518	0.0102714	0.0218981	0.0127814	0.02125	0.115761	-0.0569572	-0.0434727	-0.0274522	0.0457696	0.0981815	0.144317	0.182066	0.167919	0.15518	0.0837262	0.129611	0.136546	0.195491	0.122814	0.144071	0.0725796	0.102979	0.178416
hsa00630	-0.291532	-0.298699	-0.329435	-0.322548	-0.2829	-0.330093	-0.26202	-0.308574	-0.296151	-0.229348	-0.192587	-0.161299	-0.0806555	0.0408771	-0.0393039	-0.0138538	0.136416	0.21355	0.341894	0.200528	0.35715	0.238016	0.383926	0.265335	0.298721	0.321841	0.380926	0.191262	0.372505	0.315081	0.337856	0.325221
hsa00640	-0.162652	-0.184254	-0.234017	-0.261486	-0.248952	-0.268981	-0.206843	-0.204634	-0.249719	-0.143612	-0.118924	-0.0345496	0.018237	0.12731	-0.0178673	-0.0497109	0.00395964	0.0772826	0.201033	0.147814	0.252593	0.153278	0.256011	0.11896	0.167543	0.204836	0.273633	0.188233	0.246303	0.170569	0.196346	0.279528
hsa00650	-0.0302512	-0.0405833	-0.0397186	-0.0359882	-0.0366421	-0.00997789	0.106277	0.122867	0.0679021	0.136027	0.134612	0.0928381	0.0527759	0.0773109	-0.0314474	-0.0309806	-0.0848074	-0.0571061	-0.0878356	0.0167272	-0.0272303	0.0241146	-0.0605793	-0.0634637	-0.0307946	-0.0470276	-0.0286209	-0.00467037	-0.0648719	-0.0998166	-0.0845126	-0.0153905
hsa00670	0.0645178	0.0335875	-0.0152899	-0.0732541	-0.0950991	-0.0825572	-0.0740715	-0.028851	-0.107888	-0.0117269	-0.0222336	0.125768	0.145797	0.152002	0.0687091	-0.00720283	-0.117538	-0.0988638	-0.0381449	0.0314088	0.00325493	-0.0245595	0.000938238	-0.0842308	-0.0789326	-0.0406853	0.0241892	0.125378	-0.00914476	-0.0631446	-0.052747	0.091116
hsa00730	-0.13825	-0.157889	-0.193769	-0.210462	-0.199258	-0.201699	-0.103428	-0.0919458	-0.15157	-0.0431236	-0.0197812	0.0124045	0.028624	0.129934	-0.0366045	-0.0624315	-0.0348172	0.03609	0.112702	0.111441	0.179117	0.12493	0.165705	0.0578875	0.119871	0.136728	0.191477	0.128404	0.157873	0.0841749	0.111225	0.203684
hsa00740	-0.068516	-0.0940397	-0.133386	-0.161843	-0.146977	-0.142723	-0.0845114	-0.0495592	-0.131605	-0.0225807	0.0121637	0.069042	0.0744193	0.150201	0.0200774	-0.0415756	-0.0516546	0.00838538	0.0591784	0.0519032	0.0959724	0.0445496	0.105969	-0.0176889	0.0546965	0.0545884	0.112122	0.101502	0.0950704	0.0170144	0.0380662	0.161886
hsa00750	-0.128066	-0.150672	-0.171851	-0.179663	-0.178583	-0.160827	0.0172457	0.0224496	-0.0507281	0.0790923	0.0726724	0.0819675	0.076058	0.137827	-0.0354708	-0.0304006	-0.0851938	-0.0259493	0.00367393	0.121139	0.100787	0.123753	0.0621492	0.0130245	0.0415553	0.0506309	0.115302	0.111578	0.0494881	-0.0203333	0.00824068	0.115361
hsa00760	-0.309618	-0.314812	-0.344098	-0.334227	-0.298757	-0.348135	-0.266876	-0.323473	-0.300691	-0.235768	-0.208391	-0.179235	-0.0922669	0.0306923	-0.055507	-0.0147585	0.140064	0.216899	0.354672	0.22384	0.380829	0.264782	0.398082	0.291699	0.312335	0.344831	0.404162	0.204285	0.387471	0.334711	0.358592	0.333239
hsa00770	0.364054	0.366814	0.382653	0.355568	0.318878	0.364707	0.215895	0.294776	0.26293	0.189211	0.178171	0.183192	0.0993723	-0.0144776	0.0766343	-0.00646171	-0.147215	-0.224714	-0.344195	-0.264747	-0.390437	-0.313828	-0.392015	-0.325068	-0.322251	-0.350388	-0.4156	-0.207551	-0.378166	-0.329506	-0.356573	-0.311816
hsa00780	-0.254595	-0.261333	-0.295695	-0.29737	-0.277914	-0.319308	-0.250587	-0.294162	-0.279174	-0.214114	-0.198212	-0.151557	-0.0718006	0.0444524	-0.0618893	-0.0346497	0.0933187	0.163032	0.305715	0.206285	0.348237	0.238288	0.349533	0.249303	0.266042	0.312643	0.366959	0.199882	0.342744	0.293653	0.317093	0.310289
hsa00785	-0.0251265	-0.0114718	-0.0237807	-0.0263964	-0.0173522	-0.0523342	-0.175686	-0.183414	-0.13251	-0.193627	-0.161159	-0.149953	-0.1129	-0.0573401	-0.0345391	-0.053392	0.094637	0.102767	0.176381	-0.00369035	0.134373	0.0245396	0.159016	0.104562	0.135514	0.156717	0.124382	0.0119551	0.17133	0.186788	0.181978	0.115869
hsa00790	0.288489	0.275175	0.255639	0.203264	0.168695	0.20287	0.0798477	0.164147	0.101225	0.0950404	0.0930777	0.176028	0.130211	0.0716914	0.0825209	-0.0282833	-0.156503	-0.19486	-0.23259	-0.176414	-0.248676	-0.234105	-0.246353	-0.265166	-0.242904	-0.240785	-0.257989	-0.0795413	-0.239393	-0.236663	-0.249604	-0.143222
hsa00830	-0.35313	-0.351046	-0.34849	-0.305542	-0.270541	-0.303072	-0.116528	-0.198512	-0.165917	-0.10036	-0.0981239	-0.156819	-0.10123	-0.0049518	-0.0962389	0.00935566	0.127756	0.196684	0.26988	0.242421	0.326853	0.299975	0.311967	0.290728	0.283247	0.294272	0.344682	0.152669	0.299567	0.262144	0.288441	0.231438
hsa00860	0.326962	0.317636	0.320581	0.281468	0.234831	0.284551	0.202021	0.273978	0.221271	0.200604	0.165578	0.219879	0.154557	0.0369543	0.0881035	0.0150685	-0.183336	-0.250785	-0.344057	-0.191154	-0.351345	-0.259638	-0.368004	-0.305784	-0.331926	-0.337859	-0.362444	-0.124272	-0.362491	-0.334305	-0.353272	-0.266787
hsa00900	-0.199282	-0.183627	-0.176632	-0.139631	-0.0975439	-0.131905	-0.121323	-0.158266	-0.114575	-0.135805	-0.0844727	-0.174785	-0.153915	-0.0536574	-0.0832075	-0.0484847	0.144274	0.19136	0.233605	0.0658259	0.21477	0.135771	0.234339	0.183767	0.244629	0.226616	0.207807	0.0100225	0.238633	0.228354	0.237944	0.155536
hsa00910	-0.294481	-0.301041	-0.33351	-0.328897	-0.300267	-0.347256	-0.266069	-0.319526	-0.299782	-0.231182	-0.210418	-0.169525	-0.0820196	0.038574	-0.0575166	-0.0200134	0.122072	0.197087	0.340985	0.225888	0.376224	0.262109	0.386453	0.281856	0.297471	0.33819	0.399187	0.211917	0.376619	0.323998	0.34834	0.331482
hsa00920	0.185334	0.159441	0.13889	0.0948806	0.0807623	0.119654	0.102007	0.176703	0.0784809	0.139846	0.143799	0.220319	0.175665	0.127263	0.10671	0.0121279	-0.150669	-0.161832	-0.214471	-0.112477	-0.213443	-0.172834	-0.202416	-0.240937	-0.212927	-0.232939	-0.20506	-0.0289685	-0.210461	-0.24531	-0.247142	-0.099181
hsa00970	0.303204	0.319641	0.341407	0.332369	0.318541	0.34124	0.136404	0.201495	0.20758	0.0877996	0.112471	0.0706878	-0.00241683	-0.0724135	0.0434114	-0.0347975	-0.0515345	-0.117288	-0.218529	-0.273979	-0.304003	-0.286199	-0.281721	-0.241613	-0.202365	-0.243287	-0.338067	-0.235696	-0.261116	-0.202503	-0.232003	-0.252261
hsa00980	-0.301892	-0.306816	-0.332612	-0.322583	-0.302682	-0.345419	-0.231169	-0.296523	-0.268565	-0.19911	-0.198556	-0.165888	-0.0790894	0.0269385	-0.0723494	-0.00985201	0.109294	0.177528	0.315049	0.248253	0.369223	0.283431	0.361814	0.291291	0.28097	0.329496	0.391853	0.216352	0.351788	0.307862	0.332797	0.305301
hsa00982	-0.208767	-0.210181	-0.239689	-0.238696	-0.203866	-0.24973	-0.257604	-0.284983	-0.265733	-0.237802	-0.189978	-0.162936	-0.0960559	0.0189795	-0.0361002	-0.0388175	0.128914	0.191083	0.309252	0.126959	0.299661	0.164801	0.333307	0.212762	0.263753	0.283074	0.312129	0.13422	0.330038	0.288995	0.303904	0.281364
hsa00983	0.233606	0.215271	0.187604	0.134792	0.116914	0.143687	0.0310098	0.115933	0.0398565	0.0571747	0.0761516	0.165631	0.129551	0.0978158	0.095367	-0.0261959	-0.128522	-0.146337	-0.169702	-0.154333	-0.194546	-0.207291	-0.173434	-0.235243	-0.188555	-0.196072	-0.196422	-0.0495167	-0.171512	-0.190982	-0.199072	-0.0768359
hsa01040	-0.303408	-0.316592	-0.325125	-0.303137	-0.281964	-0.298522	-0.0777883	-0.143935	-0.150523	-0.0386037	-0.0585805	-0.0571415	-0.00291343	0.0570464	-0.0443694	0.0440062	0.0569485	0.118898	0.183187	0.249539	0.260702	0.269021	0.240233	0.220556	0.187295	0.20651	0.291424	0.191653	0.219179	0.165434	0.193314	0.203088
hsa01521	0.330021	0.332777	0.35548	0.336946	0.296385	0.34668	0.252891	0.317103	0.287999	0.227451	0.198999	0.189213	0.104433	-0.0169672	0.060174	0.00660706	-0.156063	-0.232926	-0.360095	-0.228031	-0.382757	-0.275127	-0.4014	-0.305449	-0.324129	-0.348997	-0.405853	-0.194424	-0.390046	-0.340275	-0.363942	-0.324542
hsa01522	0.358016	0.364488	0.387131	0.36563	0.322927	0.366431	0.225754	0.288662	0.276497	0.189502	0.161099	0.165571	0.0901432	-0.0429475	0.07181	0.0134209	-0.136089	-0.225333	-0.346037	-0.24606	-0.389835	-0.297279	-0.398513	-0.299414	-0.327745	-0.347385	-0.414212	-0.202338	-0.384614	-0.320939	-0.350767	-0.332094
hsa01523	-0.233623	-0.23787	-0.266902	-0.265795	-0.253304	-0.287615	-0.210548	-0.251471	-0.236127	-0.176959	-0.168057	-0.139614	-0.0732098	0.0386851	-0.0797879	-0.0475554	0.0705402	0.135558	0.265715	0.192793	0.320242	0.228238	0.307109	0.22646	0.242135	0.289046	0.332853	0.176147	0.303467	0.261144	0.284519	0.275592
hsa01524	0.143684	0.140671	0.139429	0.117205	0.0739762	0.0955531	0.0814172	0.0969735	0.0914797	0.0828116	0.0318464	0.0818685	0.0701678	0.00627953	0.0123587	0.00666295	-0.105347	-0.144361	-0.156755	-0.033635	-0.125132	-0.0710985	-0.162445	-0.101148	-0.157648	-0.124556	-0.129747	-0.0115475	-0.157847	-0.132434	-0.139479	-0.113254
hsa02010	-0.356122	-0.363974	-0.390464	-0.37424	-0.344272	-0.385779	-0.227877	-0.295173	-0.281138	-0.185721	-0.17528	-0.162552	-0.0803214	0.0500005	-0.0854846	-0.0182152	0.112313	0.199847	0.337013	0.273158	0.404434	0.319158	0.395398	0.308142	0.317465	0.356346	0.429346	0.229121	0.382234	0.32039	0.352407	0.338834
hsa03008	0.326087	0.339493	0.354003	0.334318	0.308634	0.333577	0.12634	0.195345	0.197333	0.085061	0.0974057	0.0840484	0.0168514	-0.0580405	0.0442519	-0.0396667	-0.0786955	-0.147668	-0.233033	-0.264339	-0.304229	-0.286938	-0.291969	-0.251474	-0.224447	-0.248499	-0.337171	-0.213203	-0.270721	-0.212422	-0.241274	-0.246845
hsa03010	0.294177	0.281376	0.28002	0.242013	0.218168	0.25927	0.158844	0.235463	0.172282	0.159816	0.154472	0.211876	0.152638	0.0494295	0.122595	0.0305992	-0.139008	-0.193778	-0.288972	-0.200564	-0.32991	-0.26715	-0.312079	-0.293074	-0.290927	-0.319024	-0.333677	-0.11996	-0.311881	-0.300283	-0.319338	-0.224642
hsa03013	0.34287	0.356689	0.370734	0.347629	0.317446	0.339764	0.115942	0.181343	0.192071	0.070338	0.0745549	0.0797782	0.0215186	-0.0695606	0.0576281	-0.024164	-0.073685	-0.152771	-0.234169	-0.263992	-0.312767	-0.295338	-0.297376	-0.247622	-0.238905	-0.255844	-0.343511	-0.205927	-0.276419	-0.209837	-0.242253	-0.255884
hsa03015	0.311942	0.338017	0.374077	0.376412	0.351516	0.372378	0.166159	0.210306	0.25168	0.0968678	0.0976195	0.0373482	-0.0321835	-0.128862	0.0215285	-0.0205654	-0.0380504	-0.124911	-0.234825	-0.26675	-0.317993	-0.275331	-0.311076	-0.214893	-0.215319	-0.245574	-0.357472	-0.254634	-0.286373	-0.197566	-0.232703	-0.302716
hsa03018	0.228639	0.243208	0.243727	0.222894	0.209693	0.204947	-0.0250916	0.0183985	0.0491581	-0.0648556	-0.0414698	-0.0180065	-0.0342577	-0.0731267	0.0407718	-0.0331231	0.00517648	-0.0463675	-0.0633537	-0.188298	-0.150121	-0.201483	-0.116455	-0.119728	-0.0979975	-0.100898	-0.172974	-0.12959	-0.097555	-0.0461845	-0.0724556	-0.11072
hsa03020	0.211702	0.213538	0.197859	0.161622	0.148706	0.146054	-0.0557756	-0.00399494	-0.00361747	-0.0708347	-0.0483214	0.0228679	0.018402	-0.0143457	0.0701904	-0.0210538	-0.0196652	-0.0573839	-0.054308	-0.154519	-0.126759	-0.185382	-0.0884093	-0.126184	-0.103277	-0.0988934	-0.137068	-0.0698089	-0.0771275	-0.0524974	-0.0727186	-0.0597646
hsa03022	0.314666	0.329716	0.353962	0.341589	0.30149	0.333096	0.179783	0.229333	0.2435	0.135032	0.11335	0.0930885	0.0270581	-0.0742485	0.0257752	-0.0182846	-0.0997691	-0.180364	-0.27482	-0.225338	-0.315988	-0.252612	-0.330875	-0.236069	-0.254223	-0.264613	-0.34786	-0.200354	-0.310827	-0.239314	-0.267364	-0.287493
hsa03030	0.307117	0.325656	0.342406	0.328169	0.313232	0.324077	0.0772762	0.135875	0.160665	0.0223341	0.0464353	0.0328894	-0.0187886	-0.0925435	0.0551428	-0.0255646	-0.0215192	-0.0940971	-0.171288	-0.267218	-0.274768	-0.28412	-0.240768	-0.208166	-0.182105	-0.210516	-0.306368	-0.215553	-0.219128	-0.151575	-0.185334	-0.225508
hsa03040	0.351241	0.359986	0.371293	0.344688	0.320383	0.348186	0.131132	0.208837	0.198206	0.0935417	0.107818	0.115013	0.0471678	-0.0426869	0.0768976	-0.0214036	-0.0873368	-0.160743	-0.255154	-0.280382	-0.337572	-0.316712	-0.313968	-0.281296	-0.255813	-0.285501	-0.365571	-0.212075	-0.29607	-0.242517	-0.273488	-0.259739
hsa03050	0.296683	0.291219	0.280508	0.238505	0.219036	0.245837	0.0720464	0.158141	0.110964	0.0682213	0.0905916	0.141296	0.0884183	0.0334725	0.0881815	-0.0303404	-0.108415	-0.151362	-0.207573	-0.22451	-0.264323	-0.268607	-0.238577	-0.263936	-0.218739	-0.238779	-0.279729	-0.132248	-0.228249	-0.214429	-0.233714	-0.160264
hsa03060	0.331801	0.333759	0.342579	0.313411	0.275992	0.317891	0.180838	0.257562	0.224664	0.16281	0.154196	0.162481	0.0860674	-0.00109557	0.0531528	-0.0298327	-0.147678	-0.21142	-0.304746	-0.236004	-0.334562	-0.27678	-0.344032	-0.295182	-0.28225	-0.299487	-0.360296	-0.180054	-0.328967	-0.289314	-0.311083	-0.261694
hsa03320	-0.210781	-0.241043	-0.293588	-0.320407	-0.301748	-0.31731	-0.192596	-0.195011	-0.262138	-0.11364	-0.0928549	3.40066e-05	0.0555842	0.164646	-0.00176432	-0.024758	-0.00577284	0.0803195	0.199583	0.189118	0.267539	0.187279	0.271079	0.126772	0.170121	0.20159	0.29967	0.226388	0.252612	0.155986	0.188156	0.301444
hsa03410	0.320001	0.333384	0.347566	0.327923	0.31296	0.327729	0.0882621	0.151761	0.163503	0.0390697	0.0603062	0.0652095	0.0135512	-0.074493	0.0816201	-0.00602197	-0.0342494	-0.10939	-0.194489	-0.269491	-0.300267	-0.29941	-0.260594	-0.230519	-0.210942	-0.242557	-0.326112	-0.206341	-0.243039	-0.181592	-0.215811	-0.235791
hsa03420	0.281903	0.305939	0.327881	0.321608	0.301385	0.309348	0.0781807	0.122313	0.165969	0.0171496	0.0304627	-0.000917521	-0.0486044	-0.116067	0.0207915	-0.0359904	-0.0135118	-0.0865044	-0.154315	-0.241992	-0.242734	-0.247533	-0.224728	-0.170805	-0.157264	-0.174997	-0.278664	-0.211788	-0.199866	-0.122187	-0.15462	-0.221325
hsa03430	0.345451	0.362344	0.388068	0.375863	0.346672	0.377204	0.177952	0.242173	0.251985	0.126085	0.127974	0.0954735	0.01807	-0.0803767	0.0441938	-0.0246827	-0.0836566	-0.165923	-0.277414	-0.279453	-0.350263	-0.303411	-0.343879	-0.26892	-0.258229	-0.288484	-0.385898	-0.242717	-0.322051	-0.25019	-0.282614	-0.303241
hsa03440	0.332597	0.348015	0.364434	0.345166	0.324656	0.340277	0.0969766	0.158142	0.1769	0.0438765	0.0576824	0.0617624	0.00978162	-0.0853364	0.0751787	-0.00695278	-0.0393967	-0.120753	-0.20643	-0.271434	-0.308954	-0.302037	-0.275644	-0.231883	-0.221923	-0.248261	-0.337022	-0.211621	-0.256311	-0.187053	-0.222718	-0.251107
hsa03450	0.0279159	0.0446671	0.0378884	0.0345141	0.0408155	0.00846213	-0.151407	-0.152526	-0.0955107	-0.18099	-0.148853	-0.139431	-0.110581	-0.0779913	-0.0181261	-0.0447807	0.0929396	0.0844467	0.138099	-0.0474182	0.0764389	-0.0254461	0.107741	0.0686025	0.0945054	0.109307	0.0627649	-0.025535	0.122397	0.15218	0.140461	0.0643563
hsa03460	0.326972	0.343918	0.365544	0.352778	0.328966	0.35432	0.14619	0.211195	0.221159	0.0966556	0.10897	0.0770269	0.00454888	-0.0764598	0.0396817	-0.0356344	-0.0691014	-0.142876	-0.241479	-0.274295	-0.318534	-0.292201	-0.306138	-0.251196	-0.226507	-0.257016	-0.354124	-0.234156	-0.283858	-0.217855	-0.248683	-0.269847
hsa04010	-0.117025	-0.149526	-0.175935	-0.195642	-0.196721	-0.182341	-0.000953362	-0.00642646	-0.0824232	0.064226	0.0357868	0.117983	0.141531	0.14715	0.0448112	0.0554941	-0.0743848	-0.0342285	-0.00535711	0.150608	0.0719788	0.113071	0.0556693	0.0181726	-0.0102091	0.00597875	0.107791	0.168663	0.0307413	-0.0389009	-0.0163683	0.105388
hsa04012	0.150981	0.1645	0.203478	0.220098	0.188713	0.220972	0.226289	0.228122	0.248876	0.189097	0.141103	0.0757127	0.0202751	-0.0738119	-0.0142373	0.0223326	-0.0759805	-0.135582	-0.236271	-0.0971334	-0.226744	-0.108033	-0.268177	-0.129741	-0.186109	-0.198038	-0.246645	-0.138492	-0.259158	-0.200735	-0.215644	-0.254075
hsa04014	-0.0578002	-0.0903475	-0.114269	-0.137921	-0.153567	-0.121607	0.0709823	0.0845684	-0.00892817	0.141119	0.104893	0.167414	0.160996	0.165003	0.0199442	0.0195374	-0.141325	-0.104774	-0.0959232	0.113593	0.00835094	0.0767396	-0.034229	-0.054908	-0.0708988	-0.0540115	0.0333422	0.128688	-0.0536754	-0.121483	-0.0971963	0.0489025
hsa04015	0.162822	0.145919	0.150978	0.13133	0.101688	0.15405	0.221436	0.268211	0.192833	0.244593	0.208667	0.222762	0.159266	0.0838979	0.0502207	0.0214786	-0.176014	-0.20152	-0.290309	-0.0802023	-0.245755	-0.127977	-0.280451	-0.227421	-0.244787	-0.260576	-0.245553	-0.0589739	-0.285982	-0.295741	-0.296034	-0.187467
hsa04020	-0.145149	-0.174049	-0.1967	-0.206081	-0.199518	-0.180512	0.0223518	0.0246733	-0.0607434	0.0907717	0.0816707	0.108948	0.109092	0.156207	-0.00282263	0.00460784	-0.0822917	-0.0220544	-0.000510401	0.138367	0.0926103	0.128177	0.064488	0.0122433	0.0290643	0.0316027	0.117465	0.135003	0.0444365	-0.0354362	-0.00618194	0.118327
hsa04022	-0.136931	-0.150979	-0.146083	-0.130733	-0.128828	-0.108508	0.0984669	0.0762566	0.0331648	0.133635	0.105068	0.0738573	0.0623989	0.0747743	-0.0309779	0.0244887	-0.0555618	-0.0217009	-0.0396097	0.122164	0.0454506	0.125203	0.00369911	0.0289299	0.0102479	0.00544594	0.0601888	0.0722775	-0.0112104	-0.0517998	-0.0306862	0.0238582
hsa04024	-0.107772	-0.11804	-0.109296	-0.0923512	-0.0924705	-0.0694077	0.116947	0.101472	0.0617155	0.145535	0.12095	0.0732705	0.0502325	0.0626152	-0.0409211	0.00838696	-0.0620858	-0.0331979	-0.0613714	0.0912093	0.0189237	0.0994416	-0.0254832	0.00583328	-0.0029709	-0.0119058	0.0265848	0.0390987	-0.0361381	-0.0689246	-0.0501238	-0.00296679
hsa04060	-0.0141655	-0.0534243	-0.0932475	-0.136782	-0.15404	-0.124235	0.0213507	0.0547224	-0.0553871	0.102296	0.076171	0.188227	0.190274	0.195862	0.0550293	0.0155744	-0.154635	-0.117577	-0.0894178	0.0914452	0.000383575	0.0379291	-0.0259332	-0.0860698	-0.0894747	-0.0663084	0.0296691	0.147867	-0.0462131	-0.124475	-0.101934	0.0765753
hsa04061	-0.0225299	-0.0608741	-0.105531	-0.151977	-0.171519	-0.146355	-0.0106665	0.0214064	-0.0833053	0.0722296	0.0470461	0.166619	0.176396	0.195529	0.0421381	0.000557695	-0.150327	-0.108974	-0.0606833	0.103016	0.0336248	0.0534793	0.00434178	-0.0659827	-0.0662119	-0.0329623	0.0615444	0.162502	-0.0138204	-0.0925599	-0.0687246	0.105773
hsa04062	0.00584707	-0.0247002	-0.0439544	-0.0689419	-0.0823773	-0.0435619	0.108119	0.140995	0.0397389	0.170227	0.147278	0.194634	0.166443	0.159233	0.0356277	0.0113649	-0.153404	-0.126834	-0.147986	0.0448862	-0.0660689	0.00636229	-0.0985768	-0.119886	-0.115263	-0.116322	-0.047901	0.0700216	-0.114776	-0.176259	-0.157513	-0.00616588
hsa04064	-0.0320992	-0.0693554	-0.118398	-0.167886	-0.18696	-0.171344	-0.0590686	-0.0336284	-0.125302	0.0209984	-0.00398194	0.13553	0.162794	0.183748	0.0478513	0.00661028	-0.125718	-0.0859785	-0.0167117	0.116786	0.0672365	0.0654918	0.0460331	-0.0327847	-0.0415296	0.00134796	0.0978116	0.18416	0.0280404	-0.046893	-0.0248909	0.135803
hsa04066	-0.243747	-0.259529	-0.290465	-0.295552	-0.295355	-0.315845	-0.155431	-0.203043	-0.211725	-0.103346	-0.128205	-0.0671967	0.00216783	0.0809437	-0.0561768	-0.00386437	0.018055	0.0800733	0.200177	0.244725	0.292249	0.254187	0.26025	0.207683	0.180111	0.237225	0.318343	0.227307	0.246703	0.192322	0.220618	0.252884
hsa04068	0.296448	0.314821	0.345573	0.340431	0.300547	0.327796	0.181116	0.215219	0.246893	0.127106	0.0960897	0.0713943	0.0140816	-0.100574	0.0255911	0.00309533	-0.0768295	-0.164883	-0.261751	-0.208119	-0.307545	-0.234883	-0.322084	-0.205269	-0.245795	-0.254026	-0.337473	-0.196	-0.303044	-0.220776	-0.251171	-0.296818
hsa04070	-0.319713	-0.319324	-0.322917	-0.290951	-0.274542	-0.302291	-0.11465	-0.193238	-0.161666	-0.0918788	-0.109621	-0.142492	-0.083672	0.00572349	-0.10806	-0.00373688	0.0869776	0.149602	0.239885	0.252976	0.321365	0.300838	0.285789	0.276358	0.250805	0.285227	0.337339	0.171941	0.276134	0.243233	0.270346	0.225456
hsa04071	-0.267561	-0.271012	-0.271869	-0.245805	-0.241178	-0.255862	-0.0545988	-0.125356	-0.106708	-0.0293642	-0.0650886	-0.0851329	-0.0380635	0.0178736	-0.0882611	0.014636	0.0421174	0.0901613	0.156835	0.235091	0.248007	0.264682	0.202592	0.219773	0.173449	0.208598	0.265409	0.160295	0.191133	0.162601	0.187359	0.163722
hsa04072	-0.082436	-0.101129	-0.0991611	-0.0941535	-0.0974928	-0.0699165	0.120632	0.112405	0.0546386	0.159069	0.126756	0.119784	0.102207	0.0909849	0.00191836	0.0388703	-0.0833857	-0.0601787	-0.0919532	0.0922802	-0.0142993	0.0770483	-0.0506128	-0.0245942	-0.048848	-0.0561022	0.00304829	0.0633493	-0.067287	-0.108267	-0.0906263	-0.0118728
hsa04080	0.228831	0.22078	0.235027	0.21961	0.195918	0.247012	0.236959	0.297546	0.235658	0.237969	0.222396	0.208889	0.12788	0.0431893	0.0590902	0.00946773	-0.15452	-0.19593	-0.312425	-0.164428	-0.310347	-0.20498	-0.326541	-0.270817	-0.265509	-0.301061	-0.321534	-0.137958	-0.325029	-0.315042	-0.325287	-0.244062
hsa04110	0.373823	0.376775	0.390928	0.360127	0.31903	0.361182	0.198137	0.272326	0.249498	0.168514	0.149462	0.174651	0.102006	-0.0241306	0.0871316	0.00685227	-0.1408	-0.226212	-0.336877	-0.257952	-0.388234	-0.314766	-0.387451	-0.314183	-0.329116	-0.348131	-0.410831	-0.193972	-0.373944	-0.318508	-0.348306	-0.311346
hsa04114	0.289823	0.308636	0.333322	0.325708	0.290538	0.315015	0.151588	0.195377	0.221102	0.102502	0.0887662	0.0567316	-0.00395926	-0.0886157	0.00970746	-0.0303506	-0.0745548	-0.149619	-0.23258	-0.218149	-0.278781	-0.233704	-0.290784	-0.204105	-0.213267	-0.223083	-0.313185	-0.200091	-0.268571	-0.195266	-0.222759	-0.261179
hsa04115	0.349936	0.341632	0.342041	0.299517	0.262987	0.30579	0.167989	0.249195	0.198681	0.159764	0.144946	0.207854	0.145363	0.0277577	0.115774	0.019443	-0.154188	-0.224906	-0.320101	-0.229103	-0.363598	-0.299412	-0.353941	-0.316099	-0.324832	-0.342253	-0.374442	-0.143163	-0.347902	-0.318347	-0.342616	-0.26132
hsa04120	0.276147	0.296479	0.335776	0.341219	0.304881	0.336793	0.221463	0.250815	0.281586	0.164796	0.133391	0.0763519	0.00707538	-0.105923	0.0102794	0.00243654	-0.0778865	-0.162932	-0.278605	-0.205665	-0.316279	-0.223291	-0.338071	-0.205863	-0.243016	-0.261693	-0.348638	-0.214445	-0.319368	-0.237072	-0.265486	-0.317082
hsa04122	0.0833124	0.068177	0.0591286	0.0400197	0.0511511	0.0669426	0.0419321	0.0840985	0.0265473	0.0581843	0.0817799	0.117092	0.0936041	0.0666711	0.090667	0.0297027	-0.0425616	-0.0451817	-0.0892815	-0.0791895	-0.122018	-0.111429	-0.086838	-0.128399	-0.0969911	-0.131141	-0.112232	-0.0282151	-0.0956208	-0.121405	-0.12488	-0.0465149
hsa04130	-0.314064	-0.329524	-0.364856	-0.362324	-0.340621	-0.369654	-0.202565	-0.247972	-0.264759	-0.14364	-0.134508	-0.103388	-0.0351246	0.096422	-0.0770883	-0.0353393	0.0549592	0.146612	0.280587	0.255273	0.366368	0.289642	0.348107	0.246095	0.269048	0.310116	0.391124	0.230957	0.334467	0.258457	0.293767	0.328265
hsa04136	-0.32435	-0.316825	-0.328201	-0.298026	-0.26269	-0.313654	-0.229472	-0.302203	-0.248402	-0.220106	-0.196644	-0.225727	-0.149663	-0.0254612	-0.100862	-0.0285447	0.164488	0.233768	0.354414	0.215833	0.381015	0.280058	0.384586	0.318791	0.334726	0.362167	0.392486	0.156935	0.380635	0.351231	0.372619	0.294
hsa04137	-0.123777	-0.119342	-0.103143	-0.0775734	-0.0908237	-0.0877503	0.0566887	0.00554147	0.0316555	0.0577723	0.00834748	-0.0340583	-0.0232862	-0.0231469	-0.0764206	0.0153413	-0.00502692	0.00240177	0.0107371	0.12877	0.0837852	0.146316	0.0291042	0.105049	0.0445787	0.0691043	0.0862066	0.0558316	0.026085	0.0338111	0.0450409	0.00746787
hsa04140	-0.284654	-0.284057	-0.283535	-0.252891	-0.243911	-0.26539	-0.0788313	-0.155084	-0.123661	-0.0597841	-0.0886557	-0.119169	-0.0671552	6.0598e-05	-0.100025	0.00664596	0.0675029	0.117874	0.192772	0.237122	0.275701	0.276459	0.234462	0.24707	0.20674	0.24178	0.290601	0.156486	0.225169	0.200874	0.224977	0.181369
hsa04141	0.327155	0.325734	0.335395	0.30593	0.265052	0.312854	0.207808	0.28283	0.240891	0.195594	0.176746	0.188458	0.109344	0.0128094	0.056972	-0.0183196	-0.167055	-0.230854	-0.331522	-0.221346	-0.347235	-0.268421	-0.364613	-0.304722	-0.303051	-0.319366	-0.369624	-0.169153	-0.352515	-0.317128	-0.336822	-0.273832
hsa04142	-0.0674488	-0.091344	-0.140326	-0.177628	-0.169392	-0.176364	-0.154679	-0.124143	-0.189763	-0.0930658	-0.0615908	0.027247	0.0549147	0.140377	0.0134855	-0.0528439	-0.0367308	0.0221492	0.112105	0.0700171	0.146669	0.0611837	0.157463	0.0202631	0.0839139	0.106555	0.162949	0.133837	0.149716	0.077256	0.097088	0.207776
hsa04144	-0.309166	-0.307734	-0.309275	-0.276811	-0.262418	-0.289388	-0.106219	-0.185443	-0.150509	-0.0866768	-0.107616	-0.141239	-0.0835529	-0.00140153	-0.106607	-0.000205768	0.085727	0.143461	0.229386	0.247132	0.308917	0.293403	0.27241	0.2713	0.240245	0.274993	0.324065	0.165114	0.263319	0.235251	0.260804	0.211256
hsa04145	-0.200259	-0.234249	-0.286898	-0.318315	-0.309237	-0.321538	-0.176688	-0.186571	-0.253542	-0.0953558	-0.0971333	0.0238134	0.088602	0.168034	0.0182325	0.00804588	-0.0217415	0.052899	0.170644	0.211456	0.24765	0.191603	0.245222	0.12448	0.131322	0.173705	0.286936	0.252443	0.222643	0.130298	0.161009	0.280696
hsa04146	-0.244141	-0.255503	-0.271503	-0.256643	-0.217048	-0.233863	-0.104864	-0.128144	-0.157691	-0.0661866	-0.0292798	-0.0530989	-0.0274528	0.0750056	-0.0376026	-0.018035	0.0624873	0.138258	0.191692	0.143073	0.227102	0.1791	0.237078	0.147066	0.202759	0.190817	0.24458	0.116032	0.223748	0.156837	0.182386	0.214287
hsa04150	0.226123	0.239678	0.261411	0.254709	0.212953	0.236337	0.143655	0.164988	0.191657	0.106671	0.0666425	0.0566037	0.01651	-0.0729355	0.00282026	-0.00373805	-0.0804563	-0.149105	-0.211335	-0.135349	-0.223513	-0.158287	-0.252491	-0.149163	-0.196427	-0.186787	-0.246931	-0.130459	-0.236901	-0.171521	-0.192557	-0.2252
hsa04151	0.266827	0.244413	0.230954	0.182342	0.142934	0.194495	0.168908	0.247074	0.157595	0.198281	0.171166	0.251885	0.194362	0.107879	0.0964009	0.0105524	-0.203666	-0.241413	-0.310785	-0.139039	-0.291891	-0.21205	-0.308032	-0.29331	-0.29958	-0.30353	-0.291362	-0.0585696	-0.310596	-0.320708	-0.327949	-0.185829
hsa04152	0.0839951	0.107894	0.14123	0.163041	0.137806	0.140986	0.0949974	0.0715977	0.140446	0.0444582	0.00654886	-0.0522639	-0.0682549	-0.124929	-0.0494134	0.00206431	0.00795931	-0.0437881	-0.0831851	-0.0520223	-0.0911362	-0.0404558	-0.122256	-0.00592835	-0.0635306	-0.0525267	-0.113463	-0.0995904	-0.107326	-0.0362707	-0.0522349	-0.153594
hsa04210	-0.116771	-0.131598	-0.164278	-0.183151	-0.164348	-0.192437	-0.189111	-0.202461	-0.213012	-0.159502	-0.142363	-0.0487133	0.0154308	0.0555985	0.0466908	0.0305509	0.0646614	0.0983644	0.183018	0.105683	0.171845	0.0922287	0.209628	0.118011	0.119299	0.140418	0.198861	0.148401	0.196521	0.155496	0.16395	0.19417
hsa04211	0.0833717	0.100544	0.128911	0.14349	0.115939	0.12076	0.0921182	0.0672468	0.125578	0.0500547	0.00184249	-0.0240873	-0.0301163	-0.10446	-0.0195817	0.0319388	-0.00232346	-0.0566415	-0.0937308	-0.0315608	-0.0987116	-0.0375188	-0.125807	-0.00987483	-0.087296	-0.07165	-0.111334	-0.0665076	-0.116834	-0.0528316	-0.0684732	-0.149541
hsa04213	0.0780335	0.104011	0.14972	0.184503	0.165724	0.178338	0.163714	0.141897	0.203018	0.108723	0.0756557	-0.0295723	-0.0696376	-0.128614	-0.0599615	0.00107962	0.000239906	-0.0498943	-0.126459	-0.072202	-0.131299	-0.0506555	-0.167224	-0.0330719	-0.0779855	-0.0888149	-0.158031	-0.14245	-0.152597	-0.0819916	-0.0968306	-0.199071
hsa04215	0.192627	0.17179	0.169435	0.139907	0.117471	0.166996	0.191853	0.253244	0.166443	0.217356	0.197755	0.237425	0.176786	0.0978859	0.0892946	0.0304617	-0.16738	-0.194104	-0.283201	-0.112001	-0.266407	-0.170555	-0.276733	-0.254166	-0.256379	-0.280931	-0.262207	-0.0621246	-0.284238	-0.300847	-0.304638	-0.178715
hsa04216	-0.270965	-0.294253	-0.330215	-0.335	-0.320617	-0.331084	-0.130298	-0.157534	-0.207805	-0.0580691	-0.0570411	-0.021641	0.0238897	0.13826	-0.0605512	-0.0319836	-0.00804577	0.0817613	0.187539	0.233941	0.292619	0.2534	0.26309	0.168764	0.194114	0.227528	0.318721	0.217884	0.246368	0.159179	0.196812	0.2786
hsa04217	-0.194605	-0.226102	-0.275885	-0.303938	-0.285506	-0.301992	-0.185925	-0.193196	-0.255469	-0.112744	-0.100172	0.0113521	0.0742777	0.153576	0.0309717	0.0126297	0.00435933	0.0768896	0.185154	0.185603	0.237225	0.169335	0.251586	0.122005	0.141142	0.170633	0.275471	0.229604	0.229445	0.140157	0.167326	0.27538
hsa04218	0.346323	0.338433	0.337428	0.293714	0.24903	0.293808	0.171027	0.249706	0.200922	0.166442	0.141841	0.204966	0.142984	0.0311863	0.0945217	0.00533276	-0.171519	-0.240391	-0.324928	-0.212267	-0.348513	-0.280202	-0.354629	-0.309037	-0.323677	-0.329256	-0.361713	-0.132019	-0.346645	-0.316093	-0.337768	-0.25543
hsa04260	-0.325317	-0.325342	-0.327546	-0.293331	-0.274377	-0.299824	-0.102187	-0.178918	-0.152542	-0.0779457	-0.0923676	-0.135331	-0.0823365	0.0109504	-0.110914	-0.0069158	0.0836851	0.14978	0.233418	0.250202	0.317185	0.300983	0.280886	0.269885	0.251614	0.28045	0.332535	0.165275	0.270829	0.234347	0.262747	0.222417
hsa04261	-0.300991	-0.30932	-0.3169	-0.293613	-0.283584	-0.300322	-0.0788919	-0.149878	-0.142876	-0.0424631	-0.0729706	-0.0814778	-0.0273556	0.0426692	-0.0829072	0.0163572	0.0448692	0.105733	0.184941	0.260395	0.282289	0.289203	0.240967	0.236152	0.197469	0.232888	0.30544	0.190803	0.225769	0.181804	0.21103	0.205002
hsa04270	-0.15493	-0.187686	-0.219196	-0.237674	-0.242822	-0.224997	-0.00431869	-0.00765002	-0.0934101	0.0747403	0.0480626	0.10883	0.124821	0.172476	-0.00874484	0.00485555	-0.101225	-0.0391496	0.0109003	0.18015	0.127543	0.16101	0.0857616	0.0340789	0.0297352	0.0559925	0.156897	0.183869	0.0645817	-0.0188222	0.01367	0.149478
hsa04310	0.371193	0.372423	0.386158	0.355621	0.317187	0.362798	0.210364	0.289846	0.256693	0.185112	0.171131	0.189004	0.109055	-0.0109328	0.0863753	0.000876378	-0.149866	-0.229872	-0.34672	-0.26293	-0.394436	-0.317955	-0.394043	-0.327822	-0.331213	-0.356397	-0.417348	-0.199261	-0.381224	-0.332753	-0.360572	-0.311442
hsa04330	0.319927	0.33515	0.362219	0.351859	0.31238	0.346869	0.198493	0.249476	0.261135	0.152537	0.130947	0.10266	0.030641	-0.0747287	0.0269114	-0.0162552	-0.104185	-0.186251	-0.290974	-0.233273	-0.332453	-0.260387	-0.348025	-0.247706	-0.264708	-0.280098	-0.365115	-0.211561	-0.328168	-0.256004	-0.284385	-0.303233
hsa04340	0.357907	0.370844	0.402088	0.390917	0.357677	0.398095	0.234226	0.296746	0.295937	0.184485	0.170905	0.141597	0.0569091	-0.0710349	0.0643363	0.00643337	-0.107662	-0.198735	-0.335717	-0.276361	-0.400377	-0.314024	-0.399284	-0.298024	-0.309711	-0.345206	-0.430914	-0.244012	-0.382297	-0.310264	-0.343297	-0.349657
hsa04350	0.351922	0.344404	0.349058	0.310148	0.268931	0.318523	0.204807	0.286147	0.232222	0.197633	0.175984	0.221418	0.147861	0.0301011	0.0979937	0.00994526	-0.175314	-0.245694	-0.350907	-0.228256	-0.377769	-0.294686	-0.382627	-0.329288	-0.338805	-0.356466	-0.392196	-0.154687	-0.375335	-0.344666	-0.366906	-0.282731
hsa04360	0.264858	0.268504	0.299545	0.295665	0.264203	0.313224	0.27159	0.317963	0.293291	0.244801	0.213973	0.176633	0.0931997	-0.0243113	0.0486797	0.0242449	-0.133209	-0.201932	-0.338981	-0.190662	-0.353452	-0.227867	-0.374668	-0.26496	-0.290819	-0.324757	-0.372728	-0.18447	-0.367496	-0.321814	-0.341717	-0.31586
hsa04370	-0.27273	-0.260769	-0.245266	-0.198932	-0.182424	-0.206443	-0.0530749	-0.131846	-0.0781535	-0.0567334	-0.0721998	-0.155073	-0.118577	-0.0497878	-0.120615	-0.00701945	0.0996901	0.141973	0.191867	0.191902	0.251011	0.251042	0.215156	0.245724	0.220796	0.238209	0.254197	0.0898022	0.212317	0.207399	0.225984	0.139145
hsa04371	-0.104773	-0.127046	-0.133142	-0.133816	-0.142359	-0.115497	0.0969412	0.0866251	0.0229627	0.147309	0.108373	0.118577	0.109984	0.112597	-0.0103125	0.0283358	-0.0977683	-0.065012	-0.0731136	0.127046	0.0262679	0.110707	-0.0207282	-0.005271	-0.0324386	-0.0251051	0.0463152	0.101252	-0.0382639	-0.0888078	-0.0661002	0.0271385
hsa04380	-0.0599333	-0.0966826	-0.144886	-0.19072	-0.202209	-0.194302	-0.0852659	-0.0698615	-0.152338	-0.00930847	-0.0310585	0.113554	0.153356	0.171842	0.0607069	0.0272011	-0.0924223	-0.0524434	0.0212493	0.132039	0.0909113	0.0806308	0.0825563	0.00017203	-0.0159754	0.0241362	0.126514	0.198111	0.0617399	-0.0125982	0.00806888	0.154699
hsa04390	0.355573	0.351301	0.358393	0.32185	0.278186	0.326509	0.205059	0.283616	0.238848	0.192821	0.169142	0.206838	0.132917	0.0160581	0.0860191	0.00277784	-0.171561	-0.244907	-0.348443	-0.231109	-0.374879	-0.293042	-0.383951	-0.322564	-0.334272	-0.348811	-0.392766	-0.163159	-0.374103	-0.336387	-0.359649	-0.288567
hsa04392	0.34929	0.352475	0.37142	0.347133	0.302822	0.349788	0.229759	0.295919	0.272304	0.202591	0.172824	0.180728	0.103086	-0.0220433	0.0667998	0.00594737	-0.153681	-0.235695	-0.352058	-0.234047	-0.381521	-0.286003	-0.396795	-0.304843	-0.328351	-0.345531	-0.404691	-0.18911	-0.384022	-0.329577	-0.355681	-0.319494
hsa04510	0.286634	0.26787	0.260207	0.214761	0.172257	0.224655	0.186827	0.2628	0.183431	0.207085	0.17527	0.247476	0.186334	0.0872067	0.0946779	0.0145572	-0.20135	-0.249143	-0.32875	-0.154189	-0.315766	-0.227063	-0.333701	-0.300593	-0.315656	-0.320447	-0.318477	-0.0790811	-0.334198	-0.332405	-0.343167	-0.216524
hsa04512	0.254096	0.231469	0.217727	0.170418	0.131054	0.183074	0.169705	0.246366	0.155392	0.201599	0.174049	0.25001	0.1919	0.112126	0.0874504	0.00497673	-0.20628	-0.239701	-0.306172	-0.129446	-0.279748	-0.19914	-0.300282	-0.28659	-0.290478	-0.293273	-0.279533	-0.0534978	-0.302848	-0.315882	-0.321085	-0.177233
hsa04514	-0.122508	-0.157348	-0.210461	-0.251325	-0.258289	-0.256199	-0.123969	-0.113743	-0.194608	-0.0397479	-0.0507952	0.0721027	0.115255	0.181765	0.0126546	-0.0152894	-0.0821818	-0.0181984	0.0846094	0.168157	0.176309	0.139965	0.156247	0.0495481	0.0596842	0.106659	0.20753	0.219346	0.138482	0.0517899	0.0809385	0.223748
hsa04520	0.335124	0.340446	0.359738	0.338621	0.296198	0.341526	0.222642	0.288044	0.267281	0.19509	0.170604	0.164642	0.0849154	-0.0250396	0.0487121	-0.0108588	-0.148495	-0.224416	-0.335521	-0.23155	-0.361086	-0.273743	-0.379762	-0.293123	-0.305408	-0.32277	-0.387684	-0.193395	-0.364859	-0.311493	-0.335784	-0.305589
hsa04530	0.100109	0.0679231	0.0282007	-0.0277945	-0.0601407	-0.0339449	0.00508764	0.0503481	-0.034967	0.0651686	0.0332448	0.175222	0.180476	0.151325	0.0773291	0.0149527	-0.155294	-0.151934	-0.123412	0.020954	-0.0687147	-0.047326	-0.085663	-0.128945	-0.149659	-0.114073	-0.0476624	0.105576	-0.0974792	-0.142841	-0.134468	0.0175413
hsa04540	-0.0777027	-0.0954365	-0.0921848	-0.0858557	-0.0860046	-0.058805	0.122058	0.116447	0.0587217	0.157925	0.131604	0.118187	0.0972608	0.0873291	0.00433143	0.0369991	-0.0775813	-0.0545836	-0.0916124	0.0794745	-0.021667	0.066451	-0.0531436	-0.0305422	-0.0474643	-0.060379	-0.00561835	0.0511086	-0.0692515	-0.109597	-0.0929703	-0.0166268
hsa04550	0.35863	0.36558	0.389309	0.369497	0.328841	0.374157	0.234825	0.301349	0.285498	0.198865	0.175564	0.168845	0.0867301	-0.0403113	0.0662772	0.00459306	-0.139142	-0.225423	-0.351357	-0.255018	-0.39464	-0.30192	-0.40392	-0.308134	-0.325936	-0.350623	-0.421266	-0.21387	-0.389175	-0.327564	-0.356609	-0.335393
hsa04610	-0.0866198	-0.126574	-0.176788	-0.220757	-0.224303	-0.21404	-0.0812717	-0.0612555	-0.159425	0.00348617	-0.0072403	0.125819	0.159034	0.195035	0.0576831	0.018742	-0.0957454	-0.0417445	0.0288209	0.13802	0.104507	0.0923506	0.0981249	-0.00283117	0.00170239	0.0319732	0.141518	0.201653	0.0750758	-0.0144759	0.0108975	0.175421
hsa04611	-0.0945528	-0.117449	-0.124652	-0.126295	-0.129328	-0.101157	0.098251	0.097858	0.0253737	0.149801	0.123875	0.127146	0.110465	0.120877	-0.00493368	0.018792	-0.0982881	-0.0615736	-0.0765801	0.103991	0.013824	0.0902599	-0.0254728	-0.0255856	-0.0325467	-0.035216	0.0320926	0.0843907	-0.0424752	-0.0983191	-0.0756825	0.0267006
hsa04612	-0.28548	-0.309469	-0.356198	-0.36968	-0.351552	-0.379185	-0.223964	-0.259018	-0.293145	-0.15343	-0.147785	-0.0668199	0.0113321	0.127784	-0.0356496	-0.0147518	0.0363369	0.124795	0.267596	0.255052	0.348379	0.266638	0.340668	0.22047	0.234365	0.281713	0.382188	0.261899	0.322307	0.236515	0.270787	0.338438
hsa04614	0.087327	0.0607179	0.0520126	0.0258963	0.00616815	0.047591	0.147734	0.18216	0.0969055	0.188601	0.153934	0.213491	0.181892	0.118203	0.078671	0.0534771	-0.148343	-0.156416	-0.211105	-0.00974728	-0.164104	-0.0678833	-0.18317	-0.165309	-0.193187	-0.200722	-0.146295	0.0255174	-0.198788	-0.232445	-0.22691	-0.0977995
hsa04620	-0.13215	-0.16813	-0.223716	-0.26583	-0.26567	-0.269683	-0.152908	-0.144354	-0.223344	-0.0698788	-0.0734547	0.062083	0.114853	0.179931	0.0329617	-0.000125144	-0.0582441	0.00624291	0.113495	0.169323	0.187831	0.137657	0.183689	0.0634253	0.0741506	0.117247	0.223709	0.229442	0.163458	0.0742415	0.101682	0.241881
hsa04621	-0.0763978	-0.112286	-0.166603	-0.214359	-0.219338	-0.219155	-0.133103	-0.114752	-0.195188	-0.0553839	-0.0615994	0.0849977	0.131388	0.174148	0.0540334	0.00821513	-0.0721686	-0.0220816	0.0708062	0.1321	0.131844	0.0891999	0.132521	0.0213311	0.0261802	0.0669289	0.166177	0.205461	0.113484	0.0332106	0.0551666	0.199027
hsa04622	-0.289346	-0.304731	-0.339936	-0.340509	-0.306513	-0.346398	-0.24155	-0.286835	-0.293016	-0.195888	-0.17381	-0.114693	-0.0313006	0.072752	-0.0163165	0.0106337	0.105702	0.182182	0.307413	0.223164	0.338788	0.242704	0.360454	0.246717	0.26105	0.288993	0.371398	0.222822	0.342907	0.275114	0.300354	0.319208
hsa04623	-0.247388	-0.270994	-0.319179	-0.336488	-0.30854	-0.338205	-0.236634	-0.25539	-0.2953	-0.171583	-0.14321	-0.0610857	0.00993932	0.125761	-0.00774758	-0.0164794	0.0514335	0.136668	0.26701	0.201068	0.313199	0.210786	0.329998	0.185473	0.224996	0.255354	0.345205	0.227696	0.312695	0.226419	0.255592	0.327342
hsa04625	-0.246695	-0.275911	-0.323628	-0.344967	-0.333892	-0.353648	-0.193033	-0.221839	-0.268374	-0.118495	-0.125487	-0.019598	0.055981	0.142772	-0.00455015	0.0109159	0.00784194	0.0848637	0.213348	0.245139	0.294986	0.236658	0.287442	0.179896	0.174582	0.22268	0.33397	0.265446	0.265479	0.179913	0.211737	0.301045
hsa04630	-0.127741	-0.16645	-0.215528	-0.254303	-0.259651	-0.25272	-0.0909637	-0.0852751	-0.173923	-0.00510972	-0.0250951	0.103069	0.145358	0.188905	0.0369634	0.0191556	-0.0871508	-0.0281323	0.0555967	0.177641	0.147303	0.138157	0.130255	0.0389496	0.0309474	0.0706529	0.185614	0.226013	0.106679	0.0174791	0.0461236	0.198411
hsa04640	-0.168588	-0.201664	-0.242758	-0.268335	-0.275859	-0.267362	-0.066398	-0.0729987	-0.150715	0.0165249	-0.00945935	0.0770542	0.111718	0.17413	-0.013922	-0.00529414	-0.0881145	-0.0211393	0.063078	0.202774	0.18052	0.183722	0.140718	0.0696118	0.0637786	0.106584	0.211616	0.218121	0.120766	0.0354537	0.06895	0.200873
hsa04650	-0.0630507	-0.102472	-0.156064	-0.204997	-0.213029	-0.201296	-0.0862868	-0.0576311	-0.158314	5.78953e-05	-0.00815703	0.127636	0.156589	0.199623	0.0495148	-0.00150071	-0.110102	-0.0559724	0.0205769	0.122536	0.0991505	0.0780079	0.0886308	-0.0194933	-0.00506666	0.0296599	0.13187	0.193482	0.0688867	-0.0199942	0.00531143	0.175595
hsa04657	-0.0463942	-0.0852535	-0.131432	-0.177543	-0.192962	-0.176105	-0.0448605	-0.0238313	-0.11853	0.0355959	0.00854181	0.145724	0.173102	0.18589	0.0584126	0.024796	-0.121007	-0.0813797	-0.0220587	0.125499	0.0606844	0.0712805	0.0426841	-0.0301369	-0.0456822	-0.00889164	0.0952092	0.188136	0.0213088	-0.0561811	-0.0338814	0.128777
hsa04658	0.0100699	-0.0181798	-0.0648789	-0.11424	-0.137205	-0.127212	-0.0793838	-0.0488152	-0.118582	-0.0148515	-0.031848	0.0955988	0.119894	0.146821	0.0289733	-0.0228178	-0.111394	-0.0815626	-0.00604876	0.0749398	0.0600226	0.0339868	0.0403748	-0.0366792	-0.0341938	0.0128808	0.0789535	0.144966	0.0314555	-0.0242743	-0.00813267	0.121655
hsa04659	-0.169593	-0.203933	-0.255778	-0.290725	-0.293311	-0.297551	-0.143845	-0.148948	-0.220165	-0.0603351	-0.0749431	0.047197	0.103274	0.173494	0.0083535	-0.000953302	-0.0569299	0.0116304	0.124246	0.204788	0.218357	0.180355	0.199588	0.0960456	0.0943485	0.144348	0.254162	0.244835	0.179111	0.0912103	0.12215	0.25096
hsa04660	0.074308	0.0955532	0.14405	0.182873	0.181597	0.201498	0.200593	0.193856	0.226834	0.150963	0.141616	0.0136846	-0.0471094	-0.101616	-0.0339042	0.0085198	-0.000586452	-0.0405692	-0.151577	-0.105851	-0.172286	-0.0829993	-0.189677	-0.0778374	-0.0887948	-0.132413	-0.196512	-0.173027	-0.179821	-0.127211	-0.140516	-0.214682
hsa04662	-0.324775	-0.327185	-0.347309	-0.328279	-0.306287	-0.345267	-0.203292	-0.271078	-0.244249	-0.171385	-0.168582	-0.169575	-0.0947932	0.0255001	-0.100754	-0.0275614	0.10431	0.180293	0.309062	0.252821	0.377307	0.301886	0.358366	0.295083	0.296627	0.339151	0.394974	0.200783	0.350045	0.304109	0.332685	0.300741
hsa04664	-0.166406	-0.165643	-0.156253	-0.131942	-0.140773	-0.140127	0.0296573	-0.0230254	-0.00658485	0.042668	-0.00136797	-0.0396169	-0.022662	0.000910835	-0.0859221	0.0051074	-0.00368025	0.0202993	0.0465174	0.160282	0.132952	0.182789	0.0765648	0.129919	0.0812166	0.108844	0.138834	0.0872472	0.0713278	0.0632448	0.0805942	0.0576404
hsa04666	-0.356255	-0.366385	-0.383775	-0.36085	-0.336272	-0.36286	-0.144407	-0.213048	-0.213082	-0.0981096	-0.103386	-0.114211	-0.051333	0.0629298	-0.0938008	-0.00848539	0.0734379	0.159026	0.265239	0.279535	0.358713	0.323014	0.329943	0.275461	0.273113	0.304733	0.383445	0.215323	0.314158	0.250223	0.285398	0.28718
hsa04668	-0.0971155	-0.13339	-0.181639	-0.223173	-0.230908	-0.227286	-0.101789	-0.0953314	-0.173042	-0.0246248	-0.0457563	0.0938413	0.140714	0.169802	0.050647	0.0279114	-0.0766912	-0.0296607	0.0534538	0.157619	0.127858	0.112425	0.118702	0.0331848	0.0161305	0.058093	0.165297	0.214944	0.0967755	0.0190623	0.0422586	0.181304
hsa04670	0.143932	0.112616	0.0883695	0.0425171	0.0232387	0.0617214	0.0944486	0.154171	0.0535963	0.142801	0.126577	0.227947	0.200046	0.143665	0.110868	0.0377674	-0.157592	-0.165276	-0.202804	-0.0522516	-0.178662	-0.122655	-0.17754	-0.205868	-0.208498	-0.213944	-0.160276	0.0268843	-0.191576	-0.233678	-0.231202	-0.0734268
hsa04672	-0.276278	-0.302714	-0.346868	-0.361014	-0.350707	-0.370759	-0.185985	-0.223281	-0.263187	-0.112156	-0.122778	-0.0374322	0.0367102	0.135589	-0.032833	-0.00136225	0.0101853	0.0929529	0.225305	0.265592	0.322045	0.26846	0.302251	0.204052	0.198733	0.249956	0.358005	0.267634	0.281828	0.19728	0.232279	0.310065
hsa04710	-0.31619	-0.321598	-0.332284	-0.309347	-0.294959	-0.323823	-0.134673	-0.212915	-0.188895	-0.104402	-0.128469	-0.125173	-0.0538642	0.0233165	-0.0799767	0.0188203	0.0822087	0.142828	0.242585	0.268547	0.322495	0.300596	0.293674	0.276273	0.23595	0.277129	0.346881	0.204605	0.279519	0.240518	0.267333	0.239566
hsa04713	-0.290199	-0.303945	-0.316634	-0.300854	-0.291802	-0.306539	-0.0822081	-0.148623	-0.153386	-0.0386798	-0.0721775	-0.0553621	0.00302883	0.0621948	-0.0575868	0.0330633	0.0336506	0.0931283	0.172731	0.263381	0.268642	0.278817	0.233042	0.220921	0.1754	0.211894	0.297962	0.208549	0.214058	0.163289	0.192372	0.206735
hsa04714	-0.271792	-0.281496	-0.311141	-0.304991	-0.261492	-0.300986	-0.229281	-0.262667	-0.268075	-0.192907	-0.147159	-0.12676	-0.0625216	0.0584179	-0.0293304	-0.018047	0.118246	0.197722	0.305551	0.172274	0.318018	0.20841	0.348291	0.222465	0.273887	0.282592	0.340554	0.167194	0.336022	0.271194	0.294461	0.302348
hsa04720	-0.29658	-0.299398	-0.29775	-0.265541	-0.253145	-0.270347	-0.057509	-0.133264	-0.113462	-0.0333486	-0.0625613	-0.0959513	-0.0484087	0.0149539	-0.0905375	0.018514	0.0600713	0.114008	0.177506	0.243632	0.26485	0.279744	0.224458	0.237488	0.19734	0.224855	0.283494	0.160396	0.211502	0.179276	0.205353	0.175677
hsa04721	-0.35142	-0.35667	-0.375073	-0.353124	-0.329343	-0.367471	-0.192743	-0.269486	-0.245449	-0.157598	-0.162771	-0.159542	-0.0796224	0.031452	-0.091318	-0.00401111	0.107168	0.184249	0.308756	0.279432	0.383179	0.32349	0.363763	0.309442	0.295668	0.337159	0.407213	0.220898	0.350714	0.300558	0.330764	0.302481
hsa04722	-0.0997505	-0.0877027	-0.0586479	-0.0236183	-0.0293008	-0.0337019	0.0622235	0.00165222	0.0551385	0.0376265	-0.00828764	-0.0612285	-0.0467533	-0.0790013	-0.0482338	0.0522397	0.0451088	0.0302275	0.013834	0.0922497	0.0420562	0.107483	0.0106574	0.111	0.0332297	0.0434979	0.0440394	0.0153183	0.00808839	0.0400306	0.0401247	-0.0420878
hsa04723	-0.368048	-0.368434	-0.376771	-0.342504	-0.307172	-0.349316	-0.181898	-0.26623	-0.230056	-0.160015	-0.155413	-0.180179	-0.103627	0.00294855	-0.087084	0.0103214	0.143936	0.217837	0.322998	0.265537	0.37539	0.31838	0.369017	0.323345	0.313178	0.337636	0.398362	0.192833	0.355547	0.3127	0.339643	0.285163
hsa04724	-0.345622	-0.341348	-0.337447	-0.294609	-0.265732	-0.299655	-0.118622	-0.206048	-0.16269	-0.106772	-0.113928	-0.167915	-0.107471	-0.018775	-0.102159	0.0115189	0.127965	0.190139	0.268517	0.248152	0.328312	0.304208	0.307609	0.300249	0.278226	0.298094	0.344996	0.155712	0.296769	0.268272	0.29292	0.223709
hsa04725	-0.110998	-0.122444	-0.112073	-0.095131	-0.0979218	-0.0755401	0.120961	0.0970051	0.0622111	0.147852	0.111401	0.0775845	0.0629944	0.056695	-0.0267011	0.0343245	-0.0581883	-0.0366702	-0.0665664	0.107247	0.0131782	0.10628	-0.0305521	0.0159645	-0.0165846	-0.0212807	0.0259664	0.0544859	-0.0442033	-0.0727075	-0.0555519	-0.0128058
hsa04726	-0.161579	-0.193851	-0.225929	-0.241844	-0.227228	-0.216785	-0.0347805	-0.0299841	-0.119209	0.039213	0.0430804	0.0952134	0.109964	0.16907	0.0171287	0.00920707	-0.0595632	0.00856686	0.0497872	0.146433	0.127817	0.132905	0.117858	0.032064	0.0593023	0.0623304	0.158508	0.161512	0.0952771	0.00496258	0.0346158	0.167345
hsa04727	-0.3368	-0.342719	-0.353173	-0.325608	-0.304751	-0.328388	-0.115988	-0.185425	-0.177205	-0.0782118	-0.0877239	-0.11609	-0.0619287	0.0438861	-0.104445	-0.0126861	0.0692279	0.146667	0.239871	0.262098	0.332764	0.309209	0.297578	0.263214	0.256826	0.286454	0.352113	0.188205	0.284825	0.232174	0.264882	0.252487
hsa04728	-0.305025	-0.312852	-0.317264	-0.289292	-0.274033	-0.28646	-0.0550111	-0.119952	-0.121696	-0.0176146	-0.038369	-0.0714958	-0.0314673	0.0491994	-0.0923287	0.00285184	0.039265	0.106606	0.172049	0.245298	0.271106	0.282521	0.228811	0.219168	0.200429	0.223675	0.290683	0.168323	0.214374	0.165142	0.196296	0.196349
hsa04730	-0.339096	-0.337772	-0.34031	-0.304416	-0.281958	-0.312552	-0.123188	-0.204264	-0.170928	-0.101627	-0.112308	-0.154819	-0.0953026	0.00255292	-0.111118	-0.00504168	0.102231	0.169727	0.260189	0.256088	0.336924	0.309964	0.306149	0.290067	0.272384	0.30156	0.352988	0.170494	0.296129	0.26074	0.288627	0.238154
hsa04742	0.175122	0.180263	0.21567	0.226318	0.205199	0.247941	0.259385	0.284525	0.268047	0.234273	0.204607	0.140707	0.06588	-0.0296788	0.0223358	0.0281222	-0.100743	-0.15295	-0.281354	-0.135058	-0.282094	-0.155394	-0.307822	-0.196978	-0.223418	-0.259933	-0.298016	-0.15772	-0.303766	-0.266097	-0.279597	-0.271063
hsa04744	0.297251	0.288221	0.299472	0.271659	0.240129	0.289047	0.222601	0.288875	0.234524	0.215624	0.191372	0.222274	0.152021	0.0290734	0.104608	0.0400234	-0.154247	-0.219375	-0.337543	-0.195551	-0.3625	-0.259926	-0.363586	-0.29953	-0.3201	-0.34856	-0.369817	-0.140537	-0.362521	-0.337767	-0.357526	-0.278731
hsa04750	-0.204413	-0.219967	-0.222468	-0.20558	-0.196223	-0.185416	0.0419562	0.0101036	-0.0315867	0.0862184	0.0653763	0.0377743	0.0424376	0.0871961	-0.0482086	0.013263	-0.0311403	0.0223983	0.0355518	0.169692	0.130379	0.18355	0.0899366	0.0880597	0.0798508	0.0820488	0.149068	0.115603	0.0732882	0.0185842	0.0460883	0.0999262
hsa04810	0.250274	0.230451	0.225568	0.186495	0.146971	0.201637	0.203691	0.272933	0.189101	0.228261	0.194	0.250867	0.187094	0.095051	0.0825743	0.016387	-0.202809	-0.242374	-0.325949	-0.129967	-0.29863	-0.197189	-0.323751	-0.285799	-0.300877	-0.308988	-0.299691	-0.0697891	-0.326517	-0.331541	-0.338082	-0.208444
hsa04910	-0.0139191	0.000803063	0.00706339	0.0162274	-0.00072096	-0.0113618	-0.0305873	-0.053735	-0.00389229	-0.0486521	-0.0679546	-0.0909232	-0.0781353	-0.0624389	-0.0743971	-0.040095	0.0186837	0.0108424	0.045778	0.0284632	0.0661055	0.051586	0.0354102	0.0718287	0.0498835	0.0822238	0.0518557	-0.00147823	0.0474946	0.0783754	0.0772078	0.0121488
hsa04911	-0.130547	-0.14375	-0.135845	-0.118834	-0.113998	-0.0957935	0.0992531	0.0741768	0.0367311	0.1282	0.0999541	0.0716659	0.0631402	0.0621708	-0.0145166	0.0428524	-0.040559	-0.0137029	-0.0397566	0.113876	0.0304873	0.112713	-0.00174979	0.0294865	0.00277592	-0.00690305	0.0473224	0.0656898	-0.0179826	-0.0531881	-0.0354947	0.00985229
hsa04912	-0.215814	-0.23355	-0.242689	-0.233898	-0.230614	-0.23215	-0.019421	-0.0695512	-0.0915653	0.022852	-0.0173114	0.0115997	0.0527981	0.0728152	-0.017604	0.0571841	-0.00346105	0.0379604	0.0810146	0.214189	0.166263	0.20855	0.135274	0.140608	0.0855601	0.110697	0.196897	0.175247	0.114146	0.0678624	0.0913267	0.129878
hsa04913	0.0221505	-0.0148428	-0.0612705	-0.113783	-0.136785	-0.111476	-0.0160463	0.0261749	-0.0768303	0.0624143	0.0410003	0.169841	0.176575	0.189184	0.0514843	-0.00670005	-0.155785	-0.122829	-0.0758444	0.0695425	0.00528524	0.0155558	-0.0186812	-0.092766	-0.0882286	-0.0541819	0.0296665	0.143113	-0.033745	-0.105575	-0.0859304	0.0882545
hsa04914	0.248061	0.275572	0.305576	0.309642	0.28418	0.292939	0.102759	0.128646	0.186448	0.0375109	0.0332954	-0.017268	-0.0627638	-0.134381	-0.00658115	-0.0303055	-0.0118377	-0.0864324	-0.155367	-0.206233	-0.223006	-0.204804	-0.22348	-0.13699	-0.146283	-0.15648	-0.259887	-0.203137	-0.198465	-0.112691	-0.142987	-0.230711
hsa04915	-0.287587	-0.311517	-0.339204	-0.338482	-0.329353	-0.340554	-0.106306	-0.157137	-0.19194	-0.0413392	-0.0687988	-0.0169329	0.0442184	0.115981	-0.0376366	0.0267936	0.00436747	0.077134	0.172346	0.272639	0.278824	0.27617	0.247032	0.197375	0.167274	0.207456	0.314894	0.244153	0.223989	0.149573	0.183724	0.24667
hsa04916	0.295663	0.294569	0.314833	0.297664	0.260994	0.313637	0.256505	0.319844	0.277649	0.241482	0.215029	0.200766	0.114552	0.00650825	0.0542715	0.00389163	-0.163538	-0.227565	-0.352308	-0.20425	-0.360149	-0.248392	-0.382875	-0.297325	-0.308019	-0.335518	-0.380013	-0.175818	-0.374579	-0.338927	-0.357076	-0.300714
hsa04917	0.295891	0.299134	0.328116	0.318923	0.285712	0.335403	0.268512	0.322809	0.295989	0.240374	0.212188	0.185486	0.100411	-0.0237321	0.0613334	0.0237923	-0.138625	-0.212871	-0.351982	-0.212924	-0.376208	-0.255857	-0.391886	-0.286804	-0.310067	-0.344486	-0.396324	-0.194383	-0.383706	-0.335476	-0.358148	-0.327533
hsa04918	0.0657221	0.0476356	0.044498	0.0307996	0.016286	0.0584753	0.158649	0.198281	0.117818	0.195249	0.180588	0.177104	0.123607	0.106491	0.0148194	-0.0111731	-0.14593	-0.13727	-0.192321	-0.0291453	-0.133053	-0.0527078	-0.166747	-0.158858	-0.140591	-0.156776	-0.131469	-0.0196039	-0.17325	-0.207371	-0.196944	-0.0848759
hsa04919	0.148248	0.154537	0.187501	0.196835	0.163513	0.199916	0.229425	0.234411	0.237985	0.20452	0.150162	0.109513	0.0577862	-0.0435214	0.00574939	0.0379748	-0.0962649	-0.152713	-0.251286	-0.0795755	-0.231752	-0.103637	-0.273365	-0.141866	-0.206166	-0.215239	-0.244145	-0.109829	-0.269367	-0.222933	-0.235273	-0.24528
hsa04920	-0.25422	-0.279765	-0.303327	-0.303345	-0.297924	-0.299224	-0.0563432	-0.098964	-0.145013	0.00887017	-0.0234206	0.0225711	0.068771	0.123493	-0.0276887	0.032991	-0.0229308	0.0427449	0.113936	0.248962	0.22328	0.245473	0.187185	0.152018	0.119708	0.152312	0.258176	0.220932	0.163533	0.0905084	0.123344	0.200157
hsa04921	-0.32616	-0.337238	-0.352655	-0.333775	-0.318765	-0.342831	-0.127126	-0.200044	-0.194413	-0.0847018	-0.108639	-0.097173	-0.0286257	0.0536891	-0.0740255	0.0190845	0.0622635	0.131408	0.231494	0.280616	0.324033	0.308068	0.292557	0.263594	0.229067	0.268954	0.352351	0.22169	0.275139	0.222163	0.2531	0.252246
hsa04922	-0.349321	-0.349312	-0.36233	-0.334282	-0.308363	-0.349243	-0.191052	-0.270651	-0.234028	-0.16571	-0.166417	-0.182262	-0.105531	0.00802216	-0.103026	-0.0114646	0.123456	0.197234	0.316989	0.265452	0.382351	0.318419	0.364277	0.317056	0.307672	0.345326	0.40138	0.198077	0.354418	0.313496	0.341429	0.291681
hsa04923	-0.141354	-0.150024	-0.149184	-0.134123	-0.134358	-0.119617	0.0612948	0.0424554	0.00964709	0.0951588	0.0767549	0.0316277	0.0199943	0.0659553	-0.0711045	-0.0233188	-0.0505078	-0.00761289	-0.000819093	0.11778	0.0906219	0.138771	0.0405017	0.048807	0.0538571	0.0587614	0.0956077	0.0651989	0.0331787	-0.00514796	0.0180824	0.0591239
hsa04924	0.010086	-0.00528826	0.00237444	0.00296586	-0.0104172	0.0285054	0.177166	0.188919	0.127584	0.206133	0.172821	0.155225	0.112906	0.0798287	0.00678118	0.0240863	-0.119912	-0.115439	-0.176587	0.0203892	-0.108412	-0.000570788	-0.149412	-0.104369	-0.122171	-0.136046	-0.101451	0.000308303	-0.160008	-0.185521	-0.174521	-0.0921119
hsa04925	-0.239515	-0.252244	-0.253653	-0.233175	-0.217743	-0.224253	-0.0194553	-0.0753086	-0.0866933	0.0121665	-0.0141457	-0.0159211	0.0216402	0.0492093	-0.0230827	0.0583178	0.0324795	0.0762274	0.107347	0.202928	0.174544	0.210711	0.154653	0.159476	0.117303	0.127068	0.202549	0.149971	0.134275	0.0918715	0.113819	0.128439
hsa04926	0.242961	0.237065	0.256147	0.242382	0.21024	0.263513	0.258598	0.31228	0.260592	0.253818	0.222576	0.209961	0.129842	0.0269768	0.0552476	0.0197912	-0.162292	-0.214926	-0.336485	-0.160115	-0.328307	-0.205004	-0.354224	-0.270998	-0.288666	-0.316889	-0.34045	-0.140966	-0.351835	-0.329938	-0.342463	-0.273434
hsa04927	-0.0947326	-0.11125	-0.114527	-0.110687	-0.116358	-0.0902109	0.0974098	0.0943243	0.0359342	0.141408	0.117053	0.0970646	0.0759439	0.0992658	-0.0368018	-0.00705613	-0.0926272	-0.0558748	-0.0662586	0.09708	0.0281263	0.0974049	-0.0206422	-0.0130607	-0.0126267	-0.0115893	0.0379269	0.0646757	-0.0318818	-0.0782306	-0.0557712	0.0247483
hsa04928	0.0975471	0.076978	0.0791269	0.0626614	0.0386612	0.0850567	0.193587	0.224178	0.149337	0.224361	0.183398	0.208733	0.163011	0.0942388	0.0530324	0.0429148	-0.155449	-0.170205	-0.243054	-0.023639	-0.188799	-0.0719501	-0.221774	-0.174398	-0.205417	-0.21638	-0.179014	-0.00981491	-0.233321	-0.253979	-0.249642	-0.140344
hsa04929	-0.279714	-0.287704	-0.288398	-0.261607	-0.24198	-0.259441	-0.0612894	-0.13112	-0.122322	-0.0358851	-0.0591338	-0.0683808	-0.0169158	0.0260652	-0.0420577	0.0529704	0.0691705	0.117533	0.168252	0.227477	0.231488	0.247363	0.213608	0.215382	0.171475	0.187468	0.258609	0.163731	0.194947	0.157384	0.179791	0.16557
hsa04930	-0.103959	-0.103383	-0.0784796	-0.0482126	-0.04797	-0.0377756	0.111139	0.0670262	0.0766171	0.107539	0.0674936	0.0166382	0.0130751	-0.0185834	-0.0237225	0.0609827	0.00230139	0.0010202	-0.0389867	0.0903598	0.00452232	0.0952104	-0.025998	0.0560071	-0.00315692	-0.0105264	0.0136432	0.0218374	-0.0361295	-0.0319881	-0.0254795	-0.0494929
hsa04931	-0.335251	-0.349923	-0.382584	-0.376543	-0.355805	-0.388823	-0.209247	-0.268606	-0.273513	-0.15411	-0.155717	-0.117944	-0.0378802	0.0823285	-0.0735981	-0.0134867	0.0709475	0.158	0.296031	0.281364	0.3822	0.312669	0.363518	0.276869	0.276761	0.323567	0.41118	0.249607	0.347656	0.277266	0.31167	0.33107
hsa04932	-0.160553	-0.197467	-0.245166	-0.276895	-0.276846	-0.26883	-0.0855626	-0.0789875	-0.172155	0.00393665	-0.00537841	0.090962	0.123253	0.195898	0.00486518	-0.0104817	-0.0873602	-0.0130909	0.0720089	0.183945	0.176855	0.162317	0.151688	0.0497015	0.067021	0.100813	0.209947	0.216932	0.130298	0.0327691	0.0667903	0.219615
hsa04933	0.178275	0.155791	0.151868	0.120597	0.0864164	0.13887	0.200024	0.252183	0.167064	0.232109	0.19137	0.24189	0.18777	0.105291	0.0721874	0.0313106	-0.190169	-0.216833	-0.292923	-0.0726452	-0.24691	-0.135017	-0.278037	-0.237225	-0.26285	-0.269529	-0.240884	-0.0309435	-0.286182	-0.302314	-0.302572	-0.172736
hsa04934	0.314771	0.309314	0.322076	0.295589	0.259371	0.312788	0.240404	0.314844	0.259717	0.232593	0.21206	0.219599	0.134665	0.0275265	0.0734665	0.00326592	-0.173985	-0.236054	-0.355661	-0.215512	-0.368959	-0.268197	-0.383665	-0.318501	-0.320512	-0.348069	-0.386067	-0.167493	-0.376683	-0.349194	-0.367418	-0.289531
hsa04935	0.000238241	-0.0145811	-0.00512409	-0.00397695	-0.020527	0.0120978	0.160222	0.155764	0.111587	0.182728	0.133901	0.138725	0.115574	0.0589662	0.02388	0.059715	-0.0984113	-0.105564	-0.159802	0.0466202	-0.0986911	0.015232	-0.13553	-0.0708413	-0.124536	-0.128462	-0.0850178	0.025918	-0.14913	-0.164122	-0.15672	-0.0937588
hsa04940	-0.240803	-0.270498	-0.321499	-0.345334	-0.335109	-0.352036	-0.192595	-0.212259	-0.26763	-0.112641	-0.112897	-0.0140971	0.0534057	0.15674	-0.0188224	-0.014566	-0.00796439	0.0765054	0.208959	0.235849	0.299045	0.233089	0.285999	0.165309	0.17911	0.227107	0.333911	0.258512	0.266453	0.174748	0.209231	0.310611
hsa04950	0.356727	0.37047	0.400127	0.387432	0.349566	0.388443	0.223608	0.283054	0.287674	0.174121	0.154958	0.131454	0.0516836	-0.0743725	0.0553673	0.00127833	-0.110021	-0.201853	-0.328246	-0.265855	-0.386279	-0.303186	-0.391156	-0.286621	-0.304802	-0.331297	-0.417584	-0.234084	-0.372885	-0.298008	-0.33066	-0.341494
hsa04960	-0.157867	-0.170823	-0.164776	-0.147585	-0.145291	-0.133822	0.0695099	0.0304397	0.00570013	0.0980372	0.0594114	0.0471232	0.0564102	0.0529424	-0.0164154	0.0563464	-0.0242229	0.00176827	-0.00563227	0.150082	0.0690571	0.146635	0.034911	0.0721622	0.024248	0.0275097	0.0903525	0.0988976	0.0171504	-0.0149393	0.00313603	0.035346
hsa04961	-0.343007	-0.33906	-0.333623	-0.289361	-0.259437	-0.289931	-0.101564	-0.185461	-0.147862	-0.0885439	-0.0933345	-0.156972	-0.104097	-0.0135722	-0.104833	0.00698057	0.120025	0.184043	0.254144	0.240587	0.316619	0.298579	0.294014	0.286968	0.271887	0.286568	0.331925	0.145348	0.283261	0.252366	0.277868	0.214352
hsa04962	-0.198399	-0.200246	-0.193949	-0.166168	-0.159339	-0.156841	0.0270554	-0.0128535	-0.0188823	0.0502577	0.0341471	-0.0315897	-0.0292994	0.0309456	-0.0954618	-0.0227154	-0.00121027	0.0459989	0.0669764	0.148978	0.153149	0.186749	0.104867	0.11927	0.118765	0.126331	0.157084	0.0745129	0.0988928	0.0685439	0.0921098	0.0918761
hsa04964	-0.349362	-0.352042	-0.374216	-0.352769	-0.317826	-0.36265	-0.231649	-0.297469	-0.273509	-0.19924	-0.177565	-0.185092	-0.108071	0.0289057	-0.0938156	-0.0300284	0.131548	0.21744	0.348903	0.248502	0.401105	0.304596	0.398419	0.309304	0.33239	0.363516	0.420311	0.199836	0.388833	0.334222	0.363616	0.331206
hsa04966	-0.249162	-0.261657	-0.297062	-0.300855	-0.286261	-0.312103	-0.192893	-0.223778	-0.238473	-0.140672	-0.128694	-0.0953512	-0.0373564	0.0862582	-0.0750099	-0.0528557	0.0381934	0.118094	0.245528	0.206284	0.320155	0.23768	0.302126	0.202391	0.233179	0.275143	0.337269	0.195059	0.294083	0.229326	0.259543	0.292776
hsa04970	0.0530398	0.0440766	0.0513951	0.0506539	0.0384399	0.0759979	0.165495	0.194189	0.137685	0.18624	0.173548	0.134364	0.0776424	0.0653668	-0.0132053	-0.0215669	-0.118376	-0.113853	-0.174689	-0.0360016	-0.122141	-0.0427175	-0.1595	-0.13216	-0.113499	-0.132957	-0.128301	-0.0492475	-0.161185	-0.179545	-0.17147	-0.0993009
hsa04971	-0.177294	-0.193518	-0.198221	-0.18485	-0.168917	-0.15705	0.0391175	0.0227076	-0.0294256	0.0832233	0.0803154	0.0497471	0.0447076	0.0953641	-0.0340928	0.00275296	-0.0307748	0.0244485	0.0283962	0.12998	0.10506	0.144322	0.0783731	0.0547705	0.0722932	0.061629	0.12132	0.089799	0.0628491	0.00357862	0.0292336	0.0944717
hsa04972	-0.238421	-0.258811	-0.285829	-0.284309	-0.261898	-0.266548	-0.0854481	-0.100959	-0.156728	-0.0226982	-0.00660642	-0.00272531	0.02051	0.127743	-0.0509082	-0.0340317	-0.00631154	0.0781098	0.148172	0.178881	0.232203	0.203076	0.213231	0.122411	0.168932	0.178028	0.252612	0.15968	0.198122	0.115178	0.148907	0.228292
hsa04973	0.171758	0.160983	0.147352	0.116066	0.0963088	0.12843	0.0854887	0.152922	0.0883381	0.108037	0.117942	0.139133	0.0866833	0.0797183	0.0223747	-0.0581738	-0.134787	-0.140465	-0.172643	-0.119336	-0.157679	-0.142438	-0.170926	-0.19892	-0.148249	-0.156344	-0.169755	-0.0669217	-0.164763	-0.18035	-0.18076	-0.0842558
hsa04974	0.295572	0.282721	0.288455	0.255317	0.218344	0.272561	0.228469	0.300606	0.23221	0.233326	0.205071	0.242346	0.16839	0.0557749	0.0937626	0.0243995	-0.184047	-0.24129	-0.351316	-0.182883	-0.35452	-0.248559	-0.367903	-0.311242	-0.326323	-0.34792	-0.361858	-0.124922	-0.366987	-0.352235	-0.367355	-0.265492
hsa04975	0.183177	0.158449	0.119089	0.0581379	0.0323679	0.0529995	-0.0203387	0.0486177	-0.0267096	0.0212495	0.0199277	0.15447	0.147895	0.120367	0.094494	-0.0105484	-0.131577	-0.141159	-0.123435	-0.0763024	-0.121062	-0.139763	-0.110374	-0.177545	-0.161516	-0.141358	-0.111661	0.0335749	-0.113584	-0.143451	-0.145773	-0.0120667
hsa04976	-0.19952	-0.225165	-0.250181	-0.253374	-0.228151	-0.226782	-0.0528753	-0.0605048	-0.130052	0.00904483	0.0234537	0.0470876	0.0658551	0.13709	0.00177665	0.00788004	-0.0141196	0.057134	0.0983443	0.150917	0.161581	0.153911	0.15971	0.0753322	0.109398	0.104418	0.189503	0.148176	0.138756	0.0552246	0.0837991	0.181745
hsa04977	0.16551	0.190011	0.207341	0.210542	0.194528	0.192296	0.025789	0.0453892	0.0984111	-0.0235465	-0.0133323	-0.0586276	-0.0865816	-0.107444	-0.0327291	-0.0574931	0.0106825	-0.0340598	-0.0592677	-0.150106	-0.110861	-0.133231	-0.110888	-0.0700418	-0.0548081	-0.0558187	-0.144029	-0.147899	-0.0872363	-0.0244877	-0.045089	-0.123986
hsa04978	-0.252765	-0.277429	-0.312736	-0.32221	-0.321402	-0.330375	-0.12	-0.157473	-0.198572	-0.0494569	-0.0753432	-0.0104453	0.0472693	0.129553	-0.047302	-0.00239224	-0.0217842	0.0520734	0.161382	0.256031	0.275593	0.258272	0.236658	0.173334	0.155466	0.205938	0.306784	0.242348	0.21787	0.142101	0.176834	0.254168
hsa04979	-0.0897649	-0.10731	-0.15486	-0.188837	-0.186843	-0.206734	-0.201439	-0.193097	-0.22388	-0.15154	-0.134582	-0.0338277	0.0186238	0.099425	-0.00211607	-0.0438137	-0.00158587	0.0484963	0.16581	0.104973	0.198242	0.099249	0.205047	0.0868809	0.119088	0.162877	0.214746	0.159704	0.199803	0.1456	0.16243	0.230134
hsa05010	-0.297665	-0.306443	-0.309541	-0.279454	-0.249929	-0.261513	-0.0485414	-0.100974	-0.115489	-0.0124504	-0.00972578	-0.0579715	-0.0300804	0.0567487	-0.0723772	0.00274344	0.0526366	0.124904	0.170386	0.207346	0.245353	0.247924	0.223323	0.191031	0.202227	0.201846	0.264567	0.137638	0.207614	0.150184	0.180001	0.189795
hsa05012	-0.237621	-0.251254	-0.283679	-0.283857	-0.244932	-0.273031	-0.193066	-0.208751	-0.237019	-0.147193	-0.0994655	-0.0812295	-0.0351747	0.0879123	-0.0294424	-0.036052	0.0748191	0.15719	0.252759	0.1477	0.277948	0.179919	0.299968	0.167759	0.23563	0.239918	0.297438	0.150847	0.288483	0.214943	0.240449	0.280413
hsa05014	-0.222701	-0.229404	-0.26384	-0.266293	-0.233529	-0.272418	-0.243113	-0.264362	-0.265437	-0.208541	-0.162228	-0.134489	-0.0743154	0.053885	-0.0455607	-0.0520441	0.0979662	0.172366	0.293569	0.143719	0.308189	0.181371	0.330296	0.199393	0.260404	0.281353	0.322044	0.150936	0.325203	0.268632	0.289857	0.29699
hsa05016	-0.208048	-0.21506	-0.232406	-0.221349	-0.177042	-0.203765	-0.14822	-0.166408	-0.180128	-0.122973	-0.072095	-0.0830937	-0.0494263	0.0469687	-0.0157807	-0.0148446	0.097078	0.161811	0.219837	0.103287	0.216364	0.137314	0.24968	0.146279	0.208167	0.193113	0.23169	0.0947187	0.239525	0.184985	0.202517	0.212791
hsa05017	-0.209429	-0.207217	-0.189912	-0.153142	-0.149182	-0.151329	0.0410067	-0.0226403	-0.00205816	0.0486196	0.0113462	-0.0511874	-0.0347657	-0.0110691	-0.0821312	0.0247246	0.0277851	0.0559613	0.0667179	0.171174	0.143101	0.201286	0.0962715	0.154528	0.107074	0.11887	0.152081	0.0809808	0.0874887	0.0774134	0.0952306	0.0579106
hsa05020	-0.305372	-0.308485	-0.325135	-0.30203	-0.254992	-0.293343	-0.192177	-0.238563	-0.23056	-0.165712	-0.121831	-0.148934	-0.0948208	0.0318372	-0.0623199	-0.0242142	0.132323	0.21354	0.305193	0.180555	0.325844	0.234641	0.344852	0.244913	0.296386	0.296815	0.342563	0.141958	0.334652	0.277884	0.302549	0.282495
hsa05022	-0.311836	-0.317576	-0.319243	-0.28631	-0.262308	-0.27647	-0.0556778	-0.117693	-0.119382	-0.0222809	-0.0288994	-0.0809702	-0.047192	0.0432204	-0.0938924	-0.00406525	0.0556396	0.127095	0.184279	0.227968	0.2708	0.273778	0.237392	0.217856	0.217583	0.228458	0.287855	0.147546	0.22382	0.173072	0.20377	0.19774
hsa05030	-0.0840358	-0.094543	-0.0908736	-0.0787211	-0.0692566	-0.0482074	0.0936188	0.0965887	0.0463862	0.122776	0.124349	0.0739638	0.0427987	0.0724334	-0.029455	-0.0125983	-0.0539755	-0.0189599	-0.048692	0.0472016	0.00857941	0.0598562	-0.0175397	-0.0221731	0.00649162	-0.0158519	0.0126872	0.0133912	-0.0259524	-0.0660397	-0.0486879	0.00970777
hsa05031	-0.183516	-0.213165	-0.237146	-0.244651	-0.240521	-0.22534	0.00531841	-0.00634029	-0.0846948	0.0771324	0.0567622	0.0923543	0.106024	0.155696	-0.0125593	0.0135418	-0.0748526	-0.0107861	0.0269058	0.182122	0.134416	0.172224	0.09866	0.0532086	0.0522059	0.0663277	0.163547	0.170094	0.0765116	-0.00481731	0.0273453	0.145371
hsa05032	-0.225485	-0.231173	-0.221635	-0.18999	-0.177638	-0.174645	0.0415988	-0.00830228	-0.0183348	0.0663943	0.0436312	-0.0149858	-0.00643229	0.0355512	-0.070155	0.0169857	0.00988252	0.0555567	0.0642406	0.172309	0.147298	0.200831	0.106507	0.130922	0.11126	0.11182	0.160689	0.0933398	0.0934691	0.0585928	0.0822981	0.0859733
hsa05033	-0.0267889	-0.0359107	-0.0226248	-0.00970918	-0.00716991	0.0221958	0.152716	0.158347	0.111101	0.170727	0.159124	0.108079	0.0657249	0.0537614	-0.0056162	0.0149158	-0.0702133	-0.0579863	-0.121183	0.0113116	-0.0751924	0.0101074	-0.101177	-0.0694514	-0.0640288	-0.093061	-0.0719809	-0.0221614	-0.109847	-0.133464	-0.123243	-0.0702234
hsa05034	0.256089	0.237869	0.23407	0.195589	0.167157	0.211617	0.168399	0.234698	0.162999	0.181492	0.159211	0.229309	0.177797	0.0718765	0.119446	0.0459549	-0.156271	-0.204538	-0.291746	-0.149261	-0.304891	-0.222162	-0.300654	-0.272459	-0.290833	-0.309053	-0.301223	-0.0764219	-0.305599	-0.303974	-0.31741	-0.206733
hsa05100	0.150609	0.133592	0.135398	0.113515	0.0770723	0.127841	0.20648	0.2474	0.176843	0.233356	0.187573	0.211341	0.155993	0.0858158	0.0352721	0.0146915	-0.182858	-0.206365	-0.277504	-0.054271	-0.217173	-0.10173	-0.263079	-0.206342	-0.234191	-0.235644	-0.216709	-0.0354816	-0.267782	-0.277015	-0.275089	-0.16827
hsa05110	0.0894471	0.0842424	0.102248	0.106477	0.0903029	0.132268	0.211291	0.237476	0.191124	0.218538	0.196217	0.146133	0.0810508	0.0379324	-0.00231322	-0.0011755	-0.119789	-0.133833	-0.22182	-0.0630054	-0.180608	-0.0753567	-0.218132	-0.156884	-0.157132	-0.18291	-0.189161	-0.0834308	-0.218964	-0.220084	-0.218177	-0.163205
hsa05120	-0.113768	-0.142352	-0.191137	-0.224502	-0.216507	-0.217636	-0.129473	-0.10632	-0.185508	-0.0553401	-0.0335328	0.048057	0.0738782	0.166098	0.000976131	-0.0478626	-0.0553515	0.0156199	0.104574	0.11342	0.168764	0.105856	0.164888	0.0335614	0.091278	0.115067	0.189806	0.162132	0.152594	0.0663458	0.0934962	0.222402
hsa05130	0.292799	0.273578	0.26275	0.213397	0.171443	0.219348	0.161661	0.237214	0.161988	0.180539	0.149861	0.239129	0.187028	0.0835385	0.108333	0.0230428	-0.189891	-0.240926	-0.312392	-0.154946	-0.310246	-0.233025	-0.319647	-0.293262	-0.313171	-0.314638	-0.310448	-0.0696131	-0.320721	-0.317174	-0.3301	-0.206369
hsa05131	-0.324728	-0.345207	-0.381257	-0.381493	-0.362975	-0.391385	-0.197549	-0.253106	-0.271816	-0.134701	-0.14285	-0.0834168	-0.00208611	0.103631	-0.0496289	0.00587255	0.0528835	0.137833	0.270895	0.286528	0.360537	0.303704	0.343793	0.25666	0.246349	0.293388	0.395809	0.265703	0.323609	0.246394	0.281161	0.323201
hsa05132	-0.0900691	-0.105885	-0.138604	-0.161313	-0.177277	-0.178925	-0.091024	-0.0945837	-0.125999	-0.0412092	-0.0602337	0.00516209	0.03679	0.0950751	-0.0411961	-0.0415695	-0.0569247	-0.0153049	0.0729498	0.130091	0.154787	0.125814	0.118066	0.0663583	0.0652208	0.115621	0.166419	0.145702	0.113431	0.0695812	0.0903117	0.156776
hsa05133	-0.190874	-0.225598	-0.275507	-0.306293	-0.298355	-0.307607	-0.15654	-0.166808	-0.235594	-0.0765496	-0.0831242	0.0384667	0.100474	0.16706	0.0275966	0.0205752	-0.0273343	0.0421491	0.148988	0.207285	0.224934	0.182306	0.222519	0.112393	0.110865	0.15037	0.265612	0.247351	0.19855	0.108407	0.137862	0.259519
hsa05134	-0.16866	-0.199837	-0.252834	-0.286067	-0.26976	-0.286184	-0.195422	-0.194036	-0.25805	-0.122363	-0.105051	0.0128895	0.0734874	0.155546	0.0327949	0.000305656	-0.00229953	0.0684407	0.180371	0.165618	0.227105	0.148169	0.243705	0.104988	0.13302	0.164138	0.262538	0.220264	0.223981	0.13595	0.161671	0.273973
hsa05135	-0.230049	-0.232189	-0.255876	-0.252287	-0.240667	-0.281558	-0.219106	-0.275553	-0.239295	-0.198258	-0.202375	-0.155669	-0.0725995	0.00622949	-0.0526613	-0.00318654	0.10071	0.147953	0.274193	0.201934	0.308822	0.225567	0.306701	0.251054	0.229591	0.280071	0.327596	0.185243	0.300175	0.27384	0.29051	0.254544
hsa05140	-0.182614	-0.215611	-0.26969	-0.304151	-0.300377	-0.311683	-0.177772	-0.184114	-0.249456	-0.0966951	-0.100861	0.0228824	0.0860503	0.166749	0.010586	-0.00380208	-0.0324445	0.0398602	0.162333	0.204098	0.243313	0.184287	0.235372	0.116097	0.123599	0.171845	0.279481	0.248147	0.215351	0.126448	0.156681	0.276449
hsa05142	-0.073522	-0.109038	-0.140702	-0.171186	-0.186482	-0.163568	0.0178097	0.0238737	-0.0635957	0.0909851	0.0507984	0.150755	0.167718	0.167077	0.0411432	0.0407753	-0.121047	-0.0852835	-0.0526869	0.141512	0.0436082	0.0942922	0.011793	-0.0208904	-0.0538816	-0.0253121	0.0769544	0.171202	-0.0110498	-0.0809925	-0.0576559	0.0872485
hsa05143	-0.105981	-0.143828	-0.196218	-0.239924	-0.246565	-0.242427	-0.111481	-0.100387	-0.185915	-0.0277695	-0.0434158	0.0954796	0.140563	0.184854	0.042309	0.0125402	-0.0839557	-0.0282236	0.0626672	0.161726	0.1444	0.1203	0.132901	0.0326441	0.0290589	0.0718356	0.181078	0.221543	0.111401	0.0254923	0.051755	0.202122
hsa05144	0.160256	0.12729	0.095132	0.0394469	0.00522001	0.0465349	0.0833719	0.146811	0.0435163	0.140848	0.111254	0.232663	0.208371	0.159137	0.090719	0.0143453	-0.19246	-0.198911	-0.213081	-0.0360746	-0.162667	-0.110031	-0.18141	-0.209469	-0.21893	-0.202273	-0.146771	0.0500303	-0.19236	-0.23514	-0.229721	-0.0587262
hsa05145	-0.106655	-0.143985	-0.196671	-0.240418	-0.248305	-0.244333	-0.113349	-0.102564	-0.186803	-0.0295049	-0.0459012	0.091891	0.137076	0.184066	0.0367888	0.00775562	-0.0855439	-0.029198	0.0645784	0.163568	0.149174	0.123685	0.135041	0.0351664	0.0320445	0.0770302	0.184853	0.222235	0.114333	0.0290177	0.0556783	0.204718
hsa05146	0.131535	0.0964392	0.0626188	0.00870668	-0.0208336	0.0201355	0.0782264	0.139845	0.0297912	0.141676	0.115908	0.233559	0.210246	0.172134	0.0874327	0.0133267	-0.189676	-0.1866	-0.197485	-0.0191298	-0.140723	-0.0896688	-0.159237	-0.197212	-0.199729	-0.185855	-0.122354	0.0633295	-0.172333	-0.22467	-0.215735	-0.0367766
hsa05150	-0.272289	-0.301837	-0.349513	-0.367205	-0.353846	-0.37182	-0.186851	-0.216212	-0.268513	-0.107125	-0.110796	-0.0208458	0.0496427	0.153276	-0.0234624	-0.00407609	0.00249234	0.0901213	0.220495	0.257912	0.315703	0.258378	0.300698	0.187706	0.19431	0.240483	0.353106	0.268363	0.278932	0.185725	0.221966	0.316741
hsa05152	-0.140943	-0.173603	-0.226801	-0.265464	-0.270354	-0.275299	-0.151546	-0.149864	-0.21824	-0.0715541	-0.0823738	0.043654	0.097731	0.167265	0.00996874	-0.0107964	-0.0588715	0.00498432	0.119181	0.181905	0.20472	0.156805	0.1888	0.0812469	0.0852837	0.136616	0.237028	0.230546	0.171255	0.0885245	0.116818	0.242929
hsa05160	0.121132	0.0964426	0.0776108	0.0374336	0.00607042	0.0347385	0.0712995	0.101688	0.0400055	0.106376	0.0615862	0.174302	0.171499	0.0966531	0.0921645	0.0587044	-0.131726	-0.154239	-0.170044	-0.00409786	-0.137719	-0.0751845	-0.150191	-0.136971	-0.190582	-0.170133	-0.118119	0.0570908	-0.162595	-0.180882	-0.1816	-0.0713503
hsa05161	0.301239	0.297508	0.30017	0.263978	0.222178	0.253555	0.130324	0.183611	0.164067	0.114891	0.0810453	0.151971	0.115245	-0.00486666	0.0954886	0.0344467	-0.121787	-0.196102	-0.264371	-0.171334	-0.298403	-0.237585	-0.297969	-0.237181	-0.282171	-0.278391	-0.306207	-0.102919	-0.291891	-0.249593	-0.273786	-0.23083
hsa05162	0.298522	0.295348	0.308983	0.282738	0.245287	0.284177	0.189669	0.24043	0.216244	0.16944	0.133381	0.176717	0.125067	-0.0105386	0.100619	0.0521866	-0.125452	-0.203809	-0.30562	-0.182139	-0.340484	-0.247448	-0.34111	-0.257728	-0.306344	-0.319454	-0.348238	-0.130309	-0.337496	-0.293248	-0.318067	-0.276768
hsa05163	-0.0155128	-0.0503283	-0.0790633	-0.113511	-0.130522	-0.103742	0.040655	0.0578354	-0.0310765	0.106007	0.0679174	0.173606	0.181727	0.157689	0.0670854	0.051621	-0.128254	-0.107576	-0.0956586	0.0943704	-0.0204012	0.0369817	-0.0421301	-0.0673934	-0.101748	-0.0814558	0.0110849	0.137299	-0.063913	-0.124399	-0.1076	0.0386036
hsa05164	-0.16368	-0.192415	-0.245983	-0.280043	-0.266808	-0.286947	-0.212231	-0.213801	-0.267457	-0.143195	-0.128241	-0.00588523	0.0604246	0.142899	0.0266778	-0.00407655	0.00497936	0.0722392	0.193717	0.166674	0.238085	0.150539	0.253545	0.117523	0.140457	0.178714	0.271743	0.222153	0.236	0.154614	0.178819	0.278927
hsa05165	0.341187	0.330165	0.330621	0.288469	0.24919	0.298468	0.193757	0.27626	0.214324	0.193147	0.172805	0.230079	0.160654	0.0456781	0.107223	0.015283	-0.177251	-0.242757	-0.342634	-0.216998	-0.367376	-0.287468	-0.368953	-0.326704	-0.335005	-0.352214	-0.377725	-0.137161	-0.364243	-0.341788	-0.362237	-0.265202
hsa05166	0.315444	0.301386	0.295229	0.24833	0.203602	0.249384	0.164223	0.23809	0.177791	0.17179	0.139756	0.221511	0.168285	0.056785	0.103483	0.020546	-0.18017	-0.241376	-0.316876	-0.174517	-0.325433	-0.249995	-0.33432	-0.294489	-0.319491	-0.319867	-0.330448	-0.0920996	-0.331725	-0.313986	-0.331271	-0.229203
hsa05167	0.0267422	-0.00750112	-0.0480866	-0.097512	-0.124132	-0.10323	-0.0157107	0.0118979	-0.0710451	0.0511219	0.0147195	0.155116	0.174462	0.158415	0.0665722	0.027279	-0.135379	-0.118692	-0.0752219	0.079489	-0.00538925	0.0168578	-0.0257618	-0.0715594	-0.101745	-0.0619898	0.0226719	0.148774	-0.0422916	-0.0979537	-0.0837431	0.0645377
hsa05168	0.252889	0.281699	0.329697	0.34753	0.321378	0.341215	0.19629	0.211144	0.270767	0.120605	0.0984477	0.0194142	-0.0413663	-0.153738	0.00568069	0.0119694	-0.0202363	-0.110609	-0.227951	-0.211137	-0.293556	-0.215966	-0.300683	-0.160927	-0.200056	-0.226226	-0.328405	-0.233895	-0.279883	-0.182493	-0.215842	-0.314309
hsa05169	-0.000738577	-0.0314676	-0.0748005	-0.121947	-0.134932	-0.130735	-0.0882345	-0.0679123	-0.132483	-0.0304507	-0.0482542	0.0993535	0.137992	0.13444	0.0791353	0.0345743	-0.0743181	-0.054749	0.00725953	0.0803865	0.0433275	0.0244528	0.0492187	-0.0221725	-0.0433383	-0.00711126	0.073929	0.157329	0.0327209	-0.0204954	-0.00969901	0.111342
hsa05170	-0.0884961	-0.104406	-0.135169	-0.158463	-0.15991	-0.179277	-0.148894	-0.167892	-0.175573	-0.117307	-0.13235	-0.0224592	0.0420104	0.0554202	0.0386873	0.0402961	0.0220923	0.0419257	0.125774	0.124767	0.143172	0.0980954	0.155157	0.103219	0.0661246	0.107139	0.170345	0.162477	0.142449	0.112187	0.120373	0.154773
hsa05200	0.335098	0.325214	0.327681	0.288265	0.246074	0.297896	0.208094	0.288816	0.227461	0.208156	0.183888	0.229525	0.155537	0.0452678	0.0903752	0.00531438	-0.186648	-0.25013	-0.350803	-0.210764	-0.363486	-0.276297	-0.375289	-0.325188	-0.333225	-0.348203	-0.376529	-0.140212	-0.369238	-0.346045	-0.364642	-0.269215
hsa05202	0.237955	0.2131	0.186617	0.128661	0.0898632	0.127295	0.0808171	0.151186	0.0709961	0.116037	0.0896467	0.213463	0.186479	0.112417	0.106029	0.0158712	-0.175975	-0.20774	-0.233667	-0.100542	-0.220249	-0.178678	-0.225938	-0.238724	-0.25379	-0.238733	-0.212387	-0.00185031	-0.230182	-0.245507	-0.251943	-0.11307
hsa05203	0.354335	0.350299	0.358153	0.321606	0.277582	0.322926	0.196719	0.269421	0.231699	0.181067	0.152539	0.200311	0.134304	0.00656965	0.0966904	0.0191751	-0.160318	-0.23919	-0.341147	-0.224234	-0.3741	-0.291111	-0.378859	-0.310789	-0.336358	-0.348263	-0.389024	-0.154831	-0.370365	-0.328057	-0.353411	-0.290602
hsa05204	-0.270497	-0.268515	-0.291618	-0.279729	-0.251387	-0.302512	-0.259593	-0.317906	-0.274147	-0.243865	-0.222001	-0.200555	-0.115605	-0.00617958	-0.0643504	-0.020093	0.146323	0.207125	0.340284	0.196356	0.355269	0.239371	0.369519	0.285673	0.295832	0.333137	0.371242	0.173451	0.364615	0.333237	0.350924	0.296573
hsa05205	0.33445	0.326206	0.333018	0.297024	0.253071	0.304759	0.219661	0.293668	0.24016	0.214587	0.183051	0.225773	0.153494	0.0318247	0.0911487	0.0173301	-0.181575	-0.251293	-0.357566	-0.206323	-0.371118	-0.273295	-0.384873	-0.318392	-0.340266	-0.35435	-0.383686	-0.142625	-0.379184	-0.348985	-0.369233	-0.285244
hsa05206	0.352056	0.349311	0.36265	0.332482	0.292131	0.342902	0.23113	0.307727	0.263681	0.214506	0.191962	0.21142	0.129974	0.00818421	0.0850696	0.00852399	-0.167741	-0.242781	-0.362479	-0.238779	-0.391798	-0.297348	-0.400461	-0.3285	-0.339371	-0.363189	-0.410819	-0.180913	-0.391044	-0.350917	-0.374792	-0.309725
hsa05210	0.316648	0.330696	0.360839	0.351455	0.309636	0.343548	0.207301	0.247896	0.265781	0.158185	0.122857	0.10884	0.0459098	-0.0837479	0.0457134	0.0172587	-0.0977748	-0.18951	-0.299631	-0.216596	-0.343797	-0.254705	-0.35739	-0.237178	-0.282808	-0.295172	-0.370289	-0.196672	-0.341323	-0.263355	-0.294124	-0.319543
hsa05211	0.176558	0.178468	0.203467	0.202693	0.1648	0.208321	0.234907	0.258048	0.240405	0.222153	0.172838	0.141431	0.0791297	-0.0104349	0.00379698	0.0125891	-0.133802	-0.18357	-0.278487	-0.0966588	-0.246953	-0.123958	-0.294516	-0.182798	-0.22688	-0.234127	-0.261792	-0.111705	-0.289101	-0.253995	-0.263375	-0.240567
hsa05212	0.0471809	0.0548002	0.0484406	0.0366162	0.0226681	0.00280626	-0.0949038	-0.106995	-0.0602614	-0.114388	-0.128271	-0.072462	-0.0345144	-0.0569759	0.0139427	0.0128192	0.0416436	0.0148449	0.0582312	-0.00225129	0.0273914	-0.0146183	0.0387942	0.0481289	0.00753583	0.0411841	0.0269059	0.0223663	0.0448939	0.0774353	0.0656301	0.0155764
hsa05213	0.239417	0.25288	0.287412	0.289656	0.249659	0.28323	0.219158	0.238523	0.259711	0.175743	0.127965	0.0952566	0.0385917	-0.080403	0.0184589	0.0256092	-0.0910182	-0.170378	-0.274756	-0.15265	-0.28976	-0.181137	-0.319691	-0.183553	-0.244023	-0.252023	-0.311995	-0.162395	-0.307467	-0.236636	-0.260143	-0.292625
hsa05214	0.173321	0.156758	0.149511	0.115464	0.0691477	0.109457	0.142547	0.178511	0.126056	0.166426	0.109889	0.182137	0.152895	0.0715613	0.0495137	0.0242414	-0.170073	-0.205057	-0.242798	-0.0419377	-0.192333	-0.102323	-0.233074	-0.179606	-0.23284	-0.20992	-0.188513	-0.00134568	-0.236316	-0.234488	-0.237207	-0.143195
hsa05215	0.360669	0.3625	0.376711	0.34665	0.301958	0.346295	0.207332	0.277183	0.252653	0.181654	0.154358	0.179624	0.1079	-0.017975	0.0784011	0.00748092	-0.151262	-0.23447	-0.342273	-0.238462	-0.378957	-0.29559	-0.387721	-0.306803	-0.329717	-0.343481	-0.400454	-0.180857	-0.375109	-0.321724	-0.349079	-0.308327
hsa05216	0.356451	0.35636	0.365544	0.330756	0.286914	0.326636	0.177242	0.245768	0.222266	0.15386	0.127029	0.173052	0.112607	-0.0141473	0.0915596	0.016328	-0.141639	-0.224585	-0.31993	-0.228719	-0.362712	-0.291528	-0.364062	-0.293808	-0.321647	-0.330415	-0.380046	-0.160526	-0.353084	-0.302085	-0.330015	-0.28694
hsa05217	0.36878	0.371744	0.389404	0.36316	0.327834	0.373252	0.219783	0.297538	0.267653	0.190069	0.178719	0.185119	0.101989	-0.0201116	0.086242	0.00415482	-0.141214	-0.222713	-0.348093	-0.269844	-0.401666	-0.321758	-0.398537	-0.327468	-0.329293	-0.360521	-0.425599	-0.211799	-0.385576	-0.334273	-0.363134	-0.321914
hsa05218	0.320855	0.306376	0.297525	0.248112	0.207845	0.25036	0.144357	0.222428	0.161121	0.151282	0.12824	0.216802	0.166247	0.0576204	0.11518	0.0212392	-0.168802	-0.229227	-0.302	-0.186011	-0.323919	-0.262543	-0.321741	-0.296285	-0.312728	-0.316762	-0.32805	-0.0939898	-0.319324	-0.303536	-0.322238	-0.218919
hsa05219	0.356794	0.350626	0.356124	0.317835	0.276655	0.325481	0.203472	0.2852	0.234455	0.19371	0.173499	0.21591	0.141594	0.02419	0.0959069	0.00697784	-0.172088	-0.243934	-0.349631	-0.234501	-0.379753	-0.299264	-0.383849	-0.329695	-0.337604	-0.355686	-0.395719	-0.161312	-0.375443	-0.342005	-0.365147	-0.285941
hsa05220	0.353544	0.367278	0.391621	0.374002	0.334808	0.366053	0.180407	0.235476	0.249408	0.13019	0.109441	0.109427	0.0456768	-0.0804693	0.0629618	0.00706094	-0.0939922	-0.187817	-0.294096	-0.253233	-0.359399	-0.294814	-0.358058	-0.261759	-0.289182	-0.305099	-0.387766	-0.211204	-0.339859	-0.262432	-0.296622	-0.315072
hsa05221	0.362558	0.362676	0.374319	0.341191	0.298482	0.340465	0.192553	0.262887	0.237211	0.167678	0.142027	0.181207	0.115445	-0.0151156	0.0942244	0.0185453	-0.144047	-0.228551	-0.333458	-0.238088	-0.378566	-0.300888	-0.379058	-0.305056	-0.330941	-0.344943	-0.396589	-0.171832	-0.36824	-0.316557	-0.345095	-0.301139
hsa05222	0.346736	0.342845	0.354212	0.321506	0.277092	0.325723	0.21898	0.289186	0.249747	0.203504	0.171287	0.20779	0.136701	0.00698227	0.0903279	0.020898	-0.166532	-0.244802	-0.35503	-0.219304	-0.380447	-0.284224	-0.391071	-0.313058	-0.341189	-0.355718	-0.395806	-0.159111	-0.383142	-0.341044	-0.365194	-0.302146
hsa05223	0.337775	0.341779	0.361427	0.338048	0.293496	0.334731	0.210846	0.266237	0.254959	0.179112	0.142426	0.163266	0.0991577	-0.0368394	0.0762589	0.0263738	-0.13389	-0.221602	-0.33092	-0.216783	-0.367241	-0.273236	-0.377794	-0.277519	-0.320527	-0.331956	-0.386332	-0.172265	-0.366691	-0.306132	-0.334403	-0.313055
hsa05224	0.366752	0.369536	0.388093	0.361785	0.321193	0.367503	0.226427	0.298433	0.272368	0.196814	0.174367	0.18667	0.107411	-0.0230147	0.0838106	0.0118459	-0.147367	-0.232615	-0.355687	-0.255074	-0.40065	-0.310652	-0.404685	-0.32022	-0.337784	-0.361891	-0.42323	-0.200849	-0.392318	-0.337517	-0.36627	-0.327804
hsa05225	0.339151	0.332097	0.338228	0.300909	0.258869	0.304387	0.194522	0.264965	0.221448	0.183692	0.15348	0.209214	0.147106	0.0176369	0.105786	0.0306791	-0.160224	-0.235926	-0.336871	-0.209259	-0.366934	-0.280212	-0.369599	-0.304967	-0.334793	-0.347286	-0.377286	-0.138439	-0.364281	-0.328244	-0.352055	-0.280443
hsa05226	0.363139	0.36023	0.370829	0.337149	0.297522	0.345912	0.214474	0.294567	0.251177	0.197184	0.178782	0.207702	0.129365	0.00772888	0.0932242	0.00788225	-0.162812	-0.23925	-0.354313	-0.247872	-0.392352	-0.3088	-0.394583	-0.331393	-0.339027	-0.362158	-0.411127	-0.180894	-0.384687	-0.344107	-0.369506	-0.303876
hsa05230	0.24576	0.245624	0.261355	0.247304	0.214723	0.261864	0.221182	0.279769	0.23907	0.212769	0.194515	0.168089	0.087096	0.014575	0.0217773	-0.0246025	-0.152465	-0.19829	-0.299009	-0.174007	-0.29202	-0.201957	-0.321425	-0.256214	-0.248661	-0.270467	-0.313932	-0.154972	-0.311464	-0.285798	-0.297681	-0.244019
hsa05231	-0.34015	-0.340347	-0.353228	-0.326559	-0.30361	-0.343303	-0.185827	-0.265285	-0.22821	-0.160802	-0.16579	-0.177168	-0.100295	0.0072913	-0.100792	-0.00851382	0.117618	0.188031	0.306827	0.264429	0.373723	0.314178	0.353538	0.311735	0.296456	0.336592	0.39289	0.198443	0.343742	0.305096	0.33232	0.283341
hsa05235	-0.30285	-0.310275	-0.342068	-0.335408	-0.298978	-0.346869	-0.267273	-0.318638	-0.303614	-0.232507	-0.202172	-0.166612	-0.0812086	0.0418524	-0.0467998	-0.0141499	0.133726	0.212093	0.348629	0.21831	0.373303	0.25578	0.393776	0.279275	0.30486	0.335143	0.397966	0.205784	0.382169	0.324697	0.348907	0.334951
hsa05310	-0.265212	-0.293789	-0.343113	-0.362571	-0.348372	-0.369266	-0.203172	-0.230615	-0.279484	-0.125491	-0.12487	-0.0307366	0.0424109	0.148629	-0.0212368	-0.00793458	0.0100495	0.0967566	0.232214	0.250016	0.3197	0.251045	0.309511	0.189711	0.20029	0.247337	0.356189	0.265925	0.288944	0.197576	0.232462	0.323172
hsa05320	-0.21119	-0.246544	-0.293303	-0.317478	-0.306583	-0.306637	-0.114336	-0.118158	-0.203844	-0.0264546	-0.0262066	0.0582071	0.09908	0.188047	-0.00204442	-0.00782229	-0.0520683	0.0321958	0.125672	0.206344	0.224257	0.195456	0.207323	0.0938825	0.118396	0.147293	0.259602	0.229292	0.184387	0.0822081	0.118281	0.256534
hsa05321	-0.21035	-0.241277	-0.292428	-0.31983	-0.314098	-0.323876	-0.165859	-0.175089	-0.240759	-0.083213	-0.0843667	0.0124874	0.0682401	0.16768	-0.0184481	-0.0239993	-0.0344543	0.0476457	0.169996	0.214974	0.265481	0.208984	0.246888	0.128493	0.148465	0.194395	0.297437	0.24221	0.228623	0.136102	0.1705	0.286473
hsa05322	0.183516	0.162633	0.136904	0.0865966	0.062683	0.0814853	0.0114555	0.0627802	0.00775944	0.0356986	0.0208007	0.148696	0.147227	0.0801066	0.117315	0.0392265	-0.102754	-0.132121	-0.140164	-0.0758687	-0.156976	-0.146842	-0.138173	-0.164114	-0.184833	-0.172202	-0.143336	0.0195116	-0.144674	-0.155748	-0.164996	-0.0637388
hsa05323	-0.217543	-0.250628	-0.303262	-0.332146	-0.324601	-0.336032	-0.174467	-0.186458	-0.253475	-0.0902106	-0.0930476	0.0162004	0.0785257	0.171425	-0.0037795	-0.00813122	-0.0280157	0.0533338	0.177162	0.224478	0.268507	0.212533	0.25577	0.135259	0.147512	0.193486	0.305136	0.256195	0.234684	0.139747	0.173761	0.292956
hsa05330	-0.271301	-0.297637	-0.344331	-0.360226	-0.347926	-0.368095	-0.194505	-0.224868	-0.269246	-0.118714	-0.120509	-0.039021	0.0310705	0.141924	-0.0377325	-0.0172732	0.00800751	0.0955818	0.230979	0.253764	0.325883	0.260872	0.307957	0.195925	0.206787	0.255636	0.359245	0.260217	0.289208	0.200856	0.236674	0.319887
hsa05332	-0.24583	-0.275333	-0.322326	-0.342825	-0.337015	-0.349843	-0.165524	-0.190535	-0.245051	-0.0855986	-0.0967512	-0.00512948	0.0592136	0.154866	-0.0270466	-0.00927083	-0.0196217	0.0623828	0.187978	0.247761	0.290951	0.244426	0.267087	0.165198	0.166635	0.216962	0.325759	0.259505	0.246968	0.157965	0.193481	0.293382
hsa05340	-0.266701	-0.292707	-0.331633	-0.339259	-0.318106	-0.328732	-0.138101	-0.157484	-0.218206	-0.0626969	-0.0502338	-0.00953818	0.0340247	0.151044	-0.0424284	-0.0284097	-0.00392297	0.0894879	0.190868	0.219841	0.28398	0.23642	0.26702	0.154299	0.193274	0.217444	0.312467	0.214717	0.248386	0.153355	0.190723	0.285511
hsa05410	0.141912	0.12036	0.120309	0.0966133	0.0693364	0.117982	0.196517	0.237794	0.158777	0.225808	0.186236	0.226424	0.177437	0.0962594	0.0718282	0.0452209	-0.1667	-0.190069	-0.268482	-0.0534965	-0.225802	-0.111186	-0.252531	-0.207972	-0.238235	-0.250024	-0.216736	-0.0234723	-0.263147	-0.280183	-0.279629	-0.162025
hsa05412	0.199308	0.181348	0.185456	0.16009	0.129303	0.181712	0.220214	0.272821	0.197037	0.23966	0.203622	0.236317	0.174538	0.0801628	0.0778775	0.0377311	-0.17576	-0.21217	-0.307876	-0.103825	-0.280704	-0.163446	-0.304286	-0.250674	-0.275149	-0.29295	-0.278445	-0.0671637	-0.310595	-0.315214	-0.320377	-0.209043
hsa05414	0.0171868	-0.00614388	-0.00895763	-0.0204459	-0.0334203	0.0059373	0.153992	0.173739	0.0946462	0.19556	0.163211	0.183535	0.1498	0.11235	0.0384545	0.0386536	-0.131759	-0.123991	-0.175452	0.0279963	-0.109204	-0.00881932	-0.140422	-0.117957	-0.137027	-0.147882	-0.093776	0.0318643	-0.155839	-0.194909	-0.182839	-0.0694067
hsa05416	-0.202245	-0.234663	-0.28781	-0.318936	-0.314054	-0.325793	-0.177318	-0.187608	-0.251861	-0.0950683	-0.0994359	0.0153421	0.078482	0.167013	-0.00124343	-0.00876164	-0.0299607	0.0471487	0.172265	0.216695	0.26043	0.202333	0.248068	0.129553	0.138951	0.187662	0.296103	0.252678	0.228081	0.137099	0.169464	0.286414
hsa05418	0.0347831	0.00165311	-0.0496767	-0.10632	-0.125367	-0.111903	-0.0769298	-0.0324368	-0.120031	-0.00647011	-0.0141099	0.12779	0.146893	0.169117	0.0571746	-0.0165294	-0.122307	-0.0918184	-0.0251313	0.0510858	0.029579	0.000480795	0.0223979	-0.0732393	-0.0583528	-0.0205411	0.0516587	0.139844	0.0109908	-0.0539315	-0.0386903	0.116162

## Sheet: Fig 1C
ID	Description	GeneRatio	BgRatio	pvalue (one-sided)	p.adjust	qvalue	geneID	Count
GO:0198738	cell-cell signaling by wnt	66/210	337/7943	8.88718e-41	1.84009e-37	8.47557e-38	10297/11211/122011/1452/1499/1855/1856/1857/1950/1956/2099/2263/2308/2309/23291/25/2535/2932/3065/324/331/387/4040/4041/4088/4851/51384/54361/5518/5728/595/6500/6714/6794/7249/7471/7472/7473/7474/7475/7476/7477/7478/7479/7480/7481/7482/7483/7484/7855/7976/80326/81029/8312/8313/8321/8322/8323/8324/8325/8326/8454/8945/89780/9978/998	66
GO:0048598	embryonic morphogenesis	63/210	325/7943	1.616e-38	2.23062e-35	1.02744e-35	10018/1387/1499/1855/1856/1857/1906/2260/2263/2335/25/2535/2885/3065/3066/3673/3676/3678/3685/3688/3690/3693/4040/4041/4087/4088/4089/4313/4318/4851/51384/5156/54361/581/6093/6654/7040/7042/7043/7046/7048/7157/7248/7249/7471/7472/7473/7474/7475/7476/7477/7479/7481/7482/7483/7484/7855/7976/8321/8323/8324/89780/9475	63
GO:1905114	cell surface receptor signaling pathway involved in cell-cell signaling	67/210	422/7943	2.21134e-35	1.30816e-32	6.02547e-33	10297/11211/122011/1452/1499/1855/1856/1857/1950/1956/2099/2263/2308/2309/23291/25/2535/2932/3065/324/331/387/4040/4041/4088/4851/51384/54361/5518/5590/5728/595/6500/6714/6794/7249/7471/7472/7473/7474/7475/7476/7477/7478/7479/7480/7481/7482/7483/7484/7855/7976/80326/81029/8312/8313/8321/8322/8323/8324/8325/8326/8454/8945/89780/9978/998	67
GO:0048729	tissue morphogenesis	65/210	425/7943	3.13777e-33	1.62419e-30	7.4811e-31	1499/183/1855/1856/1857/1906/1950/1956/2099/2260/2263/25/2535/284217/2885/3673/3678/3688/3690/3845/387/4040/4041/4087/4088/4089/4193/4633/4851/5058/51384/5154/54361/5728/6256/6654/6714/7040/7042/7046/7048/7248/7249/7414/7422/7471/7472/7473/7474/7475/7476/7477/7481/7482/7484/7855/7976/80326/8321/8322/8323/8324/8945/89780/998	65
GO:2000147	positive regulation of cell motility	57/210	407/7943	7.46393e-27	1.47182e-24	6.77927e-25	1398/1399/183/1906/1950/1956/2260/2335/23411/25/324/3265/3479/3480/3630/3643/3673/3676/3678/3685/3688/3690/387/4088/4193/4318/472/4851/5058/5154/5155/5156/5159/5170/5293/5295/56034/5747/6667/6714/6774/6776/7040/7042/7046/7048/7057/7422/7474/7476/7481/80310/81/81029/8503/9475/9564	57
GO:0040017	positive regulation of locomotion	57/210	433/7943	1.95529e-25	2.99884e-23	1.38128e-23	1398/1399/183/1906/1950/1956/2260/2335/23411/25/324/3265/3479/3480/3630/3643/3673/3676/3678/3685/3688/3690/387/4088/4193/4318/472/4851/5058/5154/5155/5156/5159/5170/5293/5295/56034/5747/6667/6714/6774/6776/7040/7042/7046/7048/7057/7422/7474/7476/7481/80310/81/81029/8503/9475/9564	57
GO:0031589	cell-substrate adhesion	41/210	208/7943	4.74062e-25	6.76928e-23	3.11797e-23	10018/1021/1398/1399/1499/2335/25/2932/3673/3676/3678/3685/3688/3690/3693/3695/387/3915/4088/4851/5170/5291/5295/54361/5590/5728/5747/5829/6093/6714/7057/7248/7414/7422/7471/81/8322/8324/87/9475/998	41
GO:0071559	response to transforming growth factor beta	37/210	171/7943	3.86701e-24	5.16557e-22	2.37929e-22	1387/1398/1399/1906/2033/2263/23411/3066/3693/387/4087/4088/4089/5170/54361/5590/56288/5747/5829/6093/6714/6794/7040/7042/7043/7046/7048/7057/7157/7471/7472/7474/7476/80310/80326/867/9475	37
GO:0009611	response to wounding	56/210	463/7943	4.22217e-23	4.60106e-21	2.11927e-21	1026/1027/10451/1398/1906/1956/2064/2263/2335/2683/3065/3066/3265/3479/3630/3673/3678/3690/387/4087/4088/4851/5058/5154/5155/5156/5159/5170/5290/5291/5295/54361/5604/5728/581/5894/6714/7040/7042/7043/7046/7048/7057/7409/7410/7414/7471/7474/7476/7480/81029/8323/8324/8326/89780/998	56
GO:0045165	cell fate commitment	34/210	157/7943	3.15567e-22	3.11134e-20	1.4331e-20	10297/1499/2260/2263/324/3688/387/4087/4089/4633/4851/51384/54361/6774/7046/7157/7471/7472/7473/7474/7475/7476/7477/7478/7479/7480/7481/7482/7483/7484/80326/81029/8324/89780	34
GO:0048608	reproductive structure development	42/210	269/7943	1.61626e-21	1.55649e-19	7.1693e-20	10018/1027/1399/1499/1956/2099/2263/2309/23411/2885/329/3643/4040/4089/472/4851/5155/5156/5159/54361/5604/5728/5747/578/581/595/598/6256/6714/6794/7042/7046/7422/7472/7474/7476/7477/7482/7484/7855/8322/867	42
GO:0050678	regulation of epithelial cell proliferation	40/210	253/7943	1.04794e-20	8.93902e-19	4.11736e-19	1021/1027/1499/185/1956/2064/2260/2263/23411/2683/3265/3479/3676/3690/3915/4088/4851/4893/5155/5170/572/5728/581/595/6667/6774/6776/6794/7039/7040/7042/7046/7057/7422/7472/7474/7476/7480/8324/89780	40
GO:0060322	head development	52/210	445/7943	1.05774e-20	8.93902e-19	4.11736e-19	10018/1021/1398/1399/1499/1950/1956/2033/2260/2263/2309/25/2932/3065/3688/3845/387/4040/4313/472/4851/5058/5156/54361/5604/572/5728/578/581/5894/6654/6714/7040/7043/7048/7157/7248/7471/7472/7473/7474/7476/7477/7482/7484/7976/8321/8322/8323/8704/89780/998	52
GO:0001101	response to acid chemical	41/210	269/7943	1.32843e-20	1.10021e-18	5.06762e-19	1019/1027/11211/1906/1956/2263/2308/26291/3066/3667/3673/387/4313/472/5155/5156/5159/56034/572/598/6256/6257/6258/6714/7422/7472/7473/7474/7475/7477/7478/7479/7480/7481/7483/7484/80310/81029/8322/8324/89780	41
GO:0003006	developmental process involved in reproduction	46/210	348/7943	1.75579e-20	1.38004e-18	6.35654e-19	10018/1027/1399/1499/1956/2099/2263/2309/23411/2683/2885/329/3479/3643/4040/4089/472/4851/5155/5156/5159/54361/5518/5604/5728/5747/578/581/595/598/6256/6714/6794/7040/7042/7046/7422/7472/7474/7476/7477/7482/7484/7855/8322/867	46
GO:0045787	positive regulation of cell cycle	38/210	236/7943	5.69622e-20	4.13826e-18	1.9061e-18	10018/1019/1026/1027/1647/1906/1950/1956/1978/2033/2260/2263/25/3479/3630/3643/387/4040/4041/4193/472/5155/5159/54361/581/595/6198/6714/7039/7040/7042/7157/7474/7480/8326/896/9475/998	38
GO:0040008	regulation of growth	49/210	418/7943	1.52899e-19	9.89307e-18	4.5568e-18	10018/1019/1026/1027/1399/183/185/1906/1956/2064/2260/2261/2263/2335/23411/25/2932/3479/3630/3643/387/4088/4089/4633/4851/5058/5290/5518/5728/5747/598/6464/6774/6776/6777/6794/7040/7042/7046/7048/7157/7422/7472/7473/7474/7481/89780/9564/998	49
GO:0034330	cell junction organization	33/210	186/7943	9.60654e-19	5.37577e-17	2.47611e-17	1499/183/2335/25/324/3673/3678/387/3915/4088/5170/54361/56288/5728/5747/5906/5908/6093/6714/7040/7042/7043/7046/7057/7248/7414/7422/7481/7855/81/87/9475/998	33
GO:0010810	regulation of cell-substrate adhesion	27/210	116/7943	1.1535e-18	6.36886e-17	2.93353e-17	1021/1398/1399/2335/25/2932/3678/387/4088/4851/5291/5295/54361/5590/5728/5747/6093/6714/7057/7248/7422/7471/81/8322/8324/9475/998	27
GO:0001525	angiogenesis	45/210	388/7943	9.42704e-18	4.59263e-16	2.11539e-16	10451/1499/183/185/1906/1950/2064/2260/2263/2335/23411/25/2683/3099/3678/3685/3688/3690/387/4313/4851/5154/5156/5159/5170/5290/5291/5728/5747/6093/6464/6667/6774/7042/7046/7048/7057/7410/7422/7474/7476/7855/8325/8503/9475	45
GO:0070482	response to oxygen levels	40/210	325/7943	1.03848e-16	4.30036e-15	1.98077e-15	1019/1026/1027/1387/1906/1978/2033/2308/2309/23411/3066/3099/329/3673/387/4088/4089/4193/4313/472/4851/5058/5159/5366/572/5728/5894/6714/7040/7042/7043/7048/7057/7157/7248/7422/81/867/9475/9978	40
GO:0045596	negative regulation of cell differentiation	46/210	443/7943	3.05389e-16	1.21597e-14	5.60085e-15	1021/1499/1956/2064/2308/2309/23411/2932/3066/3479/3685/3688/3690/3718/3845/387/4041/4088/4089/4193/4318/4851/5058/5155/5295/54361/5728/5747/595/6774/7040/7042/7046/7157/7248/7422/7471/7473/7474/7476/7480/7483/81/8313/8324/89780	46
GO:0060021	roof of mouth development	17/210	47/7943	1.07427e-15	4.08126e-14	1.87985e-14	2535/4040/4087/4089/5156/6654/7042/7043/7046/7048/7474/7476/7478/7481/7484/8321/89780	17
GO:0042330	taxis	46/210	468/7943	2.54645e-15	9.0127e-14	4.1513e-14	10451/1398/1399/185/1855/1906/2033/2064/2260/284217/2885/3265/3673/3685/3690/387/3908/4088/4089/4851/5154/5155/5156/5159/5290/5291/5293/5295/53358/5604/5747/6464/6654/6714/7040/7042/7057/7249/7409/7422/7473/7474/7976/80310/89780/9564	46
GO:0035148	tube formation	22/210	99/7943	6.22399e-15	2.06188e-13	9.49715e-14	10018/1499/1855/1856/1857/2263/25/2535/4040/4851/54361/7040/7042/7248/7249/7422/7474/7475/7484/7976/8321/8323	22
GO:0090287	regulation of cellular response to growth factor stimulus	28/210	175/7943	8.15091e-15	2.65771e-13	1.22416e-13	1387/1499/183/2033/2260/23411/25/331/3678/3690/4087/4088/4089/4851/5170/54361/6794/7040/7043/7046/7048/7057/7157/7422/7471/7474/8321/8322	28
GO:0110110	positive regulation of animal organ morphogenesis	18/210	61/7943	9.26673e-15	2.99793e-13	1.38086e-13	1499/183/1906/2260/2263/4089/4851/54361/581/7040/7042/7046/7048/7422/7472/7475/7482/89780	18
GO:0090132	epithelium migration	31/210	230/7943	3.52735e-14	1.02145e-12	4.70487e-13	183/1906/2260/23411/25/3673/3688/3690/387/4318/4851/5155/5170/5290/5728/5747/5829/6667/6714/6776/7040/7042/7046/7048/7057/7422/7474/7476/8503/9475/9564	31
GO:1903047	mitotic cell cycle process	45/210	485/7943	4.6091e-14	1.31629e-12	6.06293e-13	1019/1021/1026/1027/1647/1906/1950/1956/1978/2033/2260/23291/324/3265/332/3479/3630/3643/3688/387/4041/4193/472/5155/5159/5518/5520/55844/5728/581/595/598/6093/6198/6500/7039/7040/7157/7480/7483/8454/8945/896/9475/9978	45
GO:0097190	apoptotic signaling pathway	42/210	429/7943	6.01116e-14	1.69335e-12	7.79966e-13	10018/1026/1499/183/2033/2260/2261/2309/23411/25/27113/2932/3065/3265/3479/3630/3685/4088/4193/4318/472/5170/5295/5366/54361/5518/5519/572/5728/578/581/5894/598/6714/6794/7040/7042/7046/7057/7157/8326/8454	42
GO:0001558	regulation of cell growth	32/210	263/7943	2.41462e-13	6.28865e-12	2.89659e-12	1026/1027/1399/183/185/1906/1956/2064/2335/23411/25/2932/3479/3630/387/4088/4089/4633/5058/5518/6794/7040/7042/7046/7157/7422/7473/7474/7481/89780/9564/998	32
GO:0009896	positive regulation of catabolic process	33/210	289/7943	6.05337e-13	1.52847e-11	7.04024e-12	10018/1027/10297/122011/1452/1855/1950/2308/2309/23411/26291/2932/3099/324/3479/3630/3643/3667/4193/472/5291/572/5728/5747/581/6093/6794/7248/7249/7474/8312/9475/9978	33
GO:0046649	lymphocyte activation	43/210	483/7943	7.92756e-13	1.94249e-11	8.94721e-12	1021/1026/10451/1499/2033/2064/25/2885/3479/3630/3676/3688/3718/387/4088/472/5058/5170/5290/5293/5295/54361/5590/572/578/581/6654/6714/6774/6794/7040/7048/7157/7248/7409/7471/7855/8324/8325/8326/896/89780/998	43
GO:0001666	response to hypoxia	33/210	295/7943	1.08443e-12	2.49479e-11	1.14912e-11	1027/1387/1906/1978/2033/2309/23411/3099/329/3673/387/4088/4089/4193/4313/472/4851/5058/5366/572/5728/5894/6714/7040/7042/7043/7048/7057/7157/7422/81/9475/9978	33
GO:1901888	regulation of cell junction assembly	16/210	59/7943	1.29591e-12	2.93245e-11	1.3507e-11	183/25/387/4088/54361/5728/5747/5906/5908/6093/6714/7057/7248/7422/7855/9475	16
GO:0044089	positive regulation of cellular component biogenesis	34/210	325/7943	3.25365e-12	6.60459e-11	3.04211e-11	10018/1027/1499/183/1906/2099/25/2885/2932/324/3265/387/4088/472/5058/5366/54361/581/5829/6093/6714/7040/7043/7046/7157/7248/7422/7471/7476/7480/7481/9475/9978/998	34
GO:0001942	hair follicle development	15/210	55/7943	6.1239e-12	1.17949e-10	5.43281e-11	1499/1956/2263/3065/3066/4089/4851/5154/6654/7042/7474/7480/7976/80326/8323	15
GO:0060560	developmental growth involved in morphogenesis	23/210	152/7943	7.98107e-12	1.50096e-10	6.91352e-11	1499/1855/2099/2263/2335/25/2932/3676/3688/4040/4851/5058/5590/6794/7040/7048/7414/7422/7473/7474/7477/7481/89780	23
GO:0022404	molting cycle process	15/210	56/7943	8.17132e-12	1.5106e-10	6.95791e-11	1499/1956/2263/3065/3066/4089/4851/5154/6654/7042/7474/7480/7976/80326/8323	15
GO:0022405	hair cycle process	15/210	56/7943	8.17132e-12	1.5106e-10	6.95791e-11	1499/1956/2263/3065/3066/4089/4851/5154/6654/7042/7474/7480/7976/80326/8323	15
GO:0002088	lens development in camera-type eye	13/210	39/7943	9.43826e-12	1.72175e-10	7.9305e-11	1019/1027/1499/4088/7040/7046/7048/7472/7474/7476/7477/7482/81029	13
GO:0048638	regulation of developmental growth	28/210	231/7943	9.62059e-12	1.74732e-10	8.04825e-11	10018/1019/1026/1027/1906/2260/2261/2263/2335/25/2932/3479/3643/4851/5058/5290/5728/5747/6774/6776/6777/7046/7048/7422/7472/7473/7474/89780	28
GO:0045137	development of primary sexual characteristics	22/210	140/7943	1.078e-11	1.94086e-10	8.93973e-11	10018/1399/2099/2309/23411/3643/4089/472/5156/5159/54361/581/595/598/6714/7042/7046/7422/7474/7482/8322/867	22
GO:0030036	actin cytoskeleton organization	34/210	342/7943	1.37661e-11	2.43612e-10	1.12209e-10	11211/1398/1906/25/2885/3265/3688/3693/3845/387/4088/4089/4633/5058/5154/5156/5159/5170/5295/54361/5829/6093/6464/6714/7040/7043/7046/7248/7481/81/87/9475/9564/998	34
GO:0070997	neuron death	29/210	268/7943	6.70566e-11	1.06801e-09	4.9193e-10	10018/1499/2002/2309/23411/25/26291/2932/3265/3845/387/472/5170/5290/572/581/598/6093/6774/7042/7043/7157/7248/7471/7474/8321/8326/867/89780	29
GO:0030010	establishment of cell polarity	16/210	76/7943	8.60251e-11	1.33419e-09	6.14538e-10	1398/1399/284217/2932/387/5058/5590/56288/5747/5908/6093/6794/7474/7476/9475/998	16
GO:0010718	positive regulation of epithelial to mesenchymal transition	12/210	37/7943	8.83233e-11	1.35767e-09	6.25349e-10	1499/3066/4087/4088/4089/4851/7040/7042/7043/7046/7048/8313	12
GO:1904888	cranial skeletal system development	12/210	38/7943	1.26115e-10	1.906e-09	8.77914e-10	1399/1499/2263/4087/4088/5156/7040/7042/7043/7046/7048/7484	12
GO:0044703	multi-organism reproductive process	37/210	433/7943	1.36264e-10	2.03707e-09	9.38286e-10	10018/1399/1499/183/1906/2099/2309/23411/2683/3066/330/3479/3673/3678/3688/3845/4089/4313/4318/472/4851/54361/5518/572/5728/581/598/6256/6654/6714/6774/6794/7040/7043/7046/7048/7473	37
GO:0048609	multicellular organismal reproductive process	33/210	353/7943	1.49665e-10	2.22937e-09	1.02686e-09	10018/1399/1499/1906/1956/2099/2309/23411/2683/3066/330/3479/3688/4089/472/4851/5156/54361/5518/572/5728/581/598/6256/6654/6714/6794/7040/7042/7043/7046/7473/8322	33
GO:0098609	cell-cell adhesion	40/210	500/7943	1.62787e-10	2.39894e-09	1.10497e-09	1499/1956/2064/25/2885/3479/3676/3678/3685/3688/3690/3693/3695/3718/387/4040/5058/5156/5170/5290/5291/5295/54361/5590/572/5747/6093/6464/6714/7040/7042/7048/7409/7414/7422/7471/7474/7477/89780/998	40
GO:0032231	regulation of actin filament bundle assembly	14/210	58/7943	1.92288e-10	2.77444e-09	1.27793e-09	25/387/4088/5058/5295/54361/5829/6093/7043/7046/7248/7481/9475/998	14
GO:1903829	positive regulation of cellular protein localization	24/210	195/7943	2.38281e-10	3.33352e-09	1.53544e-09	1950/1956/2064/27113/2932/324/3265/3630/3688/4088/4193/5058/5170/5295/5296/5366/572/6714/6794/7040/7157/7855/89780/9475	24
GO:0072593	reactive oxygen species metabolic process	25/210	213/7943	2.74525e-10	3.78936e-09	1.7454e-09	1026/1647/183/185/1906/1956/2308/2309/2885/3099/329/3630/3643/387/4088/5155/5159/5366/6774/7040/7048/7057/7157/7409/9475	25
GO:0051129	negative regulation of cellular component organization	35/210	404/7943	3.18876e-10	4.30119e-09	1.98115e-09	10297/1978/2033/23411/2932/3066/324/329/3479/3630/387/4089/4193/472/4851/5590/5728/5747/5894/598/6093/6714/7040/7057/7157/7248/7249/7422/7473/7474/81/8326/89780/9475/998	35
GO:0051091	positive regulation of DNA-binding transcription factor activity	24/210	200/7943	4.05028e-10	5.32451e-09	2.4525e-09	1499/183/1856/1906/2033/2099/2535/3630/3845/4040/4088/5590/5610/5728/6774/7040/7422/7471/7472/7474/7480/8321/8322/89780	24
GO:1900076	regulation of cellular response to insulin stimulus	13/210	51/7943	4.18274e-10	5.46395e-09	2.51673e-09	1019/183/23411/3630/3667/5058/5295/5590/6198/6714/7248/7249/896	13
GO:0048659	smooth muscle cell proliferation	20/210	138/7943	4.40767e-10	5.72169e-09	2.63544e-09	1026/1027/1499/183/1906/1956/2263/3479/3673/4193/4313/4318/5058/5155/5159/5728/7043/7048/7057/80310	20
GO:0048660	regulation of smooth muscle cell proliferation	20/210	138/7943	4.40767e-10	5.72169e-09	2.63544e-09	1026/1027/1499/183/1906/1956/2263/3479/3673/4193/4313/4318/5058/5155/5159/5728/7043/7048/7057/80310	20
GO:0072006	nephron development	17/210	97/7943	4.61498e-10	5.93498e-09	2.73369e-09	1499/183/4089/4851/5155/5156/5159/54361/7040/7422/7471/7475/7477/7481/7482/7484/80310	17
GO:0051962	positive regulation of nervous system development	30/210	316/7943	7.80284e-10	9.53143e-09	4.39023e-09	1399/1499/183/1855/1856/1857/1950/2033/2260/2335/3065/3066/387/4851/5058/5604/56288/5728/5906/6009/6794/7040/7422/7473/7474/7476/7976/8321/8322/89780	30
GO:1901861	regulation of muscle tissue development	17/210	107/7943	2.24452e-09	2.51885e-08	1.1602e-08	1499/1906/2260/2263/3479/4088/4089/4851/5058/5728/7040/7046/7048/7472/7480/8324/89780	17
GO:0035265	organ growth	19/210	139/7943	3.37685e-09	3.67022e-08	1.69052e-08	10018/183/1906/2099/2260/2261/2263/3479/4087/4851/5058/5159/5728/5747/6256/7042/7046/7048/7472	19
GO:0051098	regulation of binding	25/210	241/7943	3.76101e-09	4.02438e-08	1.85365e-08	1398/1452/1499/1855/1950/2033/25/2932/3066/3479/3673/3676/4087/4088/4089/4318/5155/578/581/6093/6714/7040/7046/7474/89780	25
GO:0033627	cell adhesion mediated by integrin	12/210	51/7943	5.46298e-09	5.77097e-08	2.65814e-08	1398/1399/3673/3676/3678/3685/3688/3690/3693/3695/5747/7042	12
GO:0032970	regulation of actin filament-based process	24/210	233/7943	9.10263e-09	9.17129e-08	4.22435e-08	11211/1398/1906/25/2885/3265/387/4088/4089/5058/5154/5156/5159/5295/54361/5829/6093/7040/7043/7046/7248/7481/9475/998	24
GO:0048588	developmental cell growth	19/210	151/7943	1.37005e-08	1.32866e-07	6.11989e-08	1499/183/1855/1906/2335/25/2932/3479/3676/3688/5058/5590/6794/7048/7414/7422/7473/7474/89780	19
GO:0051701	interaction with host	20/210	168/7943	1.46677e-08	1.39951e-07	6.44624e-08	10018/1499/1956/2885/3643/3673/3678/3685/3688/3690/3693/3695/4088/5610/572/598/6256/6714/7040/867	20
GO:0051781	positive regulation of cell division	12/210	56/7943	1.71034e-08	1.61367e-07	7.43266e-08	2263/387/5154/5155/56034/7039/7040/7042/7043/7422/80310/998	12
GO:0071214	cellular response to abiotic stimulus	23/210	223/7943	1.85165e-08	1.73477e-07	7.99045e-08	1026/1387/1647/183/1956/2002/2033/23411/2885/3265/3673/4193/472/5295/572/5728/578/581/598/6794/7040/7157/7481	23
GO:0104004	cellular response to environmental stimulus	23/210	223/7943	1.85165e-08	1.73477e-07	7.99045e-08	1026/1387/1647/183/1956/2002/2033/23411/2885/3265/3673/4193/472/5295/572/5728/578/581/598/6794/7040/7157/7481	23
GO:0043254	regulation of protein complex assembly	26/210	284/7943	2.50301e-08	2.27301e-07	1.04696e-07	10018/1027/1499/1978/2033/2099/25/2885/2932/329/3630/387/472/5058/5366/5590/5610/581/5894/6714/7040/7157/7422/7480/9978/998	26
GO:0046677	response to antibiotic	25/210	268/7943	3.27436e-08	2.86663e-07	1.32038e-07	1027/1398/1906/1978/2263/2308/2309/23411/25/3066/329/387/4193/5155/5159/572/5728/578/595/598/6714/6774/7157/80310/867	25
GO:0007405	neuroblast proliferation	10/210	39/7943	4.38466e-08	3.79851e-07	1.74962e-07	1499/2260/2263/4851/7040/7157/7422/7976/8326/89780	10
GO:0001935	endothelial cell proliferation	17/210	130/7943	4.60561e-08	3.95681e-07	1.82253e-07	185/2260/23411/3676/3690/4893/5155/5170/5291/6667/6774/6776/7046/7057/7422/7472/7474	17
GO:0005996	monosaccharide metabolic process	23/210	235/7943	4.97729e-08	4.25846e-07	1.96147e-07	2033/2308/23411/2645/2683/2932/3098/3099/3101/3479/3630/3643/3667/4041/5211/5213/5214/5290/5366/572/6714/7157/80201	23
GO:0090559	regulation of membrane permeability	12/210	62/7943	5.75416e-08	4.88278e-07	2.24904e-07	10018/27113/2932/3099/5366/572/578/581/598/6774/7157/8326	12
GO:0030278	regulation of ossification	17/210	135/7943	8.12027e-08	6.71178e-07	3.09149e-07	1021/1499/2263/3479/4041/4088/4851/54361/5747/7040/7042/7043/7474/7477/7480/8313/8326	17
GO:0097485	neuron projection guidance	20/210	187/7943	9.08979e-08	7.39506e-07	3.40621e-07	1855/2064/284217/2885/3908/4089/5290/5291/5293/5295/53358/5747/6464/6654/6714/7422/7473/7474/7976/89780	20
GO:2000241	regulation of reproductive process	14/210	91/7943	9.37279e-08	7.61034e-07	3.50537e-07	1027/1499/2099/2683/3066/3479/3643/4851/54361/5518/6256/6714/6794/7474	14
GO:0001756	somitogenesis	10/210	42/7943	9.46829e-08	7.67284e-07	3.53415e-07	2033/4040/4088/4089/472/4851/7157/7474/8313/89780	10
GO:0030168	platelet activation	16/210	125/7943	1.57617e-07	1.23149e-06	5.67232e-07	10451/3690/5154/5155/5156/5170/5290/5291/5295/5894/6714/7409/7410/7414/8323/89780	16
GO:1905477	positive regulation of protein localization to membrane	13/210	81/7943	1.63778e-07	1.27722e-06	5.88297e-07	1956/2064/27113/3265/3688/5058/5170/5295/5366/572/7040/7157/89780	13
GO:1903035	negative regulation of response to wounding	11/210	58/7943	2.60006e-07	1.93997e-06	8.93562e-07	1026/1027/1398/1906/4088/5154/5155/5156/54361/5728/7057	11
GO:1904951	positive regulation of establishment of protein localization	25/210	298/7943	2.61239e-07	1.94566e-06	8.96184e-07	1956/2064/25/2645/27113/2932/3098/3265/3479/3630/4088/4193/5058/5295/5296/5366/5590/572/6714/7040/7042/7043/7157/7474/7855	25
GO:0050865	regulation of cell activation	29/210	386/7943	2.87377e-07	2.12505e-06	9.78809e-07	1026/10451/1499/2064/25/2885/3479/3718/387/472/5058/5154/5155/5156/5159/5170/5290/5295/5590/572/6654/6714/7040/7048/7057/7409/7474/89780/998	29
GO:1905332	positive regulation of morphogenesis of an epithelium	8/210	27/7943	3.01037e-07	2.2142e-06	1.01987e-06	1499/183/25/54361/7040/7422/7472/7482	8
GO:0060561	apoptotic process involved in morphogenesis	7/210	19/7943	3.14364e-07	2.29591e-06	1.05751e-06	10018/4851/5519/578/581/7042/7855	7
GO:0045913	positive regulation of carbohydrate metabolic process	12/210	73/7943	3.79163e-07	2.69868e-06	1.24303e-06	1950/2308/23411/2645/3479/3630/3643/3667/5155/5366/572/6714	12
GO:0031647	regulation of protein stability	18/210	169/7943	4.39705e-07	3.09663e-06	1.42633e-06	1026/1387/1855/1857/2033/23291/23411/3479/3845/4088/4193/5295/5728/6714/7157/7248/7480/8945	18
GO:0007093	mitotic cell cycle checkpoint	14/210	103/7943	4.56298e-07	3.19177e-06	1.47015e-06	1026/1027/1647/2033/324/3265/4193/472/581/595/598/7040/7157/7483	14
GO:0007569	cell aging	12/210	75/7943	5.14263e-07	3.54924e-06	1.6348e-06	1021/1026/23411/25/3265/3845/472/51384/5604/5728/7157/7471	12
GO:0006979	response to oxidative stress	26/210	331/7943	5.36698e-07	3.6735e-06	1.69203e-06	1398/1499/1906/1956/2308/2309/23411/25/3066/3630/4193/4313/4318/51384/5156/5159/572/578/5829/6667/6714/7157/7248/7471/80310/8321	26
GO:0044262	cellular carbohydrate metabolic process	21/210	231/7943	6.83072e-07	4.62946e-06	2.13236e-06	2033/2308/23411/2645/2683/2932/3098/3099/3101/3479/3630/3643/3667/5366/572/5728/6714/673/6774/7157/80201	21
GO:0042246	tissue regeneration	9/210	41/7943	8.9376e-07	5.83763e-06	2.68885e-06	1026/1027/3479/4851/7048/7476/7480/8324/8326	9
GO:0043502	regulation of muscle adaptation	12/210	79/7943	9.1855e-07	5.98069e-06	2.75474e-06	183/1906/2308/2309/3479/4088/4089/4851/5058/5747/6093/9475	12
GO:0045834	positive regulation of lipid metabolic process	15/210	126/7943	1.00871e-06	6.49621e-06	2.99219e-06	10451/183/185/2261/26291/3630/3667/5155/5156/5159/54361/5747/6714/7040/7410	15
GO:0090066	regulation of anatomical structure size	26/210	344/7943	1.12377e-06	7.17029e-06	3.30268e-06	1019/10451/183/185/1906/1956/2335/25/2885/2932/3630/387/5058/5728/6093/7248/7409/7410/7422/7473/7474/7476/7477/7484/89780/9475	26
GO:0030282	bone mineralization	11/210	69/7943	1.61378e-06	9.8755e-06	4.54871e-06	2261/2263/3479/4088/54361/7040/7043/7480/7481/8313/8326	11
GO:0010712	regulation of collagen metabolic process	8/210	33/7943	1.64201e-06	9.99935e-06	4.60576e-06	3066/3673/3688/5159/54361/5906/7040/7043	8
GO:0006735	NADH regeneration	7/210	25/7943	2.61952e-06	1.51712e-05	6.98795e-06	2645/3098/3099/3101/5211/5213/5214	7
GO:0022602	ovulation cycle process	8/210	35/7943	2.65952e-06	1.52747e-05	7.03562e-06	2099/2309/23411/5156/6714/7042/7043/8322	8
GO:0061024	membrane organization	31/210	480/7943	2.88788e-06	1.64268e-05	7.56629e-06	10018/10451/1399/1855/1856/1950/1956/27113/2885/2932/3099/3673/387/5366/5518/5520/572/5728/578/581/598/6774/7039/7042/7057/7157/7474/8322/8326/867/998	31
GO:0009314	response to radiation	23/210	298/7943	3.44672e-06	1.90305e-05	8.76555e-06	1026/1387/1647/1956/2002/2033/23411/2885/3265/3688/3845/4193/472/5295/578/581/595/598/6794/7040/7157/867/8704	23
GO:0071496	cellular response to external stimulus	21/210	260/7943	4.63188e-06	2.44651e-05	1.12687e-05	1026/1647/183/1956/2308/23411/3673/3676/4193/5366/54361/5610/572/578/7040/7157/7248/7481/7482/7484/867	21
GO:0031018	endocrine pancreas development	8/210	38/7943	5.16127e-06	2.69179e-05	1.23985e-05	1021/2308/2932/5170/572/578/6009/7474	8
GO:0060627	regulation of vesicle-mediated transport	25/210	352/7943	5.63203e-06	2.89358e-05	1.3328e-05	1855/1950/25/2932/3673/3685/3690/4851/5170/5291/5604/5605/5728/5906/5908/6093/6714/7040/7249/7422/7474/7476/81/867/89780	25
GO:0017145	stem cell division	7/210	28/7943	6.03076e-06	3.07176e-05	1.41487e-05	2260/2263/4851/7042/7476/8324/89780	7
GO:0050878	regulation of body fluid levels	26/210	377/7943	6.1612e-06	3.12666e-05	1.44016e-05	10451/1906/3065/3066/3099/3673/3690/5154/5155/5156/5170/5290/5291/5295/5894/595/6714/6776/7057/7409/7410/7414/7422/8323/89780/998	26
GO:0032535	regulation of cellular component size	19/210	227/7943	8.06657e-06	3.98612e-05	1.83603e-05	1019/10451/1906/2335/25/2885/2932/387/5058/5728/7248/7409/7410/7422/7473/7474/7476/7477/89780	19
GO:0022412	cellular process involved in reproduction in multicellular organism	14/210	132/7943	9.23123e-06	4.49195e-05	2.06902e-05	1499/2309/3479/3688/472/54361/5518/581/598/6654/6714/7040/7046/8322	14
GO:0060148	positive regulation of posttranscriptional gene silencing	6/210	21/7943	1.23795e-05	5.89914e-05	2.71718e-05	1956/5604/5605/6774/7040/7157	6
GO:1901030	positive regulation of mitochondrial outer membrane permeabilization involved in apoptotic signaling pathway	7/210	31/7943	1.25192e-05	5.95199e-05	2.74152e-05	27113/2932/5366/572/578/581/7157	7
GO:0071695	anatomical structure maturation	12/210	103/7943	1.57051e-05	7.25836e-05	3.34324e-05	1026/1499/2261/2309/3479/387/4313/5518/7042/7471/7474/7480	12
GO:0032886	regulation of microtubule-based process	11/210	87/7943	1.63334e-05	7.49854e-05	3.45387e-05	1027/10297/1499/2064/25/2932/324/387/5058/89780/9475	11
GO:0032964	collagen biosynthetic process	7/210	33/7943	1.94445e-05	8.76166e-05	4.03567e-05	3066/3673/5159/54361/5906/7040/7043	7
GO:0001819	positive regulation of cytokine production	24/210	357/7943	2.20457e-05	9.77423e-05	4.50207e-05	1387/1499/183/2033/25/3066/3098/3265/329/330/3630/4088/5295/5590/5610/6714/6774/7040/7057/7474/7481/7855/89780/9475	24
GO:0002260	lymphocyte homeostasis	8/210	46/7943	2.29591e-05	0.00010125	4.66363e-05	10018/25/3718/5366/578/581/6654/7040	8
GO:0050920	regulation of chemotaxis	15/210	163/7943	2.47782e-05	0.000108694	5.00649e-05	1906/2260/3673/4088/4851/5155/5156/5159/7040/7057/7422/7473/7474/80310/89780	15
GO:0009612	response to mechanical stimulus	14/210	148/7943	3.41614e-05	0.000145537	6.70353e-05	1647/183/1906/1956/3673/387/572/578/5894/6714/7040/7048/7057/7481	14
GO:0099172	presynapse organization	6/210	25/7943	3.69789e-05	0.000155462	7.16065e-05	1855/5728/7474/7476/8321/89780	6
GO:0045123	cellular extravasation	8/210	49/7943	3.70678e-05	0.00015552	7.16332e-05	1398/1399/3676/3688/3695/5293/6093/80310	8
GO:0044057	regulation of system process	27/210	446/7943	4.27669e-05	0.000177809	8.18999e-05	183/185/1855/1906/1956/2260/2308/2309/3479/3673/387/4088/4089/4193/4633/4851/5058/5155/5590/56288/5728/5747/6093/6714/7042/7476/9475	27
GO:0062013	positive regulation of small molecule metabolic process	13/210	132/7943	4.28641e-05	0.000178034	8.20036e-05	1950/2308/23411/2645/3479/3630/3643/3667/5155/5366/54361/6714/6774	13
GO:0002218	activation of innate immune response	18/210	236/7943	4.92218e-05	0.000201809	9.29545e-05	1387/2033/2099/23291/3265/329/330/331/3845/4893/5058/5170/5894/6500/6714/7187/8454/8945	18
GO:0031295	T cell costimulation	8/210	51/7943	5.00159e-05	0.000204458	9.41744e-05	2885/5058/5170/5290/5295/6714/7409/998	8
GO:0035821	modification of morphology or physiology of other organism	12/210	119/7943	6.72349e-05	0.000268745	0.000123785	10018/2033/3065/3643/3685/4088/5610/572/598/6256/6667/7040	12
GO:0046849	bone remodeling	9/210	68/7943	6.77203e-05	0.000270164	0.000124439	1499/1956/3690/4040/4041/51384/6714/7040/7043	9
GO:0062014	negative regulation of small molecule metabolic process	9/210	68/7943	6.77203e-05	0.000270164	0.000124439	2033/23411/2645/3630/387/54361/6774/7040/7157	9
GO:0006914	autophagy	23/210	359/7943	6.99523e-05	0.000278264	0.00012817	10018/2033/2308/2309/23411/25/2932/3099/472/5290/5291/5296/572/5747/6009/6093/6714/6774/6794/7157/7248/7249/7855	23
GO:0030968	endoplasmic reticulum unfolded protein response	10/210	85/7943	7.47029e-05	0.000295741	0.00013622	10018/1388/2033/26291/5295/5610/578/581/595/6464	10
GO:0032102	negative regulation of response to external stimulus	18/210	244/7943	7.60716e-05	0.000300872	0.000138583	1026/1027/1398/1855/1906/3479/3630/4088/4851/5154/5155/5156/54361/5728/7057/7473/7474/89780	18
GO:0009306	protein secretion	24/210	386/7943	7.75568e-05	0.000306453	0.000141154	183/1956/2335/25/2645/3098/3479/3630/3667/3685/4041/4087/4851/5211/5590/572/5894/5906/6714/7040/7042/7043/7474/7855	24
GO:0009991	response to extracellular stimulus	25/210	411/7943	7.783e-05	0.000307239	0.000141516	1026/1956/1978/2308/2309/23411/26291/3673/3676/4193/5366/54361/5610/5728/595/6198/6714/7040/7048/7157/7248/7481/7482/7484/867	25
GO:0001759	organ induction	5/210	18/7943	7.96776e-05	0.000312448	0.000143915	1499/2260/7472/7482/89780	5
GO:0071425	hematopoietic stem cell proliferation	5/210	18/7943	7.96776e-05	0.000312448	0.000143915	5610/7471/7474/7480/7482	5
GO:0034103	regulation of tissue remodeling	9/210	70/7943	8.53756e-05	0.000332781	0.000153281	183/1956/3690/581/6093/6714/7040/7157/9475	9
GO:0071604	transforming growth factor beta production	6/210	29/7943	9.07935e-05	0.000347804	0.0001602	3685/4088/4089/7042/7057/7481	6
GO:1905898	positive regulation of response to endoplasmic reticulum stress	6/210	29/7943	9.07935e-05	0.000347804	0.0001602	10018/23411/5295/5366/578/581	6
GO:0060043	regulation of cardiac muscle cell proliferation	7/210	42/7943	0.000100332	0.00038082	0.000175408	2260/2263/4851/5728/7046/7048/7472	7
GO:0055093	response to hyperoxia	5/210	19/7943	0.000105823	0.000399465	0.000183996	1019/1026/2308/3066/5159	5
GO:0099173	postsynapse organization	11/210	107/7943	0.000113825	0.000426561	0.000196476	1399/1855/3480/3630/3643/5728/7474/7476/8326/87/998	11
GO:0031349	positive regulation of defense response	24/210	397/7943	0.000120175	0.00044856	0.000206609	1387/183/185/1956/2033/2099/23291/3265/329/330/331/3673/3845/4893/5058/5170/5894/6500/6714/7187/7409/7474/8454/8945	24
GO:0009994	oocyte differentiation	6/210	31/7943	0.000134652	0.000498911	0.000229801	1499/2309/3479/472/54361/5518	6
GO:0033598	mammary gland epithelial cell proliferation	5/210	20/7943	0.000138084	0.000502024	0.000231235	2099/581/595/7474/8945	5
GO:0060740	prostate gland epithelium morphogenesis	5/210	20/7943	0.000138084	0.000502024	0.000231235	2099/2263/4851/6256/7474	5
GO:0034764	positive regulation of transmembrane transport	13/210	148/7943	0.000139978	0.000508462	0.000234201	183/25/26291/3479/3630/3643/3667/5170/5295/581/5906/673/81	13
GO:0003272	endocardial cushion formation	5/210	21/7943	0.000177367	0.000633714	0.000291893	4089/4851/7042/7046/7048	5
GO:1905208	negative regulation of cardiocyte differentiation	5/210	21/7943	0.000177367	0.000633714	0.000291893	1956/4089/5058/8324/89780	5
GO:0032943	mononuclear cell proliferation	16/210	216/7943	0.000183293	0.000653762	0.000301127	1026/10451/1499/2064/25/3479/3718/472/54361/581/6654/7040/7048/7157/896/89780	16
GO:1903706	regulation of hemopoiesis	21/210	341/7943	0.000253546	0.000878604	0.00040469	1021/1387/1499/2033/2064/2309/25/3065/3718/387/4851/5295/5590/5610/572/6654/6774/6777/7040/7048/7057	21
GO:0023061	signal release	20/210	317/7943	0.000260125	0.000899897	0.000414498	183/185/1855/1906/1956/2260/2645/2932/3630/3667/4041/4087/4089/5211/572/5894/5906/5908/7476/8322	20
GO:0001659	temperature homeostasis	12/210	138/7943	0.000277812	0.000953674	0.000439268	10912/2308/26291/324/3480/4851/56034/6009/6774/6794/7422/7480	12
GO:0060749	mammary gland alveolus development	4/210	13/7943	0.000281427	0.000953674	0.000439268	1950/2099/595/7422	4
GO:0061377	mammary gland lobule development	4/210	13/7943	0.000281427	0.000953674	0.000439268	1950/2099/595/7422	4
GO:0051668	localization within membrane	10/210	100/7943	0.000292818	0.000989844	0.000455928	1399/1855/3265/3676/3690/3695/5590/5906/7040/8326	10
GO:0003012	muscle system process	20/210	320/7943	0.000294479	0.000994646	0.00045814	183/1906/2308/2309/3066/3479/3673/3693/387/4088/4089/4633/4851/5058/5290/5747/5829/6093/7414/9475	20
GO:0042594	response to starvation	12/210	142/7943	0.000361962	0.00120489	0.00055498	1026/1978/2308/2309/23411/5366/54361/5610/7157/7482/7484/867	12
GO:0014742	positive regulation of muscle hypertrophy	6/210	37/7943	0.000372506	0.00123503	0.000568861	183/1906/3479/5747/6093/9475	6
GO:0002367	cytokine production involved in immune response	9/210	85/7943	0.000383861	0.00127064	0.000585264	23411/3098/3718/5590/7040/7042/7043/7474/7855	9
GO:0050886	endocrine process	8/210	68/7943	0.000395125	0.00130065	0.000599085	183/185/1906/2260/3845/387/4089/8322	8
GO:0099177	regulation of trans-synaptic signaling	19/210	309/7943	0.000512453	0.00166338	0.000766161	183/1855/1906/1956/25/2932/3265/3630/3688/3845/3908/5590/5728/5906/5908/6714/6774/7476/89780	19
GO:0050803	regulation of synapse structure or activity	11/210	128/7943	0.000550859	0.00177105	0.000815754	1399/25/3630/387/5728/5747/7474/7476/8321/8326/89780	11
GO:1903532	positive regulation of secretion by cell	18/210	289/7943	0.000619183	0.00197234	0.000908469	183/1906/1956/2260/25/2645/3098/3479/3630/4089/5590/572/6714/7040/7042/7043/7474/7855	18
GO:0106106	cold-induced thermogenesis	10/210	110/7943	0.000630814	0.00200476	0.000923403	10912/26291/324/3480/4851/56034/6009/6794/7422/7480	10
GO:0120161	regulation of cold-induced thermogenesis	10/210	110/7943	0.000630814	0.00200476	0.000923403	10912/26291/324/3480/4851/56034/6009/6794/7422/7480	10
GO:0032388	positive regulation of intracellular transport	11/210	131/7943	0.000670261	0.00211934	0.000976181	2064/2932/3265/4088/4193/5058/5295/5296/7040/7157/7855	11
GO:0016358	dendrite development	11/210	133/7943	0.000761269	0.00237202	0.00109257	1398/1399/1855/2932/3066/3688/387/5728/6794/7476/998	11
GO:0051656	establishment of organelle localization	17/210	271/7943	0.000809481	0.00251279	0.00115741	1499/1855/2932/3676/472/5170/5293/5590/56288/5747/5906/5908/7039/7476/81/867/998	17
GO:0035966	response to topologically incorrect protein	11/210	134/7943	0.000810488	0.00251403	0.00115798	10018/1388/2033/26291/5295/5610/578/581/595/6464/7057	11
GO:0009755	hormone-mediated signaling pathway	12/210	157/7943	0.000894902	0.00274097	0.00126251	1499/2033/2099/23411/3065/387/5058/6256/6257/6258/6714/8312	12
GO:0010035	response to inorganic substance	22/210	407/7943	0.00107301	0.00324093	0.00149279	1019/1027/1398/1906/1956/2308/2309/23411/25/3066/4193/4318/5159/572/5728/578/595/6714/673/7057/7474/80310	22
GO:0062012	regulation of small molecule metabolic process	20/210	355/7943	0.00109996	0.00329352	0.00151701	1950/2033/2308/23411/2645/2932/3479/3630/3643/3667/387/5155/5366/54361/572/6667/6714/6774/7040/7157	20
GO:0051353	positive regulation of oxidoreductase activity	6/210	46/7943	0.00123169	0.00365098	0.00168166	183/185/1906/25/3630/3845	6
GO:0120034	positive regulation of plasma membrane bounded cell projection assembly	6/210	46/7943	0.00123169	0.00365098	0.00168166	324/3265/7043/7046/7471/998	6
GO:1900117	regulation of execution phase of apoptosis	4/210	19/7943	0.00134677	0.0039469	0.00181796	581/598/7157/7976	4
GO:1900408	negative regulation of cellular response to oxidative stress	6/210	47/7943	0.00138133	0.00403392	0.00185805	1499/23411/3630/7248/7471/8321	6
GO:0031646	positive regulation of neurological system process	6/210	48/7943	0.00154446	0.0044756	0.00206149	1855/3673/5590/56288/5728/7476	6
GO:1902883	negative regulation of response to oxidative stress	6/210	48/7943	0.00154446	0.0044756	0.00206149	1499/23411/3630/7248/7471/8321	6
GO:1905209	positive regulation of cardiocyte differentiation	5/210	33/7943	0.00159837	0.00460922	0.00212303	1906/3479/7040/7042/89780	5
GO:0072110	glomerular mesangial cell proliferation	3/210	10/7943	0.00190553	0.00531724	0.00244915	5155/5159/80310	3
GO:1905331	negative regulation of morphogenesis of an epithelium	3/210	10/7943	0.00190553	0.00531724	0.00244915	1499/5728/7474	3
GO:0031570	DNA integrity checkpoint	9/210	109/7943	0.00230404	0.00632694	0.00291422	1026/1027/1647/2033/4193/472/581/595/7157	9
GO:0010927	cellular component assembly involved in morphogenesis	6/210	53/7943	0.00259008	0.00696914	0.00321003	1906/3688/4089/4633/5156/5159	6
GO:0043900	regulation of multi-organism process	15/210	251/7943	0.00262571	0.00705126	0.00324785	10018/2033/2683/3065/3066/329/330/3479/3685/4851/5518/5610/572/6667/7187	15
GO:0031668	cellular response to extracellular stimulus	13/210	203/7943	0.00276567	0.0074127	0.00341433	1026/2308/23411/3676/4193/5366/54361/5610/7157/7248/7482/7484/867	13
GO:0036473	cell death in response to oxidative stress	7/210	72/7943	0.00280605	0.00751607	0.00346195	1499/2309/23411/3630/7248/7471/8321	7
GO:0110111	negative regulation of animal organ morphogenesis	4/210	23/7943	0.00283238	0.00754755	0.00347645	1499/4851/7042/7474	4
GO:0030195	negative regulation of blood coagulation	5/210	39/7943	0.00341079	0.00891109	0.0041045	1906/5154/5155/5156/7057	5
GO:0045807	positive regulation of endocytosis	9/210	116/7943	0.00351616	0.00915175	0.00421535	1950/3673/3685/5906/7422/7474/81/867/89780	9
GO:0040013	negative regulation of locomotion	14/210	235/7943	0.00372194	0.00966304	0.00445085	1398/2309/387/4851/54361/5728/6774/7040/7057/7414/7473/7474/7481/89780	14
GO:0006970	response to osmotic stress	6/210	57/7943	0.00375184	0.00972238	0.00447818	1956/3673/5170/572/581/7157	6
GO:0009895	negative regulation of catabolic process	12/210	186/7943	0.00375539	0.0097255	0.00447962	1956/3630/4088/5290/5747/6093/6774/7157/7248/7249/7471/8313	12
GO:0002697	regulation of immune effector process	16/210	287/7943	0.00381573	0.00985111	0.00453748	1398/3098/329/330/3630/3718/5170/5590/5906/7040/7042/7043/7187/7409/7474/7855	16
GO:1900047	negative regulation of hemostasis	5/210	40/7943	0.00381579	0.00985111	0.00453748	1906/5154/5155/5156/7057	5
GO:0050819	negative regulation of coagulation	5/210	43/7943	0.00523659	0.0130395	0.00600608	1906/5154/5155/5156/7057	5
GO:1905939	regulation of gonad development	3/210	14/7943	0.00534566	0.0131764	0.00606913	3643/54361/6714	3
GO:2000136	regulation of cell proliferation involved in heart morphogenesis	3/210	14/7943	0.00534566	0.0131764	0.00606913	1499/4089/4851	3
GO:0009615	response to virus	13/210	224/7943	0.00635878	0.0154522	0.00711739	10018/1021/329/330/3454/3455/5366/5610/572/598/6714/6773/7187	13
GO:1905476	negative regulation of protein localization to membrane	3/210	15/7943	0.00655324	0.0157681	0.00726289	598/7040/8326	3
GO:0050806	positive regulation of synaptic transmission	9/210	128/7943	0.00670504	0.0160703	0.00740208	1855/1956/25/2932/3630/3908/5590/5728/7476	9
GO:0010817	regulation of hormone levels	19/210	390/7943	0.00724855	0.0172309	0.00793665	183/185/1906/1956/2099/2260/2645/3630/3667/4041/4087/4089/5156/5211/54361/572/5894/5906/8322	19
GO:0032103	positive regulation of response to external stimulus	14/210	255/7943	0.00758811	0.0179172	0.00825277	183/185/1906/1956/2260/3673/4088/5155/5159/7040/7057/7422/7474/80310	14
GO:0034405	response to fluid shear stress	4/210	30/7943	0.00758918	0.0179172	0.00825277	5159/6714/7040/7043	4
GO:0009408	response to heat	9/210	131/7943	0.0077717	0.0183013	0.00842968	1026/1387/2033/23411/2932/3066/3479/472/7057	9
GO:0032878	regulation of establishment or maintenance of cell polarity	3/210	16/7943	0.00791021	0.018475	0.00850969	5908/6093/9475	3
GO:2000380	regulation of mesoderm development	3/210	16/7943	0.00791021	0.018475	0.00850969	2260/4087/89780	3
GO:0045646	regulation of erythrocyte differentiation	4/210	31/7943	0.00853655	0.0197596	0.00910137	1021/2309/6774/6777	4
GO:0120163	negative regulation of cold-induced thermogenesis	4/210	32/7943	0.00955812	0.0216933	0.00999204	4851/6009/6794/7480	4
GO:0099536	synaptic signaling	22/210	490/7943	0.010069	0.0228094	0.0105061	1499/183/1855/1906/1956/25/2932/3265/3630/3688/3845/3908/4040/53358/5590/5728/5906/5908/6714/6774/7476/89780	22
GO:0007566	embryo implantation	4/210	33/7943	0.010656	0.0240341	0.0110702	4313/4318/6256/7048	4
GO:0051963	regulation of synapse assembly	5/210	51/7943	0.0107838	0.0242694	0.0111786	5747/7474/7476/8321/89780	5
GO:0051983	regulation of chromosome segregation	5/210	51/7943	0.0107838	0.0242694	0.0111786	1499/324/472/8313/998	5
GO:0034101	erythrocyte homeostasis	6/210	71/7943	0.0109244	0.0245458	0.0113059	1021/2309/3718/6774/6777/7422	6
GO:0035813	regulation of renal sodium excretion	3/210	19/7943	0.0129139	0.0285057	0.0131299	183/185/1906	3
GO:0002366	leukocyte activation involved in immune response	21/210	473/7943	0.0133088	0.0292991	0.0134953	25/2683/3101/3685/3718/387/4318/4893/5170/5211/5293/5590/5906/5908/6093/6774/7040/7157/7248/7414/867	21
GO:1905952	regulation of lipid localization	8/210	119/7943	0.0133595	0.0293796	0.0135324	183/185/1906/1950/23411/3685/3690/7057	8
GO:0048469	cell maturation	7/210	98/7943	0.0148481	0.0322239	0.0148425	1026/1499/2260/2309/5518/7422/7855	7
GO:0097709	connective tissue replacement	3/210	20/7943	0.0149019	0.0322239	0.0148425	6093/7040/9475	3
GO:0032369	negative regulation of lipid transport	4/210	37/7943	0.0158493	0.0340238	0.0156715	1950/3685/3690/7057	4
GO:0008366	axon ensheathment	6/210	78/7943	0.0168426	0.0359326	0.0165508	1499/2064/56288/5728/7040/7248	6
GO:0120162	positive regulation of cold-induced thermogenesis	6/210	79/7943	0.0178383	0.037592	0.0173151	10912/26291/324/3480/56034/7422	6
GO:0048286	lung alveolus development	3/210	22/7943	0.0193684	0.0402245	0.0185276	2263/5154/7043	3
GO:0035902	response to immobilization stress	3/210	23/7943	0.0218488	0.0446795	0.0205796	2309/4193/7040	3
GO:0010469	regulation of signaling receptor activity	7/210	106/7943	0.0219516	0.0448675	0.0206662	1950/3688/5728/6464/6714/7039/867	7
GO:0002931	response to ischemia	4/210	41/7943	0.0224025	0.0456539	0.0210285	1978/3099/7157/9475	4
GO:0008360	regulation of cell shape	6/210	85/7943	0.0246688	0.0498309	0.0229524	1398/2335/387/5747/7422/998	6

## Sheet: Fig 1D
Exon	# Negatively correlation embryonic pathways	# Positively correlation embryonic pathways	Exon-host gene correlation
ENSG00000105568.17;SE:chr19:52190174-52200274:52200398-52201944:+	0	5	-0.209848
ENSG00000172046.18;SE:chr3:49116943-49117437:49117570-49117657:-	31	0	-0.187153
ENSG00000197208.5;SE:chr5:132322355-132324461:132324642-132327277:+	42	0	0.193957
ENSG00000155093.17;SE:chr7:158081377-158110829:158110915-158133677:-	34	0	-0.299258
ENSG00000100129.17;SE:chr22:37849482-37850015:37850063-37851280:+	54	0	-0.630318
ENSG00000161381.13;SE:chr17:39070016-39072450:39072485-39077913:-	55	0	0.372316
ENSG00000179912.19;SE:chr12:57284056-57289009:57289040-57292572:-	87	0	0.303824
ENSG00000103168.16;SE:chr16:84183507-84184851:84185060-84186901:-	0	7	-0.212919
ENSG00000087088.19;SE:chr19:48954962-48955548:48955599-48955687:+	0	21	0.113906
ENSG00000169398.19;SE:chr8:140890769-140925661:140925749-141001125:-	0	87	0.526325
ENSG00000182809.10;SE:chr14:105474905-105478266:105478360-105478450:+	53	0	-0.600783
ENSG00000136717.14;SE:chr2:127064018-127068163:127068255-127068924:-	12	1	-0.305965
ENSG00000104957.13;SE:chr19:13747954-13751608:13751811-13754289:+	0	1	0.612562
ENSG00000159267.14;SE:chr21:36938994-36946009:36946154-36962036:-	13	0	-0.492447
ENSG00000106723.16;SE:chr9:88388538-88426382:88426591-88448941:+	4	0	-0.0098505
ENSG00000093167.17;SE:chr3:37149038-37154614:37154656-37174539:-	0	4	-0.30075
ENSG00000196091.12;SE:chr12:101595095-101614496:101614531-101617202:+	42	0	0.131704
ENSG00000105483.16;SE:chr19:48215384-48218871:48219012-48221730:-	0	7	0.271877
ENSG00000205726.13;SE:chr21:33814072-33818267:33818472-33819241:+	66	0	-0.667539
ENSG00000187239.16;SE:chr9:129908999-129923844:129923996-129924960:-	0	92	-0.627964
ENSG00000106341.10;SE:chr7:31692523-31695469:31695621-31696965:+	17	0	-0.026314
ENSG00000164181.13;SE:chr5:60787431-60799180:60799230-60844160:-	0	2	-0.214017
ENSG00000125651.13;SE:chr19:6391974-6392203:6392410-6392857:-	23	1	0.190651
ENSG00000109180.14;SE:chr4:48851975-48857213:48857365-48860725:+	0	9	-0.623594
ENSG00000088543.14;SE:chr3:50565861-50566006:50566094-50567463:-	0	69	-0.50983
ENSG00000180902.16;SE:chr2:241744877-241748865:241749929-241750151:+	0	44	0.096183
ENSG00000167632.14;SE:chr8:140405698-140426615:140426641-140435112:-	2	1	0.2723
ENSG00000105383.14;SE:chr19:51225155-51225218:51225598-51225803:+	0	4	-0.328798
ENSG00000108509.20;SE:chr17:4985983-4986192:4986286-4987593:-	62	2	0.444521
ENSG00000138674.16;SE:chr4:82829058-82830937:82830975-82842140:-	82	0	-0.0685289
ENSG00000135913.10;SE:chr2:218476981-218479650:218479715-218482070:-	71	0	-0.63808
ENSG00000105671.11;SE:chr19:18920703-18920834:18920909-18921663:+	24	0	-0.326118
ENSG00000095637.20;SE:chr10:95367699-95371326:95371427-95371984:-	94	0	0.582623
ENSG00000152359.14;SE:chr5:75702810-75705704:75705787-75707737:-	0	3	0.210272
ENSG00000141367.11;SE:chr17:59685808-59687001:59687021-59690636:+	15	0	-0.00663222
ENSG00000061676.14;SE:chr2:183023916-183024978:183024995-183037992:-	0	92	0.16818
ENSG00000172269.16;SE:chr11:119100408-119100630:119100843-119101018:-	0	94	0.0256324
ENSG00000157423.17;SE:chr16:70810007-70811312:70811435-70818342:-	0	2	0.0679225
ENSG00000148773.12;SE:chr10:128113602-128114928:128116007-128116491:-	0	102	0.687339
ENSG00000237289.9;SE:chr15:43594367-43594972:43595170-43595374:+	51	0	0.544628
ENSG00000142892.14;SE:chr1:77163942-77166719:77166830-77169260:-	23	0	-0.189167
ENSG00000151233.10;SE:chr12:42119171-42129759:42129851-42144426:-	75	0	-0.552932
ENSG00000171574.17;SE:chr19:58409165-58410006:58410091-58415524:+	2	0	-0.219633
ENSG00000150787.7;SE:chr11:112228673-112230208:112230230-112230626:+	0	86	0.459896
ENSG00000166411.13;SE:chr15:78149430-78151289:78151544-78155213:+	62	0	0.292103
ENSG00000089199.9;SE:chr20:5911682-5914618:5914713-5916326:+	0	16	-0.182245
ENSG00000130159.13;SE:chr19:11514221-11519075:11519193-11528745:-	68	0	0.332528
ENSG00000135472.8;SE:chr12:49889202-49889481:49889568-49890117:-	68	1	0.39629
ENSG00000171204.12;SE:chr11:85628688-85631687:85631808-85634086:+	0	48	-0.453374
ENSG00000164758.7;SE:chr8:117528809-117530723:117530827-117539883:+	0	37	-0.0152794
ENSG00000125386.14;SE:chr4:2646832-2655058:2655129-2657803:+	0	12	0.368618
ENSG00000068724.15;SE:chr2:46950526-46951602:46951733-46956839:+	93	0	0.150514
ENSG00000163644.14;SE:chr4:88268906-88271000:88271189-88277143:-	0	100	-0.228792
ENSG00000133794.17;SE:chr11:13310059-13349945:13350070-13354301:+	44	0	0.329619
ENSG00000174437.16;SE:chr12:110296737-110322992:110323072-110326390:+	1	0	-0.0528201
ENSG00000123352.17;SE:chr12:49371290-49387054:49387137-49460770:+	1	0	-0.227123
ENSG00000130294.14;SE:chr2:240726940-240728389:240728412-240737063:-	5	0	0.0970519
ENSG00000140839.11;SE:chr16:74412246-74412378:74412461-74412773:-	0	4	-0.286328
ENSG00000101445.9;SE:chr20:38902792-38905969:38906094-38906979:+	0	37	-0.187977
ENSG00000102893.15;SE:chr16:47461426-47463899:47463993-47497399:+	0	83	0.624042
ENSG00000169398.19;SE:chr8:140746860-140752232:140752316-140761165:-	0	67	0.329147
ENSG00000156735.10;SE:chr8:38177139-38192688:38192795-38207512:+	2	0	0.0928089
ENSG00000116209.11;SE:chr1:54047372-54048650:54048682-54053356:-	0	4	0.301852
ENSG00000125954.12;SE:chr14:64926080-64932138:64932292-65004249:+	0	1	0.549014
ENSG00000271810.5;SE:chr1:112710851-112711008:112711071-112711266:-	0	50	-0.413803
ENSG00000174373.15;SE:chr14:35539690-35548508:35548538-35549110:-	6	0	0.000804087
ENSG00000123838.10;SE:chr1:207114285-207114676:207114771-207115416:+	0	65	0.109269
ENSG00000029153.14;SE:chr12:27368412-27370168:27370230-27380247:+	0	4	0.0975028
ENSG00000183117.17;SE:chr8:3091662-3096849:3097037-3106528:-	0	86	-0.114659
ENSG00000033122.18;SE:chr1:70039793-70043954:70044094-70053026:+	0	34	0.33028
ENSG00000132383.11;SE:chr17:1883944-1888675:1888851-1891833:+	0	44	0.308891
ENSG00000103227.18;SE:chr16:911079-933991:934145-934244:-	1	0	0.0731671
ENSG00000168255.18;SE:chr7:102567083-102568010:102568184-102569835:-	1	0	0.106339
ENSG00000136147.16;SE:chr13:49520940-49521138:49521500-49522043:+	0	35	-0.0415442
ENSG00000107104.18;SE:chr9:734835-735712:735780-738285:+	81	0	0.743732
ENSG00000170624.13;SE:chr5:156327232-156329534:156329579-156344489:+	0	11	0.229182
ENSG00000196873.15;SE:chr9:68248897-68256921:68256980-68258532:+	3	0	0.377384
ENSG00000213983.11;SE:chr14:23561635-23561962:23562066-23562288:-	0	4	-0.679512
ENSG00000079277.19;SE:chr1:46580627-46582814:46582905-46583228:-	0	59	-0.339947
ENSG00000185862.6;SE:chr17:31305630-31307887:31307959-31313979:-	0	74	-0.363079
ENSG00000151466.11;SE:chr4:128948570-128952343:128952532-128952769:-	35	0	-0.0533089
ENSG00000186001.12;SE:chr3:197865471-197866112:197866219-197870160:+	0	30	-0.26443
ENSG00000205268.10;SE:chr8:65779803-65780844:65780947-65782783:-	0	15	0.429437
ENSG00000156599.10;SE:chr11:57673194-57682422:57682543-57688508:+	16	0	-0.397745
ENSG00000089022.13;SE:chr12:111867669-111868753:111868861-111870271:+	59	0	-0.610102
ENSG00000023287.12;SE:chr8:52684013-52685399:52685520-52686853:-	53	0	-0.0850557
ENSG00000250067.11;SE:chr19:19528991-19529364:19529513-19532632:+	0	78	-0.563279
ENSG00000088305.18;SE:chr20:32784859-32786502:32786627-32787230:+	44	0	-0.501079
ENSG00000165119.18;SE:chr9:83973399-83973902:83973973-83974517:-	71	0	-0.624932
ENSG00000178965.13;SE:chr1:74620914-74623048:74623285-74631713:-	0	16	-0.289131
ENSG00000134352.19;SE:chr5:55957291-55959626:55959671-55960402:-	0	66	-0.0795819
ENSG00000168000.14;SE:chr11:62705617-62706613:62706711-62707109:-	1	73	-0.639192
ENSG00000151623.14;SE:chr4:148152613-148154551:148154901-148194746:-	61	0	0.331849
ENSG00000105499.13;SE:chr19:48095604-48096699:48097127-48098139:-	2	75	-0.409651
ENSG00000151150.20;SE:chr10:60139087-60145968:60146021-60166591:-	0	69	-0.459145
ENSG00000143554.13;SE:chr1:153777220-153777761:153777885-153778161:+	0	102	-0.55567
ENSG00000164414.16;SE:chr6:87477539-87500508:87500667-87501158:+	22	0	0.502095
ENSG00000140678.16;SE:chr16:31363374-31369981:31370098-31371084:+	0	46	-0.325422
ENSG00000197415.11;SE:chr3:157470529-157489055:157489160-157495212:-	0	1	0.0434445
ENSG00000151779.12;SE:chr2:15167323-15178988:15179116-15186742:-	0	43	0.00176084
ENSG00000062725.9;SE:chr17:60494617-60500399:60500487-60525794:-	83	0	-0.648781
ENSG00000151502.10;SE:chr11:134235053-134236342:134236746-134239991:+	2	0	0.0746192
ENSG00000167721.10;SE:chr17:2325420-2329343:2329475-2330515:-	87	0	-0.849905
ENSG00000117114.19;SE:chr1:81952142-81952987:81953025-81955877:+	82	0	-0.396131
ENSG00000140945.15;SE:chr16:82627137-82719362:82719475-82858362:+	0	11	0.44383
ENSG00000163960.11;SE:chr3:196403019-196407246:196407393-196432327:-	31	0	-0.76015
ENSG00000079841.18;SE:chr6:72260767-72284047:72284118-72291934:+	70	0	0.401226
ENSG00000075651.15;SE:chr3:171735637-171737532:171737659-171737892:-	1	0	0.239148
ENSG00000152763.16;SE:chr1:66827046-66827812:66827910-66833585:-	84	0	-0.6904
ENSG00000113742.12;SE:chr5:173932500-173943026:173943049-173944967:+	54	0	0.193138
ENSG00000168066.20;SE:chr11:64776626-64777987:64778146-64778362:-	0	34	0.358504
ENSG00000157890.17;SE:chr15:65909806-65912082:65912200-65913737:-	0	9	-0.522026
ENSG00000020129.15;SE:chr1:35557883-35558156:35558484-35559107:+	0	89	-0.545326
ENSG00000167840.13;SE:chr17:5109768-5111076:5111219-5111800:-	0	3	0.207453
ENSG00000168658.18;SE:chr2:98256174-98269342:98269491-98270682:+	0	61	0.00775384
ENSG00000109466.13;SE:chr4:165238899-165263197:165263359-165294359:+	1	0	0.0037315
ENSG00000178222.12;SE:chr4:1079688-1081419:1081467-1081567:-	0	44	-0.383377
ENSG00000107147.11;SE:chr9:135786521-135788100:135788162-135791797:+	8	0	0.479419
ENSG00000178149.16;SE:chr3:49016511-49016612:49016673-49016774:-	0	103	0.474928
ENSG00000082805.19;SE:chr12:1408247-1410389:1410453-1444562:+	1	1	0.517654
ENSG00000165238.16;SE:chr9:93298067-93299070:93299261-93308328:+	0	90	0.0681959
ENSG00000004534.14;SE:chr3:49962685-49967470:49968748-49972059:+	1	1	-0.555513
ENSG00000100207.18;SE:chr22:42161358-42168609:42168736-42169847:-	90	0	-0.732634
ENSG00000131381.12;SE:chr3:15090539-15091339:15091493-15095973:-	1	62	0.607235
ENSG00000130768.14;SE:chr1:27949162-27953215:27953358-27954354:+	2	0	0.319248
ENSG00000100938.17;SE:chr14:24237562-24238246:24238405-24238589:+	1	2	-0.0941147
ENSG00000145734.18;SE:chr5:71562520-71562775:71562895-71564754:+	68	0	-0.186761
ENSG00000099810.18;SE:chr9:21854870-21859303:21859425-21931008:+	68	0	-0.588517
ENSG00000074582.12;SE:chr2:218662260-218662510:218662679-218662883:+	0	80	-0.123935
ENSG00000196218.11;SE:chr19:38536070-38536750:38536767-38537880:+	91	0	0.510306
ENSG00000113761.11;SE:chr5:177022913-177023160:177023234-177041126:+	97	0	-0.298514
ENSG00000158555.14;SE:chr11:75437048-75439340:75439354-75439879:-	94	0	0.520058
ENSG00000135097.6;SE:chr12:120347514-120351344:120351400-120353299:-	61	0	-0.663799
ENSG00000138119.16;SE:chr10:93323173-93323270:93323358-93325826:-	0	43	0.0884389
ENSG00000139116.17;SE:chr12:39326324-39330242:39330262-39330746:-	1	0	0.510142
ENSG00000143164.15;SE:chr1:168004793-168022988:168023047-168038371:+	27	0	0.474143
ENSG00000136811.16;SE:chr9:128459657-128460158:128460299-128460550:+	72	0	-0.0789217
ENSG00000145919.10;SE:chr5:173609434-173613131:173613255-173616200:-	0	43	0.303867
ENSG00000166927.12;SE:chr11:60383288-60386717:60386773-60389390:+	46	0	0.0230273
ENSG00000005483.19;SE:chr7:105107925-105108544:105108658-105108942:+	0	7	0.0739911
ENSG00000183760.10;SE:chr19:39099142-39100227:39100350-39100580:+	104	0	0.894969
ENSG00000103534.16;SE:chr16:19487020-19487193:19487326-19490395:+	81	0	-0.645304
ENSG00000132471.11;SE:chr17:75846787-75846908:75846984-75847487:-	65	0	0.546219
ENSG00000168748.13;SE:chr16:66847227-66850541:66850659-66851463:+	83	0	0.502424
ENSG00000184787.18;SE:chr21:44777417-44779144:44779216-44787920:-	1	0	-0.106593
ENSG00000153066.12;SE:chr16:11698325-11700452:11700564-11721577:-	4	0	0.232398
ENSG00000158062.20;SE:chr1:26298062-26300926:26301024-26301694:-	0	38	0.0260471
ENSG00000196296.13;SE:chr16:28903440-28903700:28903741-28904180:+	1	0	-0.378618
ENSG00000163618.17;SE:chr3:62492446-62493645:62493665-62499162:-	103	0	-0.113724
ENSG00000114120.11;SE:chr3:140956691-140959463:140959540-140963127:+	78	0	-0.477102
ENSG00000105185.11;SE:chr19:32585011-32585816:32585907-32586858:+	35	0	0.429618
ENSG00000189056.13;SE:chr7:103472908-103478389:103478524-103482873:-	94	0	0.614896
ENSG00000135968.19;SE:chr2:108452466-108462588:108462685-108468980:+	0	50	0.496555
ENSG00000157423.17;SE:chr16:70921217-70933575:70933726-70935952:-	87	0	-0.72071
ENSG00000110427.14;SE:chr11:33583501-33591237:33591421-33598820:+	91	0	0.311028
ENSG00000012817.15;SE:chrY:19735750-19739528:19739662-19741318:-	10	0	0.0352418
ENSG00000124831.18;SE:chr2:237720822-237723548:237723586-237727876:+	0	66	0.42337
ENSG00000196338.12;SE:chrX:71148206-71153477:71153536-71155214:+	80	0	-0.488848
ENSG00000136754.16;SE:chr10:26751783-26755655:26755741-26759062:-	2	35	-0.176364
ENSG00000164506.14;SE:chr6:147334222-147353323:147353373-147359084:+	87	0	0.602397
ENSG00000105819.13;SE:chr7:103304490-103307596:103307708-103308952:+	0	72	0.0933313
ENSG00000090905.17;SE:chr16:24804319-24804705:24804851-24805014:+	86	0	-0.0152265
ENSG00000169919.16;SE:chr7:65974704-65974919:65975071-65976015:-	90	0	0.260051
ENSG00000128595.16;SE:chr7:128759852-128767456:128767655-128769063:+	0	16	0.334179
ENSG00000117676.13;SE:chr1:26551723-26552818:26552896-26553391:+	1	0	0.57791
ENSG00000148399.11;SE:chr9:137576167-137577470:137577603-137578625:-	0	55	0.017284
ENSG00000185813.10;SE:chr17:81908634-81908876:81909037-81909514:-	0	1	-0.160898
ENSG00000165837.11;SE:chr13:45597063-45607564:45607615-45615685:-	9	0	-0.405103
ENSG00000119522.15;SE:chr9:123757822-123769514:123769563-123792587:-	22	0	-0.16383
ENSG00000131051.20;SE:chr20:35707201-35707940:35707992-35709224:-	1	0	-0.324504
ENSG00000144366.15;SE:chr2:188570120-188582341:188582565-188584265:+	3	0	-0.391684
ENSG00000175224.16;SE:chr11:46659485-46664849:46664959-46665383:+	75	1	0.131556
ENSG00000169981.10;SE:chr3:44651259-44652557:44652701-44658701:+	0	1	0.0168686
ENSG00000140718.18;SE:chr16:53934109-53984938:53984954-54111762:+	27	1	-0.593532
ENSG00000138078.15;SE:chr2:44346390-44359497:44359750-44361380:-	0	81	-0.3198
ENSG00000139613.11;SE:chr12:56171432-56171679:56171937-56172428:-	92	0	-0.586359
ENSG00000197971.14;SE:chr18:76990060-77016832:77017268-77066298:-	75	0	0.496928
ENSG00000104497.13;SE:chr8:81823940-81829430:81829516-81839612:-	0	16	-0.0127467
ENSG00000128656.13;SE:chr2:174846957-174877840:174878128-174915058:-	78	0	0.16817
ENSG00000175166.16;SE:chr3:184306495-184306751:184306834-184307357:+	0	55	0.412612
ENSG00000080345.17;SE:chr2:151468146-151468474:151468551-151468641:+	89	0	-0.546597
ENSG00000136522.13;SE:chr3:179601790-179602652:179602797-179604527:-	1	0	-0.41827
ENSG00000108039.17;SE:chr10:109893075-109907691:109907815-109915011:-	56	0	-0.141292
ENSG00000100445.16;SE:chr14:24440926-24441674:24441795-24442178:-	4	0	-0.0784394
ENSG00000103316.10;SE:chr16:21267737-21268547:21268684-21269790:-	49	0	0.480914
ENSG00000107263.18;SE:chr9:131643417-131650129:131650242-131650810:-	0	1	-0.256796
ENSG00000115204.14;SE:chr2:27309981-27311899:27311951-27312214:-	8	0	0.13289
ENSG00000122490.18;SE:chr18:79943462-79949519:79949655-79950724:-	51	0	0.200014
ENSG00000101972.18;SE:chrX:123961856-124021367:124021431-124022531:+	0	63	0.448583
ENSG00000022840.15;SE:chr12:120565529-120566825:120566980-120571191:+	0	1	-0.342666
ENSG00000087460.23;SE:chr20:58895684-58898941:58898985-58903528:+	2	6	0.133762
ENSG00000108448.20;SE:chr17:18699275-18699360:18699457-18701357:+	72	0	-0.74471
ENSG00000078053.16;SE:chr7:38426986-38429056:38429577-38429842:-	0	90	-0.499726
ENSG00000132434.9;SE:chr7:55366229-55379647:55379833-55391793:+	0	7	-0.206464
ENSG00000143748.17;SE:chr1:224231296-224233201:224233289-224236506:-	0	1	0.0388396
ENSG00000182919.14;SE:chr11:93741728-93747297:93747448-93750346:+	0	40	0.451287
ENSG00000144868.13;SE:chr3:133229351-133379752:133381161-133390180:+	0	42	-0.283461
ENSG00000049540.16;SE:chr7:74037739-74041216:74041251-74042614:+	0	63	0.109886
ENSG00000183354.11;SE:chr9:5969436-5988345:5988545-6007195:-	14	0	-0.597895
ENSG00000070814.17;SE:chr5:150369602-150372006:150372236-150374174:+	0	32	0.117387
ENSG00000079101.16;SE:chr18:597129-598500:598582-606978:+	0	2	0.3114
ENSG00000103121.8;SE:chr16:80976179-80981806:80981877-80997314:-	18	1	0.306645
ENSG00000171163.15;SE:chr1:248857436-248857828:248857859-248858131:-	0	35	-0.35795
ENSG00000094975.13;SE:chr1:172575623-172577539:172577559-172577764:+	19	0	-0.247836
ENSG00000125257.13;SE:chr13:95210781-95234610:95234834-95246975:-	0	21	0.306619
ENSG00000177225.16;SE:chr11:772521-773522:773629-774008:-	0	76	-0.314976
ENSG00000176783.14;SE:chr5:179577136-179580947:179581012-179585796:+	89	0	-0.367532
ENSG00000163630.10;SE:chr3:63278742-63330070:63330298-63480832:+	37	0	0.408321
ENSG00000119661.14;SE:chr14:73645042-73651167:73651327-73653170:+	65	0	-0.467812
ENSG00000112715.20;SE:chr6:43778918-43781956:43782052-43784541:+	0	9	0.392861
ENSG00000133703.11;SE:chr12:25209911-25215437:25215560-25225614:-	0	33	0.525408
ENSG00000174917.8;SE:chr19:5678648-5678775:5678902-5679345:-	0	51	-0.396366
ENSG00000111271.14;SE:chr12:111686239-111686351:111686374-111692697:+	0	1	0.567501
ENSG00000105058.11;SE:chr19:16185765-16190520:16190573-16190887:+	49	0	-0.255438
ENSG00000198901.13;SE:chr15:90984140-90984693:90984825-90994407:-	27	0	-0.481849
ENSG00000197472.14;SE:chr1:246967792-246988121:246988255-246999348:-	0	81	-0.366068
ENSG00000135297.15;SE:chr6:73480805-73482029:73482244-73482449:+	26	0	0.496102
ENSG00000002822.15;SE:chr7:2230143-2230549:2230764-2232872:-	0	1	0.0918004
ENSG00000188559.13;SE:chr20:20393253-20396695:20396734-20412027:-	1	28	0.485323
ENSG00000185238.12;SE:chr11:20387774-20388019:20388154-20389744:+	0	81	0.101694
ENSG00000170776.19;SE:chr15:85380798-85480873:85481026-85485710:+	0	7	0.433464
ENSG00000005801.16;SE:chr11:3371703-3373577:3373656-3379038:-	0	82	0.713438
ENSG00000162804.13;SE:chr2:241071878-241073266:241073364-241081677:+	9	0	0.479458
ENSG00000145113.21;SE:chr3:195769152-195770216:195770371-195771652:-	75	1	-0.105267
ENSG00000196705.8;SE:chr19:21167666-21175453:21175474-21182623:+	0	4	0.646481
ENSG00000117625.13;SE:chr1:211304140-211312720:211312961-211313424:+	75	0	0.0753017
ENSG00000008128.22;SE:chr1:1721711-1722588:1722634-1722708:-	4	5	-0.0635444
ENSG00000215301.9;SE:chrX:41343351-41343737:41343822-41344030:+	15	0	-0.657675
ENSG00000197256.10;SE:chr19:11166611-11169877:11169966-11170048:-	0	39	0.159299
ENSG00000204677.10;SE:chr5:178052687-178052803:178052989-178053840:+	0	48	-0.291861
ENSG00000072803.17;SE:chr5:171914405-171957597:171957698-172006458:-	1	0	0.472635
ENSG00000166900.14;SE:chr11:59793514-59795372:59795482-59797283:+	1	0	-0.0233418
ENSG00000122390.17;SE:chr16:3476337-3479471:3479600-3482502:+	13	0	0.286863
ENSG00000029363.15;SE:chr6:136261477-136267029:136267175-136268162:-	82	0	-0.574061
ENSG00000156453.13;SE:chr5:141857471-141863232:141865427-141868569:-	0	3	-0.153598
ENSG00000078043.15;SE:chr18:46903633-46904102:46904206-46906227:-	107	0	0.682184
ENSG00000154080.12;SE:chr18:26917350-26944329:26944366-27024116:-	0	1	0.284476
ENSG00000163322.13;SE:chr4:83482244-83483992:83484166-83484986:-	0	1	0.18409
ENSG00000011295.15;SE:chr17:16006568-16024489:16024582-16025017:+	1	0	-0.118395
ENSG00000138028.14;SE:chr2:27104377-27110673:27110968-27118846:-	3	18	-0.487197
ENSG00000011376.9;SE:chr3:45388680-45389033:45389106-45391583:+	0	61	0.52564
ENSG00000164106.7;SE:chr4:173391428-173398262:173398434-173399068:-	9	0	0.602599
ENSG00000254445.1;SE:chr11:111912923-111913441:111913971-111918678:+	0	75	-0.472263
ENSG00000137941.16;SE:chr1:83883136-83885076:83885094-83887177:-	0	41	-0.0492565
ENSG00000136451.8;SE:chr17:57983393-57985985:57986144-57988079:-	52	0	-0.569337
ENSG00000138078.15;SE:chr2:44343951-44344520:44344586-44346268:-	94	0	0.339054
ENSG00000146147.14;SE:chr6:54124865-54160367:54160432-54169528:+	0	41	-0.0875923
ENSG00000158850.14;SE:chr1:161176579-161176912:161177103-161177423:-	0	1	0.194166
ENSG00000164509.13;SE:chr5:55859599-55866611:55866754-55868791:+	0	67	0.0452288
ENSG00000067836.12;SE:chr16:4800578-4801050:4801321-4801503:-	0	1	-0.217598
ENSG00000131174.4;SE:chrX:77899593-77901744:77901867-77902643:+	75	0	0.834254
ENSG00000116752.5;SE:chr1:114575751-114576688:114576758-114581299:-	0	2	0.489397
ENSG00000146574.15;SE:chr7:6814845-6819766:6819941-6822281:-	1	2	0.107966
ENSG00000152061.21;SE:chr1:174811960-174877392:174877605-174957457:+	41	0	0.353681
ENSG00000174780.15;SE:chr4:56478649-56483139:56483270-56484736:+	7	0	-0.596002
ENSG00000104852.14;SE:chr19:49085636-49086405:49086561-49090291:+	0	1	-0.343174
ENSG00000073417.14;SE:chr15:85089416-85090718:85090915-85091044:+	0	64	0.274026
ENSG00000166455.13;SE:chr16:81063993-81066193:81066281-81077136:-	0	39	0.532868
ENSG00000156831.7;SE:chr8:125151277-125156000:125156098-125182103:+	26	0	-0.350379
ENSG00000255339.6;SE:chr10:100516960-100526399:100526554-100526975:-	0	65	-0.77032
ENSG00000143748.17;SE:chr1:224305166-224311800:224311857-224317694:-	0	3	0.22434
ENSG00000257923.9;SE:chr7:101816093-101916115:101916225-102028098:+	79	0	0.399017
ENSG00000135931.17;SE:chr2:231282133-231288660:231288721-231291353:+	76	0	-0.552817
ENSG00000082458.11;SE:chrX:70495453-70497180:70497221-70498520:+	0	78	0.405139
ENSG00000137074.18;SE:chr9:32986030-32987544:32987846-32989759:-	0	1	-0.0866636
ENSG00000174796.12;SE:chr4:75514520-75514870:75514991-75515433:+	0	3	-0.187941
ENSG00000160408.14;SE:chr9:127887591-127890656:127891043-127894512:-	84	0	0.543001
ENSG00000206562.11;SE:chr3:15414162-15415498:15415583-15415772:-	0	2	0.492037
ENSG00000078328.19;SE:chr16:7653947-7671557:7671599-7676774:+	3	0	0.0129064
ENSG00000087470.17;SE:chr12:32708224-32710929:32711015-32713209:+	50	0	-0.351263
ENSG00000228486.9;SE:chr2:97669834-97671191:97671306-97674456:+	1	8	0.050441
ENSG00000116205.10;SE:chr1:54054524-54068756:54068897-54088597:+	0	18	0.251993
ENSG00000163126.14;SE:chr2:96840514-96840787:96840912-96842060:-	0	2	-0.317753
ENSG00000196104.10;SE:chr4:166912743-167062492:167062537-167233985:-	13	0	-0.460466
ENSG00000198561.12;SE:chr11:57806035-57806461:57806478-57806915:+	1	0	0.0132073
ENSG00000131089.13;SE:chrX:63724711-63732006:63732310-63754315:-	0	16	-0.401781
ENSG00000118369.12;SE:chr11:78198068-78199595:78199724-78200133:+	0	26	-0.145452
ENSG00000150471.15;SE:chr4:62044549-62068166:62068217-62070109:+	1	0	0.041289
ENSG00000100099.20;SE:chr22:26477136-26479265:26479355-26481722:-	60	0	0.427709
ENSG00000127022.14;SE:chr5:179699102-179706258:179706331-179707132:+	0	51	0.68205
ENSG00000088367.20;SE:chr20:36198041-36209488:36209898-36212272:+	54	2	0.473798
ENSG00000132694.18;SE:chr1:156938513-156939149:156939285-156939548:-	0	6	0.190707
ENSG00000176476.8;SE:chr16:28585720-28588610:28588691-28589100:+	1	21	-0.115429
ENSG00000158636.16;SE:chr11:76537950-76539599:76539640-76542216:+	74	0	-0.537756
ENSG00000173610.11;SE:chr4:69599394-69635691:69635822-69646930:-	1	0	-0.292716
ENSG00000144524.17;SE:chr2:231788732-231791733:231791808-231794263:+	0	8	0.255447
ENSG00000102595.18;SE:chr13:95884680-95887273:95887393-95887892:-	0	23	0.269557
ENSG00000087302.8;SE:chr14:52001866-52004194:52004242-52004362:+	47	0	-0.342987
ENSG00000069849.10;SE:chr3:141916020-141916555:141916574-141921977:+	106	0	0.106862
ENSG00000092140.14;SE:chr14:30559272-30581076:30581116-30586718:+	94	0	-0.825989
ENSG00000147133.15;SE:chrX:71424238-71441700:71441721-71454170:+	74	0	-0.170567
ENSG00000083290.19;SE:chr17:19846910-19848255:19848344-19849369:-	0	65	0.738713
ENSG00000167766.18;SE:chr19:52614797-52618936:52619062-52635066:-	0	84	-0.595441
ENSG00000092199.17;SE:chr14:21234229-21262601:21262768-21263311:-	41	0	-0.456579
ENSG00000155368.16;SE:chr2:119367060-119367559:119367644-119368188:+	0	21	-0.128137
ENSG00000090905.17;SE:chr16:24777358-24778344:24778468-24789232:+	9	0	-0.514325
ENSG00000175354.18;SE:chr18:12785844-12793482:12793574-12794384:-	75	0	0.614951
ENSG00000185238.12;SE:chr11:20389826-20392211:20392260-20392897:+	51	0	-0.435009
ENSG00000205517.12;SE:chr19:11394520-11394606:11394678-11397244:-	18	0	0.195675
ENSG00000128602.9;SE:chr7:129211113-129211383:129211510-129211636:+	0	82	0.553524
ENSG00000127603.23;SE:chr1:39297745-39299252:39299257-39300210:+	98	0	-0.399879
ENSG00000074657.13;SE:chr18:58864986-58865470:58865579-58918271:+	26	0	-0.541803
ENSG00000160284.14;SE:chr21:46168658-46182624:46183774-46184356:-	92	0	-0.433742
ENSG00000117009.11;SE:chr1:241532498-241536463:241536564-241548829:+	0	4	0.630681
ENSG00000154556.17;SE:chr4:185678822-185684754:185684842-185690562:-	0	73	0.668728
ENSG00000101638.13;SE:chr18:46704664-46721362:46721469-46756378:-	93	0	0.631655
ENSG00000245680.9;SE:chr19:37190150-37195881:37196019-37207040:-	0	55	-0.181997
ENSG00000181929.11;SE:chr12:49013110-49017157:49017550-49018732:-	0	70	-0.0378783
ENSG00000137501.16;SE:chr11:85714507-85716347:85716428-85717483:-	0	4	0.0588581
ENSG00000168393.12;SE:chr2:241678649-241681919:241682333-241685769:-	8	0	-0.418631
ENSG00000119414.11;SE:chr9:125171180-125171909:125172001-125189644:-	0	69	0.331451
ENSG00000135899.16;SE:chr2:230216928-230219556:230219673-230219874:-	0	41	-0.243832
ENSG00000171877.19;SE:chr15:43909979-43918978:43919280-43919459:-	0	12	0.364888
ENSG00000177182.10;SE:chr8:61288138-61292318:61292454-61299677:+	1	0	-0.361681
ENSG00000147419.16;SE:chr8:27762458-27765204:27765251-27772513:-	92	0	-0.565683
ENSG00000113638.12;SE:chr5:40716498-40730262:40730343-40746798:-	54	0	0.113923
ENSG00000134775.15;SE:chr18:36755311-36760608:36760782-36769265:+	0	5	0.433311
ENSG00000117480.15;SE:chr1:46410854-46411612:46411651-46412143:+	0	27	-0.423363
ENSG00000137135.17;SE:chr9:35662267-35662512:35662741-35663322:-	0	92	0.45171
ENSG00000148408.12;SE:chr9:138059737-138069758:138069763-138073488:+	64	0	0.313563
ENSG00000255339.6;SE:chr10:100509102-100509316:100509511-100516096:-	0	97	-0.707567
ENSG00000110921.11;SE:chr12:109586799-109590771:109590861-109591241:+	0	2	0.384186
ENSG00000054654.15;SE:chr14:64177483-64186424:64186579-64188550:+	0	32	0.250471
ENSG00000100578.14;SE:chr14:58512627-58540071:58540136-58547781:+	0	15	0.118608
ENSG00000151292.17;SE:chr5:123604830-123605339:123605362-123614342:+	90	1	-0.612226
ENSG00000072134.15;SE:chr17:19237531-19276397:19276538-19281955:+	0	65	-0.451524
ENSG00000156453.13;SE:chr5:141865427-141867470:141867614-141868569:-	1	0	0.0607774
ENSG00000102595.18;SE:chr13:95986432-95989973:95990073-95996063:-	58	0	-0.24367
ENSG00000147548.16;SE:chr8:38295952-38299444:38299590-38304587:-	86	0	-0.783012
ENSG00000175203.15;SE:chr12:57535845-57546028:57546096-57547028:-	80	0	-0.242019
ENSG00000134444.13;SE:chr18:62279856-62280360:62280442-62280646:+	0	25	-0.154162
ENSG00000107902.13;SE:chr10:124498128-124517180:124517271-124613264:+	0	1	-0.544034
ENSG00000079805.16;SE:chr19:10802358-10803639:10803668-10805916:+	1	0	-0.0952804
ENSG00000154144.12;SE:chr11:124625001-124625671:124625903-124626904:+	58	0	0.131863
ENSG00000139637.13;SE:chr12:53300262-53303034:53303193-53305908:+	1	43	-0.615926
ENSG00000130158.13;SE:chr19:11229035-11232185:11232289-11233203:-	13	1	0.0404729
ENSG00000104112.8;SE:chr15:51683434-51688260:51688402-51689219:+	56	0	0.0695902
ENSG00000196091.12;SE:chr12:101595095-101600360:101600455-101614496:+	0	10	-0.0442277
ENSG00000163281.11;SE:chr4:44717295-44718309:44718410-44722084:-	0	19	-0.349256
ENSG00000104442.9;SE:chr8:65605538-65613244:65613433-65622263:-	0	1	0.158905
ENSG00000158458.19;SE:chr5:139855778-139865115:139865173-139865549:-	9	0	0.2706
ENSG00000149311.17;SE:chr11:108229323-108235670:108235834-108243953:+	5	0	-0.301137
ENSG00000186868.15;SE:chr17:45962470-45971859:45971945-45978375:+	91	0	-0.381098
ENSG00000130396.20;SE:chr6:167911489-167913403:167913423-167914168:+	0	2	0.00559155
ENSG00000122203.14;SE:chr5:176359567-176359811:176359918-176361602:-	0	3	-0.0343493
ENSG00000075413.17;SE:chr14:103492034-103498502:103498528-103500156:+	2	39	-0.20941
ENSG00000179476.7;SE:chr14:44903296-44903523:44903613-44904395:+	0	72	-0.00927647
ENSG00000139793.18;SE:chr13:97357635-97365136:97365171-97366459:+	69	0	0.431255
ENSG00000118473.21;SE:chr1:66633094-66635944:66636015-66639777:+	57	0	-0.408194
ENSG00000259431.5;SE:chr14:23556343-23556743:23557304-23558695:+	13	0	-0.408752
ENSG00000138640.14;SE:chr4:88767595-88767983:88768059-88781165:-	3	0	0.0735806
ENSG00000160218.12;SE:chr21:44059214-44063053:44063168-44063538:+	0	1	0.489725
ENSG00000113638.12;SE:chr5:40728476-40730262:40730343-40746798:-	11	0	-0.249053
ENSG00000163466.15;SE:chr2:218235044-218236369:218236733-218238664:+	95	0	-0.510876
ENSG00000203667.9;SE:chr1:244835756-244841944:244842058-244842195:+	0	1	-0.313105
ENSG00000136869.13;SE:chr9:117704565-117708563:117708729-117712389:+	3	0	0.0959723
ENSG00000088682.13;SE:chr16:57456646-57456931:57457015-57458246:+	0	1	-0.302083
ENSG00000061938.16;SE:chr3:195882328-195882445:195882527-195883157:-	0	8	-0.253359
ENSG00000213928.8;SE:chr14:24161338-24162144:24162324-24162966:+	3	0	0.0370235
ENSG00000167965.17;SE:chr16:2206659-2206743:2206929-2207035:+	0	18	-0.0919412
ENSG00000102572.14;SE:chr13:98457304-98460372:98460440-98461774:-	0	69	0.564528
ENSG00000214078.11;SE:chr20:35632923-35655202:35655344-35664802:-	1	0	-0.4884
ENSG00000108799.12;SE:chr17:42728952-42730828:42730918-42745011:-	16	0	0.299932
ENSG00000067606.15;SE:chr1:2055562-2056484:2056573-2059541:+	55	0	0.488345
ENSG00000138606.19;SE:chr15:45172318-45173576:45173716-45175219:-	82	0	0.364234
ENSG00000167775.10;SE:chr19:8304088-8305031:8305156-8308149:-	0	74	0.446748
ENSG00000146729.9;SE:chr7:55978395-55979760:55979886-55981473:+	0	68	-0.213099
ENSG00000125450.10;SE:chr17:75205794-75208155:75208425-75208527:+	48	0	0.132229
ENSG00000164347.17;SE:chr5:74722561-74725640:74725755-74725941:-	0	39	-0.248324
ENSG00000173153.13;SE:chr11:64305736-64307168:64307504-64313951:+	59	0	0.281137
ENSG00000083312.17;SE:chr5:72851319-72855774:72855923-72861808:+	95	0	-0.688016
ENSG00000197969.11;SE:chr9:77282274-77283355:77283471-77283547:+	70	0	-0.0139376
ENSG00000054611.13;SE:chr22:46797620-46878653:46878723-46891266:+	2	0	-0.416662
ENSG00000128513.14;SE:chr7:124892380-124892702:124892815-124897165:-	0	33	0.270012
ENSG00000101955.14;SE:chrX:38149894-38154462:38154583-38156896:-	0	99	-0.472325
ENSG00000117280.12;SE:chr1:205771653-205772496:205772567-205774833:-	1	0	-0.0446833
ENSG00000163646.10;SE:chr3:150928201-150940481:150940519-150941582:-	2	67	0.628732
ENSG00000198276.13;SE:chr20:63941208-63943653:63943669-63944397:-	52	0	0.151924
ENSG00000169398.19;SE:chr8:140890769-140925661:140925749-141000880:-	72	0	-0.688244
ENSG00000011143.16;SE:chr17:58216736-58218620:58218729-58219151:-	87	0	-0.690478
ENSG00000100372.14;SE:chr22:40779125-40779758:40779894-40792525:-	50	0	-0.167565
ENSG00000108219.14;SE:chr10:80489314-80504728:80504778-80507228:+	1	4	0.430324
ENSG00000163832.15;SE:chr3:47501851-47503125:47503449-47504330:-	0	55	0.0130703
ENSG00000165609.12;SE:chr10:12179132-12180395:12180489-12184889:-	0	26	0.128576
ENSG00000113269.13;SE:chr5:179955669-179963471:179963564-179966806:-	32	7	-0.31766
ENSG00000182173.12;SE:chr17:75516616-75516746:75516910-75517009:+	0	81	-0.514131
ENSG00000110768.11;SE:chr11:18322740-18325947:18326019-18333060:+	0	1	-0.15323
ENSG00000173418.11;SE:chr20:20026919-20032508:20032653-20033102:+	1	0	0.0509795
ENSG00000168393.12;SE:chr2:241678649-241684716:241684749-241685769:-	0	16	0.476702
ENSG00000162374.16;SE:chr1:50109964-50141772:50141858-50144957:+	0	28	0.176874
ENSG00000197121.14;SE:chr2:196848037-196864987:196865080-196870941:-	89	0	-0.687034
ENSG00000278023.4;SE:chr17:35922675-35924604:35924772-35925515:-	0	55	0.519248
ENSG00000235109.7;SE:chr6:28327533-28329303:28329714-28335830:-	0	1	-0.190714
ENSG00000137218.10;SE:chr6:41777010-41777485:41777827-41778033:-	0	16	-0.405877
ENSG00000114745.13;SE:chr3:39100454-39100747:39100877-39101016:-	0	75	-0.50725
ENSG00000023902.13;SE:chr1:150157015-150157385:150157486-150158819:+	27	1	-0.101391
ENSG00000168952.15;SE:chr14:24974850-25010525:25010640-25049878:-	0	1	0.0701797
ENSG00000184988.8;SE:chr17:43211922-43212205:43212394-43213021:+	31	0	-0.262552
ENSG00000163630.10;SE:chr3:63278742-63289375:63289499-63480832:+	0	85	-0.60987
ENSG00000133256.12;SE:chr4:666614-667856:667941-670046:+	4	0	0.121935
ENSG00000167779.7;SE:chr12:53098051-53099267:53099324-53100712:+	4	0	0.0441068
ENSG00000144040.12;SE:chr2:73020264-73022522:73022576-73023188:-	59	0	0.752301
ENSG00000100600.14;SE:chr14:92732815-92741718:92741859-92748489:-	0	8	-0.215593
ENSG00000168658.18;SE:chr2:98162976-98179244:98179317-98181016:+	0	1	0.352065
ENSG00000138750.14;SE:chr4:76134362-76136186:76136412-76144149:-	1	25	0.166826
ENSG00000049540.16;SE:chr7:74046767-74047675:74047716-74048142:+	0	90	0.139872
ENSG00000120798.16;SE:chr12:95031488-95040476:95040597-95049068:-	77	0	0.383855
ENSG00000087302.8;SE:chr14:52001866-52004240:52004242-52004362:+	1	1	0.0803123
ENSG00000183773.15;SE:chr22:20977095-20977700:20977776-20977888:+	15	1	0.187766
ENSG00000100095.18;SE:chr22:26365566-26373451:26373483-26375575:+	0	88	-0.199018
ENSG00000135837.15;SE:chr1:179987286-179990507:179990621-179992062:+	1	0	-0.265947
ENSG00000154175.16;SE:chr3:100825844-100828393:100828452-100829581:-	57	0	0.110715
ENSG00000135916.15;SE:chr2:230865145-230873417:230873557-230875620:+	0	61	-0.062928
ENSG00000131828.13;SE:chrX:19344094-19345736:19345819-19349312:+	1	0	-0.227119
ENSG00000269713.7;SE:chr1:149064482-149065637:149065689-149069594:-	24	0	0.0974538
ENSG00000100916.13;SE:chr14:35826658-35829795:35829907-35831410:+	0	2	-0.36627
ENSG00000136122.15;SE:chr13:72731387-72734960:72735005-72737962:+	53	0	-0.356247
ENSG00000103415.11;SE:chr16:4476487-4488644:4488742-4505484:+	60	0	0.513765
ENSG00000131845.14;SE:chr19:57351697-57352655:57352735-57353725:+	0	92	-0.410617
ENSG00000107186.16;SE:chr9:13162795-13165367:13165408-13168366:-	16	0	0.225469
ENSG00000116852.14;SE:chr1:200981096-200983056:200983094-200984859:-	0	84	0.59092
ENSG00000197894.10;SE:chr4:99076923-99079820:99079991-99081365:-	0	39	0.433282
ENSG00000068903.19;SE:chr19:38890144-38890565:38890662-38893414:-	0	1	-0.16073
ENSG00000134324.11;SE:chr2:11788456-11791708:11791785-11791914:+	71	0	0.653312
ENSG00000135127.11;SE:chr12:120072729-120074443:120074586-120080887:+	1	0	0.293927
ENSG00000175309.14;SE:chr5:178230099-178231405:178231523-178231669:-	2	0	0.194924
ENSG00000175832.12;SE:chr17:43545367-43545558:43545668-43545861:-	0	38	0.328742
ENSG00000072071.16;SE:chr19:14160297-14160593:14160696-14161312:-	65	1	0.338829
ENSG00000172005.10;SE:chr2:95048126-95049581:95049706-95053381:+	35	0	0.391132
ENSG00000051382.8;SE:chr3:138704493-138707159:138707289-138712208:-	1	15	0.0212775
ENSG00000174640.12;SE:chr3:133945260-133947256:133947445-133948536:-	1	0	0.0328408
ENSG00000186566.11;SE:chr17:44464544-44467097:44467202-44473725:-	2	0	0.18881
ENSG00000128654.13;SE:chr2:176269669-176270216:176270419-176296860:+	1	0	-0.631704
ENSG00000112701.17;SE:chr6:75634811-75640687:75640704-75647731:+	94	0	-0.331727
ENSG00000131374.14;SE:chr3:17508605-17562019:17562142-17623849:-	0	69	0.46887
ENSG00000061987.14;SE:chr12:62565380-62566014:62566031-62566322:+	57	0	0.167296
ENSG00000046653.14;SE:chrX:13807769-13812871:13812908-13816844:-	0	2	-0.0255697
ENSG00000113448.16;SE:chr5:59038971-59091082:59091125-59180595:-	0	1	0.466246
ENSG00000197694.13;SE:chr9:128591625-128592983:128593042-128594175:+	99	0	0.624918
ENSG00000163633.10;SE:chr4:86888275-86890048:86890138-86891456:-	0	1	0.14692
ENSG00000119684.15;SE:chr14:75032179-75033419:75033490-75038340:-	0	67	-0.145904
ENSG00000128833.12;SE:chr15:52239879-52242048:52242213-52244356:-	0	30	-0.414369
ENSG00000165259.13;SE:chrX:84469575-84475251:84475397-84488024:-	0	36	0.464823
ENSG00000067225.17;SE:chr15:72219110-72221168:72221284-72230896:-	0	1	-0.0187329
ENSG00000166783.19;SE:chr16:15625173-15625372:15625797-15630332:-	0	68	-0.398366
ENSG00000156219.16;SE:chr4:76103969-76104597:76104629-76107761:+	86	0	0.759713
ENSG00000128655.16;SE:chr2:177769373-177816829:177816921-177817858:-	16	0	-0.0379528
ENSG00000166532.15;SE:chr12:8698297-8699785:8700614-8713811:+	93	0	-0.212516
ENSG00000145725.19;SE:chr5:103173972-103176866:103176910-103177667:+	0	20	0.339834
ENSG00000139304.12;SE:chr12:80635073-80648897:80648923-80649588:+	0	13	0.266131
ENSG00000139132.14;SE:chr12:32633689-32637650:32637855-32638655:+	60	0	-0.529553
ENSG00000141956.13;SE:chr21:41822037-41823318:41823449-41825960:-	31	0	-0.257207
ENSG00000178904.18;SE:chr19:32480557-32480705:32480756-32482079:+	0	1	-0.167806
ENSG00000160781.15;SE:chr1:156246250-156246681:156246756-156247957:-	50	0	0.152716
ENSG00000163596.16;SE:chr2:202829016-202869536:202869605-202871619:-	0	3	-0.240962
ENSG00000151576.10;SE:chr3:114066283-114067987:114068063-114070626:+	0	10	0.320164
ENSG00000002822.15;SE:chr7:2222754-2225410:2225550-2229984:-	1	0	0.170921
ENSG00000113732.8;SE:chr5:172994822-173020238:173020367-173034399:+	6	0	-0.387588
ENSG00000187609.15;SE:chr9:137351528-137352066:137352201-137352620:-	2	0	-0.494749
ENSG00000073921.17;SE:chr11:85959060-85974708:85974812-85981129:-	40	0	-0.111524
ENSG00000133318.13;SE:chr11:63750198-63752507:63752645-63753069:+	53	0	0.077214
ENSG00000103194.15;SE:chr16:84733503-84740309:84740369-84744633:+	0	19	0.613608
ENSG00000170445.12;SE:chr5:140678015-140683100:140683219-140690855:-	0	40	-0.236246
ENSG00000122550.17;SE:chr7:23106794-23117834:23117964-23123777:+	0	77	0.456613
ENSG00000115526.10;SE:chr2:100398142-100402564:100402655-100406576:-	43	0	-0.354127
ENSG00000124789.11;SE:chr6:17637770-17639939:17640064-17646067:-	82	0	-0.394495
ENSG00000074356.16;SE:chr17:3822052-3824060:3824092-3824942:-	0	40	0.331796
ENSG00000141380.13;SE:chr18:26057742-26078076:26078160-26087501:-	4	0	-0.134624
ENSG00000066933.15;SE:chr15:71888116-71892965:71893177-71893679:-	0	90	0.239935
ENSG00000122085.16;SE:chr2:241094432-241095130:241096438-241097243:-	1	0	0.201463
ENSG00000153310.18;SE:chr8:129871496-129879389:129879471-129903312:-	40	0	-0.454136
ENSG00000139546.10;SE:chr12:53501461-53502060:53502184-53503027:+	72	0	0.532838
ENSG00000120899.17;SE:chr8:27444271-27445794:27445919-27450749:+	27	0	0.591905
ENSG00000146373.16;SE:chr6:125046661-125048152:125048259-125057942:+	35	0	-0.511514
ENSG00000182552.14;SE:chr4:183641468-183646351:183646353-183646488:-	0	70	0.268624
ENSG00000090372.14;SE:chr19:46738888-46740164:46740285-46746764:-	66	0	-0.652513
ENSG00000174243.9;SE:chr12:48837393-48837524:48837657-48837942:-	46	0	-0.459641
ENSG00000013573.16;SE:chr12:31074327-31077945:31078288-31078390:+	61	0	-0.342886
ENSG00000188603.16;SE:chr16:28489386-28491482:28491560-28491714:-	79	0	-0.275032
ENSG00000161203.13;SE:chr3:184180251-184180842:184180844-184180849:+	1	19	0.28285
ENSG00000145817.16;SE:chr5:144165604-144169846:144169965-144170535:-	70	0	-0.743985
ENSG00000104833.10;SE:chr19:6496221-6496370:6496463-6501287:-	0	18	-0.336155
ENSG00000154556.17;SE:chr4:185620151-185622914:185624494-185626832:-	2	12	0.545732
ENSG00000115163.14;SE:chr2:26792240-26792756:26792833-26793145:+	0	29	0.279373
ENSG00000099953.9;SE:chr22:23768793-23771118:23771299-23779187:+	10	0	0.0379481
ENSG00000175029.16;SE:chr10:125039155-125110990:125111093-125160319:-	80	0	-0.429918
ENSG00000228486.9;SE:chr2:97671499-97674456:97674561-97675845:+	53	0	0.4674
ENSG00000143748.17;SE:chr1:224317930-224326391:224326464-224330071:-	0	47	0.296282
ENSG00000008441.16;SE:chr19:13075671-13078613:13078735-13081680:+	0	80	-0.3137
ENSG00000149547.14;SE:chr11:125569573-125570104:125570190-125572458:+	0	18	0.511394
ENSG00000134490.13;SE:chr18:23370261-23371422:23371470-23373712:-	21	0	-0.417343
ENSG00000126602.10;SE:chr16:3690985-3710385:3710453-3717421:-	0	5	-0.0808898
ENSG00000109158.10;SE:chr4:46979098-46992828:46992946-46993339:-	87	0	0.373424
ENSG00000019144.16;SE:chr11:118632053-118632159:118632296-118635393:+	8	0	0.0479575
ENSG00000173166.17;SE:chr2:203470313-203477076:203477156-203489584:-	29	0	-0.779519
ENSG00000047621.11;SE:chr12:4534302-4536017:4536211-4538409:-	0	78	0.0316063
ENSG00000067715.13;SE:chr12:78977931-79047297:79047362-79217503:+	0	80	-0.245414
ENSG00000135596.17;SE:chr6:109450085-109450300:109450557-109451600:-	0	13	0.181371
ENSG00000150275.17;SE:chr10:54378942-54527812:54527877-54664172:-	45	0	-0.175038
ENSG00000112983.17;SE:chr5:138157267-138157642:138157894-138159555:-	6	0	0.113221
ENSG00000188895.11;SE:chr17:40129627-40131537:40131584-40132034:+	86	0	-0.37106
ENSG00000158856.17;SE:chr8:22067682-22069016:22069060-22069419:+	1	5	-0.224159
ENSG00000130779.19;SE:chr12:122354556-122355115:122355312-122360959:-	13	0	0.262272
ENSG00000243156.7;SE:chr22:17872023-17884275:17884358-17885878:-	0	2	-0.398243
ENSG00000100320.22;SE:chr22:35746561-35756105:35756144-35759888:-	0	86	0.305229
ENSG00000082458.11;SE:chrX:70445558-70448580:70448633-70448913:+	0	16	0.170581
ENSG00000182287.13;SE:chrX:15827372-15828192:15828200-15845379:-	0	8	0.303532
ENSG00000174231.16;SE:chr17:1661406-1661611:1661790-1661906:-	49	0	0.044981
ENSG00000182141.9;SE:chr19:21309341-21310501:21310627-21329210:-	26	0	-0.245638
ENSG00000101220.17;SE:chr20:3754158-3754397:3754519-3755469:-	0	53	0.00838874
ENSG00000139436.20;SE:chr12:109947504-109951167:109951316-109953092:-	0	81	-0.467458
ENSG00000085276.17;SE:chr3:169102226-169107926:169107952-169112787:-	29	0	-0.424338
ENSG00000182628.12;SE:chr17:59119495-59124307:59124428-59131281:-	0	47	-0.0222864
ENSG00000092020.10;SE:chr14:35091207-35095048:35095184-35096558:-	0	74	0.532255
ENSG00000198185.11;SE:chr20:46504740-46506307:46506458-46512082:-	49	0	0.0984048
ENSG00000266173.5;SE:chr17:63713527-63714006:63714108-63726638:-	0	7	0.090529
ENSG00000138071.13;SE:chr2:65239962-65241972:65242063-65246524:+	66	0	-0.254226
ENSG00000101150.17;SE:chr20:63882820-63887564:63887605-63889190:+	93	0	0.338802
ENSG00000161013.16;SE:chr5:179800953-179801334:179801467-179801554:-	0	43	-0.159038
ENSG00000116688.16;SE:chr1:11989343-11992279:11992463-11992555:+	0	79	0.479259
ENSG00000003147.17;SE:chr7:8141817-8141969:8142055-8143875:-	0	3	0.0850097
ENSG00000148120.14;SE:chr9:95082719-95085930:95086119-95086682:+	88	0	0.625066
ENSG00000103274.10;SE:chr16:10761474-10761757:10761859-10767949:+	0	5	-0.388327
ENSG00000168818.9;SE:chr4:4423587-4425164:4425222-4434770:-	2	0	0.0756527
ENSG00000127947.15;SE:chr7:77537645-77563936:77564195-77571078:+	1	0	-0.355096
ENSG00000058866.14;SE:chr3:186267777-186268801:186268917-186272255:-	10	0	0.167116
ENSG00000186716.19;SE:chr22:23292638-23295024:23295155-23309424:+	74	0	-0.44615
ENSG00000147036.11;SE:chrX:37667489-37668368:37668450-37675654:+	95	0	-0.100206
ENSG00000082258.12;SE:chr2:134942674-134945787:134945982-134946101:+	1	40	0.830275
ENSG00000137941.16;SE:chr1:83870082-83879893:83879983-83882669:-	0	20	-0.0135883
ENSG00000129245.11;SE:chr17:7591925-7592071:7592157-7592254:-	9	0	0.513576
ENSG00000130413.15;SE:chr11:8436139-8440678:8440753-8452822:-	0	87	0.320247
ENSG00000167210.16;SE:chr18:46518256-46521097:46521282-46522101:-	1	0	-0.124537
ENSG00000141380.13;SE:chr18:26078160-26087501:26087577-26090501:-	4	0	-0.087652
ENSG00000063176.15;SE:chr19:48620553-48625950:48626362-48627692:+	0	87	-0.319617
ENSG00000125844.15;SE:chr20:17660528-17679999:17680075-17682028:-	16	0	0.14042
ENSG00000143549.19;SE:chr1:154173201-154176115:154176179-154182988:-	0	94	0.557208
ENSG00000135709.12;SE:chr16:85081392-85082564:85082593-85086644:+	94	0	0.812713
ENSG00000103356.15;SE:chr16:23552304-23556890:23556927-23557205:-	0	1	-0.136382
ENSG00000204628.11;SE:chr5:181238239-181239067:181239177-181239487:-	2	0	0.0504567
ENSG00000166086.12;SE:chr11:134140770-134144241:134144393-134144792:+	1	29	0.395205
ENSG00000102606.17;SE:chr13:111153991-111159027:111159089-111205289:+	0	14	0.0507579
ENSG00000089597.16;SE:chr11:62639110-62639359:62639467-62639627:-	0	6	0.469485
ENSG00000138050.14;SE:chr2:39768501-39768901:39769093-39769710:-	1	0	0.200156
ENSG00000164117.12;SE:chr4:174263100-174269054:174269167-174283410:-	0	92	0.297832
ENSG00000065809.13;SE:chr10:14522019-14527937:14528039-14530332:-	1	0	0.0907246
ENSG00000153071.14;SE:chr5:39394421-39418181:39418345-39424804:-	0	16	0.65946
ENSG00000196547.14;SE:chr15:90916256-90916586:90916660-90918194:+	0	77	-0.489466
ENSG00000130958.11;SE:chr9:96321341-96321998:96322080-96324091:-	1	6	0.00903624
ENSG00000134369.15;SE:chr1:201786577-201788468:201788638-201789740:+	85	1	-0.227129
ENSG00000104312.7;SE:chr8:89758233-89759322:89759446-89762829:+	0	75	0.407027
ENSG00000182230.11;SE:chr5:176084993-176087112:176087255-176089463:+	0	78	-0.582885
ENSG00000114127.10;SE:chr3:142312758-142313136:142313174-142318592:-	84	0	-0.307299
ENSG00000114745.13;SE:chr3:39099503-39100305:39100454-39101016:-	64	0	0.552782
ENSG00000267710.5;SE:chr19:56302095-56302842:56302983-56304774:+	71	0	0.461878
ENSG00000159110.19;SE:chr21:33248854-33252138:33252248-33252662:+	60	0	0.242993
ENSG00000148308.17;SE:chr9:133054809-133054944:133054964-133056012:+	89	0	0.557921
ENSG00000100280.16;SE:chr22:29339133-29339754:29339774-29340656:-	36	4	0.0844279
ENSG00000133226.16;SE:chr1:24653032-24654306:24654343-24654855:+	65	0	0.694971
ENSG00000114861.18;SE:chr3:70972180-70972555:70972676-70976941:-	87	0	-0.536458
ENSG00000169045.17;SE:chr5:179623164-179623978:179624115-179624317:-	6	0	-0.335117
ENSG00000171606.17;SE:chr19:58185838-58186947:58187042-58206720:+	10	0	0.250356
ENSG00000183354.11;SE:chr9:5929159-5944871:5944960-5954016:-	0	50	0.504051
ENSG00000172828.12;SE:chr16:66961389-66963066:66963084-66963179:+	0	2	-0.137872
ENSG00000185518.11;SE:chr15:91100363-91225873:91226714-91251819:+	2	0	0.410333
ENSG00000067167.7;SE:chr8:70598011-70598134:70598255-70600019:-	5	0	-0.0884318
ENSG00000143774.16;SE:chr1:228141288-228141626:228141829-228145511:+	75	0	0.0167147
ENSG00000164062.12;SE:chr3:49674413-49674489:49674621-49675694:+	59	0	-0.463198
ENSG00000111481.9;SE:chr12:54345515-54346612:54346674-54347767:+	1	0	-0.160844
ENSG00000143774.16;SE:chr1:228140363-228141124:228141288-228145511:+	0	3	0.149889
ENSG00000124140.12;SE:chr20:46021886-46022930:46023071-46023369:+	93	0	0.779488
ENSG00000070269.13;SE:chr14:56585912-56593115:56593317-56603815:+	0	59	-8.36853e-05
ENSG00000060971.17;SE:chr3:38134552-38135184:38135294-38136592:-	0	56	-0.461014
ENSG00000131652.13;SE:chr16:3027280-3027366:3027500-3027577:+	0	51	0.121659
ENSG00000113240.12;SE:chr5:178618778-178619838:178620673-178623256:-	104	0	0.804055
ENSG00000112651.11;SE:chr6:43054486-43055545:43055618-43055897:-	84	0	0.430183
ENSG00000153560.11;SE:chr3:33412827-33416006:33416100-33416758:-	0	44	0.375051
ENSG00000166295.8;SE:chr10:72216138-72220054:72220379-72223888:+	0	66	-0.646875
ENSG00000187609.15;SE:chr9:137354377-137354567:137354773-137356268:-	59	0	-0.00298715
ENSG00000101294.16;SE:chr20:31566295-31568078:31568280-31569120:+	97	0	-0.461506
ENSG00000269713.7;SE:chr1:149064482-149065526:149065689-149069594:-	24	0	0.110505
ENSG00000116809.11;SE:chr1:15943715-15943808:15943895-15944300:-	0	19	-0.232568
ENSG00000064490.13;SE:chr19:19198723-19198960:19199003-19199154:+	0	7	-0.00315409
ENSG00000140650.11;SE:chr16:8806407-8811079:8811178-8811638:+	0	39	-0.109156
ENSG00000135454.13;SE:chr12:57631254-57631339:57631364-57631915:-	28	0	0.529088
ENSG00000119471.14;SE:chr9:112409021-112416841:112416944-112418860:+	11	0	-0.0816659
ENSG00000177479.19;SE:chr3:48922811-48924718:48924839-48927462:+	0	91	0.578288
ENSG00000186575.17;SE:chr22:29604112-29636751:29636876-29642202:+	67	0	0.0785034
ENSG00000065665.20;SE:chr10:12149961-12155778:12155931-12156907:+	3	0	0.0324437
ENSG00000162373.12;SE:chr1:48736452-48742623:48742771-48758900:-	0	71	0.35864
ENSG00000164733.20;SE:chr8:11848152-11849046:11849164-11850866:-	0	40	-0.333852
ENSG00000111058.7;SE:chr12:81199444-81199660:81199711-81216901:+	0	1	0.0817309
ENSG00000089123.15;SE:chr20:13587370-13623446:13623514-13625185:-	1	0	0.0968385
ENSG00000183077.15;SE:chr17:78202751-78204656:78204741-78204828:+	87	0	0.576135
ENSG00000111206.12;SE:chr12:2864752-2865355:2865399-2866393:-	108	0	-0.626608
ENSG00000174151.14;SE:chr1:109494287-109494520:109494623-109495143:+	20	0	0.364638
ENSG00000102710.19;SE:chr13:37024442-37025320:37025437-37026204:-	46	0	-0.543515
ENSG00000116138.12;SE:chr1:15564359-15565182:15565453-15565919:+	0	74	0.215536
ENSG00000196214.10;SE:chr19:52283413-52288042:52288115-52290066:+	1	16	0.466617
ENSG00000136643.11;SE:chr1:213071041-213077696:213077816-213104454:+	1	0	-0.524405
ENSG00000100802.14;SE:chr14:23000117-23000959:23001060-23010101:-	1	0	-0.396676
ENSG00000159147.17;SE:chr21:33578444-33579350:33579562-33581302:-	5	0	-0.364536
ENSG00000139624.12;SE:chr12:50144057-50153829:50153951-50167101:-	0	69	-0.341096
ENSG00000157193.14;SE:chr1:53247056-53249380:53249556-53250690:-	0	7	0.407331
ENSG00000101745.15;SE:chr18:9182519-9195551:9195698-9208657:+	20	0	0.185036
ENSG00000130529.15;SE:chr19:49172108-49181349:49181461-49182578:+	0	36	-0.0463968
ENSG00000133460.19;SE:chr22:23877171-23877721:23877869-23882459:+	48	0	0.447749
ENSG00000169905.12;SE:chr1:179865854-179877239:179877373-179877693:-	11	0	-0.652827
ENSG00000141576.14;SE:chr17:76145353-76147269:76147309-76152355:-	0	26	0.417534
ENSG00000132153.14;SE:chr3:47819264-47822097:47822231-47824767:+	0	1	-0.187582
ENSG00000168610.14;SE:chr17:42346713-42348389:42348517-42388279:-	6	0	-0.0242466
ENSG00000137486.16;SE:chr11:75268959-75271701:75271724-75272895:-	5	0	0.455824
ENSG00000177200.15;SE:chr16:53318340-53321163:53321217-53321526:+	0	43	0.413777
ENSG00000128573.22;SE:chr7:114538383-114570807:114570881-114628540:+	0	92	0.401126
ENSG00000198909.7;SE:chr17:63632802-63634709:63634801-63646034:+	5	1	0.284871
ENSG00000132330.16;SE:chr2:238069477-238073783:238073847-238081709:+	8	0	-0.0790351
ENSG00000149380.11;SE:chr11:74273607-74276985:74277144-74279388:-	0	4	-0.165309
ENSG00000132613.14;SE:chr16:70678409-70679315:70679323-70679630:-	99	0	0.233879
ENSG00000115355.15;SE:chr2:55296523-55299839:55299919-55301206:-	0	85	0.550173
ENSG00000132254.12;SE:chr11:6480068-6480323:6480463-6481231:-	0	25	-0.657509
ENSG00000160282.13;SE:chr21:46138646-46138880:46138923-46142109:-	0	10	-0.116171
ENSG00000112182.14;SE:chr6:90252590-90271849:90271941-90296480:-	1	0	-0.318787
ENSG00000170759.10;SE:chr10:32018156-32018316:32018387-32018502:-	3	0	-0.283342
ENSG00000100888.12;SE:chr14:21391063-21391463:21391642-21391833:-	0	72	-0.333125
ENSG00000169641.13;SE:chr1:23109127-23109585:23109650-23168766:-	0	72	0.785799
ENSG00000168003.16;SE:chr11:62885608-62886437:62886568-62888135:+	0	60	0.130402
ENSG00000100296.13;SE:chr22:29549158-29550728:29550843-29553671:-	3	0	0.285354
ENSG00000126012.11;SE:chrX:53217966-53220839:53220916-53224740:-	0	85	0.641003
ENSG00000213918.10;SE:chr16:3643036-3651317:3651921-3654961:+	0	78	-0.142923
ENSG00000152952.11;SE:chr3:146076895-146077862:146077924-146079116:-	58	0	-0.468101
ENSG00000127990.15;SE:chr7:94628359-94629719:94629841-94655990:-	15	0	-0.00538496
ENSG00000149503.12;SE:chr11:62141044-62141500:62141511-62144982:+	0	54	0.33869
ENSG00000073803.13;SE:chr3:185437630-185443445:185443636-185447789:+	76	0	-0.53391
ENSG00000114209.14;SE:chr3:167720273-167725401:167725473-167734806:-	74	0	0.182792
ENSG00000138101.18;SE:chr2:25580826-25596086:25596240-25607236:-	4	0	0.257308
ENSG00000157191.19;SE:chr1:16449201-16450125:16450241-16451838:+	17	0	-0.592114
ENSG00000100814.17;SE:chr14:20313801-20315781:20315850-20316227:-	8	0	-0.102749
ENSG00000167977.8;SE:chr16:2696043-2697906:2697997-2699821:+	0	1	0.000711392
ENSG00000158796.16;SE:chr1:161124210-161124414:161124526-161130815:-	0	9	0.007437
ENSG00000119471.14;SE:chr9:112405722-112408907:112409021-112418860:+	0	49	0.24776
ENSG00000109790.16;SE:chr4:39063035-39075965:39076147-39081103:+	1	0	0.164457
ENSG00000168071.21;SE:chr11:64353813-64354004:64354170-64355194:+	0	86	-0.556751
ENSG00000108064.10;SE:chr10:58386338-58386650:58386716-58388190:+	0	95	0.625755
ENSG00000172456.16;SE:chr1:59321750-59339958:59340069-59346247:+	7	0	0.541862
ENSG00000213722.8;SE:chr6:31728745-31728865:31729225-31730051:-	0	58	0.547556
ENSG00000136848.16;SE:chr9:121763879-121766494:121766730-121768432:+	4	0	0.225335
ENSG00000092140.14;SE:chr14:30559272-30580864:30580947-30581076:+	0	19	0.517751
ENSG00000164675.10;SE:chr7:123469384-123479795:123479970-123496696:-	6	0	-0.10068
ENSG00000113048.16;SE:chr5:72297702-72314081:72314158-72320181:-	59	0	-0.5601
ENSG00000164961.15;SE:chr8:125083258-125083835:125084022-125091615:-	72	0	0.327185
ENSG00000075151.19;SE:chr1:20981227-20997601:20997633-21002713:-	0	75	0.586433
ENSG00000131143.8;SE:chr16:85801278-85804540:85804661-85804937:+	1	0	0.120457
ENSG00000167614.13;SE:chr19:54415678-54416056:54416924-54419128:+	8	0	-0.43257
ENSG00000126391.13;SE:chr11:65387121-65389361:65389528-65393573:+	0	68	0.137771
ENSG00000125505.16;SE:chr19:54183680-54187161:54187287-54188217:-	2	3	-0.221689
ENSG00000188612.11;SE:chr17:75168401-75174752:75174823-75181057:-	31	0	0.602713
ENSG00000160145.15;SE:chr3:124633953-124637208:124637303-124650808:+	0	50	0.768087
ENSG00000141542.10;SE:chr17:82664556-82696389:82696853-82698455:-	1	0	0.250126
ENSG00000058272.15;SE:chr12:79805768-79806166:79806333-79807226:-	60	0	-0.696347
ENSG00000244187.7;SE:chr9:136791424-136791626:136791777-136791947:+	0	18	-0.445664
ENSG00000163931.15;SE:chr3:53226878-53228056:53228149-53228276:-	5	0	-0.226895
ENSG00000172354.9;SE:chr7:100673923-100677352:100677415-100677498:+	0	15	0.204515
ENSG00000132300.18;SE:chr2:86117159-86118921:86119044-86121479:+	27	1	-0.70192
ENSG00000105792.19;SE:chr7:90271675-90271781:90271958-90273987:+	4	0	-0.0376827
ENSG00000189129.13;SE:chr10:80142179-80144223:80144343-80144900:+	18	0	0.334795
ENSG00000185722.16;SE:chr17:4217118-4235772:4235890-4242256:-	78	0	-0.59781
ENSG00000124006.14;SE:chr2:219556723-219557343:219557618-219557823:-	0	23	-0.0945601
ENSG00000010327.10;SE:chr3:52523576-52523652:52523756-52523871:+	0	89	-0.164029
ENSG00000136068.14;SE:chr3:58138529-58141858:58141929-58142650:+	87	0	0.464807
ENSG00000068438.14;SE:chrX:48483027-48483241:48483341-48485736:+	0	3	-0.232442
ENSG00000161405.16;SE:chr17:39777767-39777885:39778010-39788258:-	0	1	0.157592
ENSG00000141101.12;SE:chr16:69749630-69752241:69752371-69754594:-	8	0	-0.40707
ENSG00000146147.14;SE:chr6:54202233-54257308:54257361-54265950:+	50	0	0.357234
ENSG00000184226.14;SE:chr13:66631411-66903504:66903605-67225405:-	14	0	-0.35008
ENSG00000137959.15;SE:chr1:78620571-78620878:78620971-78628951:+	0	1	0.26292
ENSG00000177508.11;SE:chr16:54284312-54284497:54285613-54285784:-	0	20	0.433275
ENSG00000112715.20;SE:chr6:43778918-43781956:43782087-43784541:+	1	23	0.489184
ENSG00000186496.10;SE:chr18:35374364-35374470:35374823-35377278:-	32	0	-0.295988
ENSG00000097046.12;SE:chr1:91513307-91513948:91514043-91514819:+	91	0	-0.376078
ENSG00000184182.18;SE:chr2:237994809-238016566:238016633-238025342:+	2	14	0.308769
ENSG00000177054.13;SE:chr11:19117276-19142978:19143123-19146181:+	0	63	0.139538
ENSG00000169435.13;SE:chr4:73581868-73582189:73582290-73585180:-	49	0	-0.252202
ENSG00000167323.9;SE:chr11:4083498-4084673:4084765-4086477:+	0	87	-0.46597
ENSG00000109180.14;SE:chr4:48831052-48831227:48831496-48832620:+	0	31	0.117372
ENSG00000169224.12;SE:chr1:247518608-247519175:247519407-247526940:+	0	37	-0.258618
ENSG00000174738.12;SE:chr3:23962605-23963224:23963330-23964977:+	0	1	-0.275357
ENSG00000159147.17;SE:chr21:33582055-33582165:33582246-33584590:-	49	0	-0.499712
ENSG00000130714.15;SE:chr9:131503073-131506114:131506220-131506403:+	29	0	0.170933
ENSG00000130475.14;SE:chr19:17747814-17755076:17755191-17762762:+	1	0	0.353337
ENSG00000168883.19;SE:chr2:85645083-85645814:85645899-85647930:+	5	0	-0.164061
ENSG00000135597.18;SE:chr6:138905132-138907495:138907600-138908668:-	0	16	-0.458537
ENSG00000068354.15;SE:chrX:48541442-48544869:48545023-48558897:+	38	0	0.0231007
ENSG00000154582.16;SE:chr8:73959818-73969560:73969673-73972077:-	1	0	0.238839
ENSG00000156411.9;SE:chr14:103913984-103915066:103915189-103921470:-	73	0	-0.250807
ENSG00000166199.12;SE:chr11:43889828-43901516:43901725-43919038:+	44	0	0.144026
ENSG00000066926.10;SE:chr18:57573365-57580073:57580199-57586554:-	0	1	-0.0293273
ENSG00000099622.13;SE:chr19:1271036-1271121:1271246-1271329:+	0	1	-0.392206
ENSG00000086015.20;SE:chr1:46008371-46010730:46010939-46019596:+	1	15	0.0110413
ENSG00000106462.10;SE:chr7:148832750-148836822:148837000-148846470:-	12	0	-0.474059
ENSG00000118785.13;SE:chr4:87977097-87980393:87980434-87981475:+	4	0	-0.00705056
ENSG00000186866.16;SE:chr21:45282459-45282804:45282938-45283383:-	0	65	0.540054
ENSG00000104529.17;SE:chr8:143590081-143590608:143590738-143592647:-	0	39	0.451324
ENSG00000123240.16;SE:chr10:13108289-13108962:13109015-13109112:+	0	1	-0.0561574
ENSG00000140400.14;SE:chr15:75362748-75363999:75364188-75364488:-	0	56	-0.454273
ENSG00000078668.13;SE:chr8:42394278-42395084:42395133-42398712:+	0	1	-0.490892
ENSG00000011347.9;SE:chr11:61546255-61547177:61547308-61551384:-	8	0	0.296851
ENSG00000175216.14;SE:chr11:46759442-46760352:46760375-46760612:-	1	0	0.589618
ENSG00000263001.5;SE:chr7:74711109-74714857:74714916-74716894:+	81	0	-0.470856
ENSG00000154310.16;SE:chr3:171138379-171139470:171139556-171140399:-	61	0	0.191574
ENSG00000074181.8;SE:chr19:15181801-15184295:15184450-15184906:-	69	0	-0.69928
ENSG00000157890.17;SE:chr15:66124000-66128306:66128411-66253605:-	0	96	-0.685043
ENSG00000136854.17;SE:chr9:127682560-127684368:127684493-127690775:+	98	0	0.70601
ENSG00000076864.19;SE:chr1:21602913-21603835:21603912-21606066:-	101	0	0.609777
ENSG00000163485.15;SE:chr1:203127928-203128278:203128432-203128785:+	42	0	0.0087625
ENSG00000068308.13;SE:chrX:48935018-48936191:48936358-48944190:-	5	0	0.0977556
ENSG00000112234.8;SE:chr6:98927822-98934762:98934879-98947806:-	60	0	-0.633516
ENSG00000181027.10;SE:chr19:46748717-46754249:46754315-46755412:+	35	0	-0.485597
ENSG00000157890.17;SE:chr15:66094494-66119086:66119186-66123899:-	0	76	-0.54981
ENSG00000168397.16;SE:chr2:241651335-241651884:241651974-241653307:+	0	65	0.0956047
ENSG00000110074.10;SE:chr11:126273454-126274927:126275021-126275327:+	0	60	-0.418519
ENSG00000089351.14;SE:chr19:35022038-35022900:35022911-35023236:+	38	2	0.141473
ENSG00000186868.15;SE:chr17:45962470-45969165:45969299-45971859:+	70	0	-0.422579
ENSG00000139746.15;SE:chr13:79344794-79353153:79353224-79354439:-	36	0	-0.490103
ENSG00000126858.16;SE:chr17:32208309-32209350:32209445-32211116:+	2	0	-0.149678
ENSG00000104432.12;SE:chr8:78733832-78736474:78736527-78740002:-	0	1	0.231982
ENSG00000119471.14;SE:chr9:112380180-112403995:112404158-112405624:+	67	0	-0.202336
ENSG00000175634.14;SE:chr11:67431515-67432353:67432492-67432600:+	47	0	-0.0408687
ENSG00000125354.22;SE:chrX:119616742-119625335:119625379-119629318:-	36	0	-0.652845
ENSG00000124214.19;SE:chr20:49154071-49165997:49166285-49174195:-	18	2	-0.0694616
ENSG00000122359.17;SE:chr10:80155912-80157641:80157763-80157967:-	0	36	-0.535468
ENSG00000176463.13;SE:chr15:92151014-92162756:92162998-92171780:+	1	0	0.263142
ENSG00000100228.12;SE:chr22:23150154-23152461:23152526-23153033:+	65	0	-0.550825
ENSG00000153310.18;SE:chr8:129879471-129894487:129894564-129903312:-	0	4	0.585216
ENSG00000077721.15;SE:chrX:119575400-119576945:119577066-119581507:+	0	77	-0.115062
ENSG00000148343.18;SE:chr9:129037016-129039788:129039886-129040452:+	0	66	-0.538433
ENSG00000185187.12;SE:chr11:406538-406843:406993-407062:-	0	7	0.190393
ENSG00000149577.15;SE:chr11:117181971-117182060:117182105-117182519:+	52	0	0.345403
ENSG00000013810.18;SE:chr4:1723870-1730388:1730388-1730887:+	59	0	-0.671731
ENSG00000166900.14;SE:chr11:59773294-59787037:59787136-59788873:+	2	0	-0.100415
ENSG00000133112.16;SE:chr13:45340184-45340712:45340820-45341042:-	0	3	0.223549
ENSG00000180304.14;SE:chr15:64690549-64691434:64691591-64703029:-	63	0	-0.639481
ENSG00000105656.12;SE:chr19:18465918-18470976:18471035-18472835:-	2	0	0.532531
ENSG00000183150.7;SE:chr12:12684507-12688513:12688932-12695459:-	0	32	0.37112
ENSG00000164414.16;SE:chr6:87501310-87508420:87508596-87509041:+	0	77	-0.586772
ENSG00000149532.15;SE:chr11:61420094-61420470:61420530-61421390:-	2	0	-0.0949332
ENSG00000129566.12;SE:chr14:20371632-20372733:20372857-20373011:-	35	0	0.46681
ENSG00000105983.19;SE:chr7:156826744-156833753:156833792-156892928:-	1	5	-0.272422
ENSG00000113838.12;SE:chr3:186558572-186563994:186564372-186570107:-	0	75	0.676408
ENSG00000168916.15;SE:chr5:124639214-124641252:124641405-124643511:-	50	0	-0.383314
ENSG00000166068.12;SE:chr15:38253217-38268174:38268237-38299373:+	0	67	0.49024
ENSG00000103202.12;SE:chr16:397313-398208:398394-398990:+	42	0	-0.371868
ENSG00000166313.18;SE:chr11:6403822-6404745:6404784-6405133:-	3	0	0.346174
ENSG00000103194.15;SE:chr16:84768358-84772541:84772685-84775160:+	1	0	0.151286
ENSG00000204946.9;SE:chr7:149290038-149291556:149291745-149292211:+	64	0	0.340111
ENSG00000139436.20;SE:chr12:109965577-109967314:109967319-109967458:-	93	0	0.569482
ENSG00000178404.9;SE:chr17:78901926-78902668:78902771-78903134:-	0	1	0.140382
ENSG00000116138.12;SE:chr1:15559656-15560131:15560329-15562142:+	0	76	0.212777
ENSG00000066855.15;SE:chr8:65670018-65682353:65682451-65693644:+	0	86	0.189093
ENSG00000077782.19;SE:chr8:38419735-38421797:38421941-38423025:-	1	1	0.0503799
ENSG00000183354.11;SE:chr9:5929159-5933751:5933881-5944871:-	3	0	-0.193668
ENSG00000205726.13;SE:chr21:33799929-33802430:33802444-33810975:+	96	0	-0.767803
ENSG00000138073.13;SE:chr2:27132082-27132230:27132403-27132603:-	0	7	-0.278342
ENSG00000001631.14;SE:chr7:92242137-92244002:92244149-92244902:-	0	90	-0.372339
ENSG00000215717.5;SE:chr1:109090882-109091660:109091748-109092890:+	0	76	0.551539
ENSG00000141504.11;SE:chr17:7626793-7627143:7627226-7627363:-	0	100	-0.221832
ENSG00000101224.17;SE:chr20:3801388-3801722:3801802-3801924:+	0	73	-0.370884
ENSG00000100852.12;SE:chr14:32077435-32117143:32117287-32146263:+	0	83	0.258886
ENSG00000181450.17;SE:chr1:227646670-227650956:227651076-227654336:+	59	0	-0.661746
ENSG00000126733.20;SE:chrX:86149108-86184233:86184350-86514279:+	90	0	-0.860061
ENSG00000184381.18;SE:chr22:38143288-38144896:38144978-38145438:-	0	66	-0.376668
ENSG00000142611.16;SE:chr1:3431108-3431966:3432140-3433677:+	0	60	0.338038
ENSG00000149923.13;SE:chr16:30082534-30082746:30082963-30083394:+	1	0	-0.0520475
ENSG00000130304.16;SE:chr19:17487529-17488848:17488939-17489008:+	0	62	-0.22104
ENSG00000104331.8;SE:chr8:56966352-56967110:56967218-56978050:-	0	87	0.149792
ENSG00000257365.7;SE:chr14:65027781-65032359:65032521-65032610:+	44	0	0.00111634
ENSG00000184277.12;SE:chr15:101650161-101651696:101651773-101652271:-	0	81	-0.497273
ENSG00000164294.13;SE:chr5:55160396-55160994:55161255-55164055:+	0	58	0.250067
ENSG00000132530.16;SE:chr17:6758224-6759662:6759718-6760406:+	10	0	0.375462
ENSG00000175662.17;SE:chr17:17884768-17893661:17893810-17898596:-	1	17	-0.174147
ENSG00000173230.15;SE:chr3:121718501-121719646:121719768-121722262:-	0	73	0.276747
ENSG00000168259.14;SE:chr17:41997239-42000482:42000570-42017340:-	4	0	-0.10529
ENSG00000140506.16;SE:chr15:74816311-74816427:74816534-74816632:+	20	0	0.271251
ENSG00000196405.12;SE:chr14:100132779-100134653:100134867-100135905:+	1	59	0.11335
ENSG00000113391.16;SE:chr5:93964523-94050731:94050831-94053126:-	80	0	-0.354467
ENSG00000103740.9;SE:chr15:78194726-78208002:78208102-78234371:-	1	0	-0.531563
ENSG00000152578.12;SE:chr11:105966061-105971914:105972028-105974310:+	0	90	-0.579162
ENSG00000132581.9;SE:chr17:28649276-28655287:28655483-28662046:-	0	2	0.178705
ENSG00000126091.19;SE:chr1:43899263-43899541:43899727-43920404:+	0	1	-0.185387
ENSG00000139620.12;SE:chr12:48655060-48660468:48660619-48662560:-	0	2	0.00950695
ENSG00000100038.19;SE:chr22:21970406-21970980:21971061-21971877:-	13	1	-0.199067
ENSG00000146729.9;SE:chr7:55984878-55991828:55991884-55994894:+	0	56	-0.185421
ENSG00000169169.14;SE:chr19:49697465-49700684:49700855-49701317:+	0	90	-0.428165
ENSG00000181666.17;SE:chr19:37318186-37322185:37322232-37323533:+	68	0	0.25568
ENSG00000188487.11;SE:chr11:15190814-15200824:15200949-15221477:+	5	0	-0.217612
ENSG00000009307.15;SE:chr1:114736855-114737471:114737563-114737963:-	0	3	-0.0096077
ENSG00000141338.13;SE:chr17:68918185-68918427:68918546-68919301:-	0	5	0.159319
ENSG00000166313.18;SE:chr11:6401688-6401977:6401982-6402082:-	85	0	0.749835
ENSG00000112739.16;SE:chr6:4062299-4062557:4062760-4063074:+	57	0	0.104092
ENSG00000102189.16;SE:chr12:92857485-92864860:92864987-92891629:-	43	0	-0.608018
ENSG00000185515.14;SE:chrX:155090839-155116057:155116188-155116711:+	0	58	0.422157
ENSG00000165185.14;SE:chr9:112575251-112617871:112617954-112645650:+	0	85	0.900325
ENSG00000198626.15;SE:chr1:237828445-237830530:237830630-237831514:+	0	52	-0.555452
ENSG00000206053.12;SE:chr16:1678356-1683509:1683592-1685439:+	0	98	0.837321
ENSG00000182230.11;SE:chr5:176084993-176087112:176087205-176089463:+	0	6	-0.289071
ENSG00000124207.16;SE:chr20:49070297-49072286:49072453-49072568:+	0	39	0.500346
ENSG00000258388.7;SE:chr6:32154777-32155030:32155183-32155688:+	81	0	0.349365
ENSG00000120594.16;SE:chr10:20001986-20046869:20047015-20068170:+	76	1	-0.0908541
ENSG00000144306.13;SE:chr2:174395817-174398275:174398442-174399922:+	2	0	-0.525131
ENSG00000147677.10;SE:chr8:116726172-116734277:116734354-116755666:-	0	1	0.296178
ENSG00000188897.8;SE:chr16:11485073-11487262:11487386-11488709:-	0	85	0.651094
ENSG00000104325.6;SE:chr8:90001561-90017203:90017326-90018909:+	0	23	0.0481914
ENSG00000110514.18;SE:chr11:47285590-47286433:47286534-47289391:+	36	0	0.459796
ENSG00000175606.10;SE:chr8:73978861-73979079:73979171-73981155:+	61	0	0.577303
ENSG00000145362.16;SE:chr4:113369805-113372533:113372625-113373090:+	70	0	0.24277
ENSG00000121281.12;SE:chr16:50288350-50289221:50289313-50290457:+	25	0	-0.424389
ENSG00000138777.19;SE:chr4:105453642-105456696:105456745-105473894:-	0	1	-0.46985
ENSG00000131023.12;SE:chr6:149695221-149697092:149697186-149701779:-	0	9	0.644051
ENSG00000164048.13;SE:chr3:48260939-48267918:48268160-48286246:+	3	64	0.00530251
ENSG00000143436.10;SE:chr1:151760899-151761451:151761552-151762105:-	5	9	-0.562741
ENSG00000077514.8;SE:chr11:74594116-74604692:74604794-74611499:+	5	0	-0.320027
ENSG00000167186.10;SE:chr16:19072106-19073921:19074097-19075721:+	0	2	0.054272
ENSG00000150672.16;SE:chr11:84163511-84251238:84251291-84273151:-	0	66	-0.196286
ENSG00000163681.14;SE:chr3:57896932-57907884:57908006-57909076:+	94	0	0.4677
ENSG00000104774.12;SE:chr19:12658344-12658428:12658510-12661260:-	0	103	0.159048
ENSG00000131095.11;SE:chr17:44913430-44913728:44913823-44914028:-	6	0	0.161583
ENSG00000139974.15;SE:chr14:61030523-61037059:61037141-61037625:+	4	0	-0.067654
ENSG00000165949.12;SE:chr14:94110797-94111659:94111773-94114851:+	0	85	-0.55902
ENSG00000127527.13;SE:chr19:16361984-16377122:16377254-16385129:-	90	0	0.190028
ENSG00000119844.14;SE:chr2:64573068-64579486:64581273-64585422:+	88	0	0.479782
ENSG00000095637.20;SE:chr10:95410777-95414494:95414862-95421961:-	0	80	-0.510915
ENSG00000138459.8;SE:chr3:112569269-112570540:112570670-112573889:+	73	0	-0.675718
ENSG00000173818.16;SE:chr17:80415821-80417811:80417945-80423520:+	0	13	0.330829
ENSG00000134278.14;SE:chr18:12454483-12459755:12459928-12463351:-	0	103	0.608013
ENSG00000152467.9;SE:chr19:58034161-58035440:58035502-58035970:+	0	93	0.482391
ENSG00000180155.18;SE:chr8:142775694-142775906:142776121-142777106:-	0	62	-0.450207
ENSG00000133030.19;SE:chr17:17142765-17143556:17143669-17146036:+	89	0	-0.511242
ENSG00000147118.10;SE:chrX:47983411-47988524:47988617-48002595:-	20	1	-0.239783
ENSG00000250305.8;SE:chr8:12945966-12969997:12970150-12990834:+	0	50	-0.422391
ENSG00000074603.18;SE:chr15:65454415-65456225:65456371-65463761:-	76	0	-0.0166808
ENSG00000185267.9;SE:chr10:14820158-14825479:14825620-14828145:-	1	0	-0.246317
ENSG00000117394.19;SE:chr1:42929780-42929873:42930035-42930626:-	0	2	0.356398
ENSG00000172264.16;SE:chr20:16041278-16044571:16044639-16049830:+	15	1	-0.279241
ENSG00000134313.14;SE:chr2:8736999-8747887:8748000-8750112:-	15	0	-0.712322
ENSG00000149925.16;SE:chr16:30053499-30055172:30055327-30063729:+	51	1	0.51317
ENSG00000205659.10;SE:chr14:74097860-74101155:74101238-74198922:+	0	8	-0.334937
ENSG00000141012.12;SE:chr16:88836267-88837622:88837765-88840992:-	0	48	-0.71732
ENSG00000204022.9;SE:chr10:88587392-88590585:88590696-88591378:+	32	0	0.493535
ENSG00000170791.17;SE:chr8:56211837-56212762:56212889-56214598:+	0	1	-0.0595774
ENSG00000078618.19;SE:chr1:51836438-51837487:51837620-51840226:-	1	32	-0.674251
ENSG00000123213.22;SE:chr5:65722414-65740895:65741000-65758567:+	93	0	-0.837029
ENSG00000006283.17;SE:chr17:50608040-50609882:50609935-50615361:+	0	87	-0.204465
ENSG00000112146.16;SE:chr6:53093978-53094692:53094841-53095513:+	0	68	-0.567313
ENSG00000144857.14;SE:chr3:113284858-113285372:113285565-113286675:+	0	90	0.511168
ENSG00000137601.15;SE:chr4:169537911-169555720:169555851-169555932:-	0	30	0.200334
ENSG00000140623.13;SE:chr16:4783766-4783931:4784068-4785807:-	6	0	0.172707
ENSG00000184860.9;SE:chr16:82000884-82007641:82007868-82011387:-	0	100	0.681567
ENSG00000149554.12;SE:chr11:125644268-125644512:125644643-125653746:+	1	1	0.0122535
ENSG00000121716.18;SE:chr7:100353270-100353373:100353483-100353895:+	0	26	-0.227517
ENSG00000119688.20;SE:chr14:74289519-74290027:74290118-74290291:-	24	0	0.218054
ENSG00000137817.16;SE:chr15:72253504-72253950:72254070-72254455:-	1	0	-0.149821
ENSG00000100599.15;SE:chr14:92577477-92615407:92615479-92641238:+	91	0	0.0868493
ENSG00000065154.11;SE:chr10:124405563-124407303:124407476-124408542:-	0	94	-0.414362
ENSG00000164031.16;SE:chr4:99923185-99927717:99927838-99930450:-	0	66	0.154236
ENSG00000108384.14;SE:chr17:58692788-58694931:58695189-58696693:+	2	0	0.0916118
ENSG00000136267.13;SE:chr7:14736194-14753928:14753948-14757655:-	93	0	-0.445569
ENSG00000117479.12;SE:chr1:169470186-169477155:169477757-169485563:-	0	67	-0.4139
ENSG00000075624.13;SE:chr7:5528719-5529019:5529059-5529161:-	87	0	-0.605591
ENSG00000144736.13;SE:chr3:72842402-72844359:72844453-72848198:-	2	0	-0.00988409
ENSG00000143476.17;SE:chr1:212035942-212042993:212043118-212044660:+	0	77	0.442521
ENSG00000075413.17;SE:chr14:103480490-103490952:103491107-103491777:+	106	0	0.892488
ENSG00000158014.14;SE:chr1:26043551-26044298:26044444-26044997:-	4	70	0.490596
ENSG00000117410.13;SE:chr1:43975107-43975800:43975848-43976090:+	78	0	-0.0482269
ENSG00000145907.14;SE:chr5:151791062-151794159:151794249-151795479:+	0	59	0.450242
ENSG00000137404.14;SE:chr6:30688942-30690047:30690243-30690842:-	1	66	0.618595
ENSG00000186132.14;SE:chr2:119339971-119340159:119340361-119366357:-	0	5	-0.45998
ENSG00000174851.14;SE:chr11:66284966-66285381:66285536-66285701:-	0	5	0.17151
ENSG00000127603.23;SE:chr1:39300362-39302924:39303078-39309570:+	0	55	0.182538
ENSG00000141198.13;SE:chr17:54913873-54914639:54914743-54915746:+	5	0	-0.249247
ENSG00000057935.13;SE:chr2:42697834-42698415:42698494-42704197:+	0	56	0.447808
ENSG00000118762.7;SE:chr4:88043457-88046642:88046870-88051991:+	68	0	-0.567327
ENSG00000169554.16;SE:chr2:144517419-144518293:144518446-144519939:-	0	40	0.574549
ENSG00000196262.13;SE:chr7:44799874-44800424:44800543-44801287:+	1	0	-0.452961
ENSG00000067560.10;SE:chr3:49375591-49406712:49406806-49411820:-	0	1	-0.135413
ENSG00000088833.17;SE:chr20:1458274-1463335:1463441-1464329:-	0	72	0.437512
ENSG00000116237.15;SE:chr1:6233643-6234405:6234511-6234886:-	0	96	-0.443229
ENSG00000183726.10;SE:chr1:25351693-25352882:25352974-25356793:+	62	0	-0.25915
ENSG00000111275.12;SE:chr12:111798242-111799906:111800063-111803859:+	0	67	-0.398246
ENSG00000141380.13;SE:chr18:26035127-26035831:26035923-26038555:-	88	0	-0.706344
ENSG00000136830.11;SE:chr9:127531778-127561148:127561237-127568820:-	1	0	0.56086
ENSG00000099783.11;SE:chr19:8474244-8483158:8483211-8485603:+	43	0	-0.269677
ENSG00000203797.9;SE:chr6:110393342-110404774:110404950-110408334:-	73	0	0.623549
ENSG00000111879.18;SE:chr6:118966952-118974428:118974574-118975024:-	7	1	0.260241
ENSG00000161642.17;SE:chr12:54371096-54371473:54371642-54373973:-	0	2	-0.416634
ENSG00000111880.15;SE:chr6:88769874-88801564:88801632-88844357:-	69	0	-0.676384
ENSG00000173611.17;SE:chr9:124971844-124975247:124975389-124976114:-	0	79	0.386443
ENSG00000145425.9;SE:chr4:151100588-151100975:151101162-151102871:+	0	64	0.437379
ENSG00000197548.12;SE:chr3:11309061-11313304:11313420-11315344:+	39	0	-0.744554
ENSG00000134318.13;SE:chr2:11227398-11235702:11235962-11249661:-	3	0	-0.223627
ENSG00000048028.11;SE:chr11:113815382-113817658:113817837-113823605:-	54	0	0.185985
ENSG00000171476.21;SE:chr4:56656012-56676499:56676566-56681255:-	4	11	-0.413489
ENSG00000196290.14;SE:chr2:200895390-200897076:200897214-200899385:+	1	0	0.147925
ENSG00000132305.20;SE:chr2:86166644-86170749:86170841-86171208:-	0	77	0.460536
ENSG00000143498.17;SE:chr1:222577643-222579759:222579872-222584128:-	3	0	-0.261025
ENSG00000101596.14;SE:chr18:2777915-2778169:2778239-2784450:+	56	0	-0.56338
ENSG00000114956.19;SE:chr2:73950732-73957125:73957240-73958146:+	0	84	0.0735603
ENSG00000134982.16;SE:chr5:112737925-112738353:112738460-112754873:+	0	60	0.416585
ENSG00000121310.16;SE:chr1:52896597-52897437:52897484-52899174:-	0	1	-0.210931
ENSG00000153006.14;SE:chr5:64754362-64754623:64754770-64765045:-	0	1	-0.561004
ENSG00000103051.18;SE:chr16:70517740-70519649:70519731-70523373:-	0	52	0.0560984
ENSG00000131381.12;SE:chr3:15080802-15082367:15082608-15084735:-	1	0	-0.617624
ENSG00000063176.15;SE:chr19:48620553-48625891:48626362-48627692:+	0	68	-0.304792
ENSG00000154265.15;SE:chr17:69284072-69285388:69285420-69285898:-	0	1	-0.287401
ENSG00000149970.14;SE:chrX:21501588-21516485:21516631-21526867:+	11	1	-0.0601759
ENSG00000107560.10;SE:chr10:118015110-118033982:118034041-118038972:-	0	5	0.259281
ENSG00000173933.19;SE:chr11:66640123-66643450:66644140-66646027:+	91	0	-0.498834
ENSG00000110955.8;SE:chr12:56642580-56642673:56642684-56643403:-	69	0	0.50309
ENSG00000132589.15;SE:chr17:28883231-28885857:28885947-28888945:-	2	0	-0.284398
ENSG00000082126.17;SE:chr2:201660346-201664081:201664101-201666334:-	31	0	0.497244
ENSG00000149557.12;SE:chr11:125460666-125463484:125463570-125481534:-	0	1	-0.257158
ENSG00000156313.12;SE:chrX:38276772-38287094:38288041-38290959:-	0	64	-0.572296
ENSG00000167766.18;SE:chr19:52614797-52616718:52616841-52618936:-	0	7	-0.22269
ENSG00000022840.15;SE:chr12:120571291-120574468:120574537-120575631:+	0	1	0.206627
ENSG00000182175.13;SE:chr15:93045705-93051993:93052507-93072916:-	79	0	-0.659504
ENSG00000197619.13;SE:chr19:52003900-52004417:52004723-52008141:-	0	4	-0.0765214
ENSG00000119929.12;SE:chr10:99747390-99750369:99750396-99754529:+	72	0	0.173066
ENSG00000039068.18;SE:chr16:68808567-68808693:68808848-68810197:+	10	1	0.0387588
ENSG00000079156.16;SE:chr2:178339094-178339672:178339764-178349224:+	91	0	0.178015
ENSG00000001631.14;SE:chr7:92222978-92225720:92225827-92226526:-	0	4	0.174344
ENSG00000122545.17;SE:chr7:35801270-35832798:35832900-35863552:+	1	2	0.142484
ENSG00000153443.12;SE:chr16:4609983-4610493:4610656-4614678:-	7	0	0.322236
ENSG00000167491.17;SE:chr19:19501416-19501969:19502043-19502331:+	4	0	-0.433538
ENSG00000105357.15;SE:chr19:50252753-50255220:50255318-50257299:+	77	0	0.662931
ENSG00000147155.10;SE:chrX:48521907-48522193:48522252-48523699:+	0	43	0.540525
ENSG00000153404.13;SE:chr5:174098-179551:179754-181514:+	0	11	0.476261
ENSG00000120860.10;SE:chr12:102046119-102050189:102050291-102061248:-	52	0	0.326402
ENSG00000104529.17;SE:chr8:143586852-143592647:143592797-143597348:-	0	43	0.591055
ENSG00000167766.18;SE:chr19:52660843-52674182:52674253-52690443:-	73	0	0.392651
ENSG00000197912.13;SE:chr16:89548113-89548980:89549336-89550494:+	70	0	0.511755
ENSG00000163630.10;SE:chr3:63278742-63480832:63480956-63556543:+	70	0	0.415054
ENSG00000132561.13;SE:chr8:98018116-98021205:98021327-98027416:+	1	0	-0.00556363
ENSG00000162341.15;SE:chr11:69079020-69079834:69079883-69081400:+	0	82	-0.481249
ENSG00000154889.16;SE:chr18:11897356-11905182:11905279-11905738:-	0	4	0.156155
ENSG00000166887.15;SE:chr15:42191560-42192066:42192098-42199896:-	1	22	0.452757
ENSG00000063978.15;SE:chr4:2511965-2512438:2512597-2513083:+	0	62	0.260927
ENSG00000221926.11;SE:chr17:15680953-15682854:15682964-15683036:-	0	33	0.343113
ENSG00000101474.11;SE:chr20:24964022-24964375:24964398-24968892:-	102	0	0.803325
ENSG00000153317.14;SE:chr8:130159964-130160785:130160793-130167536:-	58	0	-0.582708
ENSG00000198860.11;SE:chr1:184054863-184072157:184072298-184072827:+	0	103	0.275789
ENSG00000139116.17;SE:chr12:39333107-39333212:39333280-39337096:-	64	0	-0.146434
ENSG00000074582.12;SE:chr2:218662260-218662515:218662679-218662883:+	0	11	-0.256227
ENSG00000183091.19;SE:chr2:151498352-151501391:151501483-151502793:-	0	19	-0.115219
ENSG00000074527.11;SE:chr12:95665980-95670078:95670146-95682707:-	6	0	-0.135532
ENSG00000126106.13;SE:chr1:44645464-44654940:44655209-44660174:-	1	0	-0.379301
ENSG00000128604.18;SE:chr7:128942276-128943059:128943134-128945845:+	0	67	-0.483659
ENSG00000077264.14;SE:chrX:111142196-111146521:111146565-111147737:+	0	8	0.693983
ENSG00000188674.10;SE:chr2:208165815-208168382:208168495-208171988:-	1	0	0.00362959
ENSG00000054654.15;SE:chr14:64126807-64128452:64128553-64129782:+	0	58	0.296028
ENSG00000127554.12;SE:chr16:1984476-1984747:1984943-1985866:+	13	0	0.335863
ENSG00000198000.11;SE:chr9:92321746-92323236:92323351-92323441:-	0	3	0.423162
ENSG00000162144.9;SE:chr11:61356728-61357733:61357828-61361733:-	29	0	-0.0969889
ENSG00000071626.16;SE:chr19:1422396-1425878:1425960-1428842:+	0	7	0.302752
ENSG00000006625.17;SE:chr7:30498938-30500536:30500681-30504569:-	0	104	-0.139581
ENSG00000129007.14;SE:chr15:68197628-68205121:68205151-68205245:-	0	82	-0.333507
ENSG00000132466.17;SE:chr4:73146873-73147241:73147432-73148813:-	97	0	-0.742523
ENSG00000197563.9;SE:chr18:62045979-62072321:62072365-62072673:-	0	1	-0.0161651
ENSG00000151789.9;SE:chr3:21437203-21459332:21459449-21510861:-	77	0	0.441489
ENSG00000152443.12;SE:chr19:57747091-57749157:57749331-57750785:+	0	1	-0.181283
ENSG00000008277.14;SE:chr7:88171561-88178935:88179042-88181505:+	0	86	-0.404621
ENSG00000106327.12;SE:chr7:100631052-100631499:100631596-100631806:-	3	0	0.0753491
ENSG00000116285.12;SE:chr1:8014396-8015308:8015400-8015495:-	33	0	0.080072
ENSG00000135597.18;SE:chr6:138947913-138951042:138951160-138987530:-	0	8	-0.568071
ENSG00000009307.15;SE:chr1:114738072-114739692:114739890-114749821:-	12	0	-0.552838
ENSG00000278053.4;SE:chr17:37632298-37633288:37633418-37642110:-	1	0	-0.319873
ENSG00000137822.12;SE:chr15:43398179-43399112:43399174-43400044:+	0	76	0.0885974
ENSG00000163798.13;SE:chr2:27667390-27668637:27668750-27668843:+	0	38	-0.0604236
ENSG00000198055.10;SE:chr5:177432310-177432706:177432806-177433147:+	6	1	-0.290461
ENSG00000172053.14;SE:chr3:49096079-49097992:49098117-49098192:-	38	0	-0.537231
ENSG00000153310.18;SE:chr8:129879471-129880376:129880458-129903312:-	0	48	0.69347
ENSG00000173137.11;SE:chr8:144374107-144377393:144377490-144379387:+	5	0	0.140302
ENSG00000162885.12;SE:chr1:235494828-235496186:235496308-235504141:-	1	0	-0.0359407
ENSG00000139636.15;SE:chr12:49104885-49105924:49105957-49106961:-	85	0	-0.0402206
ENSG00000119772.16;SE:chr2:25239215-25239315:25239513-25240302:-	0	2	0.42628
ENSG00000213066.11;SE:chr6:167004401-167010813:167010893-167022409:+	0	93	0.448225
ENSG00000079841.18;SE:chr6:72266049-72274349:72274432-72291934:+	1	2	-0.00806161
ENSG00000008311.14;SE:chr7:122098576-122098745:122098866-122101371:-	0	63	0.486137
ENSG00000128585.17;SE:chr7:131470944-131478623:131478677-131487607:+	29	0	-0.630403
ENSG00000135424.15;SE:chr12:55694695-55694778:55694970-55695522:-	0	92	-0.204924
ENSG00000134853.11;SE:chr4:54278515-54278819:54278971-54280316:+	0	83	0.48499
ENSG00000126749.14;SE:chr12:6975148-6975229:6975378-6975696:+	1	0	-0.742619
ENSG00000121905.9;SE:chr1:32886515-32888878:32889276-32893524:+	4	0	0.00255367
ENSG00000206560.10;SE:chr3:15713641-15714578:15714656-15720915:-	78	0	0.0848182
ENSG00000134042.12;SE:chr18:50806850-50809302:50809404-50819581:-	53	0	0.252901
ENSG00000133943.20;SE:chr14:91167378-91170003:91170186-91173289:+	62	0	0.518888
ENSG00000185104.19;SE:chr1:50441523-50451793:50452193-50475464:-	0	52	0.608408
ENSG00000114670.13;SE:chr3:131165519-131168830:131168937-131170773:+	0	16	0.356323
ENSG00000278540.4;SE:chr17:37162050-37179260:37179406-37181201:-	1	76	0.812517
ENSG00000167553.14;SE:chr12:49228166-49256397:49256511-49269465:+	0	1	0.30509
ENSG00000046651.14;SE:chrX:13739032-13740089:13740213-13744415:+	56	0	-0.0715716
ENSG00000145882.10;SE:chr5:149362843-149362967:149363016-149364036:+	0	7	-0.129173
ENSG00000144278.14;SE:chr2:154140505-154236046:154236180-154242030:+	0	54	-0.386021

## Sheet: Fig 1E
sample	Tissue	Exon Type	InclusionLevel	stage
28days	Brain	embryonicPos	0.398378	Pre Natal
35days	Brain	embryonicPos	0.391766	Pre Natal
42days	Brain	embryonicPos	0.383343	Pre Natal
49days	Brain	embryonicPos	0.351061	Pre Natal
56days	Brain	embryonicPos	0.291013	Pre Natal
63days	Brain	embryonicPos	0.290839	Pre Natal
70days	Brain	embryonicPos	0.36639	Pre Natal
77days	Brain	embryonicPos	0.305589	Pre Natal
84days	Brain	embryonicPos	0.356522	Pre Natal
91days	Brain	embryonicPos	0.316223	Pre Natal
112days	Brain	embryonicPos	0.2985	Pre Natal
365days	Brain	embryonicPos	0.299092	Post Natal
369days	Brain	embryonicPos	0.264908	Post Natal
380days	Brain	embryonicPos	0.239239	Post Natal
384days	Brain	embryonicPos	0.22024	Post Natal
545days	Brain	embryonicPos	0.22886	Post Natal
586days	Brain	embryonicPos	0.219679	Post Natal
635days	Brain	embryonicPos	0.192913	Post Natal
1095days	Brain	embryonicPos	0.186818	Post Natal
1825days	Brain	embryonicPos	0.251532	Post Natal
2920days	Brain	embryonicPos	0.228249	Post Natal
3285days	Brain	embryonicPos	0.241865	Post Natal
5110days	Brain	embryonicPos	0.199743	Post Natal
5475days	Brain	embryonicPos	0.212625	Post Natal
6205days	Brain	embryonicPos	0.206034	Post Natal
6570days	Brain	embryonicPos	0.223442	Post Natal
10950days	Brain	embryonicPos	0.2228	Post Natal
12045days	Brain	embryonicPos	0.212846	Post Natal
14600days	Brain	embryonicPos	0.212473	Post Natal
18615days	Brain	embryonicPos	0.2112	Post Natal
19710days	Brain	embryonicPos	0.221387	Post Natal
21535days	Brain	embryonicPos	0.195625	Post Natal
28days	Brain	embryonicNeg	0.55487	Pre Natal
35days	Brain	embryonicNeg	0.571778	Pre Natal
42days	Brain	embryonicNeg	0.581446	Pre Natal
49days	Brain	embryonicNeg	0.612247	Pre Natal
56days	Brain	embryonicNeg	0.669015	Pre Natal
63days	Brain	embryonicNeg	0.667832	Pre Natal
70days	Brain	embryonicNeg	0.621547	Pre Natal
77days	Brain	embryonicNeg	0.657136	Pre Natal
84days	Brain	embryonicNeg	0.626329	Pre Natal
91days	Brain	embryonicNeg	0.656669	Pre Natal
112days	Brain	embryonicNeg	0.663913	Pre Natal
365days	Brain	embryonicNeg	0.659698	Post Natal
369days	Brain	embryonicNeg	0.697663	Post Natal
380days	Brain	embryonicNeg	0.703373	Post Natal
384days	Brain	embryonicNeg	0.726453	Post Natal
545days	Brain	embryonicNeg	0.720374	Post Natal
586days	Brain	embryonicNeg	0.743261	Post Natal
635days	Brain	embryonicNeg	0.764223	Post Natal
1095days	Brain	embryonicNeg	0.773083	Post Natal
1825days	Brain	embryonicNeg	0.737951	Post Natal
2920days	Brain	embryonicNeg	0.750755	Post Natal
3285days	Brain	embryonicNeg	0.737302	Post Natal
5110days	Brain	embryonicNeg	0.770062	Post Natal
5475days	Brain	embryonicNeg	0.746933	Post Natal
6205days	Brain	embryonicNeg	0.767183	Post Natal
6570days	Brain	embryonicNeg	0.755607	Post Natal
10950days	Brain	embryonicNeg	0.755718	Post Natal
12045days	Brain	embryonicNeg	0.757386	Post Natal
14600days	Brain	embryonicNeg	0.758868	Post Natal
18615days	Brain	embryonicNeg	0.756	Post Natal
19710days	Brain	embryonicNeg	0.758978	Post Natal
21535days	Brain	embryonicNeg	0.77083	Post Natal

## Sheet: Fig 2A
Tissue	stage	eventType	exonType	oddsRatio	pvalue	standardError	hyperGeometric	fdr
Brain	Overall	Increase	EN	0.123514	7.58024e-241	0.0838	1	3.0321e-240
Brain	Overall	Increase	EP	3.58366	1.82014e-191	0.0426	1.38552e-191	2.42685e-191
Brain	Overall	Decrease	EN	3.66873	1.28133e-231	0.0396	1.13036e-231	2.56265e-231
Brain	Overall	Decrease	EP	0.149099	2.88435e-191	0.0829	1	2.88435e-191
Liver	Overall	Increase	EN	0.771472	0.0150411	0.107	0.994684	0.0225617
Liver	Overall	Increase	EP	1.70091	5.47927e-09	0.0868	3.74095e-09	2.19171e-08
Liver	Overall	Decrease	EN	1.15277	0.117365	0.0905	0.0653949	0.140838
Liver	Overall	Decrease	EP	0.71805	0.00260462	0.113	0.999013	0.00446507
Kidney	Overall	Increase	EN	0.586973	3.23132e-08	0.101	1	1.93879e-07
Kidney	Overall	Increase	EP	1.39623	2.35846e-05	0.0766	1.27126e-05	5.6603e-05
Kidney	Overall	Decrease	EN	1.44982	1.49287e-05	0.0833	9.60314e-06	4.47862e-05
Kidney	Overall	Decrease	EP	0.713476	0.000644373	0.102	0.999756	0.000926835

## Sheet: Fig 2B
cancer	Tissue	exonType	Hallmark	correlation
LIHC	Liver	embryonicPositive	Angiogenesis	0.338985
LIHC	Liver	embryonicPositive	Apoptosis	-0.0993
LIHC	Liver	embryonicPositive	Cell_Cycle	0.00108073
LIHC	Liver	embryonicPositive	Differentiation	0.263683
LIHC	Liver	embryonicPositive	DNA_damage	0.384985
LIHC	Liver	embryonicPositive	DNA_repair	-0.25294
LIHC	Liver	embryonicPositive	EMT	0.242103
LIHC	Liver	embryonicPositive	Hypoxia	0.275077
LIHC	Liver	embryonicPositive	Inflammation	0.121468
LIHC	Liver	embryonicPositive	Invasion	0.184627
LIHC	Liver	embryonicPositive	Metastasis	0.238226
LIHC	Liver	embryonicPositive	Proliferation	0.0991183
LIHC	Liver	embryonicPositive	Quiescence	0.246297
LIHC	Liver	embryonicPositive	Stemness	0.415307
LIHC	Liver	embryonicNegative	Angiogenesis	-0.313662
LIHC	Liver	embryonicNegative	Apoptosis	0.0868456
LIHC	Liver	embryonicNegative	Cell_Cycle	-0.0761891
LIHC	Liver	embryonicNegative	Differentiation	-0.254096
LIHC	Liver	embryonicNegative	DNA_damage	-0.42001
LIHC	Liver	embryonicNegative	DNA_repair	0.214564
LIHC	Liver	embryonicNegative	EMT	-0.243656
LIHC	Liver	embryonicNegative	Hypoxia	-0.28264
LIHC	Liver	embryonicNegative	Inflammation	-0.116848
LIHC	Liver	embryonicNegative	Invasion	-0.190494
LIHC	Liver	embryonicNegative	Metastasis	-0.250118
LIHC	Liver	embryonicNegative	Proliferation	-0.138377
LIHC	Liver	embryonicNegative	Quiescence	-0.229984
LIHC	Liver	embryonicNegative	Stemness	-0.403539
KIRP	Kidney	embryonicPositive	Angiogenesis	0.243819
KIRP	Kidney	embryonicPositive	Apoptosis	-0.21614
KIRP	Kidney	embryonicPositive	Cell_Cycle	0.0359763
KIRP	Kidney	embryonicPositive	Differentiation	0.157568
KIRP	Kidney	embryonicPositive	DNA_damage	0.463783
KIRP	Kidney	embryonicPositive	DNA_repair	-0.251346
KIRP	Kidney	embryonicPositive	EMT	0.191136
KIRP	Kidney	embryonicPositive	Hypoxia	0.209905
KIRP	Kidney	embryonicPositive	Inflammation	-0.071045
KIRP	Kidney	embryonicPositive	Invasion	0.19244
KIRP	Kidney	embryonicPositive	Metastasis	0.323352
KIRP	Kidney	embryonicPositive	Proliferation	0.128195
KIRP	Kidney	embryonicPositive	Quiescence	0.179118
KIRP	Kidney	embryonicPositive	Stemness	0.301955
KIRP	Kidney	embryonicNegative	Angiogenesis	-0.225012
KIRP	Kidney	embryonicNegative	Apoptosis	0.294138
KIRP	Kidney	embryonicNegative	Cell_Cycle	-0.0533054
KIRP	Kidney	embryonicNegative	Differentiation	-0.049647
KIRP	Kidney	embryonicNegative	DNA_damage	-0.433886
KIRP	Kidney	embryonicNegative	DNA_repair	0.147072
KIRP	Kidney	embryonicNegative	EMT	-0.159106
KIRP	Kidney	embryonicNegative	Hypoxia	-0.208309
KIRP	Kidney	embryonicNegative	Inflammation	0.133167
KIRP	Kidney	embryonicNegative	Invasion	-0.13285
KIRP	Kidney	embryonicNegative	Metastasis	-0.260749
KIRP	Kidney	embryonicNegative	Proliferation	-0.0473613
KIRP	Kidney	embryonicNegative	Quiescence	-0.105398
KIRP	Kidney	embryonicNegative	Stemness	-0.203895
KIRC	Kidney	embryonicPositive	Angiogenesis	0.224384
KIRC	Kidney	embryonicPositive	Apoptosis	-0.298104
KIRC	Kidney	embryonicPositive	Cell_Cycle	-0.121199
KIRC	Kidney	embryonicPositive	Differentiation	0.227546
KIRC	Kidney	embryonicPositive	DNA_damage	0.529837
KIRC	Kidney	embryonicPositive	DNA_repair	-0.182984
KIRC	Kidney	embryonicPositive	EMT	0.0651064
KIRC	Kidney	embryonicPositive	Hypoxia	0.330014
KIRC	Kidney	embryonicPositive	Inflammation	0.0125269
KIRC	Kidney	embryonicPositive	Invasion	0.118724
KIRC	Kidney	embryonicPositive	Metastasis	0.325813
KIRC	Kidney	embryonicPositive	Proliferation	0.0900215
KIRC	Kidney	embryonicPositive	Quiescence	0.201282
KIRC	Kidney	embryonicPositive	Stemness	0.178831
KIRC	Kidney	embryonicNegative	Angiogenesis	-0.201724
KIRC	Kidney	embryonicNegative	Apoptosis	0.327312
KIRC	Kidney	embryonicNegative	Cell_Cycle	-0.00580322
KIRC	Kidney	embryonicNegative	Differentiation	-0.246628
KIRC	Kidney	embryonicNegative	DNA_damage	-0.548854
KIRC	Kidney	embryonicNegative	DNA_repair	0.0889457
KIRC	Kidney	embryonicNegative	EMT	-0.145529
KIRC	Kidney	embryonicNegative	Hypoxia	-0.313781
KIRC	Kidney	embryonicNegative	Inflammation	-0.0675829
KIRC	Kidney	embryonicNegative	Invasion	-0.180194
KIRC	Kidney	embryonicNegative	Metastasis	-0.336245
KIRC	Kidney	embryonicNegative	Proliferation	-0.178567
KIRC	Kidney	embryonicNegative	Quiescence	-0.248381
KIRC	Kidney	embryonicNegative	Stemness	-0.285391
KICH	Kidney	embryonicPositive	Angiogenesis	0.151115
KICH	Kidney	embryonicPositive	Apoptosis	0.0330023
KICH	Kidney	embryonicPositive	Cell_Cycle	0.178513
KICH	Kidney	embryonicPositive	Differentiation	0.224846
KICH	Kidney	embryonicPositive	DNA_damage	0.391699
KICH	Kidney	embryonicPositive	DNA_repair	-0.0236092
KICH	Kidney	embryonicPositive	EMT	0.0722387
KICH	Kidney	embryonicPositive	Hypoxia	0.145778
KICH	Kidney	embryonicPositive	Inflammation	0.0838431
KICH	Kidney	embryonicPositive	Invasion	-7.8787e-05
KICH	Kidney	embryonicPositive	Metastasis	0.315137
KICH	Kidney	embryonicPositive	Proliferation	0.32005
KICH	Kidney	embryonicPositive	Quiescence	0.30694
KICH	Kidney	embryonicPositive	Stemness	0.405784
KICH	Kidney	embryonicNegative	Angiogenesis	-0.174022
KICH	Kidney	embryonicNegative	Apoptosis	0.00593142
KICH	Kidney	embryonicNegative	Cell_Cycle	-0.334328
KICH	Kidney	embryonicNegative	Differentiation	-0.190966
KICH	Kidney	embryonicNegative	DNA_damage	-0.480957
KICH	Kidney	embryonicNegative	DNA_repair	-0.202753
KICH	Kidney	embryonicNegative	EMT	-0.226964
KICH	Kidney	embryonicNegative	Hypoxia	-0.132777
KICH	Kidney	embryonicNegative	Inflammation	-0.0101017
KICH	Kidney	embryonicNegative	Invasion	-0.134581
KICH	Kidney	embryonicNegative	Metastasis	-0.292807
KICH	Kidney	embryonicNegative	Proliferation	-0.38814
KICH	Kidney	embryonicNegative	Quiescence	-0.272805
KICH	Kidney	embryonicNegative	Stemness	-0.387575
GBM	Brain	embryonicPositive	Angiogenesis	0.179914
GBM	Brain	embryonicPositive	Apoptosis	-0.177237
GBM	Brain	embryonicPositive	Cell_Cycle	0.153779
GBM	Brain	embryonicPositive	Differentiation	0.246696
GBM	Brain	embryonicPositive	DNA_damage	0.226349
GBM	Brain	embryonicPositive	DNA_repair	0.068906
GBM	Brain	embryonicPositive	EMT	0.19998
GBM	Brain	embryonicPositive	Hypoxia	0.219744
GBM	Brain	embryonicPositive	Inflammation	8.56083e-05
GBM	Brain	embryonicPositive	Invasion	0.178262
GBM	Brain	embryonicPositive	Metastasis	0.222717
GBM	Brain	embryonicPositive	Proliferation	0.0904405
GBM	Brain	embryonicPositive	Quiescence	0.0624387
GBM	Brain	embryonicPositive	Stemness	0.147502
GBM	Brain	embryonicNegative	Angiogenesis	-0.243634
GBM	Brain	embryonicNegative	Apoptosis	0.0738705
GBM	Brain	embryonicNegative	Cell_Cycle	-0.228069
GBM	Brain	embryonicNegative	Differentiation	-0.245213
GBM	Brain	embryonicNegative	DNA_damage	-0.226925
GBM	Brain	embryonicNegative	DNA_repair	-0.0997929
GBM	Brain	embryonicNegative	EMT	-0.232329
GBM	Brain	embryonicNegative	Hypoxia	-0.284633
GBM	Brain	embryonicNegative	Inflammation	-0.0203346
GBM	Brain	embryonicNegative	Invasion	-0.174202
GBM	Brain	embryonicNegative	Metastasis	-0.276383
GBM	Brain	embryonicNegative	Proliferation	-0.171626
GBM	Brain	embryonicNegative	Quiescence	-0.0793313
GBM	Brain	embryonicNegative	Stemness	-0.204126
LGG	Brain	embryonicPositive	Angiogenesis	0.178196
LGG	Brain	embryonicPositive	Apoptosis	-0.128625
LGG	Brain	embryonicPositive	Cell_Cycle	0.143774
LGG	Brain	embryonicPositive	Differentiation	0.174821
LGG	Brain	embryonicPositive	DNA_damage	0.246149
LGG	Brain	embryonicPositive	DNA_repair	-0.155883
LGG	Brain	embryonicPositive	EMT	0.133325
LGG	Brain	embryonicPositive	Hypoxia	0.125742
LGG	Brain	embryonicPositive	Inflammation	0.087849
LGG	Brain	embryonicPositive	Invasion	0.15303
LGG	Brain	embryonicPositive	Metastasis	0.177013
LGG	Brain	embryonicPositive	Proliferation	0.183086
LGG	Brain	embryonicPositive	Quiescence	0.2405
LGG	Brain	embryonicPositive	Stemness	0.302266
LGG	Brain	embryonicNegative	Angiogenesis	-0.248425
LGG	Brain	embryonicNegative	Apoptosis	0.0543723
LGG	Brain	embryonicNegative	Cell_Cycle	-0.20491
LGG	Brain	embryonicNegative	Differentiation	-0.226879
LGG	Brain	embryonicNegative	DNA_damage	-0.331295
LGG	Brain	embryonicNegative	DNA_repair	0.0967183
LGG	Brain	embryonicNegative	EMT	-0.20448
LGG	Brain	embryonicNegative	Hypoxia	-0.180803
LGG	Brain	embryonicNegative	Inflammation	-0.136889
LGG	Brain	embryonicNegative	Invasion	-0.216337
LGG	Brain	embryonicNegative	Metastasis	-0.255869
LGG	Brain	embryonicNegative	Proliferation	-0.261283
LGG	Brain	embryonicNegative	Quiescence	-0.278375
LGG	Brain	embryonicNegative	Stemness	-0.332901

## Sheet: Fig 2C
Tissue	Gene	Exon	Hazard Ratio	P-value	exonType
Brain	ENSG00000000003	14;SE:chrX:100630866-100632485:100632568-100633405:-	41851044715622	6931.64	EP
Brain	ENSG00000000419	12;SE:chr20:50940933-50941105:50941209-50942031:-	2941911497921	852525999560472	EP
Brain	ENSG00000000419	12;SE:chr20:50940933-50941129:50941209-50942031:-	882510346463	700131306146146	EP
Brain	ENSG00000000419	12;SE:chr20:50940955-50941105:50941209-50942031:-	127622532221	768848704883991	Other
Brain	ENSG00000000419	12;SE:chr20:50941209-50942031:50942126-50945737:-	140136723758	56982754934243	Other
Brain	ENSG00000000457	13;SE:chr1:169854964-169855796:169855957-169859041:-	3877723158346	154993065366897	Other
Brain	ENSG00000000460	16;SE:chr1:169798958-169800883:169800971-169802621:+	1546185533472	559224186308801	EP
Brain	ENSG00000000460	16;SE:chr1:169806088-169807791:169807929-169821679:+	990943151613459	230396548617142	EN
Brain	ENSG00000000971	15;SE:chr1:196676065-196677476:196677667-196679623:+	997697897233676	859640488776792	Other
Brain	ENSG00000001084	10;SE:chr6:53514497-53516109:53516217-53520778:-	426648993289	10423458214963	Other
Brain	ENSG00000001084	10;SE:chr6:53514497-53516109:53516222-53520778:-	85580583522	141235114871225	Other
Brain	ENSG00000001167	14;SE:chr6:41079164-41080811:41080897-41084046:+	880233129116066	42289.7	EN
Brain	ENSG00000001460	17;SE:chr1:24384003-24391561:24391679-24401319:-	1394269886269	9.17066e+08	Other
Brain	ENSG00000001460	17;SE:chr1:24391679-24391924:24392067-24401319:-	977161085855345	765849824217418	Other
Brain	ENSG00000001461	16;SE:chr1:24419640-24433104:24433213-24440172:+	954454100875086	401641749784307	EN
Brain	ENSG00000001461	16;SE:chr1:24456273-24457734:24457833-24458888:+	40581225006635	12480086838325	EP
Brain	ENSG00000001497	16;SE:chrX:65524262-65524564:65524614-65524965:-	951220282128291	149522	EN
Brain	ENSG00000001497	16;SE:chrX:65525050-65528260:65528369-65529212:-	5913117950965	62461.4	EP
Brain	ENSG00000001497	16;SE:chrX:65532630-65533610:65533735-65534480:-	5655950707539	190863160106174	Other
Brain	ENSG00000001617	11;SE:chr3:50174350-50175096:50175188-50176768:+	861027787849	196986937290858	Other
Brain	ENSG00000001626	14;SE:chr7:117531114-117534276:117534365-117535248:+	995576478163252	189892993784392	Other
Brain	ENSG00000001626	14;SE:chr7:117710701-117712341:117712404-117714171:+	2619559716337	504654370669998	Other
Brain	ENSG00000001629	9;SE:chr7:92319512-92325928:92326008-92327783:+	47411723860083	833768129604298	EP
Brain	ENSG00000001629	9;SE:chr7:92345066-92347947:92348016-92350950:+	30244399607152	1.02364e+07	EP
Brain	ENSG00000001629	9;SE:chr7:92391344-92392241:92392292-92396365:+	980254768790517	180570386193323	EN
Brain	ENSG00000001631	14;SE:chr7:92222978-92225720:92225827-92226526:-	763190966897	562690804184686	Other
Brain	ENSG00000001631	14;SE:chr7:92226682-92234449:92234592-92234808:-	5772918114721	224537653293191	EP
Brain	ENSG00000001631	14;SE:chr7:92242137-92244002:92244149-92244902:-	4600568257109	2.80902e+06	EP
Brain	ENSG00000001631	14;SE:chr7:92245171-92245427:92245595-92245906:-	992209291474928	752158840624337	Other
Brain	ENSG00000002016	16;SE:chr12:925525-926796:926946-927145:-	973282304819567	530261120033234	Other
Brain	ENSG00000002016	16;SE:chr12:931321-932975:933076-949602:-	968025848255009	619739116275985	Other
Brain	ENSG00000002016	16;SE:chr12:933076-936807:936882-949602:-	2183749211395	432043752618714	Other
Brain	ENSG00000002330	13;SE:chr11:64270337-64271613:64271803-64284182:-	762806695947047	334936612480177	Other
Brain	ENSG00000002330	13;SE:chr11:64271803-64276904:64277043-64284182:-	88429226920752	775296	Other
Brain	ENSG00000002549	12;SE:chr4:17581814-17582288:17582393-17583483:+	65168141797235	711271739198218	Other
Brain	ENSG00000002586	17;SE:chrX:2714454-2717605:2717652-2719661:+	5886722375518	240846349940054	Other
Brain	ENSG00000002586	17;SE:chrX:2726373-2727293:2727343-2733357:+	107493258643	889405901266934	Other
Brain	ENSG00000002586	17;SE:chrX:2726373-2733357:2733374-2738203:+	379813299602	565446136038	Other
Brain	ENSG00000002726	19;SE:chr7:150852558-150853918:150854163-150856455:+	993210593432019	142004064289913	Other
Brain	ENSG00000002726	19;SE:chr7:150859048-150859809:150859947-150860501:+	995993081220221	863837465537945	Other
Brain	ENSG00000002746	14;SE:chr7:43112937-43114157:43114391-43243875:+	999030984197248	859726922334628	EN
Brain	ENSG00000002746	14;SE:chr7:43112937-43243875:43243932-43311763:+	984252814452298	770028640908808	Other
Brain	ENSG00000002746	14;SE:chr7:43114391-43243875:43243932-43311763:+	877162541723	612559687133988	Other
Brain	ENSG00000002746	14;SE:chr7:43445570-43450828:43450929-43456297:+	999030984197248	859726922334628	EN
Brain	ENSG00000002822	15;SE:chr7:2219456-2220884:2221022-2222575:-	986597569653659	46688692551895	Other
Brain	ENSG00000002822	15;SE:chr7:2222754-2225410:2225550-2229984:-	99200426689	796969070385195	Other
Brain	ENSG00000002822	15;SE:chr7:2230143-2230549:2230724-2232872:-	1459391841328	221495050574543	Other
Brain	ENSG00000002822	15;SE:chr7:2230143-2230549:2230764-2232872:-	5382031145063	481509953620588	Other
Brain	ENSG00000002834	17;SE:chr17:38878180-38890420:38890504-38898412:+	373935483327	275418010960927	Other
Brain	ENSG00000002834	17;SE:chr17:38890504-38896902:38897071-38898412:+	21953584669486	274242648001246	Other
Brain	ENSG00000002919	14;SE:chr17:48107838-48110708:48110767-48112031:+	3539740908975	213938081351479	Other
Brain	ENSG00000002919	14;SE:chr17:48112660-48112751:48112873-48113301:+	902017841773006	8406059449145	Other
Brain	ENSG00000002919	14;SE:chr17:48112660-48113301:48113401-48118704:+	271072529148115	473501207884372	Other
Brain	ENSG00000002933	7;SE:chr7:150803832-150804362:150804472-150804827:+	896855583704	830486284018379	Other
Brain	ENSG00000002933	7;SE:chr7:150803832-150804362:150804485-150804827:+	989863575844034	253456866314599	Other
Brain	ENSG00000003056	7;SE:chr12:8946405-8946716:8946824-8949488:-	12239428436733	662611131185468	Other
Brain	ENSG00000003096	13;SE:chrX:117945575-117983480:117983545-118028424:-	1349259872604	69654720262958	Other
Brain	ENSG00000003096	13;SE:chrX:117945575-118028424:118028497-118116508:-	978421521366975	157383477788816	Other
Brain	ENSG00000003137	8;SE:chr2:72135419-72143989:72144213-72147631:-	64786325479	826643421136996	EP
Brain	ENSG00000003147	17;SE:chr7:8141817-8141969:8142055-8143875:-	965653944387448	605002482932816	Other
Brain	ENSG00000003147	17;SE:chr7:8221398-8223488:8223559-8228601:-	4045157614078	64077940787976	Other
Brain	ENSG00000003147	17;SE:chr7:8221398-8227638:8227851-8228601:-	1700886311141	615267407920638	EP
Brain	ENSG00000003249	13;SE:chr16:90009430-90011584:90011696-90019728:-	997883258833729	50047091279871	Other
Brain	ENSG00000003393	14;SE:chr2:201718210-201719986:201720128-201723043:-	6515264230506	426542681329818	Other
Brain	ENSG00000003393	14;SE:chr2:201727278-201727705:201727775-201728512:-	553875835123	941100692869906	Other
Brain	ENSG00000003393	14;SE:chr2:201761818-201765791:201765827-201767229:-	12746546352148	992700880582574	EP
Brain	ENSG00000003393	14;SE:chr2:201768945-201778441:201778487-201780877:-	23120249228268	202951847766641	Other
Brain	ENSG00000003393	14;SE:chr2:201768945-201779979:201780083-201780877:-	5971433154196	60593541851539	Other
Brain	ENSG00000003400	14;SE:chr2:201186124-201187706:201187799-201192984:+	3075364279394	747525227358924	Other
Brain	ENSG00000003400	14;SE:chr2:201195948-201203730:201203766-201208075:+	997546902792817	519827388386851	Other
Brain	ENSG00000003400	14;SE:chr2:201203766-201205882:201205973-201208075:+	281114690216	528755156671855	Other
Brain	ENSG00000003402	19;SE:chr2:201116481-201129729:201130146-201133029:+	947304270138652	136383795237462	EN
Brain	ENSG00000003402	19;SE:chr2:201140439-201142645:201142762-201145378:+	960505776608884	755482445691267	Other
Brain	ENSG00000003436	14;SE:chr2:187484987-187488337:187488375-187496881:-	402153442753337	192343549405543	Other
Brain	ENSG00000003436	14;SE:chr2:187503770-187513616:187513646-187520542:-	979341105072828	215115999820721	Other
Brain	ENSG00000003436	14;SE:chr2:187503770-187513616:187513646-187554200:-	994803111432132	526330150843077	Other
Brain	ENSG00000003436	14;SE:chr2:187503770-187520542:187520613-187554200:-	3117254672766	428790220142856	Other
Brain	ENSG00000003436	14;SE:chr2:187503770-187529364:187529485-187554200:-	979680955150036	502590052159842	Other
Brain	ENSG00000003436	14;SE:chr2:187520613-187544504:187544637-187554200:-	979341105072828	215115999820721	Other
Brain	ENSG00000003509	15;SE:chr2:37231760-37232106:37232266-37236096:+	919811194611067	224195389252199	Other
Brain	ENSG00000003509	15;SE:chr2:37232266-37236096:37236176-37237757:+	6138506231749	499605344362488	Other
Brain	ENSG00000003509	15;SE:chr2:37241637-37242635:37242693-37243863:+	730534373623	31989624039926	Other
Brain	ENSG00000003509	15;SE:chr2:37246195-37247313:37247368-37247456:+	1597791987377	706630646375698	EP
Brain	ENSG00000003756	16;SE:chr3:50092208-50092979:50093042-50093720:+	835235444069914	689077860825082	Other
Brain	ENSG00000003756	16;SE:chr3:50100051-50100532:50100605-50103083:+	923953117257389	365240469591823	EN
Brain	ENSG00000003756	16;SE:chr3:50103166-50104248:50104308-50105077:+	850106458311918	939002428976016	Other
Brain	ENSG00000003756	16;SE:chr3:50106864-50107018:50107087-50107482:+	6896142230998	650258106044031	Other
Brain	ENSG00000003756	16;SE:chr3:50109688-50110379:50110463-50110679:+	945406049515836	419172157494937	EP
Brain	ENSG00000003987	13;SE:chr8:17305957-17309277:17309326-17311511:-	995046963674094	93720470849267	Other
Brain	ENSG00000003987	13;SE:chr8:17341497-17346014:17346159-17348953:-	1990537737985	737338659440464	EP
Brain	ENSG00000003987	13;SE:chr8:17349081-17361117:17361274-17371037:-	837668012137517	665184609276661	Other
Brain	ENSG00000003989	16;SE:chr8:17497237-17502257:17502302-17543318:+	994512440486691	363826531762206	Other
Brain	ENSG00000003989	16;SE:chr8:17502302-17538777:17538922-17543318:+	988463630893078	889053701366215	Other
Brain	ENSG00000004139	13;SE:chr17:28385275-28386608:28386681-28388174:+	21663062062877	3.94774e+08	Other
Brain	ENSG00000004399	12;SE:chr3:129584233-129584385:129584562-129585952:-	222218240807	95077082144657	Other
Brain	ENSG00000004455	16;SE:chr1:33010833-33011448:33011710-33012074:-	959158269822289	148589909761168	EN
Brain	ENSG00000004455	16;SE:chr1:33010833-33012074:33012122-33013207:-	3766740041302	3.25777e+06	Other
Brain	ENSG00000004455	16;SE:chr1:33014594-33021367:33021461-33021593:-	953703493775538	110312260583994	Other
Brain	ENSG00000004455	16;SE:chr1:33021703-33024442:33024567-33036736:-	759524392734531	388496269882727	EN
Brain	ENSG00000004455	16;SE:chr1:33024567-33031544:33031661-33036736:-	92078781809272	4.08571e+06	EN
Brain	ENSG00000004468	12;SE:chr4:15816640-15824881:15824998-15834217:+	489891851283	876504528152206	Other
Brain	ENSG00000004468	12;SE:chr4:15816640-15824881:15825016-15834217:+	945215459856207	139850182863822	Other
Brain	ENSG00000004478	7;SE:chr12:2795244-2796265:2796368-2797138:+	6963263350206	260413800134872	Other
Brain	ENSG00000004487	15;SE:chr1:23030634-23044427:23044486-23050387:+	362962763219	801808424527908	EN
Brain	ENSG00000004487	15;SE:chr1:23059167-23066060:23066071-23068539:+	362962763219	801808424527908	EN
Brain	ENSG00000004534	14;SE:chr3:49962685-49967198:49968748-49972059:+	982425199658859	597878755219211	EN
Brain	ENSG00000004534	14;SE:chr3:49962685-49967470:49968748-49972059:+	58644711871	915017777858721	Other
Brain	ENSG00000004534	14;SE:chr3:49962685-50048245:50048319-50054335:+	849911438685	421447450049163	EP
Brain	ENSG00000004534	14;SE:chr3:49975392-49999440:49999513-50048245:+	974284306649929	413578285537828	EN
Brain	ENSG00000004534	14;SE:chr3:50059746-50060801:50060835-50060956:+	947566647031838	150732708138397	Other
Brain	ENSG00000004534	14;SE:chr3:50065126-50065579:50065632-50066242:+	645899491932345	177894851857067	Other
Brain	ENSG00000004660	14;SE:chr17:3881648-3882257:3882370-3882528:-	7074673860707	328487160214461	EN
Brain	ENSG00000004700	15;SE:chr12:21499615-21501170:21501215-21501413:-	999902808624728	982036321026776	EP
Brain	ENSG00000004700	15;SE:chr12:21499615-21501170:21501215-21501463:-	18841233227	940726915420648	Other
Brain	ENSG00000004700	15;SE:chr12:21499615-21501170:21501372-21501463:-	3624967751	990613454319608	Other
Brain	ENSG00000004766	15;SE:chr7:93239934-93246102:93246129-93252653:+	944749931133668	161869178105148	Other
Brain	ENSG00000004766	15;SE:chr7:93239950-93252653:93252775-93253860:+	637469348956	105625654842341	Other
Brain	ENSG00000004777	18;SE:chr19:35775664-35777645:35777742-35777824:+	23318905718	13344505188778	Other
Brain	ENSG00000004777	18;SE:chr19:35785106-35785189:35785334-35785409:+	957667913752201	272080474228445	EN
Brain	ENSG00000004779	9;SE:chr16:23585423-23587197:23587319-23596123:-	89413752833727	263624374062089	Other
Brain	ENSG00000004779	9;SE:chr16:23587319-23595429:23595638-23596123:-	26897830185113	904927835340266	Other
Brain	ENSG00000004838	13;SE:chr3:50341931-50342015:50342140-50342397:-	7352868093	128051834155895	Other
Brain	ENSG00000004838	13;SE:chr3:50343206-50343307:50343444-50343563:-	293613519996	189041360383747	Other
Brain	ENSG00000004864	13;SE:chr7:96146696-96166922:96166978-96170045:-	243561081544	701400475833493	Other
Brain	ENSG00000004864	13;SE:chr7:96208977-96234802:96234917-96277196:-	73205583915	216514133167971	Other
Brain	ENSG00000004866	18;SE:chr7:116953691-117098613:117098815-117099762:+	6427493194207	23890228431852	Other
Brain	ENSG00000004866	18;SE:chr7:116953691-117099762:117099844-117119561:+	869562041462339	155698767482213	Other
Brain	ENSG00000004866	18;SE:chr7:117015014-117098613:117098815-117099762:+	145522503387	463337806643545	Other
Brain	ENSG00000004866	18;SE:chr7:117020629-117022903:117022999-117099762:+	10446897321124	326850100423121	Other
Brain	ENSG00000004866	18;SE:chr7:117020629-117090749:117090837-117098613:+	3944883462438	9.87829e+07	Other
Brain	ENSG00000004866	18;SE:chr7:117020629-117090749:117090837-117099762:+	1293066353985	618529008529851	Other
Brain	ENSG00000004866	18;SE:chr7:117020629-117098613:117098815-117099762:+	3983607855456	9.59639e+07	Other
Brain	ENSG00000004866	18;SE:chr7:117099844-117119561:117119720-117129793:+	15739623865816	462748588761734	Other
Brain	ENSG00000004866	18;SE:chr7:117131960-117134124:117134192-117136081:+	2638529672913	139897753834983	Other
Brain	ENSG00000004866	18;SE:chr7:117182745-117184125:117184199-117189321:+	994266115664427	819034876686152	Other
Brain	ENSG00000004866	18;SE:chr7:117189393-117190133:117190268-117190834:+	90687506391513	381948994058636	Other
Brain	ENSG00000004866	18;SE:chr7:117190936-117191635:117191761-117198320:+	557463908971	291871875137045	Other
Brain	ENSG00000004866	18;SE:chr7:117190936-117191635:117191761-117209787:+	13734699587956	197328465300337	Other
Brain	ENSG00000004866	18;SE:chr7:117209937-117219084:117219176-117221923:+	322058753369015	119707952920919	Other
Brain	ENSG00000004866	18;SE:chr7:117209937-117219084:117219176-117229762:+	997116975282192	325637923840703	Other
Brain	ENSG00000004866	18;SE:chr7:117209937-117221923:117222062-117229762:+	999841680480875	970089026066749	Other
Brain	ENSG00000004866	18;SE:chr7:117219176-117221923:117222062-117229762:+	841673249321254	78435363097925	Other
Brain	ENSG00000004897	11;SE:chr17:47138891-47139771:47139973-47141853:-	991491866147721	830797073241218	Other
Brain	ENSG00000004897	11;SE:chr17:47142025-47142229:47142436-47143883:-	772466712524886	438450006966688	Other
Brain	ENSG00000004897	11;SE:chr17:47157384-47158206:47158303-47169917:-	5125541976647	900940329343364	Other
Brain	ENSG00000004897	11;SE:chr17:47158303-47169917:47170042-47181562:-	68073081127	807818364035978	Other
Brain	ENSG00000004897	11;SE:chr17:47170042-47171917:47172064-47181562:-	934617709385294	358261226701717	EN
Brain	ENSG00000004948	13;SE:chr7:93438270-93441500:93441549-93443604:-	990678221785957	499321945569237	Other
Brain	ENSG00000004948	13;SE:chr7:93460947-93462063:93462110-93468715:-	484095572577	130947418266295	Other
Brain	ENSG00000004948	13;SE:chr7:93487007-93495904:93495974-93574289:-	537848762998	428120417426134	Other
Brain	ENSG00000005007	12;SE:chr19:18850868-18851050:18851129-18852135:+	25931131765772	777288654660934	Other
Brain	ENSG00000005020	12;SE:chr7:26844137-26847996:26848068-26854137:-	973757943608872	787661321467818	Other
Brain	ENSG00000005100	12;SE:chr17:5453980-5455160:5455271-5455997:-	989227195267574	962514072741134	Other
Brain	ENSG00000005100	12;SE:chr17:5462546-5463529:5463689-5468571:-	253689819606	928720172052294	Other
Brain	ENSG00000005102	12;SE:chr17:43642032-43643488:43643660-43661066:-	998280160381652	476114676358358	Other
Brain	ENSG00000005156	11;SE:chr17:34980622-34983002:34983552-34985988:+	8333890938387	664046548074484	EN
Brain	ENSG00000005156	11;SE:chr17:34980622-34983232:34983552-34985988:+	289897324217	316496934080478	Other
Brain	ENSG00000005175	9;SE:chr12:47670345-47679493:47679594-47679704:-	97229731329668	608524588475415	EN
Brain	ENSG00000005175	9;SE:chr12:47701604-47702688:47702846-47705952:-	314273310777	741011928860443	EN
Brain	ENSG00000005187	11;SE:chr16:20777580-20779797:20779907-20780714:+	995174735141806	107966394370193	EN
Brain	ENSG00000005189	19;SE:chr16:20806705-20806952:20807091-20813190:+	918915451357972	262599227990143	Other
Brain	ENSG00000005189	19;SE:chr16:20806705-20808788:20808880-20813190:+	994921834287521	643945045140634	Other
Brain	ENSG00000005189	19;SE:chr16:20806721-20806952:20807091-20813190:+	290288936641	757184559510775	Other
Brain	ENSG00000005189	19;SE:chr16:20821902-20824439:20824527-20825833:+	97613960807188	159440020006943	Other
Brain	ENSG00000005189	19;SE:chr16:20833123-20839755:20839859-20840331:+	998757729966274	973632650458224	Other
Brain	ENSG00000005189	19;SE:chr16:20840468-20843934:20844026-20844629:+	992828373737478	373971629956502	Other
Brain	ENSG00000005194	14;SE:chr16:57429280-57430258:57430339-57432487:-	3485307469243	506903577920742	Other
Brain	ENSG00000005194	14;SE:chr16:57430339-57431151:57431266-57432487:-	5474738974096	397951118593824	Other
Brain	ENSG00000005194	14;SE:chr16:57431266-57432487:57432560-57434044:-	918342540671482	236039184624454	Other
Brain	ENSG00000005194	14;SE:chr16:57434212-57436656:57436732-57439182:-	818218145733919	314498941445583	Other
Brain	ENSG00000005194	14;SE:chr16:57439295-57440772:57440983-57447342:-	98725739317068	946584447655187	Other
Brain	ENSG00000005206	16;SE:chr19:2328775-2330297:2330419-2334602:+	9407005456478	499271434708089	Other
Brain	ENSG00000005206	16;SE:chr19:2334721-2337115:2337333-2337443:+	2215245204078	774233473484979	EP
Brain	ENSG00000005243	9;SE:chr17:48026475-48027676:48027789-48028472:-	957794964195168	4.26932e+07	Other
Brain	ENSG00000005243	9;SE:chr17:48026475-48028472:48028510-48029125:-	987737797481043	823938916881646	Other
Brain	ENSG00000005243	9;SE:chr17:48029176-48032156:48032233-48032686:-	164875221336	941840484916263	Other
Brain	ENSG00000005243	9;SE:chr17:48032233-48032686:48032741-48033211:-	984288217495653	446642934207861	Other
Brain	ENSG00000005243	9;SE:chr17:48032741-48033211:48033302-48033863:-	3797012462324	205485678771975	Other
Brain	ENSG00000005302	17;SE:chrX:11760937-11761500:11761582-11762130:+	1042147398896	643121186317684	Other
Brain	ENSG00000005339	12;SE:chr16:3736815-3738559:3738672-3739578:-	7003635931685	575193270481056	Other
Brain	ENSG00000005339	12;SE:chr16:3736815-3739578:3739724-3740399:-	272127408076	447790538163491	Other
Brain	ENSG00000005339	12;SE:chr16:3774693-3777613:3777657-3778011:-	951985740402825	668295128954362	EN
Brain	ENSG00000005339	12;SE:chr16:3782926-3791981:3792094-3793386:-	994025160256724	178742548986465	EN
Brain	ENSG00000005379	15;SE:chr17:58302447-58304338:58304399-58305061:-	1523638199068	349798905748664	Other
Brain	ENSG00000005379	15;SE:chr17:58304399-58304611:58304723-58305061:-	955818806313383	540106916838282	Other
Brain	ENSG00000005379	15;SE:chr17:58307941-58308541:58309380-58309967:-	994045732283785	515032533745511	EN
Brain	ENSG00000005379	15;SE:chr17:58325002-58325534:58325713-58326293:-	1821064424204	805478465080689	Other
Brain	ENSG00000005436	13;SE:chr2:75664783-75665929:75666053-75670138:-	701865601254	503407851871487	Other
Brain	ENSG00000005436	13;SE:chr2:75673520-75680193:75680314-75687827:-	4035278754952	9.36495e+07	Other
Brain	ENSG00000005436	13;SE:chr2:75690719-75691977:75692100-75694241:-	604902787983	310673132125338	EP
Brain	ENSG00000005436	13;SE:chr2:75694427-75696200:75696315-75701190:-	147913519416	467400282658666	Other
Brain	ENSG00000005436	13;SE:chr2:75701287-75702199:75702423-75706523:-	2404972992993	519757833799396	Other
Brain	ENSG00000005436	13;SE:chr2:75701287-75702313:75702423-75706523:-	193502716142	471214862641994	Other
Brain	ENSG00000005448	16;SE:chr2:74421816-74422120:74422375-74422870:+	992674944993851	153268137587818	Other
Brain	ENSG00000005448	16;SE:chr2:74421816-74422153:74422375-74422870:+	998835470701348	946615046505127	EP
Brain	ENSG00000005448	16;SE:chr2:74423385-74423478:74423531-74423855:+	3103232858664	504809826179107	Other
Brain	ENSG00000005448	16;SE:chr2:74423982-74424875:74424975-74425075:+	864565725416097	455723392209743	EP
Brain	ENSG00000005469	11;SE:chr7:87349183-87357507:87357590-87359206:+	3406681587793	178163473176888	Other
Brain	ENSG00000005471	15;SE:chr7:87409392-87411893:87412033-87413617:-	988827558158604	26831576308621	Other
Brain	ENSG00000005483	19;SE:chr7:105014535-105038126:105038199-105040839:+	905074586126923	9.1854e+07	Other
Brain	ENSG00000005483	19;SE:chr7:105038199-105038385:105038525-105040839:+	857273015953	115869770729191	Other
Brain	ENSG00000005483	19;SE:chr7:105038525-105039153:105039269-105040839:+	995718780405238	179761919282312	Other
Brain	ENSG00000005483	19;SE:chr7:105063580-105064028:105064116-105066727:+	87711423188405	291712338910174	Other
Brain	ENSG00000005483	19;SE:chr7:105107925-105108544:105108658-105108942:+	97999004474335	10249509746015	Other
Brain	ENSG00000005483	19;SE:chr7:105110368-105110477:105110602-105110771:+	263545920892	861537912481274	EP
Brain	ENSG00000005486	16;SE:chr7:75879260-75881365:75881486-75881829:+	2306283088329	206898881441867	Other
Brain	ENSG00000005700	14;SE:chr6:82173438-82174898:82175002-82181879:-	1236631043687	474612777105117	Other
Brain	ENSG00000005700	14;SE:chr6:82212793-82214227:82214829-82216076:-	1066233451547	342877872805888	Other
Brain	ENSG00000005801	16;SE:chr11:3360565-3360720:3360788-3361743:-	995495471361991	575342099632926	Other
Brain	ENSG00000005801	16;SE:chr11:3360565-3360720:3360788-3370975:-	31697653323809	7.17871e+08	Other
Brain	ENSG00000005801	16;SE:chr11:3360565-3361743:3361889-3362546:-	992331989805279	41230720814204	Other
Brain	ENSG00000005801	16;SE:chr11:3360565-3361743:3361889-3370975:-	1183351841548	138841578740734	Other
Brain	ENSG00000005801	16;SE:chr11:3360565-3362546:3362602-3370975:-	26385761460095	252727404087097	Other
Brain	ENSG00000005801	16;SE:chr11:3360788-3361743:3361889-3370975:-	939323130296864	464715830211745	Other
Brain	ENSG00000005801	16;SE:chr11:3361889-3361976:3362032-3370975:-	967092570308499	557519344001541	Other
Brain	ENSG00000005801	16;SE:chr11:3361889-3361976:3362073-3370975:-	999242975115603	927611527980128	Other
Brain	ENSG00000005801	16;SE:chr11:3361889-3362533:3362602-3370975:-	99337483246828	817650957805924	Other
Brain	ENSG00000005801	16;SE:chr11:3361889-3362546:3362602-3370975:-	970653146924716	370852778566501	Other
Brain	ENSG00000005801	16;SE:chr11:3362602-3369357:3369502-3370975:-	59135855382	872259116663233	Other
Brain	ENSG00000005801	16;SE:chr11:3368855-3369357:3369502-3370975:-	999108548517873	743954051762088	Other
Brain	ENSG00000005801	16;SE:chr11:3371703-3373577:3373656-3377617:-	817500142312	427767333415443	Other
Brain	ENSG00000005801	16;SE:chr11:3371703-3373577:3373656-3379038:-	7141357258099	190051716232873	EP
Brain	ENSG00000005801	16;SE:chr11:3371703-3373577:3373675-3379038:-	13731033522507	590258588339707	Other
Brain	ENSG00000005801	16;SE:chr11:3371703-3377617:3377802-3379038:-	964124106172397	589354247857822	Other
Brain	ENSG00000005801	16;SE:chr11:3373656-3375497:3375662-3379038:-	975556813946248	448193431086394	Other
Brain	ENSG00000005801	16;SE:chr11:3373656-3377617:3377802-3379038:-	270218693786	838895000102243	Other
Brain	ENSG00000005801	16;SE:chr11:3373656-3377617:3377900-3379038:-	993836866065143	349403227633506	Other
Brain	ENSG00000005810	17;SE:chr13:77099013-77103209:77103310-77118340:-	989792510867947	17647504389096	EP
Brain	ENSG00000005810	17;SE:chr13:77099013-77118340:77118519-77121373:-	4219654313389	142210985843314	Other
Brain	ENSG00000005810	17;SE:chr13:77126542-77129156:77129230-77139196:-	992782957328626	617226732881692	EN
Brain	ENSG00000005810	17;SE:chr13:77270538-77272323:77272399-77273472:-	99747213128001	955764537611773	Other
Brain	ENSG00000005844	17;SE:chr16:30472898-30473965:30474083-30474196:+	4883429190781	313595547405019	Other
Brain	ENSG00000005844	17;SE:chr16:30475580-30479091:30479208-30481439:+	47928678962	549756897849973	Other
Brain	ENSG00000005844	17;SE:chr16:30475580-30481439:30481584-30483827:+	2900714088807	559560808106805	Other
Brain	ENSG00000005844	17;SE:chr16:30479208-30479331:30479461-30481439:+	939828529546154	259965176447863	Other
Brain	ENSG00000005844	17;SE:chr16:30489155-30489254:30489386-30494212:+	942467524055471	774585651089398	Other
Brain	ENSG00000005882	11;SE:chr17:50094898-50096132:50096286-50097423:+	54090217806985	169911211644201	Other
Brain	ENSG00000005884	17;SE:chr17:50064607-50068056:50068305-50070844:+	919476972632822	431882293618597	Other
Brain	ENSG00000005884	17;SE:chr17:50080375-50081097:50081193-50081310:+	166273104511	430130793971397	Other
Brain	ENSG00000005884	17;SE:chr17:50087869-50088225:50088366-50089110:+	3646242991086	311505450990989	Other
Brain	ENSG00000005889	15;SE:chrX:24149794-24151691:24151800-24152720:+	999157552967615	91550575166948	Other
Brain	ENSG00000005889	15;SE:chrX:24149794-24152720:24152830-24172715:+	459811307228	533958884537475	Other
Brain	ENSG00000005889	15;SE:chrX:24152830-24161715:24161842-24172715:+	995442728287808	487229971088688	Other
Brain	ENSG00000005889	15;SE:chrX:24172800-24173607:24173723-24179183:+	985617681471553	50470899328966	Other
Brain	ENSG00000005889	15;SE:chrX:24179770-24207326:24207475-24207712:+	547892809022	678819444449899	Other
Brain	ENSG00000005889	15;SE:chrX:24207855-24208218:24208370-24208900:+	781546820203029	211301949597801	Other
Brain	ENSG00000005893	15;SE:chrX:120431462-120439076:120439293-120441730:-	76556115634	226776160079062	EP
Brain	ENSG00000005961	17;SE:chr17:44372423-44374354:44374470-44374659:-	72849088859	157428138782533	EP
Brain	ENSG00000005961	17;SE:chr17:44384585-44384948:44385076-44385164:-	60764904517	933210771314917	Other
Brain	ENSG00000006015	17;SE:chr19:18589077-18589413:18589683-18590854:+	554745146774	182679385927302	EP
Brain	ENSG00000006015	17;SE:chr19:18589077-18589479:18589683-18590854:+	575266936879	154215692515171	EP
Brain	ENSG00000006042	11;SE:chr17:32928237-32930900:32930971-32931327:+	990019835063964	808067965556011	EP
Brain	ENSG00000006042	11;SE:chr17:32928237-32931327:32931402-32931475:+	2270934957328	17927401235309	EN
Brain	ENSG00000006042	11;SE:chr17:32936447-32939477:32939536-32940786:+	981814269649014	931231206581591	Other
Brain	ENSG00000006047	12;SE:chr17:7291182-7291532:7291779-7292026:-	990428132390286	168669486858585	Other
Brain	ENSG00000006071	11;SE:chr11:17394399-17395172:17395275-17395610:-	516370372482	505628090529388	Other
Brain	ENSG00000006071	11;SE:chr11:17394399-17395172:17395470-17395610:-	991097315348949	82805190538236	Other
Brain	ENSG00000006071	11;SE:chr11:17407129-17407354:17407453-17408392:-	969257974867475	19392945622424	Other
Brain	ENSG00000006071	11;SE:chr11:17470222-17474886:17475027-17476629:-	18469608086	976750667670921	Other
Brain	ENSG00000006118	14;SE:chr11:60931884-60931984:60932127-60933542:+	3892159276219	643095299494167	Other
Brain	ENSG00000006125	16;SE:chr17:35587597-35588625:35588733-35594008:+	990519846845057	728873157270844	Other
Brain	ENSG00000006125	16;SE:chr17:35598335-35600937:35601071-35605705:+	74543417983469	960431577032717	Other
Brain	ENSG00000006125	16;SE:chr17:35598335-35600986:35601071-35605705:+	71085068111	736958488044546	Other
Brain	ENSG00000006125	16;SE:chr17:35601071-35605705:35605840-35608142:+	352330492835	286408568644603	Other
Brain	ENSG00000006125	16;SE:chr17:35650789-35650914:35651005-35657599:+	1488011753373	253050295090536	EP
Brain	ENSG00000006125	16;SE:chr17:35657791-35670857:35670898-35671754:+	185799834762	32146169490925	EP
Brain	ENSG00000006128	11;SE:chr7:97733819-97734248:97734292-97734826:+	999100132959549	843367675902443	Other
Brain	ENSG00000006128	11;SE:chr7:97734849-97736299:97736352-97739874:+	993804289222418	186127218993782	Other
Brain	ENSG00000006194	9;SE:chr16:3284205-3285059:3285239-3285681:+	949619407943657	869010971914102	Other
Brain	ENSG00000006194	9;SE:chr16:3284205-3285681:3285754-3286023:+	989128389812727	950603845637765	Other
Brain	ENSG00000006194	9;SE:chr16:3284205-3288454:3288570-3289393:+	98720187825551	541145263589748	Other
Brain	ENSG00000006210	6;SE:chr16:57372638-57379616:57379754-57382030:+	385834151658	197051408952285	Other
Brain	ENSG00000006210	6;SE:chr16:57372638-57379634:57379754-57382030:+	12191664801487	511785471028876	Other
Brain	ENSG00000006282	19;SE:chr17:50547285-50547665:50547767-50548283:+	547787075013	320749423260052	Other
Brain	ENSG00000006282	19;SE:chr17:50547285-50547665:50547954-50548283:+	1671046588926	187336389218458	Other
Brain	ENSG00000006282	19;SE:chr17:50547285-50547720:50547767-50548283:+	991957449914364	106560401131829	EP
Brain	ENSG00000006282	19;SE:chr17:50547285-50547720:50547954-50548283:+	1227855433927	268523292823041	Other
Brain	ENSG00000006282	19;SE:chr17:50547767-50548043:50548161-50548283:+	8054682043592	409149507562486	Other
Brain	ENSG00000006282	19;SE:chr17:50548453-50548554:50548618-50548810:+	293867091634002	356956150391633	Other
Brain	ENSG00000006282	19;SE:chr17:50549186-50549286:50549487-50549985:+	89825608189058	191415132268763	Other
Brain	ENSG00000006282	19;SE:chr17:50550917-50550998:50551190-50551511:+	66690173991897	352863637166549	EN
Brain	ENSG00000006283	17;SE:chr17:50592092-50594993:50595061-50596562:+	99237667026902	398401671071429	EP
Brain	ENSG00000006283	17;SE:chr17:50608019-50609882:50609935-50615361:+	634527708429	116245982705799	Other
Brain	ENSG00000006283	17;SE:chr17:50608040-50609882:50609935-50615361:+	986118195209059	990246235536756	EP
Brain	ENSG00000006283	17;SE:chr17:50619008-50619683:50619826-50621660:+	99118115802831	114661278623666	Other
Brain	ENSG00000006283	17;SE:chr17:50619008-50619683:50619826-50623907:+	961010842081126	135835924807273	Other
Brain	ENSG00000006283	17;SE:chr17:50619008-50621660:50621794-50623907:+	3835782835409	298923032582042	Other
Brain	ENSG00000006283	17;SE:chr17:50619826-50621660:50621794-50623907:+	49306346969	30842121178318	Other
Brain	ENSG00000006327	13;SE:chr16:3020491-3021189:3021319-3021555:+	272173549234	290908709562474	Other
Brain	ENSG00000006327	13;SE:chr16:3020491-3021215:3021319-3021555:+	870519456875	108013065032011	Other
Brain	ENSG00000006432	15;SE:chr14:70733342-70733757:70733798-70734386:-	994465602781315	243896545377345	Other
Brain	ENSG00000006432	15;SE:chr14:70734498-70735961:70736029-70738245:-	584268617355	225748741086053	Other
Brain	ENSG00000006451	7;SE:chr7:39696859-39697408:39697510-39706123:+	613336083105	866167457340122	Other
Brain	ENSG00000006459	10;SE:chr7:140094138-140095618:140095711-140096555:-	989122438098745	566426870151188	EN
Brain	ENSG00000006468	13;SE:chr7:13906599-13907793:13907856-13909632:-	2533802426531	216036599660377	Other
Brain	ENSG00000006468	13;SE:chr7:13909700-13911239:13911307-13931502:-	4065409904168	110277955747967	Other
Brain	ENSG00000006468	13;SE:chr7:13931749-13935708:13935896-13939117:-	2697536569789	173574745893552	EP
Brain	ENSG00000006468	13;SE:chr7:13939246-13977427:13977480-13986116:-	230154878626	591084115086637	EN
Brain	ENSG00000006468	13;SE:chr7:13939246-13977427:13977480-13986638:-	977491225379371	301204533301878	EP
Brain	ENSG00000006468	13;SE:chr7:13989139-13989268:13989464-13989563:-	1102031309228	227162963254529	Other
Brain	ENSG00000006468	13;SE:chr7:13989139-13989268:13989464-13990553:-	664334411424	320314357371195	Other
Brain	ENSG00000006468	13;SE:chr7:13989139-13990553:13990702-13991328:-	996356494291839	221413146114936	EN
Brain	ENSG00000006530	15;SE:chr7:141555567-141562107:141562110-141593146:+	169195047911	829224378960601	Other
Brain	ENSG00000006530	15;SE:chr7:141555567-141593146:141593185-141596562:+	317164450557	270881471218431	EN
Brain	ENSG00000006530	15;SE:chr7:141637017-141641248:141641398-141641811:+	993502226054087	358207958132565	Other
Brain	ENSG00000006534	15;SE:chr11:68015459-68018527:68018637-68018773:+	824691160525	786748462534142	Other
Brain	ENSG00000006534	15;SE:chr11:68019255-68019715:68019796-68021485:+	932859634234769	175230519007451	Other
Brain	ENSG00000006576	16;SE:chr7:77840300-77854733:77854834-77893608:+	948682436144311	816417035550445	Other
Brain	ENSG00000006576	16;SE:chr7:77893664-77893982:77893993-77900711:+	928936869548317	402577318642908	Other
Brain	ENSG00000006576	16;SE:chr7:77929327-77937710:77937838-77940030:+	772078533669528	185725066937647	Other
Brain	ENSG00000006576	16;SE:chr7:77940302-77940528:77940659-77942700:+	995107877782407	731859018709649	Other
Brain	ENSG00000006576	16;SE:chr7:77942786-77949678:77949833-77951617:+	108430588293	608928598639425	Other
Brain	ENSG00000006607	13;SE:chr2:241373290-241387155:241387312-241403828:+	966716137041194	407671775142051	Other
Brain	ENSG00000006607	13;SE:chr2:241373290-241395443:241395458-241403828:+	2847033785556	762581345091887	Other
Brain	ENSG00000006607	13;SE:chr2:241493036-241493293:241493444-241494008:+	991880440186661	838602574540002	Other
Brain	ENSG00000006611	15;SE:chr11:17494376-17495569:17495677-17496758:-	6947452561935	442053013466022	EP
Brain	ENSG00000006611	15;SE:chr11:17501980-17517401:17517474-17520870:-	98335845949335	633625205125273	Other
Brain	ENSG00000006611	15;SE:chr11:17516290-17517401:17517474-17520870:-	371915671256	270292252674853	Other
Brain	ENSG00000006611	15;SE:chr11:17522926-17523211:17523267-17523419:-	981924369231647	252785889964859	Other
Brain	ENSG00000006625	17;SE:chr7:30497235-30497741:30497896-30498803:-	929255645439076	392999089030115	Other
Brain	ENSG00000006625	17;SE:chr7:30497235-30497741:30497896-30500536:-	124022350465	621176253495912	Other
Brain	ENSG00000006625	17;SE:chr7:30497235-30498803:30498938-30500536:-	14537677470787	414836476261028	Other
Brain	ENSG00000006625	17;SE:chr7:30497235-30498803:30498938-30504569:-	993394610628659	734043730547408	Other
Brain	ENSG00000006625	17;SE:chr7:30497235-30500536:30500681-30504569:-	998058580947473	608277270973078	Other
Brain	ENSG00000006625	17;SE:chr7:30497896-30498803:30498938-30500536:-	999953995006276	994130179780261	Other
Brain	ENSG00000006625	17;SE:chr7:30498938-30500536:30500681-30504569:-	2087416162951	22760233828453	EP
Brain	ENSG00000006634	7;SE:chr7:87896510-87897294:87897339-87900282:+	95765967922272	256488451224776	Other
Brain	ENSG00000006652	13;SE:chr7:112423432-112450508:112450782-112455763:+	326985097283	178337382082633	EP
Brain	ENSG00000006652	13;SE:chr7:112462179-112462270:112462378-112467981:+	7550706297072	146676902113605	Other
Brain	ENSG00000006659	12;SE:chr19:39704543-39705705:39706009-39706597:+	999585890694371	957559874761612	EN
Brain	ENSG00000006695	10;SE:chr17:14074456-14076735:14077056-14102118:+	395284423731893	182319369165625	Other
Brain	ENSG00000006695	10;SE:chr17:14077056-14102118:14102242-14159877:+	5813242027891	63641659656045	Other
Brain	ENSG00000006704	10;SE:chr7:74545809-74547103:74547286-74555174:+	541165658689	477883225406038	EP
Brain	ENSG00000006704	10;SE:chr7:74555223-74555393:74555494-74557639:+	319721772116	826844379783856	Other
Brain	ENSG00000006704	10;SE:chr7:74555223-74555438:74555494-74557639:+	819496169634647	537735179983252	Other
Brain	ENSG00000006712	14;SE:chr19:39386799-39387159:39387227-39388339:-	8175203401799	77262426724302	Other
Brain	ENSG00000006712	14;SE:chr19:39389546-39389640:39389761-39390069:-	924426271967019	772624267242988	Other
Brain	ENSG00000006712	14;SE:chr19:39390161-39390260:39390289-39390818:-	28346036649831	152973773283635	EN
Brain	ENSG00000006715	15;SE:chr7:38726988-38728341:38728434-38728542:-	1372262770986	668845963960532	Other
Brain	ENSG00000006715	15;SE:chr7:38795611-38796415:38796526-38796745:-	18794492364269	192638433858058	Other
Brain	ENSG00000006715	15;SE:chr7:38821265-38830254:38830328-38862545:-	990800022664629	491617950514224	Other
Brain	ENSG00000006715	15;SE:chr7:38869253-38898091:38898129-38909154:-	987839377775585	156945626632797	EN
Brain	ENSG00000006740	16;SE:chr17:12919831-12928929:12929046-12941056:+	1343542876158	174872287610556	Other
Brain	ENSG00000006740	16;SE:chr17:12958897-12973302:12973319-12974089:+	997754693071612	634157234031162	EN
Brain	ENSG00000006740	16;SE:chr17:12984908-12987101:12987152-12990032:+	978173460302125	566865197323862	Other
Brain	ENSG00000006744	18;SE:chr17:13010671-13011663:13011782-13013207:-	195227041178	93481935435494	Other
Brain	ENSG00000006744	18;SE:chr17:13013275-13014439:13014496-13015768:-	39189808990866	635451839694617	Other
Brain	ENSG00000006747	14;SE:chr7:12570985-12571545:12571625-12578064:+	120686743475	16667296837156	Other
Brain	ENSG00000006747	14;SE:chr7:12570985-12577542:12577759-12578064:+	98731407708159	660189250752826	Other
Brain	ENSG00000006747	14;SE:chr7:12589573-12596270:12596426-12604514:+	988197952077978	452149836290007	Other
Brain	ENSG00000006747	14;SE:chr7:12640517-12644138:12644315-12644584:+	975053854040653	220859611411275	Other
Brain	ENSG00000006756	15;SE:chrX:2914773-2915556:2915692-2917804:-	138386302195	743436535422476	Other
Brain	ENSG00000006756	15;SE:chrX:2922024-2923168:2923306-2925616:-	955424595850615	256935399098763	EN
Brain	ENSG00000006757	11;SE:chrX:7922098-7925940:7926132-7927686:-	360487500971	156480123255877	Other
Brain	ENSG00000006837	11;SE:chr5:134286559-134302140:134302210-134302590:-	1343022567766	156838054023113	Other
Brain	ENSG00000006837	11;SE:chr5:134298710-134299656:134299750-134302590:-	986429088060707	117458265909549	Other
Brain	ENSG00000006837	11;SE:chr5:134298710-134302140:134302210-134302590:-	976791986009599	48922.9	Other
Brain	ENSG00000006837	11;SE:chr5:134308466-134308574:134308727-134312292:-	1245780156348	641576186987426	Other
Brain	ENSG00000006837	11;SE:chr5:134308727-134312292:134312380-134319358:-	3265216165678	995936388967029	EP
Brain	ENSG00000007047	14;SE:chr19:45297954-45298143:45298222-45299811:+	853444598149746	440948936893131	EN
Brain	ENSG00000007062	11;SE:chr4:15971082-15979395:15979463-15979881:-	180748049665	746477148454632	Other
Brain	ENSG00000007062	11;SE:chr4:15971082-15979881:15979904-15980422:-	993160805884916	23085899851604	Other
Brain	ENSG00000007062	11;SE:chr4:16033509-16035735:16035761-16038946:-	1347396878907	81217453912883	Other
Brain	ENSG00000007062	11;SE:chr4:16039001-16055237:16055449-16075687:-	930597895813951	277063	Other
Brain	ENSG00000007062	11;SE:chr4:16076118-16082105:16082185-16083232:-	19022879557	495099253130984	Other
Brain	ENSG00000007062	11;SE:chr4:16076653-16078101:16078303-16080564:-	301463206874	33889950483544	Other
Brain	ENSG00000007062	11;SE:chr4:16078303-16079896:16080007-16080564:-	512920792213	745912387333174	Other
Brain	ENSG00000007129	17;SE:chr19:41585871-41586154:41586195-41586464:+	440461420982	444385494897603	Other
Brain	ENSG00000007168	12;SE:chr17:2594006-2613658:2613862-2638099:+	52167190153022	579240005738358	Other
Brain	ENSG00000007168	12;SE:chr17:2594006-2635383:2635510-2638099:+	20813952882264	142944055752172	EP
Brain	ENSG00000007168	12;SE:chr17:2638320-2665372:2665456-2666016:+	520482134816889	29064176276455	Other
Brain	ENSG00000007168	12;SE:chr17:2638320-2666016:2666090-2666992:+	186551255747	84692419090705	Other
Brain	ENSG00000007168	12;SE:chr17:2674288-2676505:2676606-2680164:+	519416940867108	297099111744795	EN
Brain	ENSG00000007174	17;SE:chr17:11869253-11871598:11871786-11874949:+	996560645032724	240447459885471	Other
Brain	ENSG00000007174	17;SE:chr17:11923941-11929866:11930093-11932014:+	245707419203	885361192776639	EN
Brain	ENSG00000007202	14;SE:chr17:28616753-28616889:28616999-28617232:-	419723638687	885355668644792	Other
Brain	ENSG00000007202	14;SE:chr17:28643311-28643610:28643659-28644058:-	1067275603699	108855306222052	Other
Brain	ENSG00000007237	18;SE:chr17:10019897-10027020:10027099-10036434:-	4415270343369	199251475378196	Other
Brain	ENSG00000007237	18;SE:chr17:9959255-9969677:9969762-9981804:-	949491312653367	603776287612203	EN
Brain	ENSG00000007255	10;SE:chr19:45164970-45165127:45165194-45178093:-	532044045971	586247882428197	Other
Brain	ENSG00000007255	10;SE:chr19:45164970-45165127:45165194-45178135:-	280724047113	721764052904939	Other
Brain	ENSG00000007264	13;SE:chr19:3781672-3782818:3782937-3783126:-	1401140662045	297793582303674	Other
Brain	ENSG00000007264	13;SE:chr19:3784884-3785064:3785286-3786169:-	718665398735	467410197668038	Other
Brain	ENSG00000007264	13;SE:chr19:3784884-3789273:3789404-3801532:-	999043801987504	854525546413849	Other
Brain	ENSG00000007312	12;SE:chr17:63929888-63930074:63930385-63931335:-	362712444146	294518042329471	Other
Brain	ENSG00000007341	18;SE:chr1:112526111-112539159:112539275-112540779:-	1052587697252	625177986838789	Other
Brain	ENSG00000007341	18;SE:chr1:112526111-112540779:112540872-112541951:-	996207967521331	441699997436251	Other
Brain	ENSG00000007341	18;SE:chr1:112526111-112541951:112542090-112555868:-	139285490602	625246115570491	Other
Brain	ENSG00000007341	18;SE:chr1:112542090-112550601:112550693-112555868:-	968862980811929	133177528667008	Other
Brain	ENSG00000007341	18;SE:chr1:112550693-112555868:112556018-112576986:-	1143790654565	532648219559393	Other
Brain	ENSG00000007341	18;SE:chr1:112556018-112571275:112571351-112576986:-	3225964973241	439641229515371	Other
Brain	ENSG00000007341	18;SE:chr1:112578417-112581992:112582106-112582375:-	4481348352846	261659985004373	Other
Brain	ENSG00000007341	18;SE:chr1:112582472-112583972:112584126-112591525:-	890148168199342	60307068244144	EP
Brain	ENSG00000007341	18;SE:chr1:112598086-112600794:112600848-112610841:-	1767064321941	279066809341555	Other
Brain	ENSG00000007341	18;SE:chr1:112611003-112616813:112616844-112618909:-	997142126965326	778671954334318	Other
Brain	ENSG00000007341	18;SE:chr1:112611003-112616813:112616895-112618909:-	994199867708162	529486055856545	Other
Brain	ENSG00000007341	18;SE:chr1:112616895-112618909:112619139-112619644:-	34714354615	526268432229311	Other
Brain	ENSG00000007372	20;SE:chr11:31801776-31801871:31801912-31802704:-	964751259423562	100625853988532	Other
Brain	ENSG00000007372	20;SE:chr11:31806925-31810828:31811015-31817809:-	567260124012	32680733239013	Other
Brain	ENSG00000007376	7;SE:chr16:786928-787068:787179-787354:-	994629702103561	318033332541224	Other
Brain	ENSG00000007376	7;SE:chr16:786928-787077:787179-787354:-	928430225636115	296845220978933	Other
Brain	ENSG00000007376	7;SE:chr16:787477-787556:787645-788256:-	19761586744	951125493970132	Other
Brain	ENSG00000007376	7;SE:chr16:787477-787556:787744-788256:-	514213271962	629397731564072	Other
Brain	ENSG00000007384	15;SE:chr16:63800-64333:64437-64699:-	915723377657866	41818488103693	Other
Brain	ENSG00000007392	16;SE:chr16:190570-190662:190802-192927:-	333021551253	537785489006232	EP
Brain	ENSG00000007392	16;SE:chr16:193015-199062:199238-206004:-	218856573781	353851362182034	Other
Brain	ENSG00000007392	16;SE:chr16:208188-208601:208664-220649:-	1724581533318	142579988779173	Other
Brain	ENSG00000007392	16;SE:chr16:227336-228333:228402-229279:-	2080432035576	73559624323709	Other
Brain	ENSG00000007402	11;SE:chr3:50370380-50373065:50373085-50374737:-	999652693826361	951146378115313	EP
Brain	ENSG00000007516	13;SE:chr16:1342283-1342527:1342634-1342719:+	760502720692	841185807726907	Other
Brain	ENSG00000007516	13;SE:chr16:1346684-1346847:1346955-1347298:+	96836040365608	227279021515623	Other
Brain	ENSG00000007516	13;SE:chr16:1346684-1346934:1346955-1347298:+	992433193609181	821268930240318	Other
Brain	ENSG00000007520	3;SE:chr16:1349608-1349889:1349952-1350058:-	999789737541722	988596740775142	Other
Brain	ENSG00000007541	14;SE:chr16:570096-570648:570760-574066:+	1013703450275	778518115283525	Other
Brain	ENSG00000007541	14;SE:chr16:579180-580183:580263-580858:+	3838799493431	162530655313889	Other
Brain	ENSG00000007541	14;SE:chr16:580972-581199:581341-582248:+	993623870111551	518992744267627	Other
Brain	ENSG00000007541	14;SE:chr16:580972-582248:582309-582883:+	712675519503	313649497844727	Other
Brain	ENSG00000007545	15;SE:chr16:1662671-1662761:1662835-1665057:+	997808501395408	969525190731366	EN
Brain	ENSG00000007545	15;SE:chr16:1665138-1666073:1666177-1666422:+	933758022767416	196037227863377	EN
Brain	ENSG00000007545	15;SE:chr16:1666600-1667335:1667400-1667962:+	932590249064145	132148738354562	EN
Brain	ENSG00000007908	15;SE:chr1:169727525-169727739:169727927-169728058:-	499869358955	7266858668278	Other
Brain	ENSG00000007908	15;SE:chr1:169727525-169727739:169727927-169729186:-	28221300134	923690189556292	Other
Brain	ENSG00000007908	15;SE:chr1:169727927-169728058:169728246-169729186:-	19092394909	926494439714973	Other
Brain	ENSG00000007908	15;SE:chr1:169729673-169730432:169730617-169731835:-	997011739240523	173647321072857	Other
Brain	ENSG00000007923	15;SE:chr1:6638364-6639902:6640057-6644558:-	983828098841726	892493040758832	Other
Brain	ENSG00000007923	15;SE:chr1:6667810-6678394:6678467-6680908:-	1274655256626	108724089283753	Other
Brain	ENSG00000007933	12;SE:chr1:171092790-171101080:171101206-171103785:+	1365001972725	466386148990177	Other
Brain	ENSG00000007944	14;SE:chr6:16129409-16130557:16130747-16141625:+	1531743413377	162133823588159	Other
Brain	ENSG00000007952	17;SE:chrX:100848754-100849280:100849426-100849772:-	980534591616813	813866222297254	Other
Brain	ENSG00000007952	17;SE:chrX:100863243-100863485:100863595-100870719:-	998122085324185	791235652329533	Other
Brain	ENSG00000008083	13;SE:chr6:15504592-15505165:15505295-15507136:+	98211391117872	687502084931887	Other
Brain	ENSG00000008086	10;SE:chrX:18442423-18443819:18443959-18506935:+	99994174451022	985757232136696	Other
Brain	ENSG00000008086	10;SE:chrX:18442423-18457483:18457534-18506935:+	129328936105	681203274139578	Other
Brain	ENSG00000008118	9;SE:chr1:209606443-209607858:209607933-209608980:+	997965394548176	805509010168138	EN
Brain	ENSG00000008128	22;SE:chr1:1721711-1722588:1722634-1722708:-	957753185880094	451731144492549	Other
Brain	ENSG00000008130	15;SE:chr1:1753649-1754051:1754208-1754284:-	357945100479	813623662118413	Other
Brain	ENSG00000008130	15;SE:chr1:1754698-1755374:1755476-1756258:-	3843152808829	749274376214256	Other
Brain	ENSG00000008130	15;SE:chr1:1756608-1756739:1756882-1757181:-	733996444075136	111107987904096	Other
Brain	ENSG00000008130	15;SE:chr1:1756608-1756779:1756882-1757181:-	974295696681038	774310107251073	EP
Brain	ENSG00000008196	12;SE:chr6:50818972-50822134:50822160-50823407:+	995842410473746	297032758613338	Other
Brain	ENSG00000008226	19;SE:chr3:38084245-38085274:38085447-38086241:+	4383545559598	124499415221315	Other
Brain	ENSG00000008226	19;SE:chr3:38088388-38092790:38092880-38093605:+	992257430578748	703161278703631	Other
Brain	ENSG00000008226	19;SE:chr3:38093767-38094879:38095071-38095888:+	994512642228827	762214988110849	Other
Brain	ENSG00000008226	19;SE:chr3:38121781-38122071:38122194-38122289:+	2059227795127	190084433274783	Other
Brain	ENSG00000008256	15;SE:chr7:6187721-6188705:6188889-6190449:-	745713091888798	401408161394819	Other
Brain	ENSG00000008277	14;SE:chr7:87935186-87964634:87964684-87978336:+	12296238970793	229853520115599	EP
Brain	ENSG00000008277	14;SE:chr7:88171561-88178935:88179042-88181505:+	4615820168651	113059565103615	EP
Brain	ENSG00000008277	14;SE:chr7:88171561-88178935:88179129-88181505:+	236815302648	42227765345983	Other
Brain	ENSG00000008277	14;SE:chr7:88182024-88184292:88184402-88186615:+	7687953303865	106334533747368	EP
Brain	ENSG00000008277	14;SE:chr7:88182024-88186615:88186701-88193116:+	936102587765883	1185.14	EN
Brain	ENSG00000008282	7;SE:chr7:106091939-106092548:106092669-106092949:-	886719986003481	247140415819968	Other
Brain	ENSG00000008282	7;SE:chr7:106091939-106092564:106092669-106092949:-	10659733125513	102367375927385	Other
Brain	ENSG00000008283	15;SE:chr17:63434594-63435086:63435243-63435688:-	256021568381113	821847632902785	Other
Brain	ENSG00000008283	15;SE:chr17:63436152-63437346:63437560-63446245:-	5103738181058	755812283678847	Other
Brain	ENSG00000008283	15;SE:chr17:63437560-63439112:63439290-63440727:-	1124944671	996266434603282	Other
Brain	ENSG00000008294	20;SE:chr17:50974947-50975863:50975901-50977108:-	2372091063204	219770164029092	EP
Brain	ENSG00000008294	20;SE:chr17:50998617-50999476:50999487-50999661:-	71882368437175	291349233446636	Other
Brain	ENSG00000008294	20;SE:chr17:51021365-51031681:51031722-51041501:-	973158656411235	429145409978337	Other
Brain	ENSG00000008311	14;SE:chr7:122078950-122079149:122079327-122079597:-	15313942744054	297707136799311	Other
Brain	ENSG00000008311	14;SE:chr7:122079712-122081500:122081595-122086012:-	965173980998425	661043912745053	Other
Brain	ENSG00000008311	14;SE:chr7:122081595-122082788:122082891-122086012:-	977621024921184	147953500772151	Other
Brain	ENSG00000008311	14;SE:chr7:122098576-122098745:122098866-122101371:-	1065796803709	375394297257629	EP
Brain	ENSG00000008311	14;SE:chr7:122098576-122098749:122098866-122101371:-	773982318234	103918469104307	EP
Brain	ENSG00000008382	15;SE:chr19:4357585-4357951:4358172-4359163:+	999339251095974	908085459142886	Other
Brain	ENSG00000008382	15;SE:chr19:4357585-4358083:4358172-4359163:+	929091725634176	146912603356697	Other
Brain	ENSG00000008394	12;SE:chr12:16347710-16354231:16354270-16357605:+	62120441385	289049022855298	Other
Brain	ENSG00000008394	12;SE:chr12:16347710-16354231:16354378-16357605:+	3378813512502	132568530370191	Other
Brain	ENSG00000008394	12;SE:chr12:16354378-16357605:16357699-16363795:+	87218290534261	332846926105687	Other
Brain	ENSG00000008394	12;SE:chr12:16357699-16360300:16360443-16363795:+	48076188349384	319351583928126	EP
Brain	ENSG00000008394	12;SE:chr12:16357699-16367325:16367465-16383507:+	552144821106	94824365063735	Other
Brain	ENSG00000008441	16;SE:chr19:13075671-13078613:13078735-13081680:+	464643786349	527737518066833	EP
Brain	ENSG00000008441	16;SE:chr19:13081855-13087989:13088136-13090299:+	6337742071412	588089639892773	EN
Brain	ENSG00000008513	14;SE:chr8:133466090-133475719:133476600-133499135:-	961209996121737	105417656138523	Other
Brain	ENSG00000008513	14;SE:chr8:133476600-133499135:133499189-133545774:-	96097828244694	418583504995619	Other
Brain	ENSG00000008513	14;SE:chr8:133499189-133539637:133539729-133545774:-	3825996001569	431068707612721	Other
Brain	ENSG00000008517	16;SE:chr16:3065494-3065621:3065687-3065784:+	841043491079	130220568374266	Other
Brain	ENSG00000008517	16;SE:chr16:3065494-3065642:3065687-3065784:+	941095851541	660189522003081	Other
Brain	ENSG00000008517	16;SE:chr16:3065494-3065781:3065826-3067377:+	238998473477	843062255370582	Other
Brain	ENSG00000008517	16;SE:chr16:3065494-3065784:3065826-3067377:+	993692018246127	652927383627301	Other
Brain	ENSG00000008517	16;SE:chr16:3067415-3067554:3067613-3067984:+	572524971697	661495444220815	Other
Brain	ENSG00000008517	16;SE:chr16:3067415-3067984:3068010-3068180:+	997025927996558	615197979837384	Other
Brain	ENSG00000008517	16;SE:chr16:3067613-3067984:3068010-3068180:+	9889852114145	214314967214771	Other
Brain	ENSG00000008517	16;SE:chr16:3068010-3068180:3068239-3068990:+	185984543931	938687731541342	Other
Brain	ENSG00000008710	17;SE:chr16:2091174-2091423:2091597-2091781:-	875377641820087	320371580509418	Other
Brain	ENSG00000008710	17;SE:chr16:2092592-2092954:2093093-2093544:-	562031185152	668777518467085	Other
Brain	ENSG00000008710	17;SE:chr16:2097984-2099644:2099770-2099861:-	765068397837074	160901855165271	Other
Brain	ENSG00000008710	17;SE:chr16:2106948-2111816:2111871-2112340:-	969140693256768	389703008799019	Other
Brain	ENSG00000008710	17;SE:chr16:2112963-2113041:2113059-2113161:-	772237015944608	110753256806136	Other
Brain	ENSG00000008710	17;SE:chr16:2116644-2116833:2117053-2117489:-	618844265448909	139924766240498	Other
Brain	ENSG00000008838	17;SE:chr17:40027034-40027383:40027465-40027909:-	3810919922924	292097482211463	Other
Brain	ENSG00000008838	17;SE:chr17:40033456-40034916:40034972-40035117:-	539966303193	780406259223271	Other
Brain	ENSG00000008838	17;SE:chr17:40035349-40035722:40035795-40036116:-	987747923293751	924955572000532	Other
Brain	ENSG00000008838	17;SE:chr17:40035795-40036116:40036154-40053298:-	1374554225294	45243051996371	EP
Brain	ENSG00000008838	17;SE:chr17:40036154-40053298:40053380-40054361:-	1889739610116	399591916995094	Other
Brain	ENSG00000008838	17;SE:chr17:40053380-40053469:40053635-40054361:-	686411020645379	225654761559199	Other
Brain	ENSG00000008838	17;SE:chr17:40053380-40053469:40053657-40054361:-	883653380784793	119560842718092	Other
Brain	ENSG00000008838	17;SE:chr17:40053380-40053469:40053679-40054361:-	988957568276788	2.92379e+08	Other
Brain	ENSG00000008838	17;SE:chr17:40053380-40053469:40053768-40054361:-	999396814839616	833780453922982	Other
Brain	ENSG00000008952	16;SE:chr3:169966858-169969287:169969383-169975608:+	939985678872958	411235430323073	Other
Brain	ENSG00000008988	9;SE:chr8:56073272-56073695:56073768-56074060:-	33593943845474	162796837936403	Other
Brain	ENSG00000008988	9;SE:chr8:56073768-56074060:56074159-56074381:-	286140369949454	183715537623508	Other
Brain	ENSG00000009307	15;SE:chr1:114736855-114737471:114737563-114737963:-	994318457506412	762828840454256	Other
Brain	ENSG00000009307	15;SE:chr1:114738072-114739692:114739890-114749821:-	762122815551411	574100935929896	Other
Brain	ENSG00000009307	15;SE:chr1:114738072-114739692:114739890-114757925:-	39966911749896	229163251490198	EN
Brain	ENSG00000009307	15;SE:chr1:114738072-114749821:114750207-114757925:-	606154691779	234501224507111	EN
Brain	ENSG00000009307	15;SE:chr1:114739890-114741527:114741673-114749821:-	943084347885455	112412709355559	EN
Brain	ENSG00000009307	15;SE:chr1:114739890-114749821:114750207-114757925:-	969857783262898	167534239737325	EN
Brain	ENSG00000009307	15;SE:chr1:114750207-114756777:114756888-114757925:-	21531151164223	139187495354408	Other
Brain	ENSG00000009335	17;SE:chr7:157163863-157164419:157164530-157169048:+	73554749653994	576366256784247	Other
Brain	ENSG00000009413	15;SE:chr6:111307570-111308014:111308245-111309853:-	993907544461901	175222598632354	EN
Brain	ENSG00000009413	15;SE:chr6:111357125-111358822:111359014-111363853:-	38361859278	655846987964167	EP
Brain	ENSG00000009413	15;SE:chr6:111416472-111460300:111460406-111472013:-	995349907305795	159673520905674	Other
Brain	ENSG00000009413	15;SE:chr6:111416472-111472013:111472140-111482750:-	4095052050847	884960670286464	Other
Brain	ENSG00000009694	13;SE:chrX:124481964-124487209:124487229-124497016:-	127869573854	624676165696953	Other
Brain	ENSG00000009765	14;SE:chr6:150394255-150395455:150395566-150398055:+	188361128717	546655809493505	Other
Brain	ENSG00000009780	15;SE:chr1:27727536-27730232:27730333-27732603:+	98875249252806	487768862498741	Other
Brain	ENSG00000009780	15;SE:chr1:27732657-27734031:27734183-27744654:+	856703070494105	28434342591446	EN
Brain	ENSG00000009780	15;SE:chr1:27744811-27749068:27749154-27755195:+	977880183829168	640799832217259	EN
Brain	ENSG00000009790	14;SE:chr1:209756309-209758726:209758854-209759034:+	964444516513318	14937665232287	Other
Brain	ENSG00000009790	14;SE:chr1:209775736-209777352:209777487-209778111:+	1067509991668	330470813430672	Other
Brain	ENSG00000009790	14;SE:chr1:209779374-209780470:209780606-209781345:+	992254944281573	257787003721794	Other
Brain	ENSG00000009830	11;SE:chr14:77278508-77278729:77278869-77279823:-	99403858477419	382413345593922	Other
Brain	ENSG00000009830	11;SE:chr14:77278508-77278729:77278961-77279823:-	994664674272495	637381034549484	Other
Brain	ENSG00000009830	11;SE:chr14:77286822-77287233:77287271-77288762:-	10349455270796	228845762939819	Other
Brain	ENSG00000009830	11;SE:chr14:77306441-77311949:77312033-77320434:-	891980182260321	200099249555702	EN
Brain	ENSG00000009844	15;SE:chr6:142147399-142166228:142166322-142169550:+	979792966503168	512120427439484	EN
Brain	ENSG00000009844	15;SE:chr6:142198615-142203985:142204065-142218498:+	3656309489827	230810548150368	Other
Brain	ENSG00000009950	15;SE:chr7:73596479-73596639:73596786-73596865:-	773986765238	635346500593131	Other
Brain	ENSG00000009950	15;SE:chr7:73596479-73596639:73596789-73596865:-	244174649132	478532059418227	EP
Brain	ENSG00000010030	13;SE:chr6:36369071-36371330:36371560-36373453:-	999998056485583	999819492206428	Other
Brain	ENSG00000010030	13;SE:chr6:36373578-36375830:36376035-36385534:-	998092951663736	849989455804798	Other
Brain	ENSG00000010030	13;SE:chr6:36373578-36375871:36376035-36385534:-	362153085083	253671969718843	Other
Brain	ENSG00000010030	13;SE:chr6:36373578-36385534:36385669-36387536:-	998750834352288	677689715226153	Other
Brain	ENSG00000010030	13;SE:chr6:36376035-36385534:36385669-36387536:-	359960617533	538698154025859	Other
Brain	ENSG00000010072	15;SE:chr1:231339868-231344623:231344714-231347797:+	2217239593346	459121793069944	Other
Brain	ENSG00000010072	15;SE:chr1:231339868-231347797:231347925-231351304:+	937332580137363	155383345808965	EP
Brain	ENSG00000010165	19;SE:chr1:171781795-171781988:171782120-171783740:+	537071065406	100492589638272	EP
Brain	ENSG00000010165	19;SE:chr1:171787930-171790452:171790616-171792017:+	744270245099	504596922425961	Other
Brain	ENSG00000010219	13;SE:chr12:4568048-4573330:4573356-4580824:+	999693507627905	903536258580608	Other
Brain	ENSG00000010219	13;SE:chr12:4568048-4573330:4573356-4588937:+	180678940971	518355347665105	Other
Brain	ENSG00000010219	13;SE:chr12:4568048-4580824:4580977-4588937:+	304301717561	334388716906662	Other
Brain	ENSG00000010219	13;SE:chr12:4573356-4580824:4580977-4588937:+	999254669011793	780269706323465	Other
Brain	ENSG00000010219	13;SE:chr12:4605086-4607327:4607387-4610155:+	2244709957116	94514160110645	Other
Brain	ENSG00000010244	16;SE:chr17:32350326-32351465:32351629-32351743:+	986549803912704	173605829825691	Other
Brain	ENSG00000010244	16;SE:chr17:32360967-32361468:32361515-32362914:+	6705570344548	4.58354e+07	Other
Brain	ENSG00000010244	16;SE:chr17:32365487-32366665:32366757-32367772:+	94008602541989	2.83639e+07	EN
Brain	ENSG00000010256	10;SE:chr3:48604780-48605770:48605856-48609162:-	6411579570648	264745036805473	Other
Brain	ENSG00000010270	13;SE:chr7:38178420-38179090:38179145-38207447:+	328552998622	698868075032086	EP
Brain	ENSG00000010270	13;SE:chr7:38178420-38198211:38198365-38207447:+	35936077087172	177428813364915	Other
Brain	ENSG00000010270	13;SE:chr7:38178420-38201714:38201966-38207447:+	6672013896778	332334686426217	Other
Brain	ENSG00000010270	13;SE:chr7:38178420-38202070:38202197-38207447:+	977026501407019	841174674477631	Other
Brain	ENSG00000010270	13;SE:chr7:38215105-38217025:38217078-38217188:+	934389224536849	163862993790834	Other
Brain	ENSG00000010278	11;SE:chr12:6200072-6200384:6200565-6225426:+	976461840552	113229038660607	Other
Brain	ENSG00000010278	11;SE:chr12:6200072-6200422:6200565-6225426:+	27073381448	321364010980336	Other
Brain	ENSG00000010278	11;SE:chr12:6200565-6205959:6206084-6225426:+	919197118956056	186372903462821	Other
Brain	ENSG00000010278	11;SE:chr12:6232729-6232937:6233005-6233412:+	97413477968	540567401867554	Other
Brain	ENSG00000010282	14;SE:chr3:42698351-42698708:42698902-42699032:-	989886005538131	653848735713321	EN
Brain	ENSG00000010282	14;SE:chr3:42700839-42701132:42701190-42702579:-	988178007611214	590074437361537	EP
Brain	ENSG00000010292	12;SE:chr12:6509792-6510075:6510133-6510629:+	979693633031482	189294603089014	EN
Brain	ENSG00000010295	19;SE:chr12:6548825-6549476:6549484-6549756:-	988570745291138	185237694832645	Other
Brain	ENSG00000010295	19;SE:chr12:6551001-6551398:6551503-6555257:-	1594270701654	357240526392616	Other
Brain	ENSG00000010310	8;SE:chr19:45670734-45671285:45671392-45672851:+	896614868838059	347345245330288	Other
Brain	ENSG00000010318	19;SE:chr3:52421754-52422222:52422338-52422760:+	998982250998043	760012012149023	Other
Brain	ENSG00000010318	19;SE:chr3:52421754-52422760:52422881-52423091:+	99479914795709	290775246597939	Other
Brain	ENSG00000010319	6;SE:chr3:52442907-52443016:52443069-52444913:-	389419851452	760421202862922	EP
Brain	ENSG00000010322	15;SE:chr3:52470907-52471291:52471488-52471814:+	37968152164769	265664579917569	EP
Brain	ENSG00000010322	15;SE:chr3:52480295-52480879:52481037-52484513:+	67025742385062	6.19541e+06	Other
Brain	ENSG00000010322	15;SE:chr3:52480295-52480879:52481109-52484513:+	8424781119577	513436187476907	Other
Brain	ENSG00000010322	15;SE:chr3:52485827-52486470:52486552-52487196:+	17867430498911	708828048608171	Other
Brain	ENSG00000010322	15;SE:chr3:52489678-52490075:52490231-52490705:+	598710106430538	6.19541e+06	Other
Brain	ENSG00000010327	10;SE:chr3:52523576-52523652:52523756-52523871:+	1199045285356	849765445375237	EP
Brain	ENSG00000010361	13;SE:chr19:49807374-49808115:49808159-49808414:-	9147429744737	229467344867827	Other
Brain	ENSG00000010361	13;SE:chr19:49811699-49812251:49812335-49812615:-	779650774747	722452578964284	Other
Brain	ENSG00000010361	13;SE:chr19:49811699-49812251:49812335-49812638:-	915812543421	334674488435921	Other
Brain	ENSG00000010361	13;SE:chr19:49812335-49812447:49812685-49812996:-	998832124053636	85095252402243	Other
Brain	ENSG00000010361	13;SE:chr19:49812335-49812447:49812736-49812996:-	734638949967	907089726991686	Other
Brain	ENSG00000010361	13;SE:chr19:49812335-49812615:49812736-49812996:-	2225302093989	174605199545669	Other
Brain	ENSG00000010361	13;SE:chr19:49812335-49812638:49812736-49812996:-	998872845434083	8503536382336	Other
Brain	ENSG00000010379	15;SE:chr12:223234-223746:223845-223992:-	385706124774	604909361323754	Other
Brain	ENSG00000010379	15;SE:chr12:238010-238171:238343-242614:-	131863709061	929391883910668	Other
Brain	ENSG00000010379	15;SE:chr12:243813-259851:260057-262789:-	986985246461317	929391883910668	Other
Brain	ENSG00000010404	17;SE:chrX:149490440-149491538:149491667-149496346:-	47168536252877	0.0952414	EP
Brain	ENSG00000010404	17;SE:chrX:149498307-149499229:149499354-149500949:-	7262932558698	940013628931184	Other
Brain	ENSG00000010404	17;SE:chrX:149501037-149502075:149502177-149503312:-	9727760789248	848349	EP
Brain	ENSG00000010438	16;SE:chr9:33750727-33762057:33762163-33796643:+	27648468822	76053552631048	Other
Brain	ENSG00000010438	16;SE:chr9:33750727-33794746:33794873-33796643:+	1294650345825	741930518500682	Other
Brain	ENSG00000010610	9;SE:chr12:6789662-6798880:6799074-6799538:+	33605925049	172501849678011	Other
Brain	ENSG00000010610	9;SE:chr12:6789662-6798880:6799074-6800072:+	750243480994911	544090963994838	Other
Brain	ENSG00000010610	9;SE:chr12:6789662-6799325:6799364-6800072:+	745905042581027	476007235816338	Other
Brain	ENSG00000010610	9;SE:chr12:6789662-6799538:6799623-6800072:+	915062043010089	537641781371568	Other
Brain	ENSG00000010610	9;SE:chr12:6789662-6800072:6800187-6814142:+	999339296425648	889070184906685	Other
Brain	ENSG00000010610	9;SE:chr12:6799074-6799538:6799623-6800072:+	534223111012	14475077874821	Other
Brain	ENSG00000010610	9;SE:chr12:6800187-6800307:6800471-6814142:+	12204963314983	314552478417371	Other
Brain	ENSG00000010626	14;SE:chr12:6873781-6882196:6882327-6883704:+	994883465113657	547804239273583	Other
Brain	ENSG00000010626	14;SE:chr12:6905759-6905845:6905954-6906409:+	569098945406	641863318155425	Other
Brain	ENSG00000010626	14;SE:chr12:6906662-6907315:6907445-6913891:+	1507346533149	161682079710964	Other
Brain	ENSG00000010626	14;SE:chr12:6907445-6909890:6910026-6913891:+	987659486850441	510044494534062	Other
Brain	ENSG00000010626	14;SE:chr12:6910026-6912730:6913027-6913891:+	7316721319952	269214591480179	Other
Brain	ENSG00000010671	15;SE:chrX:101375314-101377859:101378023-101386062:-	99807408199149	84614808881958	Other
Brain	ENSG00000010704	18;SE:chr6:26087516-26090841:26091104-26091314:+	983376835961615	180727147844184	Other
Brain	ENSG00000010704	18;SE:chr6:26087516-26090841:26091589-26092685:+	994899280721353	429192065479138	Other
Brain	ENSG00000010704	18;SE:chr6:26091104-26091314:26091589-26092609:+	9996598665	97991300647654	Other
Brain	ENSG00000010704	18;SE:chr6:26091104-26091314:26091589-26092685:+	964322916338251	2.01287e+06	Other
Brain	ENSG00000010704	18;SE:chr6:26093232-26094186:26094218-26094404:+	2116832197	994586184445704	Other
Brain	ENSG00000010803	16;SE:chr1:41028726-41033983:41034048-41037362:-	991447419041918	47767696788377	Other
Brain	ENSG00000010803	16;SE:chr1:41037541-41041311:41041565-41046418:-	437022783416	187800204441511	Other
Brain	ENSG00000010803	16;SE:chr1:41143112-41151614:41151684-41159725:-	99729849774283	434399167248922	Other
Brain	ENSG00000010803	16;SE:chr1:41143112-41151614:41151684-41160875:-	13577012101	76391450769228	Other
Brain	ENSG00000010803	16;SE:chr1:41143112-41159725:41159933-41160875:-	215834942605	577981117259865	Other
Brain	ENSG00000010803	16;SE:chr1:41151684-41152599:41152741-41159725:-	953222289715	223592301119518	Other
Brain	ENSG00000010803	16;SE:chr1:41151684-41159725:41159933-41160875:-	994746938191349	257002650031955	Other
Brain	ENSG00000010810	17;SE:chr6:111696456-111699515:111699670-111702885:-	380951325883	726102329143901	Other
Brain	ENSG00000010810	17;SE:chr6:111696456-111700104:111700268-111702885:-	518792566178	740120348831668	Other
Brain	ENSG00000010810	17;SE:chr6:111720062-111740981:111741093-111780566:-	10577249856025	563083742246109	Other
Brain	ENSG00000010810	17;SE:chr6:111720062-111740981:111741097-111780566:-	63708940450888	7.29747e+08	Other
Brain	ENSG00000010810	17;SE:chr6:111720062-111754434:111754677-111780566:-	59935498205	4.13547e+08	Other
Brain	ENSG00000010810	17;SE:chr6:111720062-111780566:111780635-111846589:-	831306961964001	990201399050803	Other
Brain	ENSG00000010810	17;SE:chr6:111780635-111813892:111814107-111846589:-	979544966435994	39373191673705	Other
Brain	ENSG00000010810	17;SE:chr6:111780635-111818615:111818740-111819860:-	9982362074657	616659051876361	Other
Brain	ENSG00000010810	17;SE:chr6:111780635-111846589:111846629-111872968:-	755004191122857	9.80844e+07	EN
Brain	ENSG00000010818	8;SE:chr6:142776191-142783521:142783615-142836935:-	305178735668	353839003532487	EP
Brain	ENSG00000010932	15;SE:chr1:171258219-171267543:171267731-171275346:+	564033372059	211759295792419	EP
Brain	ENSG00000010932	15;SE:chr1:171267731-171270577:171270745-171275346:+	995969387799226	125167859144624	Other
Brain	ENSG00000010932	15;SE:chr1:171282333-171283144:171283216-171285202:+	997257370562835	287696015692442	Other
Brain	ENSG00000011009	10;SE:chr1:23792760-23793008:23793039-23793151:+	96890705047058	558498438359492	Other
Brain	ENSG00000011009	10;SE:chr1:23793752-23793860:23793930-23794063:+	849531742973997	861191099097026	Other
Brain	ENSG00000011009	10;SE:chr1:23793930-23794063:23794136-23794224:+	886900808169528	20714717525201	EP
Brain	ENSG00000011021	21;SE:chr1:11807190-11815846:11815911-11816615:+	724906338823269	666908386996488	Other
Brain	ENSG00000011021	21;SE:chr1:11828219-11828458:11828624-11829196:+	567054713781615	76975.9	EN
Brain	ENSG00000011028	13;SE:chr17:62688960-62689371:62689437-62689894:+	269403826162	316941554083757	Other
Brain	ENSG00000011028	13;SE:chr17:62688960-62689522:62689760-62689894:+	350411394875	780006643851732	Other
Brain	ENSG00000011052	21;SE:chr17:51153662-51154225:51154444-51155651:+	161681927436142	137691267314993	Other
Brain	ENSG00000011052	21;SE:chr17:51168343-51169937:51170049-51171487:+	343554398247147	210931876185224	Other
Brain	ENSG00000011105	11;SE:chr12:3077453-3083653:3083719-3201177:+	663319931172	287066665323002	Other
Brain	ENSG00000011105	11;SE:chr12:3201256-3206280:3206418-3278421:+	1767398830382	353339670841202	Other
Brain	ENSG00000011114	14;SE:chr14:93257355-93261602:93261677-93293858:-	998729336636032	951024944276339	EN
Brain	ENSG00000011114	14;SE:chr14:93261677-93263785:93263993-93293858:-	509092770247	344022102460442	EP
Brain	ENSG00000011143	16;SE:chr17:58214387-58214741:58214838-58216088:-	938311610896757	121601342082435	Other
Brain	ENSG00000011143	16;SE:chr17:58214387-58214741:58214898-58216088:-	999764785353918	956006547033775	Other
Brain	ENSG00000011143	16;SE:chr17:58216736-58218620:58218729-58219151:-	989430731181854	658943294288015	EN
Brain	ENSG00000011243	17;SE:chr19:15397855-15398630:15398703-15399302:-	993838268553494	609503779432834	EN
Brain	ENSG00000011243	17;SE:chr19:15397855-15398630:15398766-15399302:-	959291246084919	393813945804344	EN
Brain	ENSG00000011243	17;SE:chr19:15401603-15403475:15403555-15403658:-	996951759162524	661524350965999	Other
Brain	ENSG00000011243	17;SE:chr19:15403555-15403653:15403715-15404010:-	996209488536923	16776109272221	Other
Brain	ENSG00000011243	17;SE:chr19:15403555-15403658:15403715-15404010:-	930577078172507	382570291624692	Other
Brain	ENSG00000011243	17;SE:chr19:15403715-15404010:15404042-15410520:-	982580295247993	87940824115527	Other
Brain	ENSG00000011258	15;SE:chr17:51193510-51195214:51195361-51201592:-	689606353900888	219510926422276	EN
Brain	ENSG00000011258	15;SE:chr17:51207005-51209314:51209430-51217334:-	8346547186877	855630631495253	Other
Brain	ENSG00000011260	13;SE:chr17:51275991-51277130:51277304-51280005:+	3343401497243	467291427187079	Other
Brain	ENSG00000011260	13;SE:chr17:51285368-51286483:51286552-51288029:+	952904826717879	22010122978883	Other
Brain	ENSG00000011260	13;SE:chr17:51288203-51288548:51288591-51296965:+	218708053038	413315955901726	Other
Brain	ENSG00000011260	13;SE:chr17:51288203-51293903:51294045-51296965:+	17580111700597	351756671748307	Other
Brain	ENSG00000011275	18;SE:chr7:5730817-5732970:5733162-5739276:-	942341337407	246889517227765	Other
Brain	ENSG00000011275	18;SE:chr7:5752979-5760391:5760511-5761003:-	72036968759838	12993977972251	Other
Brain	ENSG00000011275	18;SE:chr7:5766939-5775005:5775179-5777487:-	990888298993351	129914418940349	Other
Brain	ENSG00000011295	15;SE:chr17:16006568-16024489:16024582-16025017:+	879126547718	860884731874669	Other
Brain	ENSG00000011304	16;SE:chr19:797505-799413:799443-803561:+	1287321195103	807789079795959	Other
Brain	ENSG00000011304	16;SE:chr19:799443-807869:807902-808360:+	999100276433103	743241675480153	Other
Brain	ENSG00000011304	16;SE:chr19:805187-805492:805569-806408:+	998237967972087	894516353511253	EN
Brain	ENSG00000011304	16;SE:chr19:805187-805513:805569-806408:+	978911062382105	10049579365459	Other
Brain	ENSG00000011304	16;SE:chr19:806556-807869:807902-808360:+	985960931140172	584339480509523	Other
Brain	ENSG00000011332	19;SE:chr19:38216259-38216353:38216403-38217460:-	946384618670423	163291376304635	Other
Brain	ENSG00000011332	19;SE:chr19:38216403-38217460:38217591-38217798:-	93501119863612	274393172873365	Other
Brain	ENSG00000011347	9;SE:chr11:61524532-61524689:61524813-61527915:-	987715816833625	840719303187908	EN
Brain	ENSG00000011347	9;SE:chr11:61533124-61546031:61546255-61547177:-	997779526574643	475631796220989	Other
Brain	ENSG00000011347	9;SE:chr11:61533124-61546031:61546255-61551384:-	9287114154095	989107504589861	EP
Brain	ENSG00000011347	9;SE:chr11:61533124-61547177:61547308-61551384:-	910984813544	729690896826492	Other
Brain	ENSG00000011347	9;SE:chr11:61542579-61546031:61546255-61547177:-	196322259838	526649864664582	Other
Brain	ENSG00000011347	9;SE:chr11:61542579-61546535:61546659-61547177:-	25089215206	506284468432866	Other
Brain	ENSG00000011347	9;SE:chr11:61546255-61546535:61546659-61547177:-	68942413567	910853234037184	Other
Brain	ENSG00000011347	9;SE:chr11:61546255-61547177:61547308-61551384:-	988630742492591	379725011965083	Other
Brain	ENSG00000011376	9;SE:chr3:45388680-45389033:45389106-45391583:+	3957509732937	19823210999166	EP
Brain	ENSG00000011376	9;SE:chr3:45388680-45391583:45391648-45394433:+	987001288759316	714734926216374	Other
Brain	ENSG00000011376	9;SE:chr3:45394687-45400245:45400373-45417482:+	14485937947538	816025938484795	EN
Brain	ENSG00000011376	9;SE:chr3:45518072-45519693:45519790-45520219:+	990529727531761	743073017096232	Other
Brain	ENSG00000011405	13;SE:chr11:17092276-17094261:17094385-17097057:-	768499670286996	421680557495759	Other
Brain	ENSG00000011405	13;SE:chr11:17169806-17194389:17194414-17207848:-	1004043841472	151486139646378	Other
Brain	ENSG00000011405	13;SE:chr11:17194414-17204307:17204375-17207848:-	44885233659	920291416423567	Other
Brain	ENSG00000011422	11;SE:chr19:43649143-43652225:43652371-43655439:-	1330342853103	186864174538506	Other
Brain	ENSG00000011422	11;SE:chr19:43652371-43655439:43655573-43656479:-	3294987762288	141547743954611	Other
Brain	ENSG00000011422	11;SE:chr19:43656640-43665316:43665459-43667581:-	763347006016585	637598521661297	Other
Brain	ENSG00000011426	10;SE:chr7:36410704-36411059:36411166-36415758:+	998351550263338	982545793761026	Other
Brain	ENSG00000011426	10;SE:chr7:36411166-36415758:36415884-36417080:+	1687302002649	314346994838987	Other
Brain	ENSG00000011426	10;SE:chr7:36415884-36417080:36417190-36419244:+	184156031487	83566396541917	Other
Brain	ENSG00000011426	10;SE:chr7:36427028-36428307:36428360-36439204:+	977898366477528	265512439311787	Other
Brain	ENSG00000011451	17;SE:chr19:15427533-15428110:15428508-15429586:-	284398758208	85917742111391	Other
Brain	ENSG00000011454	16;SE:chr9:122957209-122971665:122971952-122984485:+	408432751361	983084924474862	Other
Brain	ENSG00000011454	16;SE:chr9:122957209-122984485:122984719-122986215:+	821963445281732	543771237242283	Other
Brain	ENSG00000011454	16;SE:chr9:123070424-123071412:123071501-123073552:+	101144871892	956221272334202	Other
Brain	ENSG00000011465	16;SE:chr12:91153189-91157075:91157188-91178342:-	263028969387	756867773606366	Other
Brain	ENSG00000011465	16;SE:chr12:91178585-91179362:91179686-91182655:-	59252496758	415166979052852	EN
Brain	ENSG00000011478	11;SE:chr19:45693556-45695437:45695718-45698547:+	568318818523	453079548651811	Other
Brain	ENSG00000011478	11;SE:chr19:45693556-45695633:45695718-45698547:+	674456186604	116458768795495	Other
Brain	ENSG00000011485	14;SE:chr19:46376574-46383411:46383476-46383780:+	97061454972	239768346766425	Other
Brain	ENSG00000011523	13;SE:chr2:65072980-65073936:65074149-65074282:+	34248313460307	228919667515253	EP
Brain	ENSG00000011566	14;SE:chr2:39299801-39303074:39303117-39307943:-	981546823406476	164554146517485	Other
Brain	ENSG00000011566	14;SE:chr2:39299801-39307943:39308005-39309461:-	849080765709	489755343602551	EP
Brain	ENSG00000011566	14;SE:chr2:39356339-39378066:39378123-39436892:-	987502115007494	764978842629065	Other
Brain	ENSG00000011590	13;SE:chr19:35715507-35715757:35715830-35715939:+	210527105287	488697605596666	Other
Brain	ENSG00000011590	13;SE:chr19:35715507-35715939:35716007-35716133:+	995329126109995	106815326300412	Other
Brain	ENSG00000011600	11;SE:chr19:35907580-35907730:35907762-35908168:-	2186660578579	307467360968719	Other
Brain	ENSG00000011638	10;SE:chr16:21158746-21160978:21161008-21161085:+	1028469075035	28711440000393	Other
Brain	ENSG00000011638	10;SE:chr16:21161278-21166840:21166911-21170437:+	248213576561	836451463253259	Other
Brain	ENSG00000011638	10;SE:chr16:21170605-21174010:21174148-21179475:+	998469842077704	921707627920108	Other
Brain	ENSG00000011638	10;SE:chr16:21174148-21177137:21177327-21179475:+	976645717512829	295754411153068	Other
Brain	ENSG00000011638	10;SE:chr16:21174148-21178797:21178932-21179475:+	978130813915261	451503228422377	Other
Brain	ENSG00000012048	19;SE:chr17:43047703-43049121:43049194-43051063:-	3218750232471	241494164256658	Other
Brain	ENSG00000012048	19;SE:chr17:43076611-43079334:43079399-43082404:-	983520897810423	411664517352498	Other
Brain	ENSG00000012048	19;SE:chr17:43091032-43091435:43094860-43095846:-	1256372714029	903172344158775	EP
Brain	ENSG00000012048	19;SE:chr17:43091032-43094744:43094860-43095846:-	108123893445	493563759488543	EP
Brain	ENSG00000012048	19;SE:chr17:43104956-43106456:43106533-43115726:-	11480947650561	691667981139083	Other
Brain	ENSG00000012048	19;SE:chr17:43104956-43106478:43106533-43115726:-	301072893148	33819624694686	Other
Brain	ENSG00000012048	19;SE:chr17:43106533-43110465:43110580-43115726:-	197492220384	733405598114823	Other
Brain	ENSG00000012048	19;SE:chr17:43106533-43115726:43115779-43124017:-	994845633371716	965436699663023	Other
Brain	ENSG00000012061	15;SE:chr19:45409725-45413677:45413745-45416821:-	107877211284	104531709395478	Other
Brain	ENSG00000012061	15;SE:chr19:45413745-45413963:45414034-45414861:-	5918320973103	2.34042e+08	Other
Brain	ENSG00000012061	15;SE:chr19:45413745-45414861:45414960-45416821:-	846939562829484	110732739870808	Other
Brain	ENSG00000012061	15;SE:chr19:45419197-45419411:45419489-45420324:-	955995850130401	73997995929948	EP
Brain	ENSG00000012061	15;SE:chr19:45420427-45421178:45421393-45423270:-	968737283262976	260589842144139	EP
Brain	ENSG00000012124	14;SE:chr19:35329230-35330573:35330660-35332019:+	2148984350328	664633714412671	Other
Brain	ENSG00000012124	14;SE:chr19:35329230-35331906:35332074-35332553:+	437522078226	175657770420858	Other
Brain	ENSG00000012124	14;SE:chr19:35329230-35332019:35332074-35332553:+	6974603602	979765839095798	Other
Brain	ENSG00000012124	14;SE:chr19:35329230-35332019:35332074-35332594:+	999052429476868	761515679517489	Other
Brain	ENSG00000012124	14;SE:chr19:35329230-35332019:35332924-35336036:+	17343164139	823668972142172	EN
Brain	ENSG00000012124	14;SE:chr19:35332924-35336036:35336341-35340881:+	989242365394964	196328119260688	Other
Brain	ENSG00000012124	14;SE:chr19:35336341-35337755:35338021-35340881:+	995839058427837	198000939356119	Other
Brain	ENSG00000012124	14;SE:chr19:35338021-35338168:35338431-35340881:+	968097398631	155241682407281	Other
Brain	ENSG00000012124	14;SE:chr19:35345126-35345602:35345720-35346151:+	979596521553431	460663981787557	Other
Brain	ENSG00000012171	17;SE:chr3:50275053-50275302:50275459-50275560:+	12354487611686	2373017797897	Other
Brain	ENSG00000012223	12;SE:chr3:46459819-46460565:46460597-46464825:-	579960661681	58831507885141	Other
Brain	ENSG00000012232	8;SE:chr8:28622810-28637302:28637429-28713457:+	7827292982	976071087464054	Other
Brain	ENSG00000012232	8;SE:chr8:28637429-28685886:28686008-28713457:+	997792701568064	399028445731156	Other
Brain	ENSG00000012232	8;SE:chr8:28737663-28743086:28743214-28750657:+	2110633303022	748831406415092	Other
Brain	ENSG00000012504	13;SE:chr12:100511143-100532458:100532598-100534890:+	994777986856068	211435581866449	Other
Brain	ENSG00000012504	13;SE:chr12:100511143-100532458:100532610-100534890:+	998803690262917	674926526788786	Other
Brain	ENSG00000012660	13;SE:chr6:53270727-53273220:53273344-53275090:-	6641437824438	104457792375076	Other
Brain	ENSG00000012660	13;SE:chr6:53276256-53277646:53277743-53290095:-	995742097157154	125489655816559	Other
Brain	ENSG00000012660	13;SE:chr6:53276256-53287862:53287942-53291776:-	62786463239324	105883328694797	Other
Brain	ENSG00000012660	13;SE:chr6:53276256-53290401:53290535-53291776:-	68611910812843	586063618521065	EP
Brain	ENSG00000012779	10;SE:chr10:45443828-45444116:45444286-45445508:+	1844532208909	110487629804208	Other
Brain	ENSG00000012817	15;SE:chrY:19721311-19723341:19723433-19731772:-	50371479954	807427055521618	Other
Brain	ENSG00000012817	15;SE:chrY:19735750-19739528:19739662-19741318:-	1452529024055	367778291226023	Other
Brain	ENSG00000012817	15;SE:chrY:19739662-19741318:19741488-19741735:-	998668688573252	720021170813731	Other
Brain	ENSG00000012817	15;SE:chrY:19741488-19741735:19741857-19743162:-	41285129219	963479762241893	Other
Brain	ENSG00000012822	15;SE:chr12:53712121-53712775:53712846-53713100:-	997041876094668	765159893123973	Other
Brain	ENSG00000012822	15;SE:chr12:53716047-53716260:53716415-53719739:-	207614387306	892137145928935	Other
Brain	ENSG00000012822	15;SE:chr12:53722183-53722900:53722936-53723593:-	27187269038409	126970200214072	EP
Brain	ENSG00000012822	15;SE:chr12:53725266-53725690:53725759-53727404:-	92324982646095	5.56951e+07	Other
Brain	ENSG00000012822	15;SE:chr12:53725266-53726244:53726334-53727404:-	59215911331663	453439680473023	Other
Brain	ENSG00000012822	15;SE:chr12:53725759-53726244:53726334-53727404:-	77716518195	883873437519265	Other
Brain	ENSG00000012963	13;SE:chr14:93207441-93209824:93209957-93210648:+	971263413942665	326336169876882	EN
Brain	ENSG00000012963	13;SE:chr14:93210708-93212032:93212127-93214929:+	6980508259137	476101069226808	Other
Brain	ENSG00000012963	13;SE:chr14:93218735-93219212:93219361-93220249:+	95200572987701	229299521785295	Other
Brain	ENSG00000013288	8;SE:chr4:6609298-6609397:6609574-6609798:+	7336494727762	175433103780825	EP
Brain	ENSG00000013306	15;SE:chr17:44322528-44322808:44322852-44323284:-	718922460614282	170813800305785	Other
Brain	ENSG00000013306	15;SE:chr17:44322552-44322808:44322852-44323284:-	993124906491444	545325239305987	EP
Brain	ENSG00000013364	18;SE:chr16:29820510-29825942:29826092-29830474:+	960607675310135	612491500943303	Other
Brain	ENSG00000013364	18;SE:chr16:29830674-29830878:29831073-29833733:+	606856874060876	618384347065639	Other
Brain	ENSG00000013374	15;SE:chr7:151351482-151352093:151352193-151352812:+	985850591283455	764824752816389	EN
Brain	ENSG00000013374	15;SE:chr7:151368887-151374097:151374201-151375848:+	90343443863967	705711429272711	Other
Brain	ENSG00000013374	15;SE:chr7:151368887-151374097:151374243-151375848:+	974875663752809	252024270306231	Other
Brain	ENSG00000013375	15;SE:chr6:83188798-83190809:83191014-83191187:-	25694950019	964443310532944	Other
Brain	ENSG00000013375	15;SE:chr6:83188798-83190809:83191014-83193179:-	980014075533642	342163445532869	EP
Brain	ENSG00000013375	15;SE:chr6:83188798-83191187:83191323-83193179:-	250396035244	596893496554331	Other
Brain	ENSG00000013375	15;SE:chr6:83191014-83191187:83191323-83193179:-	9406876062717	523489252336031	Other
Brain	ENSG00000013375	15;SE:chr6:83191014-83191187:83191323-83193823:-	643699504904	205760969035616	Other
Brain	ENSG00000013441	15;SE:chr2:200854695-200855004:200855086-200856682:-	976525169825991	849728135944196	Other
Brain	ENSG00000013441	15;SE:chr2:200859746-200860125:200860215-200861238:-	1346809815957	290972934983148	EP
Brain	ENSG00000013441	15;SE:chr2:200861466-200861702:200861862-200864564:-	901301479470761	166289133871469	EN
Brain	ENSG00000013523	9;SE:chr14:76803912-76804375:76804415-76806416:-	1647882414908	362206764194966	Other
Brain	ENSG00000013523	9;SE:chr14:76809643-76810089:76810254-76812764:-	958393144829567	164901922229344	Other
Brain	ENSG00000013561	17;SE:chr5:141966904-141970704:141970877-141973583:+	96690988327	748746872461157	Other
Brain	ENSG00000013561	17;SE:chr5:141969167-141970704:141970877-141973583:+	967072584337199	134635820302553	Other
Brain	ENSG00000013561	17;SE:chr5:141973742-141974804:141974955-141978303:+	2698604706329	487759001203807	EP
Brain	ENSG00000013561	17;SE:chr5:141973742-141978303:141978830-141980123:+	307297237058	953005802145122	Other
Brain	ENSG00000013561	17;SE:chr5:141973742-141980123:141980351-141983380:+	207090787338	640478297114262	Other
Brain	ENSG00000013563	13;SE:chrX:154405655-154409112:154409196-154411891:-	559489173705	142483435420437	Other
Brain	ENSG00000013563	13;SE:chrX:154409196-154409418:154409675-154411891:-	467112881376	163820773442251	Other
Brain	ENSG00000013563	13;SE:chrX:154409196-154409418:154409813-154411891:-	997400638448254	430476522303465	Other
Brain	ENSG00000013573	16;SE:chr12:31074327-31077945:31078288-31078390:+	989093297314343	343376200696897	EN
Brain	ENSG00000013573	16;SE:chr12:31084061-31084583:31084669-31084969:+	976965566875709	431804066247243	Other
Brain	ENSG00000013573	16;SE:chr12:31085126-31086025:31086212-31087938:+	419780876295	814828425486461	Other
Brain	ENSG00000013573	16;SE:chr12:31089151-31089403:31089490-31089886:+	916113867154808	205598310898823	Other
Brain	ENSG00000013573	16;SE:chr12:31101130-31101833:31101982-31102243:+	976959092008178	199696729788407	Other
Brain	ENSG00000013573	16;SE:chr12:31103020-31103317:31103395-31103577:+	858243822954	549230872761531	Other
Brain	ENSG00000013573	16;SE:chr12:31103020-31103322:31103395-31103577:+	601594276465	248270569172341	EP
Brain	ENSG00000013588	5;SE:chr12:12891664-12908243:12909171-12912084:+	991731050821085	571032457997583	Other
Brain	ENSG00000013619	13;SE:chrX:150445612-150462772:150462846-150469745:+	1979019162624	272163110798914	Other
Brain	ENSG00000013725	14;SE:chr11:60971914-60982625:60982770-61006574:+	978918371050618	126987230302357	Other
Brain	ENSG00000013725	14;SE:chr11:61008845-61009572:61009874-61011070:+	901766584491	484184215222022	Other
Brain	ENSG00000013725	14;SE:chr11:61013563-61013919:61014014-61015713:+	30918411451	515752611845866	Other
Brain	ENSG00000013725	14;SE:chr11:61014014-61015713:61015835-61017479:+	990035953468548	370092458623843	Other
Brain	ENSG00000013725	14;SE:chr11:61018013-61018289:61018393-61019254:+	997275038086707	337847791832162	Other
Brain	ENSG00000013810	18;SE:chr4:1723870-1727708:1728787-1730887:+	921198893240241	561613979388505	EN
Brain	ENSG00000013810	18;SE:chr4:1723870-1730388:1730388-1730887:+	997881263735464	485840878107955	EN
Brain	ENSG00000014138	8;SE:chr11:65262371-65266582:65266706-65267477:+	477482119928	693466472594608	Other
Brain	ENSG00000014216	15;SE:chr11:65182013-65182384:65182480-65182701:+	725825025282789	208409156445843	Other
Brain	ENSG00000014216	15;SE:chr11:65182968-65183128:65183197-65183474:+	163925715493265	298302699211412	Other
Brain	ENSG00000014216	15;SE:chr11:65186050-65186170:65186338-65187215:+	64368850282843	612267287046143	Other
Brain	ENSG00000014257	15;SE:chr3:132328362-132331647:132331733-132332192:+	958869140382166	252151117865135	Other
Brain	ENSG00000014257	15;SE:chr3:132332344-132337456:132337554-132342552:+	960571745498926	230462177937878	Other
Brain	ENSG00000014641	17;SE:chr2:63589046-63589961:63590084-63594488:+	2493302702706	305963501732802	EN
Brain	ENSG00000014641	17;SE:chr2:63589046-63593124:63593628-63594488:+	26643621425407	163956593998008	Other
Brain	ENSG00000014641	17;SE:chr2:63589046-63593440:63593628-63594488:+	46951493773591	265738554397593	Other
Brain	ENSG00000014641	17;SE:chr2:63589046-63599170:63599292-63604696:+	99402387688148	893064154284083	EP
Brain	ENSG00000014641	17;SE:chr2:63594586-63595423:63595519-63597399:+	830196533817392	145053487102525	EP
Brain	ENSG00000014824	13;SE:chr4:42018170-42018389:42018505-42020416:+	829059111268	109360868522808	EP
Brain	ENSG00000014824	13;SE:chr4:42067192-42070526:42070691-42075657:+	934014289945235	437905173109533	Other
Brain	ENSG00000014914	19;SE:chr1:149930965-149931260:149931426-149931944:-	982728298525874	346895482579441	Other
Brain	ENSG00000014914	19;SE:chr1:149935359-149935584:149935620-149936154:-	204992299761	42800664685616	Other
Brain	ENSG00000014914	19;SE:chr1:149935359-149935584:149935705-149936154:-	2569717075385	860414210649511	Other
Brain	ENSG00000015133	18;SE:chr14:91279306-91281162:91281308-91281457:-	976100382217675	420745899794874	EP
Brain	ENSG00000015133	18;SE:chr14:91283517-91285395:91285836-91289105:-	345951206071	515688903528486	EN
Brain	ENSG00000015153	14;SE:chr12:42161765-42172140:42172209-42199136:-	266350005141	143552151463006	Other
Brain	ENSG00000015153	14;SE:chr12:42161765-42199136:42199235-42210355:-	980892817894066	758560706483146	Other
Brain	ENSG00000015153	14;SE:chr12:42161765-42199136:42199235-42237599:-	318437727198	700593453779746	Other
Brain	ENSG00000015153	14;SE:chr12:42161765-42210355:42210454-42210548:-	1649482285946	677525496321478	Other
Brain	ENSG00000015153	14;SE:chr12:42161765-42210548:42210619-42237599:-	957322132117419	614146489586072	EN
Brain	ENSG00000015153	14;SE:chr12:42161765-42237599:42237724-42238155:-	967286792445921	122911258010198	EN
Brain	ENSG00000015153	14;SE:chr12:42199235-42210355:42210454-42210548:-	982715398716989	215511949233655	Other
Brain	ENSG00000015153	14;SE:chr12:42199235-42210548:42210619-42237599:-	987730098325	290074880802825	Other
Brain	ENSG00000015153	14;SE:chr12:42210619-42235614:42235755-42237599:-	2415055566495	258319324879417	Other
Brain	ENSG00000015153	14;SE:chr12:42210619-42237599:42237724-42238155:-	127296699034	962697592497576	Other
Brain	ENSG00000015153	14;SE:chr12:42210680-42212444:42212484-42237599:-	986924664924668	16704724400843	Other
Brain	ENSG00000015171	18;SE:chr10:180128-197911:198005-209889:+	959247837581185	788280616983012	Other
Brain	ENSG00000015171	18;SE:chr10:210048-218455:218499-221195:+	2008721101052	781378830896637	EP
Brain	ENSG00000015171	18;SE:chr10:210048-221195:221356-236838:+	3522043662316	377322433652625	EP
Brain	ENSG00000015171	18;SE:chr10:236915-237585:237677-239438:+	206219707962	879719720817643	EN
Brain	ENSG00000015171	18;SE:chr10:240111-240893:240970-242021:+	3758096878994	5278609542166	Other
Brain	ENSG00000015285	10;SE:chrX:48686134-48686781:48686955-48688054:+	4424783385692	222851677331297	Other
Brain	ENSG00000015413	9;SE:chr16:89613719-89630305:89630514-89635908:+	954848226794	73578537609363	Other
Brain	ENSG00000015475	18;SE:chr22:17739488-17740082:17740176-17743803:-	35828620213381	513120518933251	Other
Brain	ENSG00000015475	18;SE:chr22:17739488-17743803:17744013-17750105:-	99055127565673	814551438874103	Other
Brain	ENSG00000015475	18;SE:chr22:17739488-17743803:17744013-17774381:-	986050701835562	230355672378148	Other
Brain	ENSG00000015475	18;SE:chr22:17739488-17750105:17750174-17774381:-	994184660443611	614921259287058	Other
Brain	ENSG00000015475	18;SE:chr22:17744013-17750105:17750174-17774381:-	27278692581	269041824002155	EP
Brain	ENSG00000015479	17;SE:chr5:139293772-139307241:139308327-139314675:+	2580659299665	50652910624663	Other
Brain	ENSG00000015479	17;SE:chr5:139293772-139314675:139314736-139315697:+	46836746222	131708850925521	Other
Brain	ENSG00000015479	17;SE:chr5:139293805-139307239:139308327-139314675:+	986782749589662	644179722531107	Other
Brain	ENSG00000015479	17;SE:chr5:139293805-139314675:139314736-139315697:+	20701206880393	203092878164029	Other
Brain	ENSG00000015479	17;SE:chr5:139314736-139315697:139315738-139316076:+	92955424032144	571044334022878	Other
Brain	ENSG00000015479	17;SE:chr5:139316188-139319334:139319501-139321898:+	595677508365	190275364998688	Other
Brain	ENSG00000015479	17;SE:chr5:139325662-139326163:139326284-139329345:+	980343868396662	498181263657241	Other
Brain	ENSG00000015520	14;SE:chr7:44517357-44518586:44518666-44520765:-	165360506914	464063574812935	Other
Brain	ENSG00000015520	14;SE:chr7:44533558-44533739:44533853-44534447:-	998108179658291	890047991710088	Other
Brain	ENSG00000015532	9;SE:chr17:50356773-50357057:50357252-50358207:+	1287067829878	42782772027773	Other
Brain	ENSG00000015532	9;SE:chr17:50356773-50357118:50357252-50358207:+	111869360306	803103321596111	Other
Brain	ENSG00000015568	12;SE:chr2:109794537-109801783:109801850-109803432:+	965607026488759	484318598216938	Other
Brain	ENSG00000015568	12;SE:chr2:109808404-109808750:109808895-109813460:+	993465478145799	138750821620641	Other
Brain	ENSG00000015592	16;SE:chr8:27236905-27239226:27239279-27239971:-	7980916661268	371687419177012	Other
Brain	ENSG00000015592	16;SE:chr8:27241262-27241677:27241757-27242397:-	5771628183	270787430759175	Other
Brain	ENSG00000015592	16;SE:chr8:27242492-27243711:27243801-27258351:-	811838530999645	163695670955832	Other
Brain	ENSG00000015676	17;SE:chr7:44404583-44413191:44413283-44425900:-	1388017790742	551239119501761	Other
Brain	ENSG00000015676	17;SE:chr7:44485284-44485531:44485622-44490409:-	1043527934296	243055524231773	EN
Brain	ENSG00000016402	12;SE:chr6:137009492-137011274:137011452-137016968:-	81929285023	901519099163078	Other
Brain	ENSG00000016864	16;SE:chr3:52696040-52696234:52696318-52696542:-	2574466290725	402988339698139	EP
Brain	ENSG00000016864	16;SE:chr3:52700496-52703087:52703255-52705447:-	1433010828354	626145553216237	Other
Brain	ENSG00000016864	16;SE:chr3:52700496-52703799:52703928-52704724:-	7765505128062	311270127045016	Other
Brain	ENSG00000016864	16;SE:chr3:52700496-52704724:52704952-52705447:-	981201522773968	495735172846317	Other
Brain	ENSG00000017260	19;SE:chr3:130894337-130894590:130894775-130930416:+	649696026314	144943890833273	Other
Brain	ENSG00000017260	19;SE:chr3:130894337-130894708:130894775-130930416:+	916552278693	151347374565216	EP
Brain	ENSG00000017260	19;SE:chr3:130894337-130894731:130894775-130930416:+	429200516052	792925920386423	Other
Brain	ENSG00000017260	19;SE:chr3:130930526-130932022:130932138-130934622:+	600348286884608	7.02235e+07	Other
Brain	ENSG00000017260	19;SE:chr3:130975488-130979249:130979419-130980582:+	858146945451627	503440819587277	Other
Brain	ENSG00000017260	19;SE:chr3:130999659-131001220:131001314-131016152:+	952331031012145	276738428099199	Other
Brain	ENSG00000017260	19;SE:chr3:130999659-131001220:131001344-131016152:+	890475957674379	4121847951538	Other
Brain	ENSG00000017427	15;SE:chr12:102402566-102417955:102418003-102419509:-	998300303170869	611648622314644	Other
Brain	ENSG00000017797	11;SE:chr18:9475691-9479344:9479437-9512991:+	7430297659633	13580491538983	Other
Brain	ENSG00000017797	11;SE:chr18:9476286-9476969:9477253-9512991:+	992462383883067	199641054902424	Other
Brain	ENSG00000018189	12;SE:chr4:70734593-70741627:70741680-70762519:+	997705572690243	749562266114649	Other
Brain	ENSG00000018189	12;SE:chr4:70800205-70802956:70802983-70806516:+	995845937080244	150322775189499	EP
Brain	ENSG00000018189	12;SE:chr4:70802983-70804348:70804416-70806516:+	994159006487402	66225666924989	Other
Brain	ENSG00000018236	14;SE:chr12:40692592-40895950:40896109-40908357:+	3078448530213	901731511217237	Other
Brain	ENSG00000018236	14;SE:chr12:40742469-40763096:40763198-40908357:+	981411576203315	2.81762e+07	EN
Brain	ENSG00000018236	14;SE:chr12:40828301-40895950:40896109-40908357:+	1007349243744	252951141028369	EP
Brain	ENSG00000018236	14;SE:chr12:40908493-40910073:40910105-40918639:+	979198061512606	170298400953029	Other
Brain	ENSG00000018236	14;SE:chr12:41029219-41061762:41061884-41069959:+	862997357182258	463711113096553	Other
Brain	ENSG00000018280	16;SE:chr2:218382375-218382960:218383102-218384243:+	993083957146965	582016042492816	EN
Brain	ENSG00000018280	16;SE:chr2:218382375-218382960:218383102-218385147:+	142108030185	603878171627923	Other
Brain	ENSG00000018280	16;SE:chr2:218382375-218384243:218384365-218385147:+	572430720609	706506207835582	Other
Brain	ENSG00000018280	16;SE:chr2:218383102-218384243:218384365-218385147:+	889623750879858	836531366823097	Other
Brain	ENSG00000018280	16;SE:chr2:218383102-218384319:218384365-218385147:+	439373902908	102058320945524	Other
Brain	ENSG00000018280	16;SE:chr2:218384365-218384907:218385001-218385147:+	80930259839224	353572058291139	EP
Brain	ENSG00000018280	16;SE:chr2:218385266-218385412:218385485-218386635:+	2416589059213	536148	Other
Brain	ENSG00000018610	13;SE:chrX:119544491-119545463:119545504-119560268:-	983944191353371	209038788726396	Other
Brain	ENSG00000018625	14;SE:chr1:160139984-160140651:160140774-160141294:+	320309226973	933959232913163	EP
Brain	ENSG00000018699	11;SE:chr2:32758519-32766468:32766549-32777882:+	978560296916853	592269326859992	Other
Brain	ENSG00000018699	11;SE:chr2:32777980-32780054:32780112-32782626:+	999308316993069	942299939212201	Other
Brain	ENSG00000019144	16;SE:chr11:118607699-118613294:118613450-118613816:+	2716000173037	9.2033e+07	Other
Brain	ENSG00000019144	16;SE:chr11:118616211-118624792:118624845-118624934:+	90379736611945	889600125169881	Other
Brain	ENSG00000019144	16;SE:chr11:118632053-118632159:118632296-118635393:+	995362324586891	550153361120351	Other
Brain	ENSG00000019144	16;SE:chr11:118632296-118634923:118635051-118635393:+	947491461603856	118546017688064	EN
Brain	ENSG00000019144	16;SE:chr11:118639251-118642254:118642394-118643800:+	974817565285618	423179348223788	EN
Brain	ENSG00000019144	16;SE:chr11:118644174-118644647:118644691-118645356:+	943169845073409	255553218517105	EN
Brain	ENSG00000019144	16;SE:chr11:118655690-118655860:118655892-118656683:+	98015434545162	573074089448048	Other
Brain	ENSG00000019169	10;SE:chr2:118942397-118944793:118944925-118969160:+	295002617816	659515962575823	Other
Brain	ENSG00000019186	9;SE:chr20:54157289-54157388:54157585-54158086:-	992920219922099	166987326454286	Other
Brain	ENSG00000019485	12;SE:chr11:45219757-45224217:45224843-45225995:+	987112889916956	465719943501181	EN
Brain	ENSG00000019582	14;SE:chr5:150402625-150403121:150403312-150404680:-	3865298743195	770273314527093	EN
Brain	ENSG00000019582	14;SE:chr5:150402625-150403121:150403312-150406259:-	28283613473439	728371301162841	Other
Brain	ENSG00000019582	14;SE:chr5:150406321-150406881:150406960-150407152:-	862940663779779	928821482306167	Other
Brain	ENSG00000019582	14;SE:chr5:150406321-150406881:150407324-150412625:-	995618306007695	517104865072203	Other
Brain	ENSG00000019582	14;SE:chr5:150406321-150407152:150407324-150412625:-	995798873056968	361984070927728	Other
Brain	ENSG00000020129	15;SE:chr1:35557883-35558156:35558223-35559107:+	2676378296752	174165584709648	Other
Brain	ENSG00000020129	15;SE:chr1:35557883-35558156:35558484-35559107:+	807024759485	449901289507486	EP
Brain	ENSG00000020256	19;SE:chr20:52164757-52165864:52166025-52186832:-	18346516918	982898822663888	Other
Brain	ENSG00000020426	10;SE:chr14:60812127-60818722:60818847-60879714:+	993453022515458	7977633889706	Other
Brain	ENSG00000020426	10;SE:chr14:60879835-60968229:60968397-60968559:+	988348089583674	277179701146767	Other
Brain	ENSG00000020577	13;SE:chr14:54702580-54737024:54737287-54748815:+	1283726926344	148080348348145	Other
Brain	ENSG00000020577	13;SE:chr14:54776540-54784340:54784381-54784537:+	98744363371	196939523305248	Other
Brain	ENSG00000020577	13;SE:chr14:54776540-54784340:54784447-54784537:+	327948696205	87039894631614	Other
Brain	ENSG00000020922	12;SE:chr11:94437235-94445810:94445890-94447219:-	99931297523375	826379610975398	Other
Brain	ENSG00000020922	12;SE:chr11:94437235-94445810:94445893-94447219:-	967424685304809	604435619173624	EN
Brain	ENSG00000020922	12;SE:chr11:94478876-94479674:94479761-94485924:-	122617830479	47254058610572	Other
Brain	ENSG00000021300	13;SE:chr11:73646626-73647389:73647529-73649012:+	997127429131018	497151499989441	Other
Brain	ENSG00000021300	13;SE:chr11:73647738-73648186:73648278-73649012:+	68926837267624	695363249776002	Other
Brain	ENSG00000021300	13;SE:chr11:73649087-73650532:73650705-73651788:+	995928659242697	214686868306792	Other
Brain	ENSG00000021300	13;SE:chr11:73649087-73650553:73650705-73651788:+	105346470947077	400316558867633	Other
Brain	ENSG00000021300	13;SE:chr11:73650705-73651421:73651569-73651788:+	921623321359569	960007849127183	EP
Brain	ENSG00000021300	13;SE:chr11:73653014-73653370:73653461-73660753:+	73530581381223	470489841231542	Other
Brain	ENSG00000021300	13;SE:chr11:73653014-73655803:73655907-73660753:+	14033872817199	170926686615022	Other
Brain	ENSG00000021355	12;SE:chr6:2840594-2841216:2841475-2841812:-	990620154428758	566041250826883	Other
Brain	ENSG00000021461	16;SE:chr7:99828186-99836453:99836546-99839120:+	981355495279539	180950342276631	Other
Brain	ENSG00000021461	16;SE:chr7:99836546-99838677:99838798-99839120:+	995724322482878	479459433943342	Other
Brain	ENSG00000021461	16;SE:chr7:99836546-99839120:99839172-99847488:+	1353965386568	379983329634808	Other
Brain	ENSG00000021461	16;SE:chr7:99839172-99844143:99844242-99847488:+	996754783750679	685001240980557	Other
Brain	ENSG00000021461	16;SE:chr7:99849694-99849979:99850099-99855591:+	997518844127937	514916877958835	Other
Brain	ENSG00000021461	16;SE:chr7:99849694-99849979:99850099-99856833:+	50657620231	586300686171404	Other
Brain	ENSG00000021461	16;SE:chr7:99849694-99855591:99855718-99856833:+	99793998081083	688904201621782	Other
Brain	ENSG00000021461	16;SE:chr7:99850099-99855591:99855718-99856833:+	998718664102781	669342688941381	Other
Brain	ENSG00000021461	16;SE:chr7:99859990-99861613:99861839-99865906:+	998678837177837	668873770985529	Other
Brain	ENSG00000021461	16;SE:chr7:99861839-99863537:99863699-99865906:+	991396499988513	534375556869705	Other
Brain	ENSG00000021488	12;SE:chr19:32842317-32843855:32843951-32858440:-	424450882217	387043684472798	Other
Brain	ENSG00000021488	12;SE:chr19:32864338-32864629:32864776-32868448:-	1935400423029	6.8108e+08	Other
Brain	ENSG00000021574	11;SE:chr2:32089605-32098796:32098891-32114638:+	280688746419	611459494380608	EN
Brain	ENSG00000021645	17;SE:chr14:78243802-78278645:78278662-78297831:+	999621073599212	942385882731902	Other
Brain	ENSG00000021645	17;SE:chr14:78297860-78300680:78300691-78645120:+	997441841459173	637776101819995	Other
Brain	ENSG00000021645	17;SE:chr14:78645421-78649268:78649291-78651165:+	712792528539	366842691314349	Other
Brain	ENSG00000021645	17;SE:chr14:78803823-78810318:78810344-78957242:+	1172366185122	857732824145413	Other
Brain	ENSG00000021645	17;SE:chr14:79663949-79692173:79692262-79697630:+	986114201030309	173439845685708	Other
Brain	ENSG00000021762	19;SE:chr11:3119631-3120421:3120624-3121997:-	304506905939	836008496150371	Other
Brain	ENSG00000021762	19;SE:chr11:3119631-3120544:3120624-3121997:-	213610499733	336873810434872	Other
Brain	ENSG00000021826	14;SE:chr2:210477766-210519551:210519670-210556719:+	577601231591	353826714439161	Other
Brain	ENSG00000021826	14;SE:chr2:210477766-210519551:210519784-210556719:+	998745483679912	873248535613216	Other
Brain	ENSG00000022267	16;SE:chrX:136147628-136169907:136169980-136206407:+	376388842524904	125936773263966	Other
Brain	ENSG00000022267	16;SE:chrX:136207961-136208455:136208641-136209871:+	3332176909063	21406539335318	EP
Brain	ENSG00000022267	16;SE:chrX:136208641-136209243:136209442-136209871:+	977444049067685	851543337995479	EN
Brain	ENSG00000022277	12;SE:chr20:56468766-56470600:56470751-56471614:+	29699804795	229526260396991	Other
Brain	ENSG00000022277	12;SE:chr20:56468766-56470600:56470941-56471614:+	781299741998	401903128835664	Other
Brain	ENSG00000022277	12;SE:chr20:56468766-56471614:56471669-56472326:+	797059619454411	267964312824318	Other
Brain	ENSG00000022277	12;SE:chr20:56468766-56472326:56472415-56473301:+	987951635118992	547291335111225	Other
Brain	ENSG00000022277	12;SE:chr20:56513428-56516935:56516989-56517106:+	992921664765215	727701099644955	Other
Brain	ENSG00000022556	15;SE:chr19:54974544-54976860:54976958-54977752:+	2504883760392	161159349944986	Other
Brain	ENSG00000022556	15;SE:chr19:54974544-54977752:54977823-54981617:+	99936596602202	848948872374723	Other
Brain	ENSG00000022556	15;SE:chr19:54977823-54981617:54981682-54982162:+	996934449078077	309276032385194	Other
Brain	ENSG00000022556	15;SE:chr19:54986315-54989557:54989752-54990022:+	997423992636154	308264645633726	Other
Brain	ENSG00000022840	15;SE:chr12:120534968-120539368:120539468-120546405:+	924588257796518	3729546119902	Other
Brain	ENSG00000022840	15;SE:chr12:120546601-120552499:120552698-120554718:+	857807308699343	437024878932184	Other
Brain	ENSG00000022840	15;SE:chr12:120560886-120562945:120563070-120563347:+	1190977597474	281974192497223	Other
Brain	ENSG00000022840	15;SE:chr12:120565529-120566825:120566980-120571191:+	618578844949	575304299460198	Other
Brain	ENSG00000022840	15;SE:chr12:120566980-120571191:120571291-120574468:+	986004571394506	241839906876268	Other
Brain	ENSG00000022840	15;SE:chr12:120566980-120571191:120571291-120575631:+	1554242643006	499466422747458	Other
Brain	ENSG00000022840	15;SE:chr12:120566980-120574468:120574537-120575631:+	1860060559755	149990821882393	EN
Brain	ENSG00000022840	15;SE:chr12:120571291-120574468:120574537-120575631:+	998053699726972	888311435603392	Other
Brain	ENSG00000022976	15;SE:chr14:102326887-102331622:102331846-102334554:+	3183673362775	592291575809123	EP
Brain	ENSG00000022976	15;SE:chr14:102334646-102335689:102335838-102338816:+	3658321517512	216544672138375	Other
Brain	ENSG00000022976	15;SE:chr14:102335838-102336635:102336719-102338816:+	985527739849559	822543558000029	Other
Brain	ENSG00000023171	14;SE:chr11:123577577-123578410:123578430-123584312:+	966889318790519	633920148536147	Other
Brain	ENSG00000023171	14;SE:chr11:123614835-123618345:123618356-123618693:+	911359215092634	1.75975e+08	EN
Brain	ENSG00000023191	16;SE:chr11:502181-504824:504996-507113:-	970857834987943	375280827027384	Other
Brain	ENSG00000023191	16;SE:chr11:502249-504824:504888-506609:-	997270904863364	812130638056603	Other
Brain	ENSG00000023191	16;SE:chr11:502249-504824:504996-506609:-	986236030634765	524394081189213	Other
Brain	ENSG00000023191	16;SE:chr11:502249-504824:504996-507113:-	258906156577	24369158826337	Other
Brain	ENSG00000023191	16;SE:chr11:504996-505378:505461-506078:-	998107429462285	912963116149307	Other
Brain	ENSG00000023228	13;SE:chr2:206147834-206153618:206153682-206159341:-	45226662935	890095321260722	Other
Brain	ENSG00000023228	13;SE:chr2:206149096-206149780:206149925-206152419:-	998732683736211	742789185178465	Other
Brain	ENSG00000023228	13;SE:chr2:206149096-206149818:206149925-206152419:-	991008514569437	536999794692613	Other
Brain	ENSG00000023228	13;SE:chr2:206149925-206152419:206152510-206153618:-	998228516877653	887684272129485	Other
Brain	ENSG00000023287	12;SE:chr8:52658976-52660596:52660657-52660926:-	604529511313267	14121010509418	Other
Brain	ENSG00000023287	12;SE:chr8:52684013-52685399:52685520-52686853:-	740887039430018	197312768627461	EN
Brain	ENSG00000023287	12;SE:chr8:52684013-52686853:52686967-52714075:-	996861937977935	251922803713457	Other
Brain	ENSG00000023287	12;SE:chr8:52685520-52685937:52686156-52686853:-	859915644407352	46036999352531	EP
Brain	ENSG00000023330	14;SE:chr3:52198255-52198672:52198848-52199210:+	995362986910412	56666878913557	Other
Brain	ENSG00000023330	14;SE:chr3:52198255-52198672:52198848-52199221:+	999099758927667	934262410582751	Other
Brain	ENSG00000023330	14;SE:chr3:52206751-52208083:52208247-52211283:+	959452707739	313284432197816	EP
Brain	ENSG00000023445	13;SE:chr11:102317571-102319877:102320006-102321837:+	89051845095	927338190714308	Other
Brain	ENSG00000023445	13;SE:chr11:102320006-102320286:102320400-102321837:+	999250121286829	789440966308908	Other
Brain	ENSG00000023445	13;SE:chr11:102325565-102326729:102326851-102328052:+	99932786391926	908592431933036	Other
Brain	ENSG00000023697	12;SE:chr12:15911414-15911691:15911753-15956936:+	1613663040157	419612686734219	Other
Brain	ENSG00000023697	12;SE:chr12:15911414-15916117:15916316-15956936:+	79173078387492	8.81075e+07	Other
Brain	ENSG00000023697	12;SE:chr12:15957033-15958188:15958335-15959829:+	8724368045041	39541871399891	Other
Brain	ENSG00000023697	12;SE:chr12:15957033-15958240:15958335-15959829:+	411553559638	155099313202604	Other
Brain	ENSG00000023697	12;SE:chr12:15962947-15982308:15982436-16032542:+	2149779484558	665349388909286	Other
Brain	ENSG00000023734	10;SE:chr12:15882819-15883083:15883121-15883541:+	73906133697771	100848928083233	Other
Brain	ENSG00000023734	10;SE:chr12:15882819-15883541:15883676-15889928:+	6095235474945	156876177296287	Other
Brain	ENSG00000023734	10;SE:chr12:15900053-15900947:15901012-15902917:+	538900723893	801459986329082	Other
Brain	ENSG00000023902	13;SE:chr1:150157015-150157372:150157486-150158819:+	5295640949246	166293954387536	Other
Brain	ENSG00000023902	13;SE:chr1:150157015-150157385:150157486-150158819:+	12305299613234	159429696352681	EN
Brain	ENSG00000023909	9;SE:chr1:93901669-93904523:93904588-93909038:-	991434690781782	325725288832906	EN
Brain	ENSG00000024422	11;SE:chr19:47713538-47716558:47717016-47718509:+	998900711775348	983701603541682	Other
Brain	ENSG00000024526	16;SE:chr1:68481612-68482046:68482897-68483950:-	331922544637	218346394941437	EP
Brain	ENSG00000024526	16;SE:chr1:68482897-68483273:68483305-68483950:-	98674548759465	464100458838854	Other
Brain	ENSG00000024526	16;SE:chr1:68489608-68494430:68494695-68496952:-	997361916020446	682218845373656	Other
Brain	ENSG00000025039	14;SE:chr6:89380367-89387295:89387590-89411846:-	2558227580941	268213216338	Other
Brain	ENSG00000025156	12;SE:chr6:122423686-122427903:122427956-122431430:+	999981422004249	998945497182738	EN
Brain	ENSG00000025293	15;SE:chr20:35772079-35782328:35782609-35801491:+	9613439523909	264011791270706	Other
Brain	ENSG00000025293	15;SE:chr20:35772079-35800094:35800173-35801491:+	801667843114311	137200401933109	Other
Brain	ENSG00000025293	15;SE:chr20:35842744-35845385:35845508-35847350:+	10849003672897	207863138674855	Other
Brain	ENSG00000025293	15;SE:chr20:35847434-35858302:35858381-35863013:+	3487389017436	810052067520836	Other
Brain	ENSG00000025293	15;SE:chr20:35858381-35863013:35863400-35869438:+	37511131159934	164507133645845	Other
Brain	ENSG00000025293	15;SE:chr20:35869551-35870955:35871134-35871650:+	37797510465484	164008173747492	Other
Brain	ENSG00000025423	11;SE:chr12:56785016-56785902:56786014-56787125:+	983879145311782	360826718906307	Other
Brain	ENSG00000025434	18;SE:chr11:47248999-47250466:47250551-47259180:+	360445693953	188435336803765	Other
Brain	ENSG00000025434	18;SE:chr11:47248999-47259180:47259259-47259791:+	985067181677051	56618526372364	Other
Brain	ENSG00000025434	18;SE:chr11:47248999-47259791:47259979-47261241:+	974015569462561	696147184365596	Other
Brain	ENSG00000025434	18;SE:chr11:47258129-47259101:47259259-47259791:+	47675546934	91380671923104	Other
Brain	ENSG00000025434	18;SE:chr11:47258129-47259180:47259259-47259791:+	993938563539855	828904700011619	Other
Brain	ENSG00000025434	18;SE:chr11:47259259-47259361:47259606-47259791:+	97968596762894	39693620303949	Other
Brain	ENSG00000025434	18;SE:chr11:47259979-47260409:47260675-47261241:+	10649912843492	111204710426324	Other
Brain	ENSG00000025434	18;SE:chr11:47259979-47260551:47260675-47261241:+	613122039024	15534767405793	Other
Brain	ENSG00000025434	18;SE:chr11:47261449-47261547:47261726-47261919:+	4137622893786	980876499335692	Other
Brain	ENSG00000025708	12;SE:chr22:50526738-50527165:50527283-50527588:-	263743873523	247277650800155	Other
Brain	ENSG00000025708	12;SE:chr22:50527717-50528512:50528610-50529136:-	983872801388368	828801825585762	Other
Brain	ENSG00000025770	18;SE:chr22:50508445-50515720:50515774-50516447:+	10074289838545	393373524083262	Other
Brain	ENSG00000025770	18;SE:chr22:50508445-50516447:50516548-50517427:+	651491020614572	295521960305865	EN
Brain	ENSG00000025796	13;SE:chr6:107929514-107955965:107956106-107957886:-	5125202472023	448847349618754	Other
Brain	ENSG00000025800	13;SE:chr1:32158361-32159400:32159531-32160615:+	570512931105603	615204745521249	Other
Brain	ENSG00000026036	20;SE:chr20:63689865-63690087:63690210-63690294:+	984560268316431	175623529977395	Other
Brain	ENSG00000026103	19;SE:chr10:89003194-89007700:89007837-89010539:+	386128753748	154319735616177	Other
Brain	ENSG00000026103	19;SE:chr10:89007837-89008889:89008997-89010539:+	345991568212	315145217524259	Other
Brain	ENSG00000026103	19;SE:chr10:89010600-89010753:89010815-89011999:+	1836348155655	185386856877792	Other
Brain	ENSG00000026103	19;SE:chr10:89010815-89011999:89012081-89013343:+	985402082794487	72661262357915	Other
Brain	ENSG00000026103	19;SE:chr10:89012081-89013343:89013367-89014119:+	88943687461149	634722848648211	Other
Brain	ENSG00000026297	15;SE:chr6:166952548-166955495:166955627-166956097:-	9032377160469	178957438203545	EP
Brain	ENSG00000026508	16;SE:chr11:35176740-35180274:35180407-35186832:+	989757163974392	325565394694838	Other
Brain	ENSG00000026508	16;SE:chr11:35189972-35211246:35211449-35214852:+	90720765224	401652420794218	Other
Brain	ENSG00000026508	16;SE:chr11:35190065-35196746:35196874-35198121:+	12279304861	669896322611745	Other
Brain	ENSG00000026508	16;SE:chr11:35190065-35198121:35198246-35201082:+	992269922313145	650412419463127	Other
Brain	ENSG00000026508	16;SE:chr11:35190065-35198121:35198246-35214852:+	11368474556528	31108601137664	Other
Brain	ENSG00000026508	16;SE:chr11:35190065-35198148:35198246-35201082:+	99884914785077	792110229648676	Other
Brain	ENSG00000026508	16;SE:chr11:35190065-35208105:35208206-35209965:+	866819550932	348542863287881	Other
Brain	ENSG00000026508	16;SE:chr11:35190065-35209965:35210054-35211246:+	972818390463683	199751182157632	Other
Brain	ENSG00000026508	16;SE:chr11:35190065-35211246:35211449-35214852:+	18897750378861	9.09564e+08	Other
Brain	ENSG00000026508	16;SE:chr11:35190065-35214852:35214914-35219316:+	33249153553	982582029392008	EN
Brain	ENSG00000026508	16;SE:chr11:35201195-35201668:35201787-35204512:+	1753334749	720220231890365	Other
Brain	ENSG00000026508	16;SE:chr11:35204640-35206112:35206243-35208105:+	303890661077	491035388724837	Other
Brain	ENSG00000026508	16;SE:chr11:35210054-35211246:35211449-35214852:+	998724110903904	617914201480318	Other
Brain	ENSG00000026508	16;SE:chr11:35219387-35221654:35221732-35229129:+	3382216004291	347398265716442	Other
Brain	ENSG00000026559	13;SE:chr20:51010364-51012359:51012416-51022870:-	1791825929702	185684255413784	Other
Brain	ENSG00000026559	13;SE:chr20:51012416-51013729:51013844-51022870:-	363176217904	166286407112878	Other
Brain	ENSG00000026652	13;SE:chr6:161154310-161165577:161165713-161166248:-	6582574241807	2539.82	EP
Brain	ENSG00000026652	13;SE:chr6:161154310-161166248:161166417-161232036:-	1897806518155	446804674272379	EP
Brain	ENSG00000026751	16;SE:chr1:160739356-160739512:160739750-160748194:+	994099218275453	529196578206798	Other
Brain	ENSG00000026751	16;SE:chr1:160739356-160748194:160748514-160749821:+	999697555351753	896103768777302	Other
Brain	ENSG00000026751	16;SE:chr1:160750093-160750304:160750423-160751345:+	1403491503914	732769449620847	Other
Brain	ENSG00000026751	16;SE:chr1:160750093-160750304:160750423-160752186:+	81820935821	750604368453585	Other
Brain	ENSG00000026751	16;SE:chr1:160750423-160751345:160751448-160752186:+	463916540835	166493696078905	Other
Brain	ENSG00000026950	16;SE:chr6:26402412-26404135:26404227-26405372:+	938811494378549	165044556507071	Other
Brain	ENSG00000027075	13;SE:chr14:61391288-61443111:61443261-61445692:+	35129700016204	234627957638747	Other
Brain	ENSG00000027697	12;SE:chr6:137207077-137215267:137215377-137219243:-	6137163489335	665367067692973	Other
Brain	ENSG00000027847	13;SE:chr5:177600260-177601426:177601503-177604179:+	958012528726344	443881065102413	Other
Brain	ENSG00000028116	16;SE:chr2:57907839-58018016:58018086-58025665:+	978912964104281	160546409210508	Other
Brain	ENSG00000028116	16;SE:chr2:58025770-58026744:58026861-58028298:+	999723331122875	963962048589794	Other
Brain	ENSG00000028116	16;SE:chr2:58025770-58026744:58026861-58033227:+	81587280341	943735648025827	Other
Brain	ENSG00000028116	16;SE:chr2:58025770-58028298:58028398-58033227:+	15727743468	785681215484588	Other
Brain	ENSG00000028116	16;SE:chr2:58026861-58028298:58028398-58033227:+	987425078634817	111886502620624	EN
Brain	ENSG00000028116	16;SE:chr2:58048967-58058352:58058488-58084089:+	991116075681235	494321447856338	Other
Brain	ENSG00000028116	16;SE:chr2:58084138-58084881:58084950-58086339:+	1048720447735	453523214512855	Other
Brain	ENSG00000028116	16;SE:chr2:58146474-58154754:58154802-58159349:+	997065579918899	78708050503165	EN
Brain	ENSG00000028137	16;SE:chr1:12167169-12188796:12188895-12190957:+	509440830644	265074462850048	Other
Brain	ENSG00000028203	17;SE:chr12:95217886-95224180:95224236-95251940:+	961569417740856	523778400729034	Other
Brain	ENSG00000028203	17;SE:chr12:95217886-95242164:95242264-95251940:+	26524227235459	3117941285127	Other
Brain	ENSG00000028203	17;SE:chr12:95217886-95242164:95242314-95243941:+	101704170861	762593412970798	Other
Brain	ENSG00000028203	17;SE:chr12:95217886-95243941:95244009-95251940:+	16930387636454	404282679620973	Other
Brain	ENSG00000028203	17;SE:chr12:95242264-95243941:95244009-95251940:+	993145160996127	161247656038162	Other
Brain	ENSG00000028203	17;SE:chr12:95252071-95256550:95256622-95257150:+	4216444187461	135295586186413	EP
Brain	ENSG00000028203	17;SE:chr12:95252071-95256550:95256622-95257154:+	258382895307	395663167835035	Other
Brain	ENSG00000028203	17;SE:chr12:95252071-95256550:95256622-95262906:+	512398234956	107743820266771	Other
Brain	ENSG00000028203	17;SE:chr12:95252071-95256550:95256622-95266357:+	1971447622834	790678214619608	Other
Brain	ENSG00000028203	17;SE:chr12:95252071-95257150:95257239-95262906:+	382302914169	791918372119674	Other
Brain	ENSG00000028203	17;SE:chr12:95252071-95257154:95257239-95262906:+	234697407868	425485567261047	Other
Brain	ENSG00000028203	17;SE:chr12:95252071-95262906:95263081-95266357:+	505927700995	113875131617089	EP
Brain	ENSG00000028203	17;SE:chr12:95256622-95257150:95257239-95262906:+	934415452651523	255191929136852	Other
Brain	ENSG00000028203	17;SE:chr12:95256622-95257154:95257239-95262906:+	50951730101	871481407834935	Other
Brain	ENSG00000028203	17;SE:chr12:95256622-95262906:95263081-95266357:+	998350788149952	745223932567236	Other
Brain	ENSG00000028203	17;SE:chr12:95257239-95258245:95258282-95262906:+	17326296750146	13421675087066	Other
Brain	ENSG00000028203	17;SE:chr12:95257239-95258245:95258287-95262906:+	17117351788599	107397799310882	Other
Brain	ENSG00000028203	17;SE:chr12:95263081-95263746:95263797-95266357:+	41964170123731	382712798328278	Other
Brain	ENSG00000028203	17;SE:chr12:95296258-95298862:95298943-95300165:+	317299434972	325081148890784	Other
Brain	ENSG00000028277	20;SE:chr19:42091591-42091867:42091940-42092069:-	221095776924	906267023114069	Other
Brain	ENSG00000028277	20;SE:chr19:42091940-42092069:42092270-42093829:-	87922064006	773834177794201	Other
Brain	ENSG00000028277	20;SE:chr19:42099821-42117250:42117366-42122126:-	687861317737449	572844593937013	Other
Brain	ENSG00000028277	20;SE:chr19:42099821-42117250:42117432-42122126:-	990816897622943	212678167189181	Other
Brain	ENSG00000028310	17;SE:chr5:865581-868607:869119-869245:-	90487921925	868271491323927	Other
Brain	ENSG00000028310	17;SE:chr5:865581-869245:869394-870473:-	4262028090133	171621474344427	EP
Brain	ENSG00000028310	17;SE:chr5:865581-869245:869404-870473:-	17930606704169	7903260787056	Other
Brain	ENSG00000028310	17;SE:chr5:868804-869038:869119-869245:-	997096563212507	239701323628556	Other
Brain	ENSG00000028310	17;SE:chr5:879889-881107:881182-883332:-	995773152397074	62157807208294	Other
Brain	ENSG00000028310	17;SE:chr5:879889-881107:881182-883938:-	652155291020366	223814182801032	Other
Brain	ENSG00000028310	17;SE:chr5:879889-883938:884070-886592:-	996939422178411	264189036256765	Other
Brain	ENSG00000028310	17;SE:chr5:881182-883351:883450-883938:-	51256969070383	326741132921747	Other
Brain	ENSG00000028310	17;SE:chr5:887471-888235:888407-889021:-	63300842800943	382802451165599	Other
Brain	ENSG00000028528	14;SE:chr15:64112684-64115589:64115706-64118117:+	2887377935917	67750105567668	Other
Brain	ENSG00000028528	14;SE:chr15:64112684-64123503:64123546-64126079:+	997862804651586	656987600093663	Other
Brain	ENSG00000028528	14;SE:chr15:64123546-64126079:64126220-64127174:+	2239605736678	638252903737323	Other
Brain	ENSG00000028839	9;SE:chr6:133952730-133953185:133953425-133980082:+	5365246649628	122749087852237	EN
Brain	ENSG00000028839	9;SE:chr6:133953425-133968855:133968957-133980082:+	1416489725108	524132413992502	Other
Brain	ENSG00000028839	9;SE:chr6:133984479-133984577:133984671-133986961:+	250560743524	852402274455306	Other
Brain	ENSG00000029153	14;SE:chr12:27368412-27370129:27370230-27376346:+	99954960595436	952349205787989	Other
Brain	ENSG00000029153	14;SE:chr12:27368412-27370129:27370230-27380247:+	995933475547718	263439464958443	Other
Brain	ENSG00000029153	14;SE:chr12:27368412-27370168:27370230-27380247:+	985483127594489	118719139357176	Other
Brain	ENSG00000029153	14;SE:chr12:27368412-27376346:27376387-27380247:+	975592171250216	394405927746349	Other
Brain	ENSG00000029153	14;SE:chr12:27370230-27376346:27376387-27380247:+	19356641327	624983292887932	Other
Brain	ENSG00000029153	14;SE:chr12:27415947-27418088:27418196-27420396:+	989226065625488	882581624322767	Other
Brain	ENSG00000029363	15;SE:chr6:136261477-136267029:136267175-136268162:-	959157584780906	9.60212e+08	EN
Brain	ENSG00000029363	15;SE:chr6:136268339-136269141:136269303-136269437:-	974508855991096	398923056593414	EN
Brain	ENSG00000029363	15;SE:chr6:136269612-136270323:136270383-136271995:-	8033915452828	448622732680532	Other
Brain	ENSG00000029363	15;SE:chr6:136273187-136273963:136274189-136275532:-	52879576453481	114933187573956	EP
Brain	ENSG00000029363	15;SE:chr6:136275989-136276468:136276508-136277865:-	111989321386	883462571783339	Other
Brain	ENSG00000029364	11;SE:chr14:69424202-69441832:69441972-69442069:+	4258974857972	172249477259295	Other
Brain	ENSG00000029364	11;SE:chr14:69424202-69442069:69442266-69453241:+	60125619362	964485315851329	Other
Brain	ENSG00000029364	11;SE:chr14:69442266-69453241:69453309-69454812:+	985013239357234	268981274762499	Other
Brain	ENSG00000029364	11;SE:chr14:69455866-69458363:69458729-69461697:+	5731645091216	12952775568754	Other
Brain	ENSG00000029534	19;SE:chr8:41655753-41661430:41661564-41661876:-	99181131643928	111208811023242	EN
Brain	ENSG00000029534	19;SE:chr8:41655753-41661801:41661941-41663659:-	30256001947	942696816886049	Other
Brain	ENSG00000029534	19;SE:chr8:41655753-41661876:41661941-41663659:-	996524436368448	265864799571316	EP
Brain	ENSG00000029534	19;SE:chr8:41661564-41661876:41661941-41663659:-	993554810450301	510158303111644	EN
Brain	ENSG00000029534	19;SE:chr8:41672426-41672516:41672912-41684544:-	750785882858	297108937559833	Other
Brain	ENSG00000029534	19;SE:chr8:41699548-41700431:41700454-41701550:-	981420749674937	688159975613946	Other
Brain	ENSG00000029639	10;SE:chr6:155311339-155313138:155313244-155314296:-	963035929302735	865438717355606	Other
Brain	ENSG00000029725	16;SE:chr17:5282520-5283884:5284069-5308694:+	31629212589043	545273797131052	Other
Brain	ENSG00000029725	16;SE:chr17:5282520-5308694:5308822-5331949:+	15736507132319	754655773685024	Other
Brain	ENSG00000029725	16;SE:chr17:5354490-5356508:5356573-5361208:+	25345703579067	4061618891217	Other
Brain	ENSG00000029725	16;SE:chr17:5378232-5380364:5380462-5381389:+	956010210057454	179262312624931	EN
Brain	ENSG00000030066	13;SE:chr11:47822164-47827075:47827194-47835651:-	843092169949537	325883529525287	Other
Brain	ENSG00000030066	13;SE:chr11:47840065-47840378:47840588-47847848:-	7487314153255	586108439490782	Other
Brain	ENSG00000030110	12;SE:chr6:33574214-33574506:33574525-33575298:-	968411493478363	162725160028456	EN
Brain	ENSG00000030304	12;SE:chr9:110697466-110728688:110728717-110734251:+	995989364847844	705906167723923	Other
Brain	ENSG00000030304	12;SE:chr9:110762208-110767820:110768083-110775788:+	994976505265551	36768535696236	Other
Brain	ENSG00000030304	12;SE:chr9:110775963-110776632:110776655-110784815:+	999140437009069	754111609331961	Other
Brain	ENSG00000030304	12;SE:chr9:110775963-110784815:110785016-110785527:+	154219231431	586796425755736	Other
Brain	ENSG00000030419	16;SE:chr2:213008084-213013791:213013934-213021993:-	999850378617843	96887058343211	Other
Brain	ENSG00000030419	16;SE:chr2:213013934-213021993:213022130-213049713:-	634694336474	48944584013331	Other
Brain	ENSG00000030419	16;SE:chr2:213049880-213056566:213056744-213056833:-	157622340177	555113595296168	Other
Brain	ENSG00000030419	16;SE:chr2:213057099-213081170:213081238-213097877:-	98966794549809	180292841517173	Other
Brain	ENSG00000030419	16;SE:chr2:213057099-213097877:213097960-213147708:-	22711951468492	123228437735311	Other
Brain	ENSG00000030582	16;SE:chr17:44345334-44345531:44345605-44349158:+	1108986183523	9405560265218	Other
Brain	ENSG00000030582	16;SE:chr17:44345334-44345566:44345605-44349158:+	926861029772015	786734116939642	Other
Brain	ENSG00000030582	16;SE:chr17:44345334-44345610:44345741-44346089:+	177065115525	550328695271334	Other
Brain	ENSG00000030582	16;SE:chr17:44345334-44345610:44345741-44349158:+	61190694489418	829685918834403	Other
Brain	ENSG00000030582	16;SE:chr17:44345334-44346089:44346228-44349158:+	539965360591743	214004893120299	Other
Brain	ENSG00000030582	16;SE:chr17:44345605-44346089:44346228-44349158:+	105611759728	261801428307354	Other
Brain	ENSG00000030582	16;SE:chr17:44345741-44346089:44346228-44349158:+	996687682524203	202043162542851	Other
Brain	ENSG00000031003	10;SE:chr5:137945997-137946228:137946311-137948955:-	925860070231622	4.57991e+07	EN
Brain	ENSG00000031003	10;SE:chr5:137954376-137956477:137956542-137959616:-	7926758818543	5.49803e+08	EP
Brain	ENSG00000031003	10;SE:chr5:138018514-138018955:138019146-138021031:-	925713208757436	6.09651e+08	EN
Brain	ENSG00000031003	10;SE:chr5:138019146-138019881:138019977-138021031:-	1458497241146	644689659107754	EP
Brain	ENSG00000031003	10;SE:chr5:138021197-138033773:138033869-138034001:-	247238436342	371837162947127	Other
Brain	ENSG00000031698	12;SE:chr1:109236548-109236805:109236870-109237244:+	82916477034209	4.25111e+06	EN
Brain	ENSG00000031823	14;SE:chr19:5928087-5931404:5931531-5932452:-	16005243197	997766014407065	Other
Brain	ENSG00000031823	14;SE:chr19:5928087-5931419:5931531-5932452:-	988626879700417	828674490070473	Other
Brain	ENSG00000031823	14;SE:chr19:5933479-5933803:5933929-5941621:-	870628336804403	489098670837131	Other
Brain	ENSG00000031823	14;SE:chr19:5933479-5935685:5935839-5941621:-	20315310335319	205007577121241	Other
Brain	ENSG00000031823	14;SE:chr19:5941835-5950717:5950872-5951393:-	25622175339059	1.18824e+08	Other
Brain	ENSG00000031823	14;SE:chr19:5941835-5950717:5950875-5951393:-	40916111285422	2.36964e+07	EP
Brain	ENSG00000031823	14;SE:chr19:5941835-5951393:5951596-5957918:-	979206149611806	209697099332624	Other
Brain	ENSG00000031823	14;SE:chr19:5941835-5957907:5957973-5978061:-	994001343800605	128941219996075	Other
Brain	ENSG00000031823	14;SE:chr19:5941835-5957918:5957935-5978061:-	999796164213014	954750279049766	Other
Brain	ENSG00000031823	14;SE:chr19:5941835-5957918:5957968-5978061:-	997576612114899	406202507453063	Other
Brain	ENSG00000031823	14;SE:chr19:5941835-5957918:5957973-5978061:-	5377295995968	516861844169543	Other
Brain	ENSG00000031823	14;SE:chr19:5951596-5957918:5957968-5978061:-	950319758325297	11097925340124	Other
Brain	ENSG00000031823	14;SE:chr19:5951596-5957918:5957973-5978061:-	77592551383668	728990	Other
Brain	ENSG00000031823	14;SE:chr19:5957973-5965733:5965922-5978061:-	479969070257908	491400758170666	Other
Brain	ENSG00000031823	14;SE:chr19:5957973-5974350:5974431-5978061:-	8407153623406	603186561438499	Other
Brain	ENSG00000031823	14;SE:chr19:5957973-5976381:5976574-5978061:-	931633426146335	183415374057787	Other
Brain	ENSG00000031823	14;SE:chr19:5957973-5976381:5976579-5978061:-	8762821397557	191900445707781	Other
Brain	ENSG00000032219	18;SE:chr14:58299860-58301580:58301690-58304944:+	525772195016841	490891311324071	Other
Brain	ENSG00000032219	18;SE:chr14:58301690-58303538:58303761-58304944:+	29976429430827	157589540401596	EP
Brain	ENSG00000032219	18;SE:chr14:58365622-58366024:58366068-58366883:+	2057178347861	144273512904015	EP
Brain	ENSG00000032219	18;SE:chr14:58365622-58366024:58366230-58366883:+	480693805036	622444739102016	Other
Brain	ENSG00000032389	12;SE:chr2:3214248-3257299:3257455-3338017:-	13281875567164	320279894617439	Other
Brain	ENSG00000032389	12;SE:chr2:3214248-3338017:3338149-3354550:-	33798688495	903488905452081	Other
Brain	ENSG00000032389	12;SE:chr2:3257455-3274339:3274419-3338017:-	943188999258101	597656645001991	Other
Brain	ENSG00000032389	12;SE:chr2:3257455-3318857:3318958-3338017:-	80893125023925	185934778236398	Other
Brain	ENSG00000032389	12;SE:chr2:3338149-3353206:3353323-3354550:-	51825717874125	132044200917533	Other
Brain	ENSG00000032444	15;SE:chr19:7534239-7534379:7534446-7534750:+	987612609965935	487872495836183	Other
Brain	ENSG00000032444	15;SE:chr19:7534902-7535127:7535202-7535509:+	985153941924627	424296699472516	Other
Brain	ENSG00000032444	15;SE:chr19:7534902-7535127:7535213-7535509:+	969917601760334	575174678244413	Other
Brain	ENSG00000032444	15;SE:chr19:7541684-7541984:7542067-7542561:+	16772936351295	618998377801323	Other
Brain	ENSG00000032444	15;SE:chr19:7542928-7543007:7543084-7549907:+	9868787882997	265754677493748	Other
Brain	ENSG00000032444	15;SE:chr19:7559151-7560648:7560764-7561014:+	999676154190185	982923304661683	Other
Brain	ENSG00000032742	17;SE:chr13:20567256-20567670:20567997-20574380:+	1282118863863	386933794152753	Other
Brain	ENSG00000032742	17;SE:chr13:20605105-20614357:20614435-20615793:+	410158938344	325613769555187	EP
Brain	ENSG00000032742	17;SE:chr13:20656430-20663263:20663386-20663498:+	988197682051361	724442142932738	EN
Brain	ENSG00000033030	13;SE:chr12:122482695-122483279:122483344-122489386:-	998252095583037	76512301787876	Other
Brain	ENSG00000033030	13;SE:chr12:122482695-122483279:122483563-122489386:-	999744713034539	972217261085724	EN
Brain	ENSG00000033030	13;SE:chr12:122483344-122483460:122483563-122489386:-	941105512151853	58775924417164	Other
Brain	ENSG00000033030	13;SE:chr12:122490567-122490935:122491053-122492715:-	1566465241074	700454362750835	Other
Brain	ENSG00000033100	14;SE:chr7:151232814-151234086:151234274-151235048:+	995074266151836	395510776901933	Other
Brain	ENSG00000033100	14;SE:chr7:151236590-151236956:151237172-151237374:+	955042777736357	712942426661256	EN
Brain	ENSG00000033122	18;SE:chr1:69678478-69716142:69716218-69760191:+	990753654484486	185023228941147	Other
Brain	ENSG00000033122	18;SE:chr1:70039793-70043954:70044094-70053026:+	859660726773	349384169996804	EP
Brain	ENSG00000033122	18;SE:chr1:70128795-70130128:70130256-70138110:+	998666040899167	781316330734444	Other
Brain	ENSG00000033122	18;SE:chr1:70130256-70132203:70132288-70138110:+	99523734936879	483825285406785	Other
Brain	ENSG00000033122	18;SE:chr1:70138284-70140349:70140614-70142197:+	99285773131718	10577000827245	Other
Brain	ENSG00000033122	18;SE:chr1:70138284-70140543:70140614-70142197:+	35298411134	935564682286071	Other
Brain	ENSG00000033122	18;SE:chr1:70142253-70147027:70147077-70147889:+	985222666202386	773737766381575	EN
Brain	ENSG00000033170	16;SE:chr14:65411993-65430216:65430309-65455621:+	8555454143686	414984766542955	Other
Brain	ENSG00000033170	16;SE:chr14:65411993-65455621:65455718-65561337:+	16577948631	995884005768858	Other
Brain	ENSG00000033170	16;SE:chr14:65455718-65479707:65479784-65561337:+	988601869780183	244848726373704	Other
Brain	ENSG00000033170	16;SE:chr14:65455718-65516243:65516388-65561337:+	332027816459	396697089282429	Other
Brain	ENSG00000033170	16;SE:chr14:65455718-65561337:65561766-65615978:+	955356162689655	566184942891731	Other
Brain	ENSG00000033170	16;SE:chr14:65616373-65617090:65617191-65629492:+	992563164114983	417394408926916	Other
Brain	ENSG00000033170	16;SE:chr14:65636622-65645960:65646117-65646520:+	632554587047	282914983395845	Other
Brain	ENSG00000033178	12;SE:chr4:67623222-67624126:67624253-67624994:-	981801131928178	42964596835239	Other
Brain	ENSG00000033178	12;SE:chr4:67631908-67633345:67633473-67634242:-	98110046850631	355195342797462	EN
Brain	ENSG00000033327	12;SE:chr11:78227051-78250157:78250400-78280601:-	5430480907983	78670328775168	Other
Brain	ENSG00000033327	12;SE:chr11:78280901-78318143:78318219-78417646:-	924975580583879	522430527958896	Other
Brain	ENSG00000033327	12;SE:chr11:78280901-78364016:78364103-78417646:-	930969566969	569338482591942	Other
Brain	ENSG00000033627	14;SE:chr17:42461011-42466429:42466507-42470090:+	91480908161	811910594243173	Other
Brain	ENSG00000033627	14;SE:chr17:42466507-42468010:42468107-42470090:+	5643659393424	493728748177609	Other
Brain	ENSG00000033627	14;SE:chr17:42468107-42470090:42470218-42477660:+	963240118326132	712368978664529	Other
Brain	ENSG00000033627	14;SE:chr17:42478589-42478927:42479049-42480667:+	842518614308	675034437592987	Other
Brain	ENSG00000033627	14;SE:chr17:42501304-42502794:42502868-42507520:+	3513993089494	659675155298337	Other
Brain	ENSG00000033627	14;SE:chr17:42507627-42508572:42508589-42513861:+	992584440666669	288992471667442	EN
Brain	ENSG00000033627	14;SE:chr17:42507627-42510059:42510183-42513861:+	16073532278582	136404315224204	Other
Brain	ENSG00000033627	14;SE:chr17:42513978-42514289:42514460-42521027:+	726442162776093	119962088866058	Other
Brain	ENSG00000033800	13;SE:chr15:68086750-68087842:68087890-68141946:+	1712207259309	746996767509895	Other
Brain	ENSG00000033800	13;SE:chr15:68181354-68183630:68183667-68187542:+	982105371786678	292938323961076	Other
Brain	ENSG00000033867	16;SE:chr3:27376845-27379249:27379356-27383153:-	984820466288921	448555328795485	Other
Brain	ENSG00000033867	16;SE:chr3:27404963-27409356:27409530-27411642:-	987389964210026	449776858971477	EN
Brain	ENSG00000033867	16;SE:chr3:27420787-27421622:27421779-27424037:-	1140139473494	223517756151021	EP
Brain	ENSG00000033867	16;SE:chr3:27421779-27422781:27422840-27424037:-	28812275123099	565089554636549	Other
Brain	ENSG00000033867	16;SE:chr3:27424152-27431298:27431669-27433916:-	96241251085	92714307157462	Other
Brain	ENSG00000034053	14;SE:chr15:28886278-28893874:28894044-28895520:+	995602595577319	352944573999334	Other
Brain	ENSG00000034053	14;SE:chr15:28886278-28895520:28895609-28921640:+	2998701081539	528766357041311	Other
Brain	ENSG00000034053	14;SE:chr15:29093220-29094278:29094313-29098490:+	1089391257453	20867030837528	EN
Brain	ENSG00000034152	18;SE:chr17:21284969-21295675:21295769-21296086:+	828384604492	934553540032492	Other
Brain	ENSG00000034152	18;SE:chr17:21284969-21295675:21295769-21298413:+	997699840114283	942288014015203	Other
Brain	ENSG00000034152	18;SE:chr17:21284969-21296086:21296210-21298413:+	988165351674905	329090278030593	Other
Brain	ENSG00000034152	18;SE:chr17:21288091-21296086:21296210-21298413:+	999289747858519	945505605875314	Other
Brain	ENSG00000034152	18;SE:chr17:21295769-21296086:21296210-21298413:+	997897955588842	497314583148907	Other
Brain	ENSG00000034152	18;SE:chr17:21302259-21303183:21303234-21304426:+	2435786825407	161419132667779	Other
Brain	ENSG00000034239	10;SE:chr8:48730644-48731348:48731503-48735094:-	520718904833	282517213939519	Other
Brain	ENSG00000034239	10;SE:chr8:48730644-48734535:48734684-48735094:-	922490815506	761161173573328	Other
Brain	ENSG00000034533	11;SE:chr3:131014387-131015182:131015256-131016144:-	976997107966865	13598106791388	EN
Brain	ENSG00000034533	11;SE:chr3:131016339-131016990:131017049-131018506:-	966700758050891	304829965462243	Other
Brain	ENSG00000034533	11;SE:chr3:131025331-131025474:131025594-131026188:-	999194618841071	773351113302526	Other
Brain	ENSG00000034677	11;SE:chr8:100259997-100261542:100261755-100264034:-	976181480072729	531382843174128	Other
Brain	ENSG00000034677	11;SE:chr8:100261755-100264034:100264195-100264671:-	5361124915894	335631358183254	Other
Brain	ENSG00000034677	11;SE:chr8:100288267-100300528:100300651-100303160:-	98963675728695	180532826362417	EN
Brain	ENSG00000034693	14;SE:chr6:143451115-143459085:143459216-143462916:+	985288104048218	26427482196539	Other
Brain	ENSG00000034713	7;SE:chr16:75566907-75568037:75568209-75577279:+	34208938056445	101245152252048	Other
Brain	ENSG00000035115	21;SE:chr2:219001-224864:224920-229966:-	995100522922062	484698018122967	Other
Brain	ENSG00000035115	21;SE:chr2:231191-233101:233229-234160:-	870001833321452	1.63887e+08	Other
Brain	ENSG00000035115	21;SE:chr2:234272-242798:242871-243503:-	569514609551	478374901460343	Other
Brain	ENSG00000035115	21;SE:chr2:234272-242798:242871-247538:-	6703695287696	10088804676604	EP
Brain	ENSG00000035115	21;SE:chr2:234272-243503:243562-247538:-	966184084815792	480888122223812	Other
Brain	ENSG00000035115	21;SE:chr2:242871-243503:243562-247538:-	991464692487913	149198876648036	EN
Brain	ENSG00000035115	21;SE:chr2:242871-244627:244738-247538:-	991882378790179	269315451297127	EN
Brain	ENSG00000035115	21;SE:chr2:253115-256207:256690-260085:-	997206831106482	807097831584998	Other
Brain	ENSG00000035115	21;SE:chr2:253115-260085:260702-262631:-	995401968155024	305697603680182	Other
Brain	ENSG00000035115	21;SE:chr2:253115-262631:262750-263211:-	985915671451436	305477186379235	Other
Brain	ENSG00000035115	21;SE:chr2:253115-262631:262786-263211:-	993933612962861	225787425357063	Other
Brain	ENSG00000035115	21;SE:chr2:253115-262631:262786-264782:-	7336491207893	120279112687193	Other
Brain	ENSG00000035115	21;SE:chr2:262786-263211:263368-264782:-	995507871266117	722085329568992	EN
Brain	ENSG00000035115	21;SE:chr2:262786-263211:263372-264782:-	251277411328	278624878730911	Other
Brain	ENSG00000035115	21;SE:chr2:263372-263564:263762-264782:-	999224933509944	829644678521218	Other
Brain	ENSG00000035141	7;SE:chr2:70300980-70301408:70301603-70301925:-	14047673938441	269548845778082	Other
Brain	ENSG00000035403	16;SE:chr10:73998375-74043083:74043153-74070670:+	791545814309237	596825834967057	Other
Brain	ENSG00000035403	16;SE:chr10:74109156-74111909:74112112-74114184:+	11102084244576	8.26681e+06	Other
Brain	ENSG00000035499	12;SE:chr5:60597914-60599075:60599260-60603391:-	151162418955	850162422247017	Other
Brain	ENSG00000035499	12;SE:chr5:60687227-60687725:60687838-60700046:-	986517451567834	16826931951931	EN
Brain	ENSG00000035499	12;SE:chr5:60687227-60688985:60689050-60700046:-	5995812857199	578587289147112	Other
Brain	ENSG00000035664	11;SE:chr15:63929577-63929674:63929778-63930407:-	997793543307341	957246902139018	Other
Brain	ENSG00000035664	11;SE:chr15:63983754-63991228:63991351-64040170:-	3648430759421	254757918236491	Other
Brain	ENSG00000035681	7;SE:chr8:58635546-58637234:58637389-58642984:-	999346343847339	977255571199714	EN
Brain	ENSG00000035681	7;SE:chr8:58635546-58639968:58640102-58642984:-	983708342238797	702157113903361	Other
Brain	ENSG00000035928	14;SE:chr4:39306704-39307376:39307471-39308636:-	997253848246499	883932273170272	Other
Brain	ENSG00000035928	14;SE:chr4:39323417-39326563:39326640-39327524:-	60726223398915	809188341920011	Other
Brain	ENSG00000035928	14;SE:chr4:39327756-39341487:39341665-39342345:-	1924626344124	188162876066985	Other
Brain	ENSG00000035928	14;SE:chr4:39351476-39355877:39355997-39366239:-	11829322110964	177468564973762	Other
Brain	ENSG00000036054	12;SE:chr3:100281847-100283607:100283811-100290578:+	826575754795704	330552495837555	Other
Brain	ENSG00000036054	12;SE:chr3:100310542-100311833:100311877-100316099:+	3929491146771	900354370762028	Other
Brain	ENSG00000036257	12;SE:chr2:224474376-224478200:224478345-224495832:-	237444043171	799097931848857	Other
Brain	ENSG00000036257	12;SE:chr2:224478345-224481892:224482078-224495832:-	460191936711	547472107471827	Other
Brain	ENSG00000036257	12;SE:chr2:224535641-224556295:224556389-224557659:-	92455223923856	132599362209974	Other
Brain	ENSG00000036257	12;SE:chr2:224535641-224556295:224556420-224557659:-	2344363822987	759318784206218	Other
Brain	ENSG00000036257	12;SE:chr2:224535641-224557659:224557856-224584944:-	99602605599049	6651346754414	Other
Brain	ENSG00000036448	9;SE:chr8:2140886-2141141:2141177-2142375:+	1896802361557	121871823043065	Other
Brain	ENSG00000036530	8;SE:chr14:99691861-99695432:99695474-99699466:+	9182288824392	138815733419313	EP
Brain	ENSG00000036549	12;SE:chr1:77584655-77631850:77633405-77639449:-	981658520400135	139426871801711	Other
Brain	ENSG00000036549	12;SE:chr1:77639602-77641384:77641446-77641522:-	995856273793353	79953167683066	Other
Brain	ENSG00000036565	14;SE:chr8:20145876-20147258:20147391-20147603:-	993728538877682	194833248569588	Other
Brain	ENSG00000036565	14;SE:chr8:20148070-20148415:20148516-20149676:-	8515113954	975847289370587	Other
Brain	ENSG00000036565	14;SE:chr8:20150744-20164869:20164964-20165047:-	122352287073	74158120645874	Other
Brain	ENSG00000036565	14;SE:chr8:20173128-20174361:20174444-20178435:-	99270036340161	251933327167123	Other
Brain	ENSG00000036565	14;SE:chr8:20181087-20181749:20181952-20183063:-	819457653537	129649216861082	Other
Brain	ENSG00000036672	15;SE:chr11:119360234-119372707:119373521-119381473:-	992037150170903	958522369178637	EP
Brain	ENSG00000037042	8;SE:chr17:42660707-42662973:42663052-42663377:+	869486492786961	23667074104094	EN
Brain	ENSG00000037280	15;SE:chr5:180618920-180619021:180619109-180619253:-	985523429907739	444709896125572	Other
Brain	ENSG00000037280	15;SE:chr5:180628999-180629259:180629427-180629696:-	1215249809058	888851495980692	Other
Brain	ENSG00000037474	14;SE:chr5:6604685-6605273:6605408-6606820:-	1284818333548	642241847768268	Other
Brain	ENSG00000037474	14;SE:chr5:6620298-6621603:6621744-6623214:-	252094508376	672346365674797	EP
Brain	ENSG00000037474	14;SE:chr5:6620298-6622016:6622100-6623214:-	4478226212239	183864594361652	Other
Brain	ENSG00000037474	14;SE:chr5:6625669-6631873:6631977-6632599:-	994409893777816	39461348475261	Other
Brain	ENSG00000037749	11;SE:chr5:154039011-154049557:154050017-154052920:+	996640599615634	524008511615353	Other
Brain	ENSG00000037749	11;SE:chr5:154050017-154051737:154051943-154052920:+	10759664300521	117531230984135	Other
Brain	ENSG00000037749	11;SE:chr5:154097271-154121718:154121897-154134845:+	584863546218	273351666181064	Other
Brain	ENSG00000037749	11;SE:chr5:154097271-154121718:154121897-154149866:+	1241687949775	200700856489676	Other
Brain	ENSG00000037749	11;SE:chr5:154097271-154134845:154134916-154149866:+	999825740000708	964353792267097	Other
Brain	ENSG00000037749	11;SE:chr5:154121897-154134845:154134916-154149866:+	989926418477455	107009251026194	Other
Brain	ENSG00000037757	13;SE:chr19:13765109-13765954:13766065-13768359:+	4269104932884	736864213790174	Other
Brain	ENSG00000037757	13;SE:chr19:13765109-13765954:13766129-13768359:+	2197672365448	110045738914795	Other
Brain	ENSG00000037897	16;SE:chr12:57769678-57769772:57769956-57771094:-	988720942945623	299480856209034	Other
Brain	ENSG00000037897	16;SE:chr12:57769956-57771094:57771257-57771974:-	998890051799873	937834032942528	Other
Brain	ENSG00000037897	16;SE:chr12:57771257-57771480:57771605-57771974:-	985965621098763	262005690919704	Other
Brain	ENSG00000038002	8;SE:chr4:177434481-177436298:177436351-177437405:-	138757229679	629987116092278	Other
Brain	ENSG00000038002	8;SE:chr4:177434489-177436276:177436351-177437405:-	991207766080491	195453980988386	Other
Brain	ENSG00000038002	8;SE:chr4:177438857-177439576:177439688-177440273:-	992748598760541	911565637102887	Other
Brain	ENSG00000038219	12;SE:chr4:13570128-13572702:13572842-13576838:-	998765769206528	905405368642058	EN
Brain	ENSG00000038219	12;SE:chr4:13620067-13623390:13626312-13627345:-	963034537618593	183716032382525	Other
Brain	ENSG00000038274	16;SE:chr5:163505749-163512002:163512196-163513555:+	55772602817944	573827275853373	Other
Brain	ENSG00000038274	16;SE:chr5:163512196-163513555:163513669-163513842:+	8428805882172	467268724673354	Other
Brain	ENSG00000038295	7;SE:chr4:165874073-165919834:165919939-165989381:+	975486869295441	487743448443105	Other
Brain	ENSG00000038295	7;SE:chr4:166043419-166044365:166044433-166055076:+	977560108711157	116452790299139	Other
Brain	ENSG00000038358	14;SE:chr16:67873343-67875738:67875837-67875945:+	218890717889	599504617093076	Other
Brain	ENSG00000038382	17;SE:chr5:14504593-14507122:14507260-14507880:+	946278851055202	105128950440357	Other
Brain	ENSG00000038427	15;SE:chr5:83512396-83519349:83522309-83537007:+	304740444599	249436312915453	EP
Brain	ENSG00000038427	15;SE:chr5:83512396-83519349:83522309-83545537:+	849509044869114	650866455299377	EN
Brain	ENSG00000038427	15;SE:chr5:83512396-83537007:83542268-83545537:+	996302560413684	235843292552891	Other
Brain	ENSG00000038427	15;SE:chr5:83522309-83537007:83542268-83545537:+	260153590342	654098212479779	EP
Brain	ENSG00000038427	15;SE:chr5:83542268-83544965:83545070-83545537:+	972747954226717	1.84998e+07	Other
Brain	ENSG00000038532	14;SE:chr16:10971230-10972554:10972559-10972938:+	3063938941913	650403759717038	EN
Brain	ENSG00000038532	14;SE:chr16:11024921-11036047:11036092-11039754:+	914101816893	461691290696475	Other
Brain	ENSG00000038532	14;SE:chr16:11126146-11156574:11156682-11157077:+	999938272597237	983306018391547	Other
Brain	ENSG00000038532	14;SE:chr16:11166552-11174154:11174277-11178335:+	986464742347589	401971021267971	Other
Brain	ENSG00000038945	14;SE:chr8:16110218-16120418:16120606-16143558:-	2196135252023	571011897478316	Other
Brain	ENSG00000038945	14;SE:chr8:16511910-16565535:16565587-16567392:-	3054549330848	194629843597253	EN
Brain	ENSG00000039068	18;SE:chr16:68808567-68808693:68808848-68810197:+	635169937525024	188448355951905	Other
Brain	ENSG00000039068	18;SE:chr16:68808848-68810197:68810341-68811684:+	990808708655925	854054534931338	Other
Brain	ENSG00000039068	18;SE:chr16:68812263-68813313:68813495-68815515:+	8927476456966	656003841175117	Other
Brain	ENSG00000039068	18;SE:chr16:68813495-68813500:68813562-68815515:+	992604031704877	157942629109328	Other
Brain	ENSG00000039068	18;SE:chr16:68815759-68819280:68819425-68822001:+	998111410223915	817893783213367	Other
Brain	ENSG00000039123	15;SE:chr5:55327778-55328699:55328811-55340010:+	992835216228788	973027701792982	Other
Brain	ENSG00000039139	9;SE:chr5:13762901-13765976:13766179-13768960:-	64655691862	492640596242204	Other
Brain	ENSG00000039319	16;SE:chr5:80408153-80411646:80411773-80434109:+	16336874867	729358164706228	Other
Brain	ENSG00000039319	16;SE:chr5:80408153-80427492:80427545-80434109:+	2730971880031	150311065054781	EP
Brain	ENSG00000039319	16;SE:chr5:80434217-80435762:80435854-80436756:+	934086814290756	177376207222923	Other
Brain	ENSG00000039319	16;SE:chr5:80443284-80443794:80443920-80445263:+	992521590082548	848162659357539	Other
Brain	ENSG00000039319	16;SE:chr5:80445405-80448026:80448404-80449591:+	2615797933915	332287209564618	Other
Brain	ENSG00000039319	16;SE:chr5:80445405-80448283:80448404-80449591:+	994970769638199	866376880180427	Other
Brain	ENSG00000039319	16;SE:chr5:80459494-80472761:80472923-80473754:+	979655645081643	163282129510816	EN
Brain	ENSG00000039523	17;SE:chr16:67528914-67529637:67529859-67538424:+	951376375435082	866604169443007	Other
Brain	ENSG00000039523	17;SE:chr16:67538550-67538660:67538824-67538990:+	1156366530008	285110396195105	Other
Brain	ENSG00000039523	17;SE:chr16:67538550-67538672:67538824-67538990:+	13596424375961	573881042995139	Other
Brain	ENSG00000039523	17;SE:chr16:67544830-67544956:67545117-67545376:+	539206233143842	160214848957862	Other
Brain	ENSG00000039537	13;SE:chr5:41203250-41203578:41203734-41213376:-	992143235402861	28237548045949	Other
Brain	ENSG00000039560	13;SE:chr5:34656475-34658996:34659072-34686872:+	392924396889	694454982100811	Other
Brain	ENSG00000039560	13;SE:chr5:34656475-34667263:34667379-34686872:+	944237137307281	338701156514242	Other
Brain	ENSG00000039560	13;SE:chr5:34686955-34688068:34688248-34757468:+	727836241349	609178733185791	Other
Brain	ENSG00000039560	13;SE:chr5:34686955-34716055:34716221-34757468:+	90013367732221	153481757546837	Other
Brain	ENSG00000039560	13;SE:chr5:34812208-34813574:34813660-34814583:+	992480057315632	411937097848166	EN
Brain	ENSG00000039600	10;SE:chr5:157626721-157638230:157638722-157646637:-	311542725985	322579567706083	Other
Brain	ENSG00000039650	9;SE:chr19:49861695-49861772:49861881-49862044:-	931209626955459	20621718625496	Other
Brain	ENSG00000039650	9;SE:chr19:49862105-49862185:49862281-49862371:-	16482600406838	477896039852216	Other
Brain	ENSG00000039650	9;SE:chr19:49862281-49862371:49862463-49862538:-	228533571949	739614407424158	Other
Brain	ENSG00000039650	9;SE:chr19:49863760-49863964:49864071-49864179:-	888653546499714	539544637587843	Other
Brain	ENSG00000039650	9;SE:chr19:49864071-49864179:49864403-49865127:-	3823999380964	529557286812073	Other
Brain	ENSG00000039650	9;SE:chr19:49864236-49864324:49864403-49865127:-	30339250060638	284552911994817	Other
Brain	ENSG00000040199	18;SE:chr16:71641040-71644751:71644855-71652790:-	994738936953091	457140028963417	EN
Brain	ENSG00000040199	18;SE:chr16:71658815-71663899:71664099-71667178:-	993373580201779	317076503947512	Other
Brain	ENSG00000040275	16;SE:chr5:169583889-169584088:169584166-169588394:+	563659736009	705257338672528	Other
Brain	ENSG00000040275	16;SE:chr5:169583889-169587199:169587372-169588394:+	11210776428768	107802668061786	Other
Brain	ENSG00000040275	16;SE:chr5:169583889-169587261:169587372-169588394:+	4548182064431	524501596985224	Other
Brain	ENSG00000040275	16;SE:chr5:169588575-169590753:169590829-169591048:+	6737792175066	85043784186306	Other
Brain	ENSG00000040275	16;SE:chr5:169588575-169590756:169590829-169591048:+	5251508314443	176224765258109	Other
Brain	ENSG00000040341	17;SE:chr8:73422702-73527691:73527804-73552012:-	11231909613006	424192	Other
Brain	ENSG00000040341	17;SE:chr8:73552319-73561411:73561539-73582770:-	596274157384	961352092599824	Other
Brain	ENSG00000040341	17;SE:chr8:73617451-73673107:73673242-73688654:-	5778425755596	500620840900201	Other
Brain	ENSG00000040341	17;SE:chr8:73617451-73688654:73688813-73746783:-	61475782868	8923565193707	Other
Brain	ENSG00000040341	17;SE:chr8:73653896-73668981:73669110-73673107:-	99966268519544	95727703050144	Other
Brain	ENSG00000040341	17;SE:chr8:73673242-73688654:73688813-73709032:-	992828093074718	58040837977432	Other
Brain	ENSG00000040341	17;SE:chr8:73673242-73688654:73688813-73738284:-	875551389051457	68473.3	Other
Brain	ENSG00000040341	17;SE:chr8:73673242-73709032:73709162-73738284:-	393461377285	617602467992438	Other
Brain	ENSG00000040341	17;SE:chr8:73673242-73709032:73709177-73738284:-	28638062605	953156541429515	Other
Brain	ENSG00000040341	17;SE:chr8:73688813-73697308:73697442-73709032:-	989476002681803	528787658303122	Other
Brain	ENSG00000040341	17;SE:chr8:73688813-73697308:73697442-73738284:-	11299785577874	334422478136236	Other
Brain	ENSG00000040341	17;SE:chr8:73688813-73709032:73709162-73738284:-	2671828618656	251072428466205	Other
Brain	ENSG00000040341	17;SE:chr8:73688813-73709032:73709177-73738284:-	3437880218461	168229538447289	Other
Brain	ENSG00000040341	17;SE:chr8:73688813-73738284:73738349-73746783:-	8659741866	983634024389614	Other
Brain	ENSG00000040341	17;SE:chr8:73688813-73738284:73738349-73747387:-	172683679052	598578401796675	Other
Brain	ENSG00000040341	17;SE:chr8:73697442-73709032:73709162-73738284:-	999425363565742	841020722324174	Other
Brain	ENSG00000040341	17;SE:chr8:73738349-73739756:73739868-73746783:-	829703424706	604987614993317	Other
Brain	ENSG00000040341	17;SE:chr8:73738349-73739756:73739868-73747387:-	996860347367343	259234617109172	Other
Brain	ENSG00000040341	17;SE:chr8:73739868-73742224:73742363-73746783:-	943345948867208	220428246886121	EP
Brain	ENSG00000040487	12;SE:chr1:19312889-19317600:19317841-19324633:+	229877539492	84478324963597	EP
Brain	ENSG00000040531	14;SE:chr17:3637316-3640188:3640267-3647444:+	1996309081183	808357400461168	Other
Brain	ENSG00000040531	14;SE:chr17:3647522-3648847:3648931-3654998:+	9223653324771	279722095005463	Other
Brain	ENSG00000040633	12;SE:chr17:7237477-7237629:7237660-7239246:-	994136285291134	736961726812604	Other
Brain	ENSG00000040731	10;SE:chr5:24498519-24505112:24505248-24509566:-	715181356573421	276994809703907	Other
Brain	ENSG00000040933	15;SE:chr2:98546694-98548955:98548969-98552786:+	970717174570057	374677177879001	EN
Brain	ENSG00000041353	9;SE:chr18:54879454-54884333:54884436-54887995:+	943255383010497	243504907420532	EN
Brain	ENSG00000041357	15;SE:chr15:78541930-78542177:78542219-78542483:+	996714771809756	913645932910462	Other
Brain	ENSG00000041357	15;SE:chr15:78542219-78542483:78542645-78544190:+	6375132940587	222565306279656	Other
Brain	ENSG00000041357	15;SE:chr15:78542219-78542576:78542645-78544190:+	99352329970334	789939687520883	Other
Brain	ENSG00000041357	15;SE:chr15:78542645-78544190:78544267-78544869:+	985533450743711	466279808370401	Other
Brain	ENSG00000041357	15;SE:chr15:78545764-78546575:78546698-78548790:+	949916146675155	513221662283637	Other
Brain	ENSG00000041802	10;SE:chr3:194660133-194660742:194660886-194665557:-	785283217524715	170308173347485	Other
Brain	ENSG00000041880	14;SE:chr3:51942708-51942930:51943046-51943349:+	978370124536973	781726496352037	Other
Brain	ENSG00000041982	14;SE:chr9:115042341-115059730:115060002-115062917:-	997624969788467	350236368225866	Other
Brain	ENSG00000041982	14;SE:chr9:115046682-115048260:115048532-115057153:-	946356490622	118451375783637	Other
Brain	ENSG00000041982	14;SE:chr9:115046682-115052740:115053015-115057153:-	989257162952424	10221282979068	EN
Brain	ENSG00000041982	14;SE:chr9:115060002-115062917:115063189-115063796:-	934113105303	108790733706835	Other
Brain	ENSG00000041982	14;SE:chr9:115091154-115115003:115115106-115117982:-	16021707259737	117768058089731	Other
Brain	ENSG00000041988	15;SE:chr1:6625292-6628499:6628691-6630288:+	57330753771016	289040374665927	Other
Brain	ENSG00000041988	15;SE:chr1:6628691-6629643:6629724-6630288:+	1002663524267	862890591917884	Other
Brain	ENSG00000042088	13;SE:chr14:89955970-89956578:89956800-89963108:+	984087234216235	259865052466302	EN
Brain	ENSG00000042088	13;SE:chr14:89956278-89956578:89956800-89963108:+	997990512632399	663783246096751	Other
Brain	ENSG00000042088	13;SE:chr14:89956800-89963108:89963673-89966147:+	958967503589432	533305510272446	Other
Brain	ENSG00000042088	13;SE:chr14:89963673-89964851:89964938-89966147:+	880798762618992	381205756657288	Other
Brain	ENSG00000042088	13;SE:chr14:89971271-89975781:89975815-89980540:+	86752880385163	716797345482354	Other
Brain	ENSG00000042088	13;SE:chr14:89980632-89981463:89981560-89983114:+	998525572406806	560452842715471	Other
Brain	ENSG00000042088	13;SE:chr14:89980632-89983114:89983276-89984516:+	4205613087172	369723125582439	Other
Brain	ENSG00000042088	13;SE:chr14:89985210-89986986:89987042-89988905:+	4560129416989	343765787128601	Other
Brain	ENSG00000042088	13;SE:chr14:90019418-90023032:90023077-90033106:+	1568266502935	668629075641453	Other
Brain	ENSG00000042088	13;SE:chr14:90019418-90033106:90033214-90043070:+	2234771340665	565087315869923	Other
Brain	ENSG00000042304	10;SE:chr2:227611656-227612940:227613034-227628439:-	995304910256975	353345778502781	Other
Brain	ENSG00000042317	16;SE:chr14:88385837-88391381:88391455-88396156:+	1732769576591	956558425190414	Other
Brain	ENSG00000042317	16;SE:chr14:88391455-88391598:88391758-88393393:+	3995657898723	182602593394398	Other
Brain	ENSG00000042317	16;SE:chr14:88391455-88393393:88393488-88396156:+	2954384878001	708659576989227	EP
Brain	ENSG00000042317	16;SE:chr14:88396203-88406683:88406736-88416711:+	23388718464462	265045109065676	Other
Brain	ENSG00000042317	16;SE:chr14:88396203-88414674:88414732-88415205:+	721393679481	132992657128525	Other
[truncated: 99,598 more rows]
[truncated: 1 more columns]

## Sheet: Fig 2D
	Brain	Liver	Kidney
Brain	3072	689	429
Liver	689	1724	349
[truncated: 1 more rows]

## Sheet: Fig 2E
cancer	progsnosis	# exons	# total exons tested	ExonType	fraction
[truncated: 44 more rows]

[truncated: 46 more sheets: Fig 3A, Fig 3B, Fig 3C, Fig 3D, Fig 3E, Fig 3F, Fig 4A, Fig 4B, Fig 4C, Fig 4D, Fig 4E, Fig 4F, Fog 4G, Fig 5A, Fig 5B, Fig 5C, Fig 6, Fig S1A, Fig S1B, Fig S1C …]
